# Supplementary material for: Identification of tissue-specific and cold-responsive lncRNAs in Medicago truncatula by high-throughput RNA sequencing
Source: BMC Plant Biol. 2020 Mar 6;20:99. doi: 10.1186/s12870-020-2301-1 (PMC7059299; doi:10.1186/s12870-020-2301-1)
Supplement: Supplementary file 8 — Additional file 8: Data Set S1. lncRNA TPM result. [file 12870_2020_2301_MOESM8_ESM.xlsx]

## Sheet: lncRNA sequence results-TPM
Transcript_id	Gene_type	NT_L_1-TPM	NT_L_2-TPM	NT_L_3-TPM	CT_L_1-TPM	CT_L_2-TPM	CT_L_3-TPM	NT_R_1-TPM	NT_R_2-TPM	NT_R_3-TPM	CT_R_1-TPM	CT_R_2-TPM	CT_R_3-TPM	Chromosome	Start	End	Strand	Exon_number	Length
ENSRNA049473323-T1	lincRNA	17.0479	21.7193	18.9249	21.9462	24.0536	13.4743	113.917	142.611	111.473	170.078	130.947	132.257	5	14582381	14582666	+	1	286
LNC_000001	lincRNA	0	0.701017	0	0	0	0	0	0	0	0	0	0	1	11046	11272	+	1	227
LNC_000002	lincRNA	0	0	0	0	0	0	0	0	0	0	0	0	1	21155	21380	+	1	226
LNC_000003	lincRNA	0	0	0.563661	0	0	0	0.0753219	0	0.221454	0.0813163	0	0.160783	1	73999	74216	+	1	218
LNC_000004	lincRNA	0	0	0.54863	0	0	0	0	0	0	0	0	0	1	86514	86737	+	1	224
LNC_000005	intronic_lncRNA	5.95436	4.10912	5.16596	3.42109	1.86564	4.09675	5.5898	8.00714	5.38074	3.03405	4.03273	5.32652	1	112050	114666	+	5	1804
LNC_000006	lincRNA	0	0	1.05506	0	0	0	0.0704935	0.0727284	0.138172	0	0	0	1	119188	119420	+	1	233
LNC_000007	lincRNA	0.663783	0.48314	1.44852	0	0	0	0.334787	0.436371	0.300001	0.166181	0.261361	0.300952	1	149423	149655	+	1	233
LNC_000008	lincRNA	0	0	0	0	0	0.280511	0	0	0	0	0	0	1	168732	168956	+	1	225
LNC_000009	lincRNA	0	2.58987	1.42872	0.571765	0	0.293498	0.152736	0.157578	0.22453	0	0.0707852	0.0815079	1	170333	170547	+	1	215
LNC_000010	intronic_lncRNA	1.94154	1.45882	2.27236	5.45919	3.60548	6.61293	0.695665	0.24168	0.444653	0.508497	0.772694	0.564255	1	206660	208769	+	3	1087
LNC_000011	intronic_lncRNA	8.0787	10.2283	14.069	20.3114	28.7586	27.5957	5.19016	5.30756	5.93918	6.58554	6.53394	6.81908	1	206660	213972	+	10	2008
LNC_000012	intronic_lncRNA	1.01761	2.08819	1.64145	1.54535	1.24646	3.09433	1.07348	0.456948	0.301501	1.85635	1.60331	2.38472	1	220717	224941	+	7	2078
LNC_000013	intronic_lncRNA	0	0	0	0	0	0	0.276237	0	0	0	0.102623	0	1	287624	288667	+	4	347
LNC_000014	intronic_lncRNA	21.9343	22.4065	25.0324	42.6668	49.5166	39.8108	3.11342	4.30413	4.19238	6.04468	4.14702	4.54037	1	306453	310682	+	7	1959
LNC_000015	intronic_lncRNA	1.38748	0.292108	0.648654	1.25721	0.12975	0.56881	0.883121	1.24104	1.04298	0.655085	0.649242	0.553747	1	376024	381459	+	6	1770
LNC_000016	lincRNA	0	0	0.574148	0	0	0	0.153446	0.0791556	0	0	0	0.245661	1	412279	412492	+	1	214
LNC_000017	intronic_lncRNA	1.04949	3.23984	0.834066	0	3.84844	0	1.11456	2.52977	0.873845	0.721957	1.03308	1.18957	1	444257	448554	+	5	2558
LNC_000018	antisense_lncRNA	0	0.304269	0	0.364022	0	0	0	0	0	0	0	0	1	451661	451895	+	1	235
LNC_000019	lincRNA	0	0	0	0	0	0	0.074304	0	0	0	0	0	1	458929	459149	+	1	221
LNC_000020	intronic_lncRNA	0.965978	1.13167	0.283918	0.148454	0	0	0.612999	0.922836	0.583852	0.409079	0.363167	0.202337	1	467721	470151	+	3	515
LNC_000021	lincRNA	0	0	0.561099	0	0	0	0	0	0.220447	0	0	0	1	528018	528236	+	1	219
LNC_000022	lincRNA	0	0	0	0.563932	0	0	0	0	0	0	0	0	1	537766	537983	+	1	218
LNC_000023	lincRNA	2.0328	6.47235e-10	1.13833	0.224483	0	1.01084	2.19659	3.17314	2.25906	0	0	0.107064	1	541308	544502	+	4	1250
LNC_000024	lincRNA	0	3.33136	0.000298757	0	0.439085	0.39047	0	1.7608	0.247701	0	0	0	1	542309	543309	+	2	906
LNC_000025	antisense_lncRNA	0	0.236438	0.730425	0	0.638256	0	0.488032	0.654556	0.334802	0.158062	0	0	1	592738	593074	+	1	337
LNC_000026	antisense_lncRNA	0	0	0.709605	0	0	0	0.102827	0	0	0	0	0	1	630405	630626	+	1	222
LNC_000027	lincRNA	0	0	0.602155	0	0	0	0	0	0	0	0	0	1	702105	702308	+	1	204
LNC_000028	intronic_lncRNA	9.79743	10.9599	5.07332	29.0974	29.3014	22.2929	7.27252	6.59792	8.11505	19.6478	19.5573	17.5515	1	744524	748375	+	3	2274
LNC_000029	lincRNA	0	0	0.49575	0	0	0	0	0.136694	0.0649242	0	0	0.0707056	1	758578	758825	+	1	248
LNC_000030	lincRNA	1.10947	0.761105	0.293909	0	1.36972	0.301883	0.864049	0.972483	0.615853	1.61122	1.16492	1.34139	1	773250	773458	+	1	209
LNC_000031	intronic_lncRNA	14.4082	4.77381	8.27059	8.5336	6.03143	9.39881	14.7873	10.1246	11.7593	8.57196	13.1734	9.76575	1	836515	842329	+	12	1476
LNC_000032	intronic_lncRNA	0	0	0	0	0	0	0	0	0.00681104	0	0	0	1	852558	854267	+	2	811
LNC_000033	lincRNA	0	0	0	0	0	0	0	0	0	0	0	0	1	892170	892372	+	1	203
LNC_000034	intronic_lncRNA	0	0	0	0	0	0	0	0	0	0	0	0	1	985121	985659	+	2	245
LNC_000035	lincRNA	0	0.809959	0.208517	0	0	0	0	0	0	0	0	0	1	1052054	1052348	+	1	295
LNC_000036	lincRNA	0	0	0	0	0	0	0.0711013	0	0	0.0767598	0	0.0758867	1	1137051	1137281	+	1	231
LNC_000037	antisense_lncRNA	7.21083	7.48708	6.58253	7.89063	8.0154	9.66443	17.9554	21.553	18.5942	20.1663	24.1727	21.1555	1	1141981	1145623	+	2	1593
LNC_000038	intronic_lncRNA	2.18768	1.03178	1.44885	0.507341	0.506409	0.643609	39.0703	43.3651	41.8574	91.0061	69.6826	87.5946	1	1149328	1151132	+	2	851
LNC_000039	lincRNA	0	0	0	0	0	0	0	0	0	0	0	0	1	1194985	1195218	+	1	234
LNC_000040	lincRNA	0	0	0	0	0	0	0	0	0	0.0761037	0	0	1	1265882	1266114	+	1	233
LNC_000041	lincRNA	0	0	0	0	0	0	0	0.0842498	0	0	0.227073	0	1	1298305	1298505	+	1	201
LNC_000042	lincRNA	0.519401	0.939866	0.32097	0	0	3.80582e-05	2.67464e-09	0.450656	0	0	0	0	1	1317038	1322284	+	7	2011
LNC_000043	antisense_lncRNA	0.41249	2.03575	0.829482	1.29842	0.777623	0.216085	2.24449	2.47758	1.71271	1.70441	2.68141	1.8743	1	1338885	1340248	+	2	1217
LNC_000044	lincRNA	2.17019	2.11099	1.5748	0.882698	0	1.05131	1.75129	1.19755	1.17789	1.85557	0.446591	2.25774	1	1342582	1342845	+	1	264
LNC_000045	lincRNA	0	0	0	0	0	0	0	0	0	0	0	0.16152	1	1456785	1457001	+	1	217
LNC_000046	antisense_lncRNA	0.913523	0	1.11064	1.45345	0	1.29474	0.863675	0.812468	0.971177	1.65654	1.21363	1.12379	1	1519114	1521337	+	2	1148
LNC_000047	intronic_lncRNA	0.41631	2.11167	2.79226	0.000780726	1.51563	0	3.49599	2.76004	4.43462	1.95217	0.997418	1.5746	1	1519114	1522823	+	4	1500
LNC_000048	intronic_lncRNA	6.30847	4.82457	4.0597	2.45934	5.84471	4.82165	5.88707	6.2548	6.23807	6.22736	6.16957	5.87578	1	1519182	1522823	+	4	1446
LNC_000049	intronic_lncRNA	0	0.835964	0	0	0	0	0	0	0	0.151159	0	0	1	1556969	1566399	+	14	2753
LNC_000050	intronic_lncRNA	3.95486	2.9326	4.26718	5.42682	9.80414	4.40072	0.451635	0.125253	0.543835	4.70527	3.06027	2.67236	1	1562583	1564871	+	5	1177
LNC_000051	lincRNA	0	0	0.27554	0	0	1.13206	0.220922	0	0.0721703	0.238504	0	0	1	1572273	1572495	+	1	223
LNC_000052	lincRNA	0	0	0.59347	0	0	0	0	0	0	0	0	0	1	1606768	1607078	+	1	311
LNC_000053	lincRNA	0	0	0	0	0	0	0	0	0.137001	0	0	0	1	1641615	1641849	+	1	235
LNC_000054	intronic_lncRNA	0.687279	0.471481	0.72827	0.36431	0.636373	0.748029	0.92215	0.853433	0.715316	1.31329	0.987801	1.45416	1	1648758	1654562	+	11	2451
LNC_000055	lincRNA	0	0	0	0	0	0.283015	0	0	0.145204	0.164285	0	0	1	1674018	1674240	+	1	223
LNC_000056	intronic_lncRNA	1.59258	2.02589	2.00646	2.22562	2.04167	0.998669	0.652281	0.521874	0.277283	0.155085	0	0	1	1693279	1694554	+	4	309
LNC_000057	lincRNA	0	0.715665	0	0	0	0	0	0	0	0	0	0	1	1719748	1720081	+	1	334
LNC_000058	intronic_lncRNA	1.6373	0	1.44377e-09	0	0	0	0.131884	0	0	0	0	0.156606	1	1758325	1759499	+	2	620
LNC_000059	antisense_lncRNA	0	0	0	0	0	0	0	0	0	0	0	0	1	1760760	1760975	+	1	216
LNC_000060	lincRNA	0	0.378749	0.585032	0	0	0	0	0	0	0.168799	0	0	1	1803886	1804095	+	1	210
LNC_000061	lincRNA	0	0	0	0	0	0	0.149959	0	0	0	0	0	1	1805524	1805742	+	1	219
LNC_000062	lincRNA	0	0.342987	0.529793	0.530048	0	0	0.35398	0.0730406	0.0693826	0.152861	0.0656206	0.075561	1	1827716	1827947	+	1	232
LNC_000063	lincRNA	0	0	0	0	0	0	0	0	0	0.158296	0	0	1	1896793	1897016	+	1	224
LNC_000064	lincRNA	0	0	0.815695	0	0	0	0	0	0	0	0	0	1	1941368	1941593	+	1	226
LNC_000065	antisense_lncRNA	0	0	0.7377	0	0	0	0	0	0	0	0.0609148	0	1	2033737	2033986	+	1	250
LNC_000066	lincRNA	0	0	0.518663	0	0	0	0	0	0	0	0	0	1	2054636	2054872	+	1	237
LNC_000067	intronic_lncRNA	0	0.631876	0	0	0.294665	0	0.142467	0.0669051	0	0	0.107882	0	1	2055821	2058739	+	6	991
LNC_000068	antisense_lncRNA	0	0.284399	0	0.219753	0.255908	0	0.117406	0.302819	0.172592	0	0	0.125307	1	2065058	2065337	+	1	280
LNC_000069	lincRNA	2.99855	1.85134	1.90644	5.72206	1.11058	1.71339	2.48388	1.64271	2.55912	1.58143	2.06616	2.2432	1	2099568	2099825	+	1	258
LNC_000070	lincRNA	0	0	0.953219	0	0	0	0	0	0	0	0	0	1	2123183	2123440	+	1	258
LNC_000071	intronic_lncRNA	15.7695	12.1683	10.5292	16.2735	16.4658	13.4093	2.0056	2.94726	1.89185	1.39261	1.83921	2.15254	1	2179369	2182419	+	4	1472
LNC_000072	antisense_lncRNA	0	0	0	0.076653	0	0	0.00891667	0	0	0	0	0	1	2188658	2188882	+	1	225
LNC_000073	intronic_lncRNA	1.62928	1.67656	0	2.15911	2.51434	3.10327	1.26888	0.833071	0.4522	1.1208	1.60381	1.96987	1	2215299	2219275	+	2	1107
LNC_000074	intronic_lncRNA	3.02581	3.63254	0.776832	2.40587	1.8678	1.23498	1.38528	0.663057	0.944774	1.27202	1.1914	0.914582	1	2223349	2226791	+	2	1156
LNC_000075	lincRNA	0	0	0.556044	0	0	0	0	0	0	0	0	0	1	2246855	2247075	+	1	221
LNC_000076	antisense_lncRNA	0	0	0	0.258371	0	0	0	0.0712069	0.0676407	0.0745116	0.124629	0.220992	1	2307902	2308139	+	1	238
LNC_000077	intronic_lncRNA	1.32276	0	0	1.66776	1.42409	0	0.123714	1.04805e-05	0.305003	1.2661	1.71031	1.44529	1	2322148	2325510	+	3	1329
LNC_000078	lincRNA	2.30355	3.04764	6.79976	2.09324	1.21882	2.68625	2.02699	1.73069	2.19202	2.33922	1.74924	2.08881	1	2326190	2326424	+	1	235
LNC_000079	lincRNA	0	0.335781	2.59332	0	0	0	0.485161	0.35753	0.475475	0.448948	0.385452	0.295894	1	2337898	2338134	+	1	237
LNC_000080	lincRNA	0	0.772135	1.19267	0.298312	0	0	0.239065	0.328859	0.390486	0.344121	0.590903	0.595362	1	2368050	2368255	+	1	206
LNC_000081	intronic_lncRNA	0	0	0	0.295457	0.50184	0.278181	0	0	0	0.117215	0	0	1	2480491	2480791	+	2	208
LNC_000082	intronic_lncRNA	6.60669e-07	0.740878	0	0	1.79079	0.750504	3.94242	1.45749	3.21703	2.10556	3.25976	2.03169	1	2515167	2520451	+	10	1780
LNC_000083	intronic_lncRNA	22.8019	25.4246	29.9138	82.5326	120.438	95.8988	5.82619	7.46006	5.87988	43.9147	31.6646	26.158	1	2562347	2566656	+	2	3409
LNC_000084	lincRNA	0.754005	1.16382	1.49808	1.19904	1.39631	0	1.12105	1.07398	1.88343	1.72896	1.26176	1.1965	1	2570856	2571060	+	1	205
LNC_000085	antisense_lncRNA	0	0	0	0	0	0	0	0	0.547779	0	0	0	1	2607731	2608923	+	1	1193
LNC_000086	lincRNA	0	0.768423	0	0	0	0	0.0528702	0.0545463	0	0	0	0	1	2611429	2611739	+	1	311
LNC_000087	lincRNA	0	0	0	0	0	0	0	0.142414	0	0	0	0	1	2619077	2619314	+	1	238
LNC_000088	intronic_lncRNA	7.98729	8.03974	6.4046	8.25868	9.39487	8.60372	12.8612	13.5773	14.4624	11.2151	13.0944	14.9015	1	2666878	2670885	+	8	1598
LNC_000089	lincRNA	0	0.297085	0	0.229556	0.534648	0.707013	0.0613215	0	0	0.331009	0.625226	0.196346	1	2686107	2686374	+	1	268
LNC_000090	lincRNA	0	0	0.79469	0	0	0	0	0	0	0	0	0	1	2735120	2735351	+	1	232
LNC_000091	intronic_lncRNA	0.247771	0.478013	0.561978	0.102925	0	0.0973557	2.8187	1.65744	2.82431	2.20346	1.99763	2.95817	1	2810784	2814600	+	9	2359
LNC_000092	lincRNA	0	0	0	0	0	0	0	0	0	0	0	0	1	2817119	2817340	+	1	222
LNC_000093	lincRNA	1.18569	0	0	0	0	0	0	0	0.0617028	0.135941	0.116715	0	1	2835602	2835862	+	1	261
LNC_000094	lincRNA	8.96106	7.85499	9.75929	4.48615	7.06809	7.58578	8.88219	6.98193	9.11936	5.32726	6.9914	6.77142	1	2909056	2909288	+	1	233
LNC_000095	lincRNA	0	0	1.09127	1.22171	0.332917	0.586995	0.475936	0.0787891	0	0	0.123078	0.326032	1	2930825	2931039	+	1	215
LNC_000096	intronic_lncRNA	0.594473	0.627612	0.323146	0.404127	0.0918919	0.0777238	0.899757	0.931342	0.98516	0.675968	0.696037	0.939872	1	3057353	3061185	+	4	1742
LNC_000097	intronic_lncRNA	1.19595	1.60316	0.813078	0.74183	0	0.251431	0.143467	1.01308e-06	1.63517	0	0	0	1	3062670	3065384	+	4	1077
LNC_000098	intronic_lncRNA	2.12566	2.13102	1.75403	3.06218	1.71908	0.47085	1.10941	0.636606	1.02761	0.195674	0	0.405286	1	3066151	3069626	+	5	996
LNC_000099	antisense_lncRNA	0	0	0	0	0	0	0	0	0	0	0	0	1	3070375	3070657	+	1	283
LNC_000100	lincRNA	0	0.326188	0.503844	0	0	0	0	0	0	0	0	0	1	3087196	3087439	+	1	244
LNC_000101	intronic_lncRNA	0.635002	1.41751	1.60568	1.95248	1.4039	1.8095	40.2909	42.3007	47.6657	7.04074	4.74238	4.61652	1	3123224	3126141	+	7	1350
LNC_000102	intronic_lncRNA	0.830924	0.588002	0.487739	1.39637	1.77371	1.31693	16.0335	16.2027	18.1811	3.86678	1.82521	3.78163	1	3123224	3126141	+	7	1499
LNC_000103	intronic_lncRNA	21.8227	16.1678	22.0555	20.9969	21.5069	19.5843	38.0745	37.4224	39.5954	28.9595	33.5005	28.5291	1	3127491	3132488	+	7	2607
LNC_000104	intronic_lncRNA	0	0	0.602682	0.37479	0	0	1.63046	0	1.53359	0.286033	1.83874	3.61675	1	3221889	3225335	+	5	1292
LNC_000105	lincRNA	0.264158	0	1.2371	1.47025	0.244592	0.215631	0.224428	0.405201	0.274934	0.0605723	0	0.239533	1	3296893	3297185	+	1	293
LNC_000106	antisense_lncRNA	4.02136	6.46569	5.79258	3.59712	3.25806	2.05163	0.16015	0.110152	0	0	0	0	1	3306145	3306452	+	1	308
LNC_000107	intronic_lncRNA	2.77366	2.85414	3.67386	2.9405	3.42429	3.01883	8.97565	11.1171	9.3202	9.11614	8.91894	12.3659	1	3316400	3321116	+	5	621
LNC_000108	antisense_lncRNA	3.01527	5.46013	3.13586	5.36746	1.70354	4.55972	0.678908	0.611643	0.578902	1.44187	0.400946	1.42952	1	3323344	3325397	+	4	312
LNC_000109	lincRNA	0	0	0	0	0	0	0	0	0	0.206273	0	0	1	3345566	3345823	+	1	258
LNC_000110	lincRNA	0	0	0.512207	0	0	0	0	0	0	0	0	0.146105	1	3357345	3357584	+	1	240
LNC_000111	intronic_lncRNA	41.6049	55.5562	60.6444	109.859	97.8312	112.311	6.30224	9.62588	8.29755	26.4257	20.7629	18.3807	1	3419638	3420943	+	2	1203
LNC_000112	lincRNA	0	0	0	0	0	0	0.499863	0.442038	0.20995	0.693829	0.926643	1.14323	1	3451133	3451362	+	1	230
LNC_000113	lincRNA	0	0.341521	0	0	0	0	0	0	0	0	0	0	1	3464999	3465231	+	1	233
LNC_000114	intronic_lncRNA	1.44971	5.32773	3.38345	6.25727	4.89703	4.72379	6.09783	7.21811	7.52255	8.40956	9.82767	7.71824	1	3511897	3516532	+	6	2054
LNC_000115	lincRNA	0	0	0.271898	0	0	0	0	0	0	0	0	0	1	3565178	3565403	+	1	226
LNC_000116	lincRNA	0	0	0	0	0.636373	0	0	0	0	0	0	0	1	3567372	3567596	+	1	225
LNC_000117	lincRNA	0	0.338627	0	0	0	0	0.0698961	0	0	0	0.194359	0	1	3572315	3572549	+	1	235
LNC_000118	intronic_lncRNA	4.55751	13.7118	2.14596	5.02451	7.59234	10.3852	5.62448	7.89928	7.57483	8.86937	10.5381	7.35703	1	3594679	3600892	+	6	2670
LNC_000119	intronic_lncRNA	2.16658	7.11424e-09	0.997484	1.46817	1.42027	2.93824	1.27564	1.46499	1.50662	3.49534	2.28121	1.32721	1	3594685	3600892	+	4	4619
LNC_000120	lincRNA	0	0	0.834066	0	0	0	0	0	0	0	0	0	1	3610153	3610373	+	1	221
LNC_000121	lincRNA	0.94942	0.390787	0.905441	1.50979	1.05492	0.620005	0.0403313	0.0416099	0.158104	0	0.0747658	0	1	3624377	3624784	+	1	408
LNC_000122	antisense_lncRNA	0	0.692643	0	0	0	0	0	0	0.0246403	0.0293114	0	0.0593851	1	3624965	3625542	+	1	578
LNC_000123	lincRNA	0.265968	0.54737	0.845492	0	0	0	0	0	0	0.121974	0.0523617	0.120587	1	3649684	3649974	+	1	291
LNC_000124	lincRNA	0	0.857468	0.79469	0	0	0	0	0.146081	0	0	0	0	1	3651162	3651393	+	1	232
LNC_000125	antisense_lncRNA	0	0.733174	0	0	0	0	0	0	0	0	0	0	1	3654398	3654614	+	1	217
LNC_000126	intronic_lncRNA	0	0	0.868379	2.07005	0	0	1.39592	0.0631291	0.228694	0	0	0.21807	1	3746602	3748895	+	3	904
LNC_000127	intronic_lncRNA	1.54789	2.98642	1.97613	1.73033	3.14234	2.76391	2.22549	3.75191	2.29426	1.87104	2.03571	1.50908	1	3746602	3748895	+	3	907
LNC_000128	intronic_lncRNA	0.832087	0.649723	0.743024	0.994277	0.749006	0.420241	0.738767	0.638355	0.651351	0.235549	0	0	1	3766437	3767525	+	3	614
LNC_000129	lincRNA	1.21824	0.626792	0.242043	2.90591	1.692	0.994439	5.82194	5.33912	5.13513	3.841	3.71747	4.07348	1	3791851	3792104	+	1	254
LNC_000130	lincRNA	0.264608	0.408429	0.210293	1.15717	0.612522	0.431996	0.281013	0.0869768	0.220322	0.0910133	0.156282	0.0299927	1	3928454	3929039	+	1	586
LNC_000131	intronic_lncRNA	13.7037	9.44107	16.0943	0.504728	0.191684	0.630302	45.7291	45.3272	36.3301	4.74516	5.83389	4.71969	1	3974870	3977145	+	2	1229
LNC_000132	intronic_lncRNA	1.68614	2.82969	1.85653	3.86978	3.91011	2.49707	2.82217	2.51802	3.41249	3.51726	5.92213	4.6878	1	4018472	4024564	+	12	1529
LNC_000133	intronic_lncRNA	2.82118	1.9764	1.97006	1.73035	2.02767	1.38079	3.78474	3.13571	3.18792	1.48391	1.11404	1.84496	1	4018635	4023442	+	11	1305
LNC_000134	antisense_lncRNA	0	0	0	0	0	0	0	0	0	0	0	0	1	4024700	4026172	+	2	295
LNC_000135	intronic_lncRNA	0.465185	0	0.28433	0	0	0	0.0914654	0	0	0	0	0	1	4089988	4090463	+	2	371
LNC_000136	intronic_lncRNA	0	0	0	0	0.224162	0	0.0494262	0.0410638	0.378011	0.23028	0	1.00059	1	4090758	4092331	+	3	461
LNC_000137	intronic_lncRNA	0.725653	6.07318e-05	1.74349	0.500883	0.395111	0.104498	7.37173	9.12316	5.09278	7.47094	7.42451	5.31194	1	4135984	4139134	+	7	1819
LNC_000138	intronic_lncRNA	0.121348	0.0416229	0.128585	0.257294	0	0.0990554	32.4589	31.4036	25.5341	15.464	25.5405	30.1976	1	4140994	4143769	+	7	1919
LNC_000139	antisense_lncRNA	3.35331	4.69282	5.22336	6.71898	4.96788	4.27016	0.826199	0.822999	0.781782	1.19952	0.977056	0.699363	1	4209932	4211983	+	1	2052
LNC_000140	intronic_lncRNA	8.98684	12.1825	7.39042	32.8985	42.4334	27.4894	0.218072	0.245806	0.288436	0.469037	0.194855	0.284204	1	4238205	4240647	+	3	1176
LNC_000141	lincRNA	1.70313	0.701017	3.78988	1.62502	0.315395	1.1122	0	0	0	0	0	0.077218	1	4245802	4246028	+	1	227
LNC_000142	lincRNA	0.697502	0.895898	0.276008	0.138088	0.160871	0.425431	0	0	0	0.0398191	0	0	1	4268339	4268785	+	1	447
LNC_000143	antisense_lncRNA	13.5005	16.7266	15.7891	10.5177	18.7301	17.2295	6.24749	6.1945	7.89509	4.88692	5.4047	5.03099	1	4363178	4363977	+	2	214
LNC_000144	lincRNA	0	0	0.261529	0	0	0	0	0.0721121	0	0	0.129573	0	1	4370695	4370929	+	1	235
LNC_000145	intronic_lncRNA	0	0	6.72318e-06	0	0.463135	0.0324366	0	0.121646	0	1.11009	0.647477	0.211814	1	4416355	4419773	+	9	1525
LNC_000146	intronic_lncRNA	2.37518	2.93223	0.673368	11.1626	14.3361	13.581	1.23935	0.644972	1.21552	7.60981	5.2883	5.15368	1	4418143	4419773	+	3	1468
LNC_000147	lincRNA	0	0	0.532077	0	0	0	0	0	0	0	0	0	1	4424686	4425032	+	1	347
LNC_000148	lincRNA	0.708444	1.133	1.0791	0.923174	0.915426	0.674298	2.32782	2.26114	2.90811	1.08407	1.69487	1.21032	1	4467852	4469939	+	1	2088
LNC_000149	intronic_lncRNA	0.989079	0.643336	2.00767	1.12473	0.273363	0.762126	0.999755	0.811671	1.41021	1.10263	1.22862	1.46881	1	4480848	4482448	+	3	856
LNC_000150	intronic_lncRNA	0.869096	1.20832	1.18047	0.540456	0.662591	0.442197	0.890818	0.928127	1.6257	1.20074	1.30102	1.27809	1	4481376	4482448	+	2	764
LNC_000151	lincRNA	0	0	0	0	0	0	0	0	0.153963	0	0	0	1	4523597	4523805	+	1	209
LNC_000152	antisense_lncRNA	340.563	323.275	213.14	1176.05	1095.79	1140.4	189.672	145.753	182.798	255.33	245.139	240.535	1	4527484	4528060	+	1	577
LNC_000153	intronic_lncRNA	12.945	19.0421	26.7832	18.1282	25.3372	12.7289	23.005	23.1662	22.585	19.1146	19.5752	23.7964	1	4546602	4550502	+	4	788
LNC_000154	intronic_lncRNA	2.49375	3.29928	3.6806	3.39912	0.659726	2.32644	3.61386	2.10779	3.03349	2.28068	3.22625	2.18052	1	4584834	4591529	+	11	2291
LNC_000155	lincRNA	0	0.286437	1.10611	0	0	0	0	0	0	0.0638289	0.164404	0	1	4628019	4628296	+	1	278
LNC_000156	lincRNA	0	0	0	0	0	0.568569	0	0	0	0	0	0	1	4689556	4689777	+	1	222
LNC_000157	intronic_lncRNA	0.831717	0.500358	0.922746	4.23249	4.44393	3.97101	1.30689	0.888659	1.20996	5.70411	5.79771	5.66647	1	4703102	4712675	+	10	2682
LNC_000158	intronic_lncRNA	0.178529	0	5.34721e-06	0	0.631643	0.98672	0.83599	0.885402	0.232756	2.42634	2.61182	2.655	1	4704096	4712675	+	10	2150
LNC_000159	intronic_lncRNA	0.675769	3.15945	0.273593	0.997728	0.83323	1.43896	3.56591	2.45407	2.70475	2.26103	2.58192	2.2987	1	4748116	4752525	+	4	1344
LNC_000160	intronic_lncRNA	0.00214666	1.69948	3.46323e-06	2.83838	8.89805	6.10068	0.0734405	0.30363	0.0377831	0.0314461	0.834685	0.0866906	1	4765610	4770374	+	8	2381
LNC_000161	lincRNA	0.336202	0.345957	0.26719	1.60391	0.311299	0.823318	0.499863	0.294692	0.139967	0.0770921	0.132378	0.0762152	1	4773935	4774164	+	1	230
LNC_000162	antisense_lncRNA	0	0	0.080493	0.351509	0.531173	0.467257	0.0326324	0.0630674	0.0630082	0.0736846	0.31261	0.275484	1	4779619	4784550	+	4	2042
LNC_000163	antisense_lncRNA	1.08924	1.17936	0.303686	0	0.542213	0.139106	0.791555	0.843368	0.462231	0.256683	0.139213	0	1	4779619	4784550	+	5	2197
LNC_000164	antisense_lncRNA	0	0.247893	0	0.659865	0.0381615	0.264652	0	0	0	0.00309797	0	0	1	4779682	4784550	+	5	2070
LNC_000165	antisense_lncRNA	3.40893	0.992495	1.43181	0.261658	7.09214e-08	1.02218	1.02984	0.87333	1.52619	0.317986	0.309209	0.798736	1	4780045	4784550	+	4	1814
LNC_000166	antisense_lncRNA	0.221608	0	0	0	0	0.528913	0.046907	0.00097288	0	0.242009	0.000884468	0.723777	1	4780045	4784550	+	3	3585
LNC_000167	antisense_lncRNA	0.738646	1.45925	0.958438	0.771808	1.54974	0	0.94432	1.06337	0.730254	0.389595	0.518399	1.22582e-07	1	4780061	4784550	+	3	3633
LNC_000168	antisense_lncRNA	0.718134	0.000718002	2.17135	0.438698	0.393483	0.273246	0.539622	0.924092	0.762363	0.411234	0.239073	0	1	4780061	4784550	+	4	1629
LNC_000169	antisense_lncRNA	0	0.531468	0.393841	0.419981	0.177461	1.21633	0	0.238762	0.0625207	0.140515	0.221608	0.213246	1	4780061	4784550	+	4	1664
LNC_000170	lincRNA	0	0	0	0	0	0	0	0	0	0.0770921	0	0	1	4785149	4785378	+	1	230
LNC_000171	antisense_lncRNA	0	0	0	0	0	0	0	0	0	0	0	0	1	4845241	4845469	+	1	229
LNC_000172	lincRNA	4.24207	4.02938	3.63064	4.67021	6.04287	5.32735	0.762397	0.643555	0.5434	2.02027	1.02787	0.813709	1	4866076	4866312	+	1	237
LNC_000173	intronic_lncRNA	0	6.26692	0	0.232499	1.8129	0	0	0	0	0	0.00915726	0	1	4866447	4868831	+	4	730
LNC_000174	antisense_lncRNA	0	0	0	0	0	0	0	0	0	0	0	0	1	4869070	4869353	+	1	284
LNC_000175	antisense_lncRNA	0	0	0	0	0	0	0	0	0	0	0.0661888	0	1	5051778	5052007	+	1	230
LNC_000176	intronic_lncRNA	0	0	0	0	0	0	0	0	0	0	0	0	1	5106555	5107158	+	2	263
LNC_000177	intronic_lncRNA	25.5977	30.5684	15.1122	45.646	47.5864	33.2213	32.1982	20.4493	27.8515	26.1178	33.3668	26.0721	1	5123269	5126211	+	6	1019
LNC_000178	lincRNA	0.663783	0.683043	0	3.1667	8.29732	7.04394	0.845923	0.800013	0.414516	0.532726	1.11078	0.37619	1	5198781	5199013	+	1	233
LNC_000179	lincRNA	0	0	0	0	0	0	0.143439	0.0739933	0.140575	0	0	0	1	5200080	5200308	+	1	229
LNC_000180	lincRNA	0	0	0	0	0	0	0	0	0	0	0	0.170929	1	5213249	5213453	+	1	205
LNC_000181	intronic_lncRNA	0	0	0	0	0.20321	0	0	0	0	0	0	0.253311	1	5267294	5269198	+	2	486
LNC_000182	intronic_lncRNA	0	0	0	0	0	0	0	0	0	0	0	0	1	5272002	5273488	+	5	949
LNC_000183	lincRNA	0	0	0	0	0	0	0	0.159051	0	0	0	0.164539	1	5292253	5292465	+	1	213
LNC_000184	lincRNA	0	0	0.302553	0	0	0	0.0808602	0	0	0	0.149898	0	1	5324077	5324279	+	1	203
LNC_000185	lincRNA	0	0	0.596337	0	0	0	0	0	0	0	0	0	1	5356646	5356851	+	1	206
LNC_000186	lincRNA	0	0	0.579539	0	0	0	0	0	0	0	0	0	1	5402928	5403139	+	1	212
LNC_000187	intronic_lncRNA	3.61221	1.85851	0.478457	5.74424	2.78721	3.44006	0.255744	0.131926	0.125319	0.414146	1.42229	2.04717	1	5478919	5481481	+	4	1587
LNC_000188	lincRNA	0	0	0	0	0.266334	0	0	0	0	0	0.0566282	0	1	5481811	5482079	+	1	269
LNC_000189	lincRNA	0	0	0	0	0	0	0	0	0	0	0	0.156495	1	5482735	5482958	+	1	224
LNC_000190	lincRNA	0.302189	0.993947	0	0	0	0	0.256739	0.198659	0.566129	0.346464	0.237971	0.274019	1	5495088	5495343	+	1	256
LNC_000191	intronic_lncRNA	1.82324	1.46124	1.49457	1.85572	2.2899	1.77629	1.53058	1.33717	1.40698	0.935123	0.996654	0.925853	1	5544087	5550894	+	5	3933
LNC_000192	lincRNA	0	0	0	0.279414	0	0	0.298561	0.23102	0.1463	0.161161	0.138368	0.159328	1	5569799	5570018	+	1	220
LNC_000193	intronic_lncRNA	11.992	17.6272	15.9951	3.50634	4.15008	4.14169	16.3464	17.393	16.1858	8.00923	7.82969	7.2387	1	5582748	5593336	+	26	3803
LNC_000194	lincRNA	0	0	0	0	0	0	0.0707961	0	0	0.152861	0.131241	0	1	5679877	5680108	+	1	232
LNC_000195	intronic_lncRNA	1.58336e-06	4.66334	4.49736	5.80699	6.37827	5.61857	2.79588	3.38753	3.49973	3.8625	4.49489	4.3878	1	5685831	5691139	+	4	1821
LNC_000196	lincRNA	0	0	0	0	0	0	0	0	0	0	0	0.150476	1	5692232	5692464	+	1	233
LNC_000197	lincRNA	0	0	0	0	0	0	0	0	0	0	0	0.202364	1	5696586	5696845	+	1	260
LNC_000198	lincRNA	0	0	0.266038	0	0	0	0.142203	0.586843	0.209045	0.307039	0.263614	0.22766	1	5727055	5727285	+	1	231
LNC_000199	lincRNA	0	1.55177	1.49808	0	0	0.307745	1.36128	0.945014	0.941717	0.864479	0.816435	1.4529	1	5729947	5730151	+	1	205
LNC_000200	lincRNA	0	0	0.541412	0	0	0	0	0	0	0	0	0	1	5737438	5737664	+	1	227
LNC_000201	antisense_lncRNA	0	0.335849	0	0	0	0	0	0	0	0	0	0	1	5752675	5752911	+	1	237
LNC_000202	intronic_lncRNA	2.15073	0.778244	2.12248	0.246657	0.415792	0.636656	5.70848	4.92158	6.27095	8.04464	5.70412	6.3452	1	5887207	5891041	+	4	3285
LNC_000203	lincRNA	0	0.697956	0.269524	0	0	0	0	0	0	0	0	0	1	5953349	5953576	+	1	228
LNC_000204	lincRNA	0	0	0.877549	0	0	0	0	0	0	0	0	0	1	6000916	6001125	+	1	210
LNC_000205	intronic_lncRNA	3.78631	2.56041	4.1916	5.55949	5.2645	5.31975	13.1049	11.2996	9.88834	17.8734	22.9013	22.9372	1	6004852	6010910	+	10	2287
LNC_000206	intronic_lncRNA	23.7788	18.1429	22.1997	19.0284	16.3944	18.5511	28.084	30.0716	29.6762	28.7437	27.3474	29.1147	1	6038851	6042366	+	4	1039
LNC_000207	intronic_lncRNA	0	0.743836	1.06058	0.530264	0	0.800637	0.469492	0.847816	0.303756	0	1.45608	1.76536	1	6087862	6092145	+	7	1856
LNC_000208	lincRNA	0	0	0	0	0	0	0.0704935	0	0	0.0761037	0.0653402	0.075238	1	6235138	6235370	+	1	233
LNC_000209	intronic_lncRNA	0.434245	0.982975	0.767909	0	0.579303	0.540268	1.89684	1.40483	0.521617	0.393342	1.28528	1.58957	1	6276822	6281645	+	14	2062
LNC_000210	lincRNA	0	0	0	0	0	0	0	0	0	0	0.135306	0	1	6282825	6283049	+	1	225
LNC_000211	antisense_lncRNA	3.01277	2.06679	1.86227	5.32333	1.23983	3.27908	1.99084	2.05395	2.22981	4.22179	4.48144	3.79433	1	6291965	6292195	+	1	231
LNC_000212	lincRNA	0	0.294893	1.82202	0.227862	0	0	0.580122	0.50239	0.178961	0.525705	0.483488	0.194897	1	6294086	6294355	+	1	270
LNC_000213	lincRNA	0	0	0.587818	0	0	0	0	0	0	0	0	0	1	6313790	6313998	+	1	209
LNC_000214	lincRNA	0	0	0	0	0	0	0	0	0	0	0	0.155116	1	6345864	6346089	+	1	226
LNC_000215	lincRNA	0	0	0.543797	0	0	0	0	0	0	0	0	0	1	6496173	6496398	+	1	226
LNC_000216	antisense_lncRNA	2.7988	3.36454	3.8616	2.53606	2.67339	3.18138	0.0432873	0.0273547	0.0151463	0.0152121	0.0678381	0.0523883	1	6499182	6503049	+	1	3868
LNC_000217	lincRNA	0	0	0	0	0	0	0	0	0.0956576	0.0526872	0	0	1	6565171	6565507	+	1	337
LNC_000218	lincRNA	0	0	0	0.605398	0	0	0	0	0	0	0	0.172605	1	6569133	6569335	+	1	203
LNC_000219	lincRNA	0.882529	0.302712	0.701374	0	0.817161	0.240134	0.749795	0.773566	0.612354	0.404733	0.463322	1.00032	1	6570445	6570707	+	1	263
LNC_000220	intronic_lncRNA	62.2182	93.5663	55.3476	110.86	83.8591	69.7723	1.87094	2.50698	2.17112	0.581667	1.77848	1.52223	1	6580225	6582387	+	2	942
LNC_000221	intronic_lncRNA	2.53338	3.09878	0.869301	4.45084	6.34039	6.69967	0.284126	0.492326	0.10348	0.0853074	0.0806957	0.0590607	1	6584181	6585187	+	3	468
LNC_000222	intronic_lncRNA	0	0	0	0	0	0	0	0	0	0	0	0	1	6585405	6586284	+	3	328
LNC_000223	antisense_lncRNA	0	0	0	0	0	0	0	0	0	0	0	0	1	6594348	6594561	+	1	214
LNC_000224	lincRNA	0	0	0.556044	0	0	0	0	0	0	0	0	0	1	6627121	6627341	+	1	221
LNC_000225	lincRNA	0	0	0.964389	0.72364	0	0	0.128871	0.0664783	0.126298	0.139127	0.179175	0.0687723	1	6668213	6668467	+	1	255
LNC_000226	intronic_lncRNA	13.7218	10.4144	13.466	1.4524	1.39008	1.65924	14.9619	13.8305	13.294	7.9343	6.65882	5.95017	1	6719328	6721952	+	6	1113
LNC_000227	lincRNA	0	0	0	0	0	0	0.0781777	0	0	0	0.217388	0	1	6725275	6725484	+	1	210
LNC_000228	intronic_lncRNA	0.930177	0	1.32783	2.21931	3.25662	2.57951	1.02332	1.46308	0.958561	1.99194	2.03122	1.85806	1	6776767	6782126	+	5	2314
LNC_000229	intronic_lncRNA	17.9252	16.6497	11.9899	20.4627	23.3514	24.573	6.6256	8.67038	6.15543	9.2968	11.3668	9.13139	1	6799006	6801153	+	3	964
LNC_000230	intronic_lncRNA	0	0	0	0	0	0	0	0.157055	0.0772867	0	0	0	1	6799057	6801153	+	3	881
LNC_000231	lincRNA	0	0	0.602155	0.301222	0	0	0.321863	0.498101	0.394296	0.173739	0.149167	0.0858815	1	6808359	6808562	+	1	204
LNC_000232	lincRNA	0	0.761105	0	0.29405	0	0	0.07855	0	0	0	0.0728077	0	1	6887664	6887872	+	1	209
LNC_000233	intronic_lncRNA	2.17939	5.29637	2.09511	3.57536	3.16661	1.61768	8.91717	9.10165	8.19765	7.77006	8.06086	7.94597	1	6890438	6896934	+	6	1676
LNC_000234	lincRNA	0.809314	0.622284	0.292123	0.132371	0.118794	0.0619703	0.859664	0.632308	0.782392	0.0717423	0.0632349	0.169927	1	6905151	6912983	+	7	4961
LNC_000235	lincRNA	0.10505	0	0	0	0	0	0.20812	0.055622	0.180507	0	0	0	1	6905151	6914475	+	7	6668
LNC_000236	lincRNA	0.0589089	0.323282	0.161148	0.0489326	0.224309	0.306267	0.000521756	0.026398	0.0170323	0.117484	0.0481879	0.0820388	1	6905151	6914475	+	6	7378
LNC_000237	lincRNA	3.95222	3.8117	2.32126	2.48523	3.63468	3.53792	2.71944	1.50093	0.942784	3.94339	3.65142	4.08706	1	6905161	6912983	+	4	6923
LNC_000238	lincRNA	0	0	0	0	0	0	0	0	0	0	0	0	1	6905161	6912983	+	6	6113
LNC_000239	lincRNA	0.43202	0.589803	0.255638	0.926433	0.492819	0.716155	0.594745	0.46591	0.505662	1.80934	1.24192	1.40817	1	6905161	6912983	+	3	6399
LNC_000240	lincRNA	0.895451	0.446137	1.03127	0.166846	0	0.343035	1.94294	1.84741	2.2943	0.0993528	0.449131	0.606576	1	6905167	6912983	+	4	6988
LNC_000241	lincRNA	0	0	0	0	0	0	0	0	0	0	0	0	1	6905167	6912983	+	7	4890
LNC_000242	lincRNA	0.219175	0.138341	0.254385	0.0784201	0.31397	0.43149	0.411274	0.219093	0.311387	0.328667	0.185987	0.15918	1	6905167	6931006	+	3	6645
LNC_000243	lincRNA	0.356918	0.611163	2.23579	0.719793	0	0.570436	4.51562	4.69154	5.56494	1.73585	1.40699	1.36178	1	6905170	6912983	+	4	6423
LNC_000244	lincRNA	8.43461	8.09107	7.10096	6.88361	7.21768	7.27342	8.68573	8.8637	8.06832	5.13085	5.137	5.12221	1	6923847	6931006	+	3	6978
LNC_000245	lincRNA	0	0.389834	0.602155	0	0	0	0.160932	0	0	0	0	0	1	7112942	7113145	+	1	204
LNC_000246	intronic_lncRNA	24.0984	22.0382	19.7369	24.2943	24.7905	22.6026	50.0381	51.9888	50.0966	44.9087	54.9408	52.1054	1	7130170	7134160	+	2	1226
LNC_000247	antisense_lncRNA	0	0.649723	0.752694	0	0.584635	0.257705	0	0	0	0	0	0	1	7157721	7157965	+	1	245
LNC_000248	intronic_lncRNA	0	0	0	0	0	0	0.0296681	0.0459131	0.0145379	0	0	0.0791623	1	7164100	7166978	+	6	1111
LNC_000249	intronic_lncRNA	0	1.29994	0	0	0	0	0	0	0	0	0	0	1	7175929	7176619	+	2	270
LNC_000250	antisense_lncRNA	0	0	0	0	0	0	0	0	0	0	0.0407723	0	1	7179087	7179460	+	1	374
LNC_000251	lincRNA	0	0	0	0.265024	0	0	0	0	0	0.152861	0	0	1	7180940	7181171	+	1	232
LNC_000252	intronic_lncRNA	4.94506	4.63743	6.36204	11.5742	8.44035	7.63752	0.0226586	0	0	0.0244619	0.0630066	0	1	7187339	7189696	+	2	727
LNC_000253	intronic_lncRNA	22.7904	28.5546	26.6383	35.3468	37.4557	27.5307	31.2149	33.3581	33.5839	37.5932	36.8389	35.3908	1	7206521	7211979	+	14	2409
LNC_000254	lincRNA	0	0	0	0	0	0	0	0.158311	0	0	0	0.163774	1	7225711	7225924	+	1	214
LNC_000255	antisense_lncRNA	0.853435	0.439099	0.339126	0	0	0	0.0906346	0	0	0	0.0420044	0	1	7238012	7238374	+	1	363
LNC_000256	lincRNA	0	0.663203	0	0.512453	0	0	0	0	0	0.147786	0	0	1	7238756	7238995	+	1	240
LNC_000257	lincRNA	1.73354	1.0703	1.65324	2.20538	1.28411	3.39619	0.883687	0.227926	1.65992	0.318005	0.546057	1.02176	1	7268330	7268552	+	1	223
LNC_000258	intronic_lncRNA	1.55851	5.9096	5.94425	6.31653	5.44171	7.53429	1.34437	0.0921327	0.183572	0.453747	1.1888e-08	1.24299e-09	1	7269044	7275413	+	13	1757
LNC_000259	intronic_lncRNA	0.284203	1.0272	0.594996	1.23025	0	0.488911	8.09833	0.975133	6.25512	4.82531	0.952846	5.77996	1	7367506	7370638	+	6	1555
LNC_000260	lincRNA	0	0.364913	0.563661	0	0.656714	0	0	0	0.221454	0	0	0	1	7406512	7406729	+	1	218
LNC_000261	lincRNA	0	0.692913	0	0	0	0	0	0	0	0	0	0	1	7447498	7447842	+	1	345
LNC_000262	antisense_lncRNA	0	0	0	0	0	0.284285	0	0.113483	0.210044	0	0	0.0490872	1	7452547	7452768	+	1	222
LNC_000263	intronic_lncRNA	9.65738	8.70202	10.6329	9.77292	12.3805	14.1344	3.7688	5.5347	5.40841	3.31548	1.99906	2.79109	1	7455436	7461109	+	6	2657
LNC_000264	intronic_lncRNA	0.719098	0.986617	2.28596	0	0.110972	0.293498	0.25456	0.157578	0.274425	0.137409	0.165166	0.353201	1	7633239	7637385	+	2	2641
LNC_000265	lincRNA	0	0	0.599232	0	0	0	0.16015	0	0	0	0	0	1	7789376	7789580	+	1	205
LNC_000266	lincRNA	0	0	0.57149	0	0	0	0	0	0	0	0	0	1	7794807	7795021	+	1	215
LNC_000267	lincRNA	0	0	0.579539	0	0	0	0	0	0	0	0	0	1	7833981	7834192	+	1	212
LNC_000268	lincRNA	0	0.331602	0	0	0	0	0	0	0	0.22168	0	0.146105	1	7846027	7846266	+	1	240
LNC_000269	lincRNA	0	0.502616	0	0	0	0	0.103745	0	0.101674	0	0	0	1	7872815	7873131	+	1	317
LNC_000270	intronic_lncRNA	26.1887	39.6568	25.6505	57.3487	50.2141	37.1442	0.153173	0.130366	0.317944	0.947313	0.570184	0.143932	1	7924218	7926423	+	5	839
LNC_000271	intronic_lncRNA	1.53545	0.183959	0.83248	2.57443	3.78041	2.06005	1.81314	0.0811201	1.28646	0.366218	1.5611	1.45466	1	7928188	7930696	+	6	1304
LNC_000272	antisense_lncRNA	0	0	0.232034	0	0	0.238329	0.124026	0.191937	0.060775	0	0	0	1	7964582	7982691	+	2	265
LNC_000273	intronic_lncRNA	4.64289	4.37488	8.94881	34.7891	52.6832	38.5449	0.327958	0.381236	0.910526	0.0236634	0.00508506	0.599643	1	8034858	8035901	+	3	538
LNC_000274	intronic_lncRNA	77.7786	97.3565	106.559	254.202	282.589	313.566	25.8405	44.0088	37.286	23.4515	34.7159	29.9744	1	8041860	8043344	+	3	668
LNC_000275	antisense_lncRNA	1.18924	0.883395	0.455775	1.32019	2.22244	3.24949	0.994131	1.27123	1.28079	0.890704	1.58858	0.313246	1	8157159	8163013	+	2	3691
LNC_000276	intronic_lncRNA	79.77	85.8289	85.1475	116.103	111.736	100.544	63.2607	66.187	70.8465	58.2152	45.4865	45.7796	1	8173666	8177930	+	12	1932
LNC_000277	intronic_lncRNA	13.8093	11.4498	9.77148	19.3649	28.6039	23.7709	7.38462	5.90122	6.43204	4.83131	3.62477	5.78971	1	8173697	8177930	+	11	2201
LNC_000278	intronic_lncRNA	1.01741	1.67325	2.96476	1.02417	1.25607	1.10734	2.51508	2.43751	1.50515	1.97606	1.0546	2.42128	1	8194350	8204725	+	22	3422
LNC_000279	intronic_lncRNA	0	0	0	0	0	0	0	0	0	0	0	0	1	8206131	8208757	+	3	1615
LNC_000280	intronic_lncRNA	10.9802	9.29678	11.737	10.1255	10.9187	9.9413	16.4095	14.0704	16.4237	44.4781	37.1765	43.0707	1	8206131	8208757	+	2	2534
LNC_000281	lincRNA	0	0	0	0	0	0	0.148608	0	0	0	0	0	1	8223990	8224210	+	1	221
LNC_000282	lincRNA	0	0	0	0	0	0.918775	0	0	0	0.0860303	0	0.170103	1	8260493	8260698	+	1	206
LNC_000283	lincRNA	0	0	0.563661	0	0	0	0	0	0	0	0	0	1	8278142	8278359	+	1	218
LNC_000284	lincRNA	0	0	0.582273	0	0	0	0	0	0	0	0	0	1	8311746	8311956	+	1	211
LNC_000285	lincRNA	0	0	0.434654	0.652295	0	0	0	0	0	0	0	0	1	8312590	8312872	+	1	283
LNC_000286	lincRNA	0	0	1.11209	0	0	0	0	0	0	0	0	0	1	8321694	8321914	+	1	221
LNC_000287	intronic_lncRNA	1.04479	1.0751	0.553551	1.10763	0.967401	1.42142	2.07118	0.992107	2.3198	0.399289	0.754196	1.65794	1	8338994	8346100	+	6	2602
LNC_000288	intronic_lncRNA	3.70517	0.342175	5.26193	7.4469	5.94852	7.56388	8.00096	9.15654	8.73096	8.7179	8.64225	11.4155	1	8377942	8383245	+	8	1900
LNC_000289	lincRNA	0	0	0.77393	0	0	0	0	0	0	0	0	0	1	8420191	8420508	+	1	318
LNC_000290	lincRNA	0	0.348978	0	0.80896	1.57009	0.276836	0.216098	0.148633	0.282378	0.0777654	0	0.0768808	1	8436115	8436342	+	1	228
LNC_000291	antisense_lncRNA	22.9972	27.4737	29.0628	42.2662	31.417	38.691	1.68158	1.56966	1.3341	0.518687	1.18754	0.598252	1	8437347	8438647	+	1	1301
LNC_000292	lincRNA	0	0	0	0	0	0.310762	0	0	0.396229	0	0	0	1	8438798	8439000	+	1	203
LNC_000293	intronic_lncRNA	16.7223	20.3445	13.982	48.2527	50.7458	39.1045	0.823517	0.699528	1.67752	3.33905	2.59877	1.98218	1	8446349	8447679	+	3	1147
LNC_000294	intronic_lncRNA	0	0	0	0	0.000121701	0	1.97925	3.18501	2.55722	0.789275	0.29987	0.453263	1	8448370	8453526	+	17	2098
LNC_000295	intronic_lncRNA	2.08169	0.586682	0	0.846831	0	1.2103	1.43269	1.24387	1.38604	1.23081	0.852828	1.1444	1	8515829	8525989	+	16	2989
LNC_000296	intronic_lncRNA	7.11127	6.22863	0.00337514	8.07104	8.59782	8.05729	6.94214	5.659	9.54302	1.48537	4.67433	4.3954	1	8564244	8568892	+	13	1659
LNC_000297	antisense_lncRNA	0.488444	0.502616	0.582273	1.35929	0	0.797427	2.90487	1.81958	2.3385	1.28802	1.10585	1.9931	1	8668072	8668388	+	1	317
LNC_000298	intronic_lncRNA	0.32769	0.661626	0.260426	2.34496	0.303418	0.267491	1.66625	0.929346	0.743861	0.671309	0.964102	2.0435	1	8674528	8678014	+	5	2149
LNC_000299	intronic_lncRNA	13.5639	13.873	9.80291	11.3498	12.4612	3.34987	17.212	18.5727	17.7756	20.8013	18.1974	19.2825	1	8799819	8810618	+	10	2819
LNC_000300	intronic_lncRNA	0	0.880386	0.98146	0.036648	0	0.368629	1.61167	4.83246	1.63832	1.5906	1.43851	0.808189	1	8815568	8818624	+	5	1630
LNC_000301	intronic_lncRNA	2.66563	2.32727	2.64426	2.96816	2.50843	2.11981	9.38277	7.88517	12.4305	12.3232	10.478	12.7447	1	8830145	8835844	+	10	1913
LNC_000302	intronic_lncRNA	2.52635	1.58984	2.20922	0.153631	0.3073	0.141912	1.08039	1.0289	1.30549	0	0.0440798	0.0754754	1	8839257	8844101	+	11	2132
LNC_000303	antisense_lncRNA	0.312031	0	0	0	0	0	0	0	0	0	0	0	1	8862603	8862816	+	1	214
LNC_000304	antisense_lncRNA	0	0	0.311387	0	0	0	0	0	0	0	0	0	1	8866265	8866487	+	1	223
LNC_000305	lincRNA	0	0	0.431615	0	0	0	0.0576765	0	0.2261	0	0.160381	0.0615584	1	8881003	8881287	+	1	285
LNC_000306	antisense_lncRNA	0	0	0	0	0	0	0	0	0	0	0	0	1	8921350	8921553	+	1	204
LNC_000307	antisense_lncRNA	0	0	0.7377	0	0	0	0.0657191	0.339013	0	0	0.182744	0.0701422	1	8935096	8935345	+	1	250
LNC_000308	lincRNA	0	0	0.798115	0	0	0	0	0	0	0	0	0	1	8953504	8953734	+	1	231
LNC_000309	antisense_lncRNA	0	0	0	0	0	0	0	0	0	0	0	0	1	8971765	8971984	+	1	220
LNC_000310	lincRNA	0	0	0	0	0	0	0.376609	0.310839	0.147636	0	0.0698156	0.241174	1	8996415	8996632	+	1	218
LNC_000311	lincRNA	0	0.303863	0	0	0	0	0.815366	0.970634	1.22936	0.33856	0.116271	0.0669418	1	9061838	9062099	+	1	262
LNC_000312	lincRNA	0	0.253702	0.391879	0	0.684858	0	0	0	0	0	0	0	1	9131446	9131759	+	1	314
LNC_000313	antisense_lncRNA	0	0	0.561099	0	0	0	0	0	0	0	0.138996	0	1	9162373	9162591	+	1	219
LNC_000314	intronic_lncRNA	0	0	0	0	0	0	0	0.08548	0	0.0861722	0.415555	0.181122	1	9179079	9201229	+	3	266
LNC_000315	intronic_lncRNA	1.06387	0	0.845492	0	0	0	0.677897	0.466259	1.32872	0.243949	1.67557	0.964696	1	9199275	9203597	+	3	2608
LNC_000316	lincRNA	0	1.83294	0	0	0	0	0	0.156133	0.148313	0	0.0701358	0	1	9187295	9187511	+	1	217
LNC_000317	antisense_lncRNA	0	0	0.670879	0	0	0	0	0	0	0	0	0.0637888	1	9258259	9258533	+	1	275
LNC_000318	lincRNA	1.61797	3.05235	2.78601	1.92971	1.24844	0.660369	0.28638	0.177276	0.392927	0.309171	0.265445	0.916964	1	9343430	9343716	+	1	287
LNC_000319	intronic_lncRNA	3.56135	3.35479	5.01066	2.77548	2.87688	3.23016	0.0518074	0.0559192	0.0165272	0.018206	0	0.0110589	1	9385063	9387431	+	4	1591
LNC_000320	antisense_lncRNA	0.719098	1.47993	3.42894	1.14353	2.33042	1.76099	1.37462	0.630313	1.04781	0.329783	0.495497	1.0596	1	9393981	9394195	+	1	215
LNC_000321	lincRNA	0	0	0	0	0	0	0.428454	0.442038	0.4199	0.308368	0.595699	0.762152	1	9407350	9407579	+	1	230
LNC_000322	lincRNA	0	0.768423	0	0	0	0	0.687312	0.327278	0.466331	0.114156	0.196021	0.338571	1	9411318	9411628	+	1	311
LNC_000323	lincRNA	0.281386	0	0	0	0	0	1.13556	1.54153	0.878594	0.451659	0.443177	0.51031	1	9414427	9414701	+	1	275
LNC_000324	lincRNA	6.71705	8.06844	7.11128	4.75005	4.8401	7.61965	1.74472	1.96367	3.26432	2.13836	3.08733	3.21643	1	9521938	9522144	+	1	207
LNC_000325	lincRNA	0	0	0.912132	0	0	0	0	0.419174	1.03527	0	0.301273	0.260183	1	9554339	9554540	+	1	202
LNC_000326	lincRNA	0	0	0	0	0	0	0	0	0	0	0.129026	0	1	9603712	9603947	+	1	236
LNC_000327	intronic_lncRNA	0	0	0	0	0	0	1.19966	0.51708	0.128005	0.868729	0.3776	0.999108	1	9609767	9612557	+	6	1350
LNC_000328	lincRNA	0	0	0.458892	0	0	0	0.0613215	0	0	0	0	0	1	9627522	9627789	+	1	268
LNC_000329	lincRNA	0	0.356768	0.27554	0	0	0	0	0	0	0	0	0	1	9638404	9638626	+	1	223
LNC_000330	lincRNA	0	0	0	0	0	0	0.147281	0	0	0	0	0	1	9671894	9672116	+	1	223
LNC_000331	lincRNA	0	0	0	0	0	0	0	0	0	0.174591	0	0	1	9673184	9673386	+	1	203
LNC_000332	intronic_lncRNA	1.39889	3.0958	6.91254e-05	8.34107	5.36446	1.12513e-05	0.508508	0.293749	0.149536	7.07656e-05	0.580295	7.15259e-08	1	9690433	9695189	+	2	1329
LNC_000333	antisense_lncRNA	1.19288	1.52064	1.04087	1.13614	1.13529	2.25222	3.63555	3.14523	3.90976	5.28944	6.67028	4.89373	1	9764256	9770722	+	3	3771
LNC_000334	lincRNA	0	0.331602	1.28052	0.256227	0	0	0.162799	0	0.0896639	0.270564	0	0	1	9780545	9780784	+	1	240
LNC_000335	lincRNA	0.286578	0	2.27752	0.683586	0	0	0.365214	0.690786	0.954458	0.722845	0.677031	1.03945	1	9831246	9831515	+	1	270
LNC_000336	lincRNA	0	1.12558	1.95594	0.217432	0	0.66967	0.290414	0.479393	0.284615	0.12541	0.0538367	0.123984	1	9833415	9833697	+	1	283
LNC_000337	lincRNA	0	0	0	0	0	0	0	0	0	0.0781064	0	0	1	9862386	9862612	+	1	227
LNC_000338	antisense_lncRNA	0.0902023	0.170088	0.384575	0.120577	0.125812	0.0737911	1.54919	1.7512	2.1887	3.50362	2.51681	3.06569	1	9865359	9870531	+	1	5173
LNC_000339	lincRNA	5.32552	7.31163	4.5869	3.32719	1.58889	3.1204	17.9681	14.2615	18.5241	13.0901	14.6308	12.2394	1	9900835	9901068	+	1	234
LNC_000340	lincRNA	0	0	0.445638	0	0	0	0	0	0	0	0	0	1	9904628	9904903	+	1	276
LNC_000341	lincRNA	0	0	0.563661	0	0	0	0	0	0	0	0	0	1	9926214	9926431	+	1	218
LNC_000342	antisense_lncRNA	2.57181	5.15877	2.10685	1.66028	2.09343	0.830306	13.5838	12.9164	10.6968	3.16344	4.60353	3.77883	1	10092088	10094988	+	2	2809
LNC_000343	lincRNA	0	0	0	0	0	0	0	0	0	0.154855	0	0	1	10096050	10096278	+	1	229
LNC_000344	lincRNA	0.750363	0	0	0	0	0	0	0	0	0	0	0.0850517	1	10097461	10097666	+	1	206
LNC_000345	lincRNA	0.602035	1.23901	1.19614	0.478687	0	0	1.15085	0.791556	0.375957	0.48317	0.711145	0.750631	1	10106346	10106602	+	1	257
LNC_000346	antisense_lncRNA	0.679523	0.961296	0.262586	0.645031	0.713853	0.787803	1.13772	1.58256	1.7889	2.24686	1.08287	1.48505	1	10141183	10143215	+	2	835
LNC_000347	intronic_lncRNA	6.6148	7.39549	5.51254	4.83237	5.20854	5.11851	2.19654	2.25446	2.21435	2.82756	2.15534	2.14664	1	10193277	10199649	+	6	3833
LNC_000348	intronic_lncRNA	0	0	0	0	0	0	0	0	0	0	0	0	1	10193277	10201215	+	7	3629
LNC_000349	lincRNA	0.741999	0	0.196563	0	0	0	0	0	0.154454	0.170143	0.146079	0.168207	1	10201560	10201872	+	1	313
LNC_000350	intronic_lncRNA	0	0	0.453951	0	0	0	0	0	0	0	0	0	1	10203257	10204980	+	3	263
LNC_000351	lincRNA	0	0	0.264897	0	0	0	0	0	0	0.152861	0	0	1	10228408	10228639	+	1	232
LNC_000352	intronic_lncRNA	4.04046	5.3276	6.54695	5.58029	6.43156	6.272	10.6632	14.8703	10.694	14.2118	13.5195	11.4972	1	10297827	10302677	+	5	1806
LNC_000353	lincRNA	0	0	0	0	0	0	0	0	0	0	0.126885	0	1	10347304	10347543	+	1	240
LNC_000354	antisense_lncRNA	0	0	0	0	0	0	0	0	0	0	0	0	1	10416101	10416333	+	1	233
LNC_000355	intronic_lncRNA	12.674	14.5641	16.4397	8.07952	7.68818	11.8496	0.924981	0.61475	0.604342	0.915378	0.63544	0.575887	1	10436093	10441268	+	9	2279
LNC_000356	lincRNA	0	0.488783	0	0	0	0	0	0	0.0494377	0	0	0	1	10472013	10472338	+	1	326
LNC_000357	antisense_lncRNA	0	0.541803	0	0	0	0	0	0.115379	0.164401	0	0	0.0596804	1	10488000	10488293	+	1	294
LNC_000358	lincRNA	0	0.297085	0.917783	0	0	0	0	0	0	0	0	0	1	10494470	10494737	+	1	268
LNC_000359	intronic_lncRNA	7.03226	6.90381	3.27798	8.439	1.95137	5.87484	0.351515	0.495331	0.723404	0.240834	9.29532e-11	1.12683	1	10512905	10518998	+	10	1848
LNC_000360	intronic_lncRNA	2.68735	2.00079	1.43168	1.07036	1.17539	2.11107	2.0321	1.36685	1.54862	1.18317	1.30104	1.69961	1	10572503	10573358	+	2	640
LNC_000361	intronic_lncRNA	0	0	0	0	0	0	0	0	0.363562	0	0	0	1	10581260	10585532	+	6	553
LNC_000362	intronic_lncRNA	0	0	0	0	0	0	0	0	0	0	0	0	1	10586716	10587055	+	2	239
LNC_000363	intronic_lncRNA	34.3325	18.771	31.1586	41.474	56.5857	53.9966	161.126	158.201	150.921	130.41	101.317	90.3943	1	10599670	10605481	+	7	1503
LNC_000364	lincRNA	2.00796	2.80828	2.3188	0.429188	0.15246	0.324487	2.82323	3.04989	3.24525	0.73949	0.837948	0.863922	1	10725686	10729429	+	2	3661
LNC_000365	lincRNA	1.01138	0.800442	1.46761	0.179962	0	0.175042	1.55744	1.36288	2.01613	0.167735	0.235049	0.307768	1	10725686	10729429	+	2	2627
LNC_000366	lincRNA	0	0	0	0	0	0	0	0	0	0	0	0	1	10773932	10774156	+	1	225
LNC_000367	lincRNA	0.0751089	0.231865	0	0.0770919	0.139091	0.316582	0	0.0329177	0.0605473	0.155628	0.286322	0.527512	1	10811679	10814885	+	2	1033
LNC_000368	intronic_lncRNA	24.5584	23.1878	27.7073	39.4872	16.1995	17.498	1.17955	8.96636e-06	0.225729	0.364225	2.38389e-07	2.55586e-06	1	10834209	10839469	+	6	2683
LNC_000369	lincRNA	0	0	0	0	0	0.578954	0	0	0	0	0	0	1	10839647	10839864	+	1	218
LNC_000370	lincRNA	0	0	0	0.518913	0	0	0	0	0	0	0	0	1	10851613	10851849	+	1	237
LNC_000371	intronic_lncRNA	0	0	0	0	0	0	0	0	0	0	0	0	1	10864529	10869165	+	4	441
LNC_000372	intronic_lncRNA	0.556381	0	0.423037	0	1.05434	0.394097	0	0.306987	0.203222	0.159583	0.140763	0	1	10871220	10873355	+	2	566
LNC_000373	intronic_lncRNA	1.4195	0.783378	1.02902	2.92156	4.65702	1.39617	4.4394	3.26656	4.1976	4.71036	4.89562	4.15968	1	10878060	10879906	+	4	1210
LNC_000374	antisense_lncRNA	0	0	0.250266	0	0	0	0	0	0	0	0	0	1	10903278	10903492	+	1	215
LNC_000375	intronic_lncRNA	0	0	0	0	0	0	9.76797e-10	0	0	0	0	4.30064e-06	1	10914082	10922307	+	3	2097
LNC_000376	antisense_lncRNA	8.62917	7.45248	10.2868	12.8647	13.2691	15.8777	0	0	0	0	0	0	1	10987339	10987841	+	1	503
LNC_000377	lincRNA	0.333316	0.685974	1.05959	0.265024	0.308627	0.816251	0.0707961	0.365203	0.208148	0.0764303	0.196862	0.226683	1	11014589	11014820	+	1	232
LNC_000378	intronic_lncRNA	1.63843	1.63568	0.726433	1.65862	2.61094	1.98499	0.220538	0.426726	0.362846	0.231672	0.515595	0.271315	1	11055818	11058610	+	6	872
LNC_000379	intronic_lncRNA	2.40441	2.47418	3.24847	3.05885	4.00738	7.45829	0.408557	0.42151	0.3003	1.70915	1.0414	1.90774	1	11068846	11071457	+	3	1143
LNC_000380	lincRNA	0	0.252101	0.778813	0.389594	0.680537	0.399971	0.0520362	0	0	0.112355	0	0	1	11072994	11073309	+	1	316
LNC_000381	intronic_lncRNA	2.72442	2.7551	2.32229	1.07287	1.22056	0.802293	1.11971	1.37005	0.929767	0.562436	0.880448	0.73497	1	11131672	11133484	+	4	1328
LNC_000382	antisense_lncRNA	1.11302	0.69007	0	0.345141	0.635335	1.31155	1.3146	1.50853	1.36195	1.45194	1.43129	1.81159	1	11184115	11188299	+	2	829
LNC_000383	antisense_lncRNA	0	0	0	0	0.658414	0	0.181189	0	0.164964	0.0538794	0.0465765	0.061249	1	11184135	11188299	+	2	809
LNC_000384	intronic_lncRNA	22.1902	11.4168	17.6355	8.82164	6.84864	24.1513	9.41956	7.29374	7.69823	1.69603	9.4795	4.19185	1	11243417	11247527	+	7	1667
LNC_000385	intronic_lncRNA	2.12372	2.8669	0.737499	1.37069	0.991981	2.63341	1.99094	1.80109	2.05468	1.67333	1.32889	1.64561	1	11362423	11366394	+	9	1916
LNC_000386	intronic_lncRNA	0	0	0	0	0	0	0.0574756	0.0592977	0.112656	0	0	0	1	11388672	11389086	+	2	286
LNC_000387	lincRNA	0	0	0.845492	0	0	0	0	0	0	0.0813163	0	0	1	11391519	11391736	+	1	218
LNC_000388	intronic_lncRNA	3.66809	3.50752	2.42263	1.30658	1.93517	2.28833	4.89933	5.27126	5.29929	7.36048	4.99865	6.1342	1	11401311	11404694	+	6	828
LNC_000389	intronic_lncRNA	0	0	0	0	0	0	0	0	0	0	0	0	1	11445864	11446212	+	2	271
LNC_000390	lincRNA	0	0	0	0	0	0.539536	0	0	0.0687921	0	0.0650622	0	1	11465197	11465430	+	1	234
LNC_000391	antisense_lncRNA	0	0	0.258247	0	0	0	0	0	0	0	0	0	1	11684273	11684499	+	1	227
LNC_000392	lincRNA	2.071	0.710364	3.01747	9.05675	12.1448	8.73449	0.146627	0.151275	0.359247	0.395739	0.135908	0.234743	1	11693506	11693729	+	1	224
LNC_000393	antisense_lncRNA	0	0	0	0	0	0	0	0	0	0.163379	0	0	1	11804525	11804741	+	1	217
LNC_000394	antisense_lncRNA	0	0	0	0	0.334466	0	0	0	0	0	0	0	1	11914626	11914839	+	1	214
LNC_000395	lincRNA	0	0	0	0	0	0	0.143439	0	0	0	0.0664766	0	1	12082179	12082407	+	1	229
LNC_000396	antisense_lncRNA	0.872613	0.299311	0.231164	0.231276	1.34663	0	0.123562	0.127479	0.363284	0.333488	0.286322	0.395634	1	12096120	12096385	+	1	266
LNC_000397	intronic_lncRNA	0	0	0	0	0	0	0.0825897	0.219288	0	0	0	0	1	12195578	12196294	+	2	488
LNC_000398	lincRNA	0	0	0.949553	0	0	0	0.190333	0.130911	0	0.0684933	0.0588062	0	1	12251904	12252162	+	1	259
LNC_000399	lincRNA	9.02189	8.34437	8.6865	8.73737	11.3126	13.8485	3.27476	4.94869	2.65907	6.35993	8.73915	6.92927	1	12300343	12300547	+	1	205
LNC_000400	lincRNA	0	0	0.258246	0	0	0	0.414113	0	0.0676407	0.149023	0.19192	0.147328	1	12301071	12301308	+	1	238
LNC_000401	intronic_lncRNA	0.835817	0	1.17767	1.31093	0.466897	0.343591	0.353303	0.326476	0.726028	0.866188	0.375684	0.724216	1	12317930	12319502	+	2	404
LNC_000402	lincRNA	0	0	0.663666	0	0	0	0	0	0	0	0	0	1	12403706	12403983	+	1	278
LNC_000403	lincRNA	0	0	0	0	0	0	0	0	0	0	0	0.153093	1	12438537	12438765	+	1	229
LNC_000404	lincRNA	0	0	0	0	0	0	0	0	0	0	0.20569	0.157899	1	12483412	12483633	+	1	222
LNC_000405	lincRNA	0	0	0	0	0	0	0	0	0	0	0.139631	0	1	12498660	12498877	+	1	218
LNC_000406	lincRNA	0	0	0.595379	0	0	0	0	0	0	0	0	0	1	12568571	12568880	+	1	310
LNC_000407	intronic_lncRNA	0.568305	0	0.480624	0	0.563729	0.240782	0.855432	0.132738	0.69315	0.110698	0.0834812	0.167055	1	12581094	12583882	+	3	376
LNC_000408	intronic_lncRNA	12.9259	14.1093	9.44968	11.8959	9.05902	10.9594	49.6382	49.2557	47.9558	46.8924	54.6138	49.0936	1	12592158	12597614	+	18	2174
LNC_000409	lincRNA	0.970782	0.332983	0	0	0	0	0	0	0	0.0742011	0.0637067	0.0733571	1	12650905	12651143	+	1	239
LNC_000410	lincRNA	0	0	1.56255	0	0	0	0	0	0	0	0	0	1	12665638	12665873	+	1	236
LNC_000411	lincRNA	0	0	0	0	0	0	0.155618	0.160551	0.152511	0.0840013	0.216362	0.0830458	1	12666725	12666935	+	1	211
LNC_000412	lincRNA	0	0	0.743625	0	0	0	0	0	0	0	0	0	1	12725266	12725596	+	1	331
LNC_000413	antisense_lncRNA	21.5909	20.5894	21.5519	22.389	22.9729	23.88	12.3362	14.1775	12.599	13.1142	8.85772	11.8196	1	12800692	12805900	+	4	2127
LNC_000414	antisense_lncRNA	0.359353	0	0	0	0	0	0.101257	0.185497	0	0	0	0	1	12801507	12805900	+	4	1041
LNC_000415	lincRNA	1.31631	0	0.784588	0.261655	0.914112	0.268625	0.629065	0.865345	0.685006	0.679129	0.907011	1.19361	1	12817156	12817390	+	1	235
LNC_000416	intronic_lncRNA	2.01541	0.826752	0	0	0	0	0.467352	0.420605	0.275119	0.408953	0.132382	0.292767	1	12825688	12827796	+	5	1099
LNC_000417	intronic_lncRNA	0.185852	0	0	4.28341e-06	0.570849	0.23305	0.134525	0	0.554978	0	0	0.146464	1	12834278	12835170	+	3	540
LNC_000418	intronic_lncRNA	0	0.04738	0	0.0366125	0	0.15476	0	0	0	0	0	0	1	12835788	12836410	+	4	231
LNC_000419	antisense_lncRNA	0	0	0.523059	0	0	0	0	0	0	0	0	0	1	13003087	13003321	+	1	235
LNC_000420	antisense_lncRNA	0	0	0.629805	0	0	0	0	0	0	0	0	0	1	13005316	13005608	+	1	293
LNC_000421	lincRNA	0	0	0	0.551345	0	0	0	0	0	0	0	0	1	13028286	13028508	+	1	223
LNC_000422	antisense_lncRNA	2.7949	2.876	0.614374	8.74721	10.0762	6.4075	3.44583	2.28042	4.62207	14.1636	10.3729	9.90605	1	13051515	13052847	+	2	1305
LNC_000423	lincRNA	525.43	458.694	618.69	453.93	515.748	646.288	3.51983	3.02516	4.98871	3.67522	5.34822	3.93749	1	13090002	13090221	+	1	220
LNC_000424	lincRNA	0	0	0	0	0	0	0	0	0.0705945	0	0.133534	0	1	13144085	13144312	+	1	228
LNC_000425	lincRNA	1.38067	1.42073	1.64589	0.274447	0.639201	0	0	0	0.0718495	0	0	0.0782476	1	13147480	13147703	+	1	224
LNC_000426	antisense_lncRNA	0	0	0.0835503	0	0	0	0	0	0	0	0	0	1	13161747	13161952	+	1	206
LNC_000427	intronic_lncRNA	0.377003	1.16382	0	0	0	0.61549	0	0	0	0	0	0	1	13194363	13194760	+	2	205
LNC_000428	lincRNA	0	0	1.26477	0	0	0	0	0.0697477	0	0.0729847	0	0	1	13212601	13212843	+	1	243
LNC_000429	lincRNA	0	0	0	0	0.958802	0	0	0	0	0	0	0	1	13231603	13231901	+	1	299
LNC_000430	lincRNA	0	0	0.602155	0	0	0	0	0	0	0	0	0	1	13265382	13265585	+	1	204
LNC_000431	intronic_lncRNA	0	0	0	0	0	0	0	0.239571	0	0.200221	0	0	1	13275074	13278212	+	6	467
LNC_000432	intronic_lncRNA	0	0	0	0	0	0	0	0	0	0.246928	0	0	1	13276813	13278212	+	5	446
LNC_000433	lincRNA	0	0	0.845492	0	0	0	0	0	0	0	0	0	1	13333097	13333387	+	1	291
LNC_000434	lincRNA	0	0	0	0	0	0	0	0	0	0.15352	0	0	1	13344979	13345209	+	1	231
LNC_000435	antisense_lncRNA	4.76629	2.59655	5.57048	5.12731	2.85564	3.2041	3.39438	3.74775	3.38497	3.1502	2.64946	3.68639	1	13355420	13356529	+	2	276
LNC_000436	intronic_lncRNA	0	0.40935	2.43661	1.16666	1.55061	1.35308	1.69111	1.22053	1.28786	1.00387	2.9233	1.75503	1	13367014	13368406	+	4	333
LNC_000437	intronic_lncRNA	10.725	0	0.400136	0.050041	0	0	10.5451	15.6734	4.71073	1.85598	18.0449	20.5375	1	13393203	13396142	+	4	1233
LNC_000438	antisense_lncRNA	0	0	0.246255	0	0	0	0	0	0	0	0	0.344748	1	13702718	13702920	+	1	203
LNC_000439	intronic_lncRNA	1.3727	1.59071	1.79997	0.683278	0.882778	0.243664	2.65125	2.70196	2.27017	1.94128	2.31882	1.69566	1	13749711	13760546	+	4	7214
LNC_000440	lincRNA	0	0	0.563661	0	0	0	0	0	0	0	0	0	1	13831452	13831669	+	1	218
LNC_000441	lincRNA	1.97447	1.69314	2.61529	1.04662	0	0	0	0	0	0	0	0	1	13902627	13902861	+	1	235
LNC_000442	lincRNA	0.754005	0.387942	0	0.29976	0	0	0	0	0	0.259344	0	0	1	13931000	13931204	+	1	205
LNC_000443	lincRNA	0	0	0	0	0	0	0.163322	0	0.240091	0	0	0	1	13947496	13947696	+	1	201
LNC_000444	antisense_lncRNA	0	0.356768	0.826619	0	0	0	0	0	0	0	0	0	1	13963397	13963619	+	1	223
LNC_000445	lincRNA	0	0	0	0	0	0	0.0736406	0	0	0.159002	0.136514	0	1	14080298	14080520	+	1	223
LNC_000446	lincRNA	0	0.228331	0.529036	0	0	0	0	0	0	0	0	0	1	14111912	14112260	+	1	349
LNC_000447	lincRNA	0.575278	0.295985	0	0.457412	0	0	0.0610944	0	0	0	0	0	1	14125496	14125764	+	1	269
LNC_000448	intronic_lncRNA	6.49884	3.64202	4.97286	4.74113	4.21453	2.48551	0	0.00224939	0.0557868	0	0	0	1	14127685	14129014	+	2	685
LNC_000449	lincRNA	0.750363	1.1582	1.78901	0	0	0	3.02816	3.61745	3.51438	0.516182	0.221589	0.51031	1	14185684	14185889	+	1	206
LNC_000450	lincRNA	0	0	0	0	0	0	0.206194	0	0	0	0	0	1	14227158	14227396	+	1	239
LNC_000451	antisense_lncRNA	1.60312	3.24135	1.85144	1.40744	2.29756	2.39094	3.06247	2.40017	3.23425	3.07658	2.29977	2.81105	1	14248719	14249993	+	2	1129
LNC_000452	lincRNA	0	2.96907	7.42949	0.377387	0.377793	0.262815	3.37852	3.8298	3.8056	1.77736	1.22148	1.6672	1	14295718	14296217	+	2	412
LNC_000453	lincRNA	0	0	0	0	0	0	0	0	0.159272	0.175451	0.0753183	0	1	14356559	14356760	+	1	202
LNC_000454	intronic_lncRNA	0.12805	0.0988244	0.381599	0.203629	0.0496852	0.281763	29.4381	26.8513	26.9132	40.7573	29.6066	39.1678	1	14366483	14370720	+	7	2425
LNC_000455	intronic_lncRNA	0	0	3.28699e-05	0	0	0	38.2072	45.1227	46.8245	43.557	42.0405	37.4737	1	14366517	14370720	+	8	1624
LNC_000456	intronic_lncRNA	0	0	0	0	0	0	11.7072	11.1801	5.96853	3.88162	4.65171	7.52772	1	14366521	14370376	+	7	1317
LNC_000457	lincRNA	0	0.761105	0	0	0	0	0	0	0	0	0	0	1	14510176	14510384	+	1	209
LNC_000458	intronic_lncRNA	0	0	0.0429121	0	0.229791	0.340426	0	0	0	0	0	0.208384	1	14514493	14516077	+	2	592
LNC_000459	lincRNA	0	1.03758	0.97853	2.05835	0.342429	0	0	0	0.167455	0.0848013	0.0728077	0	1	14536029	14536237	+	1	209
LNC_000460	lincRNA	0	0	0.296735	0.890634	0	0	0	0	0	0	0	0.169286	1	14587775	14587981	+	1	207
LNC_000461	lincRNA	0.369822	0	0	0	0	0	0.07855	0.243121	0.153963	0.169603	0	0.0838367	1	14638353	14638561	+	1	209
LNC_000462	lincRNA	0	0.775883	0	0	0	0	0	0	0	0	0	0	1	14644577	14644781	+	1	205
LNC_000463	lincRNA	0.770792	0.826842	0.9412	0.990483	0.872561	1.07472	0.751838	0.816319	0.921006	0.743709	0.79249	0.7288	1	14654695	14661123	+	3	4911
LNC_000464	lincRNA	0	0.341521	0.263765	0	0	0	0	0	0	0	0	0	1	14707554	14707786	+	1	233
LNC_000465	antisense_lncRNA	0	0.902858	0	1.12111e-07	0.41137	0	0	0	0	0	0	0	1	14709779	14710301	+	2	205
LNC_000466	intronic_lncRNA	0.894141	0.394322	0.913632	1.72658	1.7741	1.3555	0.949576	0.727763	0.82426	0.585798	1.18193	1.24514	1	14717679	14723972	+	12	2885
LNC_000467	intronic_lncRNA	20.3771	18.1464	22.1512	91.9404	112.061	103.715	0.396514	0.274189	0.543806	7.41769	7.2161	5.46161	1	14735916	14742404	+	7	3459
LNC_000468	intronic_lncRNA	2.36342	2.30251	2.26856	7.47028	10.0486	5.73781	0.15812	0.021948	0.055958	1.673	1.16438	0.832968	1	14736108	14738085	+	3	1274
LNC_000469	intronic_lncRNA	1.51066	0.471829	2.06199	10.9312	16.1396	7.75485	0.105236	0.0642198	0	1.18432	1.32989	0.751632	1	14736108	14741582	+	7	2563
LNC_000470	antisense_lncRNA	0	0.391745	0.302553	0	0	0	0	0.166848	0	0.0872954	0	0.172605	1	14769855	14770057	+	1	203
LNC_000471	lincRNA	0	0.295985	0.685788	0	0.532668	0	0.122189	0	0.0598746	0.131913	0	0	1	14774028	14774296	+	1	269
LNC_000472	lincRNA	0	0	0	0	0	0	0.140387	0.65177	0.412752	0.682019	1.10606	0.524425	1	14981520	14981753	+	1	234
LNC_000473	lincRNA	0	0.677254	0.523059	0	0	1.61175	0.209688	0.216336	0.342503	0.301835	0.194359	0.149201	1	14998489	14998723	+	1	235
LNC_000474	antisense_lncRNA	9.49817	9.91759	8.82999	45.3146	52.5658	39.7999	107.925	107.777	110.838	58.8293	53.5161	77.7182	1	15170651	15172373	+	1	1723
LNC_000475	lincRNA	0	0	0.596337	0	0	0	0	0	0	0	0	0	1	15181388	15181593	+	1	206
LNC_000476	antisense_lncRNA	0	0	0	0	0	0	0	0	0	0	0.0667346	0.11334	1	15196287	15196520	+	1	234
LNC_000477	lincRNA	0	0	0.808571	0	0	0	0	0	0	0	0	0	1	15221836	15222063	+	1	228
LNC_000478	lincRNA	0	0.363254	1.40275	0.561369	0	0	0.224939	0.23207	0.146965	0.161893	0.555986	0.240078	1	15257831	15258049	+	1	219
LNC_000479	lincRNA	0.298702	0.307369	0	0	0	0.731486	0	0	0.0621774	0.0684933	0	0	1	15264697	15264955	+	1	259
LNC_000480	lincRNA	0	0	0	0	0	0	0	0.143012	0	0	0	0	1	15280109	15280345	+	1	237
LNC_000481	lincRNA	0	0.694922	0	0	0	0	0	0	0	0	0	0	1	15296674	15296902	+	1	229
LNC_000482	lincRNA	0	0	0.585032	0	0	0	0	0	0.0766168	0	0.144925	0	1	15310863	15311072	+	1	210
LNC_000483	lincRNA	0	0	0	0	0.665835	0	0	0	0	0	0	0	1	15428463	15428677	+	1	215
LNC_000484	intronic_lncRNA	8.84591	6.95663	7.13365	8.20463	7.30995	5.36847	18.3467	20.6759	19.8366	20.2922	18.7171	19.5999	1	15436167	15439639	+	4	1143
LNC_000485	antisense_lncRNA	0	0	0	0	0	0	0	0	0	0	0.137744	0	1	15442467	15442687	+	1	221
LNC_000486	intronic_lncRNA	11.6959	16.0648	15.5301	11.4988	8.62551	10.0289	2.46409	3.63056	2.75273	1.16466	1.0236	0.99231	1	15450847	15455571	+	7	1722
LNC_000487	lincRNA	0	0	0.433129	0	0.756949	0.22244	0	0	0	0	0	0	1	15460679	15460962	+	1	284
LNC_000488	intronic_lncRNA	0	0	0	0	0	0	0	0	0	0	0	0	1	15486578	15487812	+	3	219
LNC_000489	lincRNA	0	1.1695	0	0	0	0	0	0	0	0	0.0745835	0	1	15572384	15572587	+	1	204
LNC_000490	lincRNA	0	0	0	0	0	0	0	0	0.0721703	0	0	0	1	15665299	15665521	+	1	223
LNC_000491	lincRNA	0	0	1.06876	0	0	0	0	0	0	0	0	0.0762152	1	15667659	15667888	+	1	230
LNC_000492	lincRNA	0	0	0	0	0	0	0	0	0	0.0761037	0.0653402	0.075238	1	15669283	15669515	+	1	233
LNC_000493	intronic_lncRNA	11.4563	6.83734	7.1578e-05	10.1802	5.7877	5.37342	6.31473	7.37128	5.78015	6.44532	6.07029	7.05299	1	15692080	15695631	+	4	1086
LNC_000494	intronic_lncRNA	0	0	2.01216	0	0	0	0	0	0	0	0.499835	0	1	15706383	15710647	+	4	990
LNC_000495	lincRNA	0.793599	0.487235	0	0.745878	0.578538	0.769086	0.199415	0.205768	0.163183	0.577052	0.737488	0.248144	1	15758698	15759196	+	1	499
LNC_000496	antisense_lncRNA	28.4484	28.6672	23.5576	36.2946	33.2104	32.1817	27.2616	43.7793	33.4421	18.2801	51.1206	46.2304	1	15829900	15831888	+	2	261
LNC_000497	intronic_lncRNA	2.71515	4.19927	3.33477	0.902399	2.19246	2.58465	2.82935	2.64027	3.96828	1.8371	2.06177	1.80118	1	15919486	15925342	+	14	2271
LNC_000498	lincRNA	0	0	0.57504	0	0	0	0	0	0	0	0.0474833	0	1	15978279	15978599	+	1	321
LNC_000499	antisense_lncRNA	8.03828	9.28888	6.98168	6.00365	4.34882	5.19635	14.5697	14.5475	15.9879	10.7175	11.5957	12.0149	1	15992387	15994735	+	3	1036
LNC_000500	lincRNA	0	0	1.56539	0	0	0	0	0	0	0	0	0	1	16081022	16081296	+	1	275
LNC_000501	lincRNA	0	0.386068	0.894506	0.298312	0.347392	0	0	0	0	0	0	0	1	16082014	16082219	+	1	206
LNC_000502	lincRNA	1.12316	1.10709	1.06813	0.36732	0.481994	0.212043	1.10121	0.711694	0.787993	0.900158	0.833207	1.04664	1	16133313	16136329	+	2	2006
LNC_000503	antisense_lncRNA	0	0	0.204374	0	0	0	0.218483	0.22541	0.321182	1.41523	0.354395	0.874455	1	16163544	16163844	+	1	301
LNC_000504	lincRNA	0	0	0.285745	0	0	0	0	0	0	0	0.14157	0	1	16254396	16254610	+	1	215
LNC_000505	lincRNA	0	0	0.673319	0	0	0	0.119967	0	0	0	0	0	1	16317063	16317336	+	1	274
LNC_000506	lincRNA	2.98702	3.75673	1.84635	0.263891	1.53654	2.43829	0.845923	0.872741	0.552688	0.60883	0.392041	0.451428	1	16321626	16321858	+	1	233
LNC_000507	intronic_lncRNA	0.434139	0	0	0.0383544	0	0	6.43294	6.25786	7.45332	1.62114	1.36418	1.11885	1	16425279	16427750	+	2	1609
LNC_000508	lincRNA	0	0	0	0	0	0	0	0	0.0734824	0.0809467	0	0.320104	1	16417226	16417444	+	1	219
LNC_000509	intronic_lncRNA	0.756183	0.486934	0.383552	0.296728	0.393019	0.220644	24.5779	31.108	23.188	8.01033	8.81509	7.60818	1	16446130	16459337	+	5	3876
LNC_000510	intronic_lncRNA	0.757972	0.162004	0.176115	0	0	0.0618887	27.5671	31.3723	30.0234	14.1957	12.3391	12.8687	1	16465989	16475515	+	6	5452
LNC_000511	lincRNA	0	0.768423	0.59347	0	1.03717	0	0	0	0	0	0	0	1	16557997	16558203	+	1	207
LNC_000512	lincRNA	0	0.739963	0	0	0	0	0	0	0.149686	0	0	0	1	16573024	16573238	+	1	215
LNC_000513	lincRNA	0	0	0	0	0	0	0	0	0.0619392	0.204693	0	0	1	16590972	16591231	+	1	260
LNC_000514	antisense_lncRNA	0	0	0.271898	0	0	0	0.145335	0.476478	0.142433	0.470703	0.808261	0.775582	1	16687134	16687359	+	1	226
LNC_000515	lincRNA	0	0	0.520852	0	0	0	0	0	0	0	0	0	1	16753793	16754028	+	1	236
LNC_000516	antisense_lncRNA	7.43138	8.7799	6.708	6.8936	5.90402	7.86358	7.40495	7.46882	7.2571	7.11069	6.74621	7.51856	1	16820150	16823377	+	2	1692
LNC_000517	antisense_lncRNA	0.336202	0	0.626768	0	0.521954	0.333252	0.361897	0.293816	0.361973	0.216383	0.083449	0.480186	1	16829176	16829405	+	1	230
LNC_000518	lincRNA	2.071	1.06555	2.74315	0.274447	0	0	0.146627	0	0.0718495	0	0	0.0782476	1	16846275	16846498	+	1	224
LNC_000519	lincRNA	0	0	0	0	0	0	0	0	0	0	0.147015	0	1	16959368	16959574	+	1	207
LNC_000520	lincRNA	0.887572	0	0	0	0	0	0	0	0	0	0	0	1	17084977	17085325	+	1	349
LNC_000521	lincRNA	0	0	0	0	0	0	0	0	0.148313	0	0	0	1	17126625	17126841	+	1	217
LNC_000522	intronic_lncRNA	0	2.75572	1.27698	0.851732	0.495932	1.31163	0.56881	0.675012	0.614933	0.736894	0.421782	1.30434	1	17137728	17144069	+	4	1225
LNC_000523	intronic_lncRNA	0	0	0.979311	0	0	0	0	0	0	0	0	0	1	17157696	17158020	+	2	216
LNC_000524	intronic_lncRNA	0	0	0	0	0	0	0	0	0	0	0	0	1	17158243	17159892	+	2	319
LNC_000525	intronic_lncRNA	2.44387	1.82533	2.73161	3.22475	1.86964	3.80563	1.01367	1.08849	1.36088	1.01676	0.800704	1.02333	1	17164868	17167496	+	5	700
LNC_000526	lincRNA	0.343252	1.08986	2.78783	1.10726	1.67461	0.298264	0.144822	0.365375	0.215895	0.684685	0.398193	0.306529	1	17188807	17189040	+	1	234
LNC_000527	lincRNA	2.33221	3.59982	1.85348	0.741749	0.431893	0	0.099072	0	0.048547	0	0	0.05287	1	17203142	17203473	+	1	332
LNC_000528	intronic_lncRNA	6.54418	6.30819	5.46712	13.5762	11.282	12.0429	8.76895	9.68805	9.24826	10.1426	11.2094	11.9966	1	17230848	17235821	+	6	1761
LNC_000529	antisense_lncRNA	0	0	0.468579	0	0	0	0	0	0	0	0	0	1	17258029	17258257	+	1	229
LNC_000530	lincRNA	0	0	0	0	0	0	0	0	0	0.165658	0	0	1	17382139	17382352	+	1	214
LNC_000531	intronic_lncRNA	0	0	0	0	0	0	0	0.341736	0	0.143038	0.245616	0	1	17394161	17394539	+	2	248
LNC_000532	lincRNA	0	0	0.881727	0	0	0	0	0	0	0	0	0	1	17403972	17404180	+	1	209
LNC_000533	intronic_lncRNA	2.61822	2.43487	2.72772	2.70492	3.82758	2.97788	1.01516	0.804031	1.24047	1.64725	1.31838	1.36444	1	17417435	17425154	+	17	1702
LNC_000534	intronic_lncRNA	0	0.893523	0.640407	1.14133	0.467684	0.610159	0.932077	0.458854	0.925224	0.631164	1.22943	0.554431	1	17462070	17465054	+	4	1137
LNC_000535	antisense_lncRNA	0	0	0	0.825105	0.543673	0	0.532972	0.624369	0.746711	1.01915	1.53615	0.819672	1	17479657	17481229	+	2	633
LNC_000536	antisense_lncRNA	7.73454	9.48689	9.54006	5.42237	5.76256	6.34947	11.9441	14.2136	12.3805	11.4909	8.47795	9.55514	1	17479657	17481229	+	2	638
LNC_000537	intronic_lncRNA	6.19087	4.97288	6.75303	4.03895	3.19433	3.21523	6.91922	8.27071	7.85299	6.72597	8.22251	8.43411	1	17546870	17552506	+	3	2858
LNC_000538	intronic_lncRNA	8.29544	9.18459	12.0647	7.71637	9.35454	10.635	8.18295	7.47806	7.10884	7.11029	6.76348	6.21866	1	17555395	17559345	+	4	744
LNC_000539	intronic_lncRNA	56.4621	67.1585	44.3928	162.773	213.663	166.902	3.34662	3.71219	2.64763	35.3534	25.7505	23.2349	1	17568955	17578526	+	13	2739
LNC_000540	intronic_lncRNA	1.56386	1.89456	1.81052	12.9956	26.5726	10.07	0.138382	0.403311	0.297414	9.30207	6.02002	5.92604	1	17569052	17578526	+	11	3243
LNC_000541	lincRNA	0	0	0.561099	0	0	0	0	0	0	0	0	0	1	17598188	17598406	+	1	219
LNC_000542	lincRNA	0	0	0.576831	0	0	0	1.54163	2.46529	0.679884	0.249649	1.42894	0.740427	1	17618762	17618974	+	1	213
LNC_000543	antisense_lncRNA	0	0	1.02868	0	0	0	0	0.0709102	0.134718	0	0	0.0733571	1	17725936	17726174	+	1	239
LNC_000544	lincRNA	0.362909	0.373439	0.288415	0.288554	0.672057	0	0.0770817	0.0795255	0.0755427	0.0832162	0.21434	0	1	17891596	17891808	+	1	213
LNC_000545	lincRNA	0	0	0	0	0	0	0	0	0	0	0.132378	0	1	17900985	17901214	+	1	230
LNC_000546	lincRNA	0	0.568838	1.53905	0.254118	0	0	0	0	0	0	0.0645563	0	1	17968457	17968698	+	1	242
LNC_000547	lincRNA	32.1487	50.2214	21.2646	16.3742	25.4194	23.8839	2.91548	5.94476	2.85866	3.396	4.48021	4.26247	1	17971125	17971338	+	1	214
LNC_000548	lincRNA	0	1.1386	0	0	0	0	0	0	0	0	0	0	1	17986540	17986742	+	1	203
LNC_000549	lincRNA	0	0	0.53438	0	0	0	0	0	0	0.0770921	0.0661888	0	1	18016693	18016922	+	1	230
LNC_000550	lincRNA	0	0	0	0	0	0	0	0	0.0800304	0	0.151382	0	1	18103589	18103789	+	1	201
LNC_000551	lincRNA	0	0.99895	0.25717	0.514588	0	0.264148	0.137462	0.567282	0.269436	0.148402	0.0637067	0.440143	1	18107762	18108000	+	1	239
LNC_000552	antisense_lncRNA	0	0	0	0.532333	0	0	0	0	0	0	0	0	1	18125682	18125912	+	1	231
LNC_000553	intronic_lncRNA	5.70507	3.10975	2.37326	12.9409	9.54528	8.87131	23.7484	20.6773	23.2073	29.186	38.9167	37.8247	1	18172800	18178531	+	9	2109
LNC_000554	antisense_lncRNA	0	0	0	0.547287	0	0	0	0	0	0	0	0	1	18321221	18321431	+	1	211
LNC_000555	lincRNA	0.660958	0	0.262642	0	0.612001	0.269768	0.140387	0.506933	0.550337	0.22734	0.195187	0.374589	1	18323005	18323238	+	1	234
LNC_000556	intronic_lncRNA	9.75591	8.0376	12.0165	5.86618	5.30549	4.88559	11.3017	15.0832	13.2022	19.068	17.7279	18.29	1	18323491	18328049	+	8	1294
LNC_000557	antisense_lncRNA	0	0	0.529793	0	0	0	0	0	0	0	0	0	1	18344578	18344809	+	1	232
LNC_000558	intronic_lncRNA	0.903925	0.0150804	1.50344e-09	0.00266905	1.74312	0.718158	0.00277663	0.949869	1.23881	0.000292285	1.95771	1.07581	1	18355208	18377644	+	32	4206
LNC_000559	intronic_lncRNA	0	6.42117e-09	1.68235e-07	0.00697529	0	0.00760643	0.302075	0.272732	5.18826e-06	0.617578	0.0950002	0.128793	1	18355224	18377644	+	32	4184
LNC_000560	lincRNA	0.433869	0	0.172405	0.517463	0.803465	0	0	0	0	0	0.0427084	0	1	18408458	18408814	+	1	357
LNC_000561	lincRNA	2.14735	1.84138	1.42214	1.13826	1.32553	0.292145	2.58455	2.90176	3.50142	2.13371	1.12734	1.70378	1	18434103	18434318	+	1	216
LNC_000562	lincRNA	0	0.537646	0	0	0	0	0	0	0	0	0	0	1	18488067	18488285	+	1	219
LNC_000563	lincRNA	0	0	0.611098	0	0	0	0	0	0	0	0	0	1	18593523	18593723	+	1	201
LNC_000564	lincRNA	1.29438	0.99895	1.28585	1.02918	0	1.05659	0.756043	0.567282	0.60623	0.519408	1.21043	1.17371	1	18656497	18656735	+	1	239
LNC_000565	lincRNA	7.49223	10.8666	9.43167	11.6443	8.39982	12.3622	12.6313	11.401	11.5624	13.3124	15.6512	13.8616	1	18697474	18699265	+	4	702
LNC_000566	intronic_lncRNA	0	0	0	0	0	0	0	0	0	0	0	0	1	18781561	18782467	+	2	328
LNC_000567	intronic_lncRNA	37.9974	44.7698	36.8969	46.229	38.5557	31.7964	53.3387	49.923	54.3717	44.493	48.1691	58.91	1	18914071	18916944	+	2	703
LNC_000568	antisense_lncRNA	3.45513	1.15269	1.73232	2.17182	2.34176	2.70843	2.30631	2.89556	3.27585	4.73834	4.40608	3.91215	1	18914246	18916509	+	2	499
LNC_000569	lincRNA	0	0	0.480318	0	0	0	0	0	0	0	0	0	1	18964657	18964912	+	1	256
LNC_000570	lincRNA	0.115742	0.1191	0.27595	0	0.214337	0.0944791	0.147501	0.0760885	0.0722778	0.132699	0.0455726	0.026238	1	18985424	18986158	+	2	670
LNC_000571	lincRNA	0	0	0	0	0	0	0	0	0.150383	0	0	0	1	19050525	19050738	+	1	214
LNC_000572	lincRNA	0.274426	1.12955	1.74476	0.2182	0	0	0.524592	0.420951	0.514117	0.629267	1.45873	1.05759	1	19071520	19071801	+	1	282
LNC_000573	lincRNA	0	0	0	0	0	0	0.196375	0.0675335	0.577362	0.212003	0.0606731	0.558911	1	19142125	19142375	+	1	251
LNC_000574	antisense_lncRNA	0.519482	1.00256	1.29281	0.413047	1.20251	0.636075	0.633642	0.796851	1.18257	0.595594	1.01123	0.883229	1	19148807	19149104	+	1	298
LNC_000575	intronic_lncRNA	0.305586	0	0.373943	0.103957	0.552392	0.213233	8.79918	4.67792	8.25752	8.54378	9.7039	8.99274	1	19411090	19414958	+	5	1778
LNC_000576	intronic_lncRNA	0.0637153	0.410989	2.21986	4.69822	1.50895	0.0010412	0.675999	0.0785758	2.36373	0	0	1.18366	1	19423169	19426158	+	4	1303
LNC_000577	intronic_lncRNA	2.00393	3.55823	2.58577	4.42942	5.23189	5.5196	1.05444	0.764582	1.02377	1.21833	1.14597	0.642521	1	19428258	19430996	+	4	1605
LNC_000578	intronic_lncRNA	1.84146	0	0	0	0	0	0.958476	0	0	0.0573929	0.151656	0.228487	1	19433146	19437694	+	6	425
LNC_000579	antisense_lncRNA	0	0.389834	0	0.602445	0	0	0.168606	0	0.083514	0	0	0.0858815	1	19550195	19550398	+	1	204
LNC_000580	intronic_lncRNA	1.86711	3.8683	1.76545	1.44453	2.38186	1.35463	1.03895	0.909213	1.16403	1.10692	1.39489	1.20314	1	19573132	19575659	+	4	1316
LNC_000581	intronic_lncRNA	3.16402	3.63254	4.54193	0	0	2.88161	3.74898	5.97503	4.65553	7.83838	8.21594	5.42681	1	19581133	19584057	+	3	697
LNC_000582	intronic_lncRNA	0	0	1.10216	1.10269	2.56821	1.13206	0.589125	0.303901	0.288681	2.22603	1.36514	1.57194	1	19632749	19639753	+	7	2096
LNC_000583	intronic_lncRNA	9.7994	18.7387	2.50067	11.7268	14.7584	12.3858	1.52859	1.42334	0.897791	1.61578	1.53296	1.30933	1	19698537	19703589	+	6	1145
LNC_000584	lincRNA	0	0	0.734773	0.245042	0.856073	0	0.130917	0	0.0641513	0	0.121346	0	1	19778561	19778811	+	1	251
LNC_000585	lincRNA	0	0.621914	0	0	0	0	0	0	0	0	0	0	1	19892020	19892275	+	1	256
LNC_000586	antisense_lncRNA	3.86752	5.45599	0.000218717	3.67063	1.92645e-06	0.000117743	0.339712	2.17311	5.29503	2.04383e-05	0.0402971	1.9924e-05	1	19921357	19922957	+	2	1242
LNC_000587	lincRNA	0	0	0.422746	0	0	0	0	0	0	0	0	0	1	19989586	19989876	+	1	291
LNC_000588	lincRNA	0	0	0	0	0	0	0	0	0	0	0	0	1	19990716	19990945	+	1	230
LNC_000589	antisense_lncRNA	0	0	0.0249411	0.532333	0	0	0	0	0	0	0	0	1	19994561	19994791	+	1	231
LNC_000590	intronic_lncRNA	0	0	0	0	0	0	0	0	0	0	0	0	1	20204426	20206892	+	4	693
LNC_000591	antisense_lncRNA	0	0	0	0	0	0	0.0753219	0.15542	0.073818	0	0	0	1	20212775	20212992	+	1	218
LNC_000592	lincRNA	0	0	0	0	0	0	0	0	0	0	0	0	1	20236691	20236892	+	1	202
LNC_000593	lincRNA	0	0.761105	1.76345	0	0.342429	0	0.54985	0.405201	0.538871	0.593609	0.509654	0.419183	1	20298669	20298877	+	1	209
LNC_000594	intronic_lncRNA	3.13496	4.8647	3.83421	2.15571	3.21492	4.01173	13.8205	14.4504	13.49	9.80658	10.7613	8.50546	1	20498687	20511540	+	6	4062
LNC_000595	lincRNA	0.456839	0.940188	1.27072	0.363239	1.0575	1.3052	0.194065	0.100109	0.0475475	0.104755	0.224847	0.0517815	1	20594399	20594737	+	1	339
LNC_000596	intronic_lncRNA	0.471828	0.802181	0	0.624127	1.6772	0.592063	0.855749	0.700435	0.550279	0.995598	1.42821	1.64973	1	20717574	20720215	+	6	1608
LNC_000597	antisense_lncRNA	0	0.391555	0	0	0	0	0	0	0	0	0	0	1	20721281	20721670	+	1	390
LNC_000598	lincRNA	0.294176	0	0.467583	0.262971	0	0	0	0.07201	0.262287	0.229044	0.0858205	0.0666883	1	20722816	20723078	+	1	263
LNC_000599	lincRNA	0	0.897932	0	0	0	0	0.247123	0	0	0	0	0	1	20752492	20752757	+	1	266
LNC_000600	lincRNA	0	0	0.278022	0	0	0	0	0.153319	0.0728204	0	0	0	1	20775158	20775378	+	1	221
LNC_000601	antisense_lncRNA	0	0	0.819304	0	0	0	0	0.150606	0.643784	0.315191	0.405919	0.545309	1	20779035	20779259	+	1	225
LNC_000602	lincRNA	0	0	0.536704	0	0	0	0	0	0	0	0	0	1	20863642	20863870	+	1	229
LNC_000603	lincRNA	0	5.16726	8.34201	0	0	0	0	0	0.123966	0.173457	0	0	1	20926257	20926563	+	1	307
LNC_000604	lincRNA	0	0.772135	1.19267	0	0	0.612517	0.159377	0.164429	0	0	0.0738628	0	1	20934557	20934762	+	1	206
LNC_000605	lincRNA	0.232523	0.239269	0.923966	0	0	0	0	0	0	0.106636	0.0915546	0.0527117	1	20946279	20946611	+	1	333
LNC_000606	intronic_lncRNA	20.8137	10.6911	26.478	11.1823	14.8859	11.2321	0	0.011926	0.0386172	0	0.084785	0.0261126	1	21011360	21016262	+	12	1426
LNC_000607	lincRNA	0	0	1.44208	0	0	0	0	0	0	0	0	0	1	21030562	21030774	+	1	213
LNC_000608	lincRNA	0	0.271846	0.2459	0	0	0	0	0	0.225293	0.00917341	0	0.16451	1	21035672	21035921	+	1	250
LNC_000609	intronic_lncRNA	1.74523	3.14276	3.46747	0.322481	1.18926	0.712309	2.01542	1.42867	1.87342	1.76048	1.69861	1.47787	1	21063485	21069441	+	6	1493
LNC_000610	intronic_lncRNA	0	0	0	0	0	0.742763	0	0	0	0	0	0	1	21063916	21069441	+	4	708
LNC_000611	lincRNA	0	0	1.48154	0	0	0	0	0	0	0	0	0	1	21233382	21233608	+	1	227
LNC_000612	lincRNA	0.903053	0	0.239228	0	0	0	0	0	0	0	0.0592621	0	1	21356150	21356406	+	1	257
LNC_000613	intronic_lncRNA	3.07852	4.39178	2.78022	4.56176	4.14617	3.59812	1.67517	1.33114	1.5905	0.799348	1.18671	1.15397	1	21371839	21374400	+	4	1109
LNC_000614	lincRNA	0	0	0.247875	0	0	0	0	0	0	0	0.184212	0	1	21418568	21418815	+	1	248
LNC_000615	lincRNA	0	0	0	0	0	0	0.142203	0	0.0696816	0	0	0	1	21433994	21434224	+	1	231
LNC_000616	lincRNA	0	1.13089	0	0	0	0	0.311236	0.218374	0.22744	1.30866	0.1506	0.293806	1	21480296	21480506	+	1	211
LNC_000617	lincRNA	0	0	0.55856	0	0	0	0	0	0	0	0	0	1	21490024	21490243	+	1	220
LNC_000618	lincRNA	0	0	0.576831	0	0	0	0	0	0	0	0	0	1	21499908	21500120	+	1	213
LNC_000619	intronic_lncRNA	0.400322	0.411938	1.11352	0.159151	0	0.16339	0.722741	0.921102	0.958302	0.596669	0.669906	0.771384	1	21620875	21630742	+	11	1911
LNC_000620	lincRNA	0	0	0	0	0	0	0.318753	0.246644	0	0	0	0	1	21669965	21670170	+	1	206
LNC_000621	lincRNA	0	0.245141	0	0.378838	0.66175	0	0	0	0.0991788	0	0.0938013	0.0540052	1	21730821	21731145	+	1	325
LNC_000622	lincRNA	0	0.361611	1.3964	0	0	0	0	0	0	0	0	0	1	21739686	21739905	+	1	220
LNC_000623	lincRNA	0	0	0.291136	0	0	0	0	0.0802757	0	0	0.0721208	0.166092	1	21762252	21762462	+	1	211
LNC_000624	lincRNA	0	0.48625	1.1993	0	0	0	0	0	0	0	0	0	1	21788370	21788604	+	1	235
LNC_000625	lincRNA	3.71295	1.79419	8.73301	1.00548	0.572989	0.505143	0.315744	1.10491	0.887993	0.496932	0.501707	0.544971	1	21833476	21833725	+	1	250
LNC_000626	lincRNA	0	0	0	0.257294	0	0	0	0	0	0	0.107973	0.0733571	1	21838448	21838686	+	1	239
LNC_000627	lincRNA	0	0.330037	1.5676	0	0	0	0	0.0918718	0	0.0847041	0.143636	0	1	21892875	21893123	+	1	249
LNC_000628	lincRNA	0	0	1.00359	0	0	0	0	0	0.065716	0	0	0	1	21894051	21894295	+	1	245
LNC_000629	lincRNA	0	0	0	0	0	0	0	0	0	0.15156	0	0	1	21931055	21931288	+	1	234
LNC_000630	lincRNA	0.368069	0	0.292516	0.585314	0	0	0.156355	0.0806562	0.153234	0	0	0.0834394	1	21985727	21985936	+	1	210
LNC_000631	lincRNA	0	0	0.781277	0	0	0	0	0	0	0	0.162359	0	1	22024034	22024269	+	1	236
LNC_000632	lincRNA	0	0	0	0	0	0	0	0	0	0	0	0	1	22035317	22035529	+	1	213
LNC_000633	lincRNA	0	0.378749	0.292516	0	0	0	0.234533	0.887218	0.689551	0	0.434776	0.584075	1	22148290	22148499	+	1	210
LNC_000634	intronic_lncRNA	22.2244	28.4671	35.3742	46.6698	46.5987	18.0184	0.00407414	0.00741363	0.0121769	5.84176e-05	0.00120641	0.000626803	1	22174213	22182282	+	10	1901
LNC_000635	intronic_lncRNA	5.9003	5.33388	4.48185	9.66965	8.64307	8.44005	1.33098	0.760379	1.22634	0.562692	0.699779	1.01766	1	22174231	22182282	+	9	2295
LNC_000636	lincRNA	0	0.770312	0.629056	0	0	0	0	0	0	0	0	0	1	22185609	22185833	+	1	225
LNC_000637	intronic_lncRNA	0.941364	2.17953	1.1222	1.68411	0.435819	0.960537	1.59956	1.90813	2.00852	1.40308	3.28958	3.20104	1	22336720	22344532	+	10	1776
LNC_000638	antisense_lncRNA	0	0	0	0	0	0	0	0	0	0	0.132953	0	1	22557696	22557924	+	1	229
LNC_000639	lincRNA	0.699663	2.87986	4.17033	0.278156	0.971758	1.71339	0.445824	0.843257	0.801025	0.481305	0.826465	0.63444	1	22612267	22612487	+	1	221
LNC_000640	lincRNA	0.354624	0	0	0	0	0	0	0.0777098	0.147636	0	0	0.160783	1	22656415	22656632	+	1	218
LNC_000641	lincRNA	0	0.710364	0.54863	0	0	0	0	0	0	0	0	0	1	22806175	22806398	+	1	224
LNC_000642	intronic_lncRNA	1.5108	1.30155	1.0924	0.939003	0.943679	0.877847	0	0	0	0	0.0408461	0	1	22812233	22815319	+	6	1380
LNC_000643	intronic_lncRNA	0.175949	0	0.421238	0	0	0	3.7744	4.3632	6.00075	4.24159	1.70661	2.77608	1	22812236	22815319	+	5	1654
LNC_000644	lincRNA	0	0	0.611098	0	0	0	0	0	0	0	0	0	1	22923077	22923277	+	1	201
LNC_000645	intronic_lncRNA	6.61609	9.57068	5.35285	12.1365	9.97035	9.88964	0.962042	0.475324	0.632855	1.05613	0.899389	0.704193	1	23048377	23052629	+	7	1018
LNC_000646	intronic_lncRNA	3.60135	3.56664	3.07506	8.44629	9.60589	8.39861	3.79636	3.17491	4.20273	7.55428	7.82553	8.67187	1	23074234	23075957	+	2	1185
LNC_000647	lincRNA	1.78946	1.10483	1.991	8.53695	7.62181	2.04501	5.24511	2.90176	5.28938	8.20658	6.62315	9.0379	1	23082840	23083055	+	1	216
LNC_000648	lincRNA	0	0	0	0.556312	0	0	0	0	0	0	0	0	1	23168724	23168944	+	1	221
LNC_000649	lincRNA	0	0	0.527529	0	0	0	0	0	0	0	0	0	1	23189764	23189996	+	1	233
LNC_000650	lincRNA	0	0	0.791294	0	0	0	0.0528702	0	0	0	0.0490052	0.0564285	1	23218713	23219023	+	1	311
LNC_000651	lincRNA	0	0	0	0	0	0	0.139792	0.216336	0	0.226376	0.259146	0.0746004	1	23261267	23262481	+	2	235
LNC_000652	lincRNA	0	0	0	0	0	0	0	0	0	0	0	0.16152	1	23277498	23277714	+	1	217
LNC_000653	lincRNA	0	0.545502	0	0	0	0	0	0	0	0	0	0	1	23333299	23333590	+	1	292
LNC_000654	intronic_lncRNA	2.05767	4.23683	1.28543	3.50593	4.36646	2.76678	0.500812	0.484396	0.79757	0.402379	0.522226	0.534519	1	23369198	23377116	+	10	2125
LNC_000655	lincRNA	0	0.378749	0.585032	0	0	0	0	0	0	0	0	0	1	23412435	23412644	+	1	210
LNC_000656	antisense_lncRNA	0	0.337198	0	1.0422	0	0	0	0	0	0	0	0	1	23433476	23433711	+	1	236
LNC_000657	lincRNA	0	0	0.520852	0	0	0	0	0	0	0	0	0	1	23475264	23475499	+	1	236
LNC_000658	lincRNA	0	0	0.541412	0	0	0	0	0	0	0	0	0	1	23481030	23481256	+	1	227
LNC_000659	lincRNA	0	0.710364	0	0.274447	0	0	0	0	0	0	0	0	1	23498499	23498722	+	1	224
LNC_000660	lincRNA	0	0.335781	2.33398	0	0	0	0.138618	0.0715061	0.2717	0.0748247	0.0642421	0.0739735	1	23500784	23501020	+	1	237
LNC_000661	lincRNA	0.623796	0.320948	0.247875	0	0	1.0184	0	0	0	0	0	0	1	23525494	23525741	+	1	248
LNC_000662	lincRNA	0	0	0.787927	0	0	0	0	0	0	0	0	0	1	23592900	23593133	+	1	234
LNC_000663	intronic_lncRNA	7.56333	5.33783	6.27959	6.6424	8.64273	11.4532	8.52596	5.96603	8.86769	10.5018	7.90527	9.65502	1	23617590	23619746	+	5	797
LNC_000664	intronic_lncRNA	4.67463	7.11648	3.81343	6.61708	6.81916	3.15441	6.88715	6.09515	5.03567	6.24054	9.24866	7.12775	1	23734463	23736814	+	6	1069
LNC_000665	lincRNA	0	0	0	0	0	0	0.149959	0.0773566	0.0734824	0.161893	0	0	1	23721473	23721691	+	1	219
LNC_000666	lincRNA	0	0	0.613122	0	0	0	0	0	0	0	0	0	1	23805284	23805584	+	1	301
LNC_000667	intronic_lncRNA	10.2777	3.30648	8.18662	5.46532	6.08221	6.97284	4.68314	3.89357	3.94781	3.63298	3.55083	4.06166	1	23811203	23813709	+	5	1004
LNC_000668	lincRNA	0	0	0.410106	0.410303	0	0	0	0	0	0.0591637	0	0	1	23822761	23823060	+	1	300
LNC_000669	antisense_lncRNA	0	0.312172	0.723292	0	0	0	0	0	0	0	0	0	1	23921305	23921559	+	1	255
LNC_000670	antisense_lncRNA	0	0	0	0	0	0	0	0	0	0.0824457	0.0707852	0.163016	1	23931776	23931990	+	1	215
LNC_000671	lincRNA	0	0	0.28977	0	0	0	0.232331	0	0	0	0	0	1	23957375	23957586	+	1	212
LNC_000672	lincRNA	0	1.99168	1.73049	1.15422	1.1201	1.18496	0.565266	0.636204	0.26795	0.88764	0.428681	0.459485	1	23983985	23984304	+	1	320
LNC_000673	lincRNA	0	0	0.55108	0	0	0	0.736406	0.759752	0.649532	0.477007	0.682572	0.550178	1	23999307	23999529	+	1	223
LNC_000674	lincRNA	0	0	0	0.272029	0	0.55855	0.0726674	0	0.142433	0	0.0673551	0	1	24031460	24031685	+	1	226
LNC_000675	lincRNA	0	0	0	0	0	0	0	0	0	0	0.190327	0	1	24074725	24074964	+	1	240
LNC_000676	intronic_lncRNA	0	0	0.10874	2.31924e-07	2.28719	0.695804	4.69018e-10	0.860525	0.65075	0	0.0551689	0.0599141	1	24150166	24154009	+	8	1171
LNC_000677	lincRNA	0	0	0.645166	0	0	0	0	0	0	0	0	0	1	24155619	24155904	+	1	286
LNC_000678	lincRNA	0.974844	0.334376	0.258246	0	0.601758	0.530506	0.414113	0.356035	0.338204	0.521581	0.38384	0.294656	1	24313625	24313862	+	1	238
LNC_000679	lincRNA	0.765148	1.5747	1.82426	0.30419	0.708474	0.312293	0.243776	0.167669	0.159272	0	0.301273	0.0867276	1	24361343	24361544	+	1	202
LNC_000680	intronic_lncRNA	1.29713	2.16092	2.16371	3.04447	3.53431	3.56383	1.67516	1.75699	1.51008	1.15679	1.49048	1.06053	1	24443965	24446477	+	7	756
LNC_000681	intronic_lncRNA	0.739643	0.761105	0.587818	0	0.342429	1.50942	1.2568	1.51267	2.10837	2.01181	1.59599	2.76661	1	24456099	24463217	+	11	2926
LNC_000682	lincRNA	0	0	0	0.593756	0	0	0	0	0	0	0	0	1	24495186	24495392	+	1	207
LNC_000683	lincRNA	1.05903	0.363254	1.1222	0	0	0.864484	0.149959	0.154713	0.220447	0	0.0694982	0	1	24523763	24523981	+	1	219
LNC_000684	lincRNA	0	0	0.7377	0	0	0	0	0	0	0	0	0	1	24532853	24533102	+	1	250
LNC_000685	lincRNA	0	0	0	0	0.302143	0	0	0	0	0.0748247	0.128484	0	1	24590586	24590822	+	1	237
LNC_000686	lincRNA	0	0	0.830326	0	0	0	0	0.152632	0.144988	0	0	0	1	24640655	24640876	+	1	222
LNC_000687	lincRNA	0	0	0.525284	0	0	0	0	0	0	0.0757799	0	0	1	24664275	24664508	+	1	234
LNC_000688	lincRNA	0	0	0	0.720824	0	0	0	0	0	0	0.0594926	0.137009	1	24678795	24679050	+	1	256
LNC_000689	antisense_lncRNA	0.189421	0.974585	1.20431	0.602445	0.175391	0.463869	0.160932	0.0415084	0.276007	0.217174	0.240627	0.09561	1	24713249	24721655	+	2	409
LNC_000690	antisense_lncRNA	4.97689	3.69209	3.58736	1.0123	1.07169	1.32271	2.60584	2.25729	2.89111	2.91939	2.00519	2.80747	1	24713326	24715786	+	2	670
LNC_000691	lincRNA	0.803406	2.20458	3.40529	0.638799	0.743898	1.53024	0.739453	0.352106	0.724689	0.368447	0.474505	0.607093	1	24719421	24719709	+	1	289
LNC_000692	lincRNA	0	0.680136	0	0	0	0	0	0	0	0	0	0	1	24819648	24819881	+	1	234
LNC_000693	intronic_lncRNA	12.1569	12.1933	16.0173	15.7238	13.8208	14.2872	16.6466	17.6139	14.676	16.5072	17.6166	17.1248	1	24911960	24915768	+	5	1024
LNC_000694	lincRNA	0	0.753924	0.291136	0	0	0	1.78961	1.92662	2.28766	1.51202	0.93757	1.32873	1	24978096	24978306	+	1	211
LNC_000695	intronic_lncRNA	0.344395	0.677234	0.259558	0.515027	0.110916	0.186923	0.378426	0.343227	0.510966	0.494089	0.410638	0.324311	1	24995058	24998159	+	7	920
LNC_000696	lincRNA	0	0	0.293909	0	0	0	0	0	0.153963	0	0	0	1	25010992	25011200	+	1	209
LNC_000697	lincRNA	0	0	0	0	0	0.548878	0	0	0	0	0	0	1	25057690	25057919	+	1	230
LNC_000698	lincRNA	0	0	0.675776	0	0	0	0	0	0	0	0	0	1	25096644	25096916	+	1	273
LNC_000699	lincRNA	0	0.337198	0	0	0	0	0	0.359039	0	0	0	0	1	25115186	25115421	+	1	236
LNC_000700	antisense_lncRNA	52.2159	32.1191	38.7756	29.3365	31.3589	23.0817	0	0.527839	0.519426	0.2399	0.148656	0.0576452	1	25174811	25175198	+	1	388
LNC_000701	antisense_lncRNA	0.644503	0.331602	0.557011	0	0.298382	0	0	0	0	0	0	0	1	25176166	25176405	+	1	240
LNC_000702	lincRNA	0	0	1.58259	0.218974	0	0	0	0	0	0	0	0	1	25277782	25278062	+	1	281
LNC_000703	intronic_lncRNA	8.49936	11.9363	9.54379	9.31472	12.6284	8.04148	7.89653	8.31545	6.74984	6.9996	7.69917	8.37857	1	25339465	25342713	+	3	1362
LNC_000704	antisense_lncRNA	0	0.688931	0	0	0	0	0	0	0	0	0	0	1	25371059	25371289	+	1	231
LNC_000705	lincRNA	0	0	0	0	0	0	0	0	0	0	0.144242	0	1	25372961	25373171	+	1	211
LNC_000706	lincRNA	0	0	0	0	0	0	0	0.158311	0	0.0828292	0	0	1	25413385	25413598	+	1	214
LNC_000707	intronic_lncRNA	2.2364	2.88136	2.4677	2.77775	1.9962	2.69925	8.75377	8.38469	7.43719	7.85091	11.1092	9.71889	1	25458659	25470290	+	7	2581
LNC_000708	lincRNA	0	0	0.301078	0.301222	0	0	0.0804658	0	0	0.260609	0	0	1	25504574	25504777	+	1	204
LNC_000709	antisense_lncRNA	0	0.334376	0	0	0	0	0.208119	0.284828	0.0676407	0.527152	0.38384	0	1	25548010	25548247	+	1	238
LNC_000710	lincRNA	0	0	0	0	0	0	0	0	0	0	0.0698156	0	1	25562201	25562418	+	1	218
LNC_000711	intronic_lncRNA	0	0	0	0	0	0	0	0	0	0	0	0	1	25568490	25571813	+	4	1393
LNC_000712	intronic_lncRNA	25.262	21.0315	25.8022	12.5219	18.6428	14.8393	32.3282	35.3033	33.2676	31.3118	29.1487	27.7273	1	25568490	25571813	+	4	1387
LNC_000713	lincRNA	2.15729	2.52223	2.34375	1.10142	2.63152	1.02949	0.497919	0.4057	0.441715	0.549925	0.578191	0.313392	1	25601963	25602285	+	1	323
LNC_000714	intronic_lncRNA	0	0	0.554795	0	0	0	1.00441	0	0	0.842999	0	0.189759	1	25816175	25816945	+	3	444
LNC_000715	intronic_lncRNA	0.961372	1.25469	1.14889	1.33028	1.44216	2.03659	1.94836	1.65128	1.47622	1.70193	2.1503	1.60776	1	25901808	25918389	+	18	3687
LNC_000716	intronic_lncRNA	4.9703	5.4353	4.21038	7.03202	7.06902	6.73819	7.71888	8.18611	7.6443	7.68402	8.37476	8.979	1	25901808	25918389	+	18	3692
LNC_000717	antisense_lncRNA	0	0	0.0899757	0	0.289293	0	0.0990772	0	0	0	0	0	1	26030867	26031070	+	1	204
LNC_000718	intronic_lncRNA	0	0	0.319711	0.155389	0	0	0.0464607	0.286427	0	0	0.28275	0	1	26038143	26038535	+	2	224
LNC_000719	intronic_lncRNA	5.09045	4.63396	7.57457	1.57019	1.91468	3.24051	8.05945	10.1689	8.49175	6.83125	7.40353	8.48498	1	26043880	26048130	+	3	1725
LNC_000720	lincRNA	0	0	0	0	0	0	0	0	0	0	0.134119	0	1	26057218	26057444	+	1	227
LNC_000721	antisense_lncRNA	0	1.09051	1.11009	0	0	0	0.118673	0.183652	0.0581516	0.0640585	0	0.0633299	1	26066067	26066343	+	1	277
LNC_000722	lincRNA	0	0	0	0.259456	0.604287	0	0	0	0	0	0	0	1	26098871	26099107	+	1	237
LNC_000723	lincRNA	0	0	0.541412	0	0.315395	0.27805	0	0	0	0	0	0	1	26101658	26101884	+	1	227
LNC_000724	intronic_lncRNA	31.1845	27.4477	22.23	33.0201	22.3091	32.3386	0.764816	1.27469	1.48683	0.733388	0	0.335713	1	26103176	26105874	+	6	1169
LNC_000725	lincRNA	0.687279	0.353611	0	0	0	0	0.0729889	0.0753029	0	0	0	0	1	26108307	26108531	+	1	225
LNC_000726	intronic_lncRNA	13.0671	10.6674	17.125	11.3569	3.63338	13.275	0.733126	1.56801	0.667313	0.00796079	1.08038e-10	0.790938	1	26109761	26114157	+	12	1481
LNC_000727	lincRNA	0	0	0.80157	0	0	0	0	0	0	0	0	0	1	26117704	26117933	+	1	230
LNC_000728	intronic_lncRNA	5.37524	2.9695	3.33717	3.32453	1.34461	1.14705	0.89781	0.615238	1.53674	1.04467	1.62819	1.81905	1	26125224	26130281	+	7	1620
LNC_000729	lincRNA	0	0.352053	0	0	0	0	0	0	0	0	0	0	1	26216263	26216488	+	1	226
LNC_000730	lincRNA	0	0	0.415629	0	0	0	0	0	0	0	0	0	1	26217007	26217302	+	1	296
LNC_000731	lincRNA	0	0	0.55108	0	0	0	0	0	0	0	0	0	1	26259257	26259479	+	1	223
LNC_000732	antisense_lncRNA	2.98999	2.24213	1.85534	1.48498	1.7293	2.03381	2.28897	2.02591	2.18503	2.62472	2.91085	2.6365	1	26354833	26357189	+	2	1277
LNC_000733	lincRNA	2.09899	2.15989	1.21319	2.42754	0.883417	1.2461	1.62118	2.34161	1.23133	2.18775	1.4651	1.03817	1	26355685	26356090	+	1	406
LNC_000734	intronic_lncRNA	0	0	0	0	0	0	0	0.29631	0	0	0	0	1	26373846	26377890	+	9	2104
LNC_000735	intronic_lncRNA	1.61108	0	0	1.43806e-06	0	0.000162281	0	0	0	0	0.290608	1.06925	1	26374064	26377890	+	9	1882
LNC_000736	intronic_lncRNA	92.9395	102.97	92.3498	116.217	112.414	111.994	68.2154	72.5929	67.8911	86.5852	100.525	101.056	1	26394105	26397944	+	10	1652
LNC_000737	lincRNA	0	0	0	0	0	0.58429	0	0.156852	0	0	0	0	1	26530945	26531160	+	1	216
LNC_000738	lincRNA	0	0	1.31321	0	0	0	0	0	0	0	0	0	1	26589473	26589706	+	1	234
LNC_000739	intronic_lncRNA	6.99487	6.17087	7.00923	10.0212	8.89086	9.33729	52.864	59.9572	76.7855	135.332	108.626	119.901	1	26628963	26632297	+	3	1502
LNC_000740	lincRNA	0	0	0.615159	0	0	0	0	0	0	0	0	0.0584907	1	26638027	26638326	+	1	300
LNC_000741	lincRNA	0.684252	0.352053	0.543797	0.272029	0.950354	0	0.0726674	0	0	0	0	0.155116	1	26640958	26641183	+	1	226
LNC_000742	intronic_lncRNA	1.31111	0	0	0	1.18477	0	0	0.0382437	0	0	0	0	1	26642172	26643159	+	4	444
LNC_000743	intronic_lncRNA	0	0	1.33776	2.54992	0	0.551563	0	0	0	0	0.0466147	0	1	26642278	26643159	+	4	327
LNC_000744	intronic_lncRNA	2.55036	0	0.575773	3.10807	2.39028	4.44528	0.477456	1.22168	0.500402	0.726087	0.470896	0.235617	1	26683295	26685079	+	2	1601
LNC_000745	lincRNA	0	0	0.596337	0	0	0	0.0796884	0	0	0	0	0	1	26839201	26839406	+	1	206
LNC_000746	lincRNA	0	0	0.514341	0	0	0	0	0	0	0	0	0	1	26853336	26853574	+	1	239
LNC_000747	lincRNA	0	0.364913	1.97281	0.281966	0	0	0.0753219	0.0777098	0.295272	0	0.0698156	0	1	26906081	26906298	+	1	218
LNC_000748	intronic_lncRNA	12.8575	11.0503	12.1686	22.5012	26.4653	28.5131	0.0116002	0.011968	0.0227372	0.0125234	0	0.0123809	1	26956320	26959513	+	11	1421
LNC_000749	lincRNA	0	0	0.55108	0	0	0	0.0736406	0	0.0721703	0	0.0682572	0	1	26961414	26961636	+	1	223
LNC_000750	intronic_lncRNA	11.3544	8.03986	8.51525	17.0965	23.5787	22.9059	12.8361	12.1902	13.1813	23.0518	20.2951	19.4206	1	26984257	26988888	+	9	2025
LNC_000751	lincRNA	0.521225	2.1454	1.86405	0.62165	0	0	0.442832	0.728982	0.271244	0.717111	0.615689	0.177239	1	27131105	27131401	+	1	297
LNC_000752	lincRNA	0	0	0	0.205151	0	0	0.164407	0.169619	0	0.119242	0.304776	0	1	27329568	27331358	+	2	300
LNC_000753	antisense_lncRNA	13.2227	7.25735	9.71381	5.13328	7.64993	5.89467	0.74047	0.738929	0.944086	0.412091	2.06638	0.437979	1	27388422	27389870	+	1	1449
LNC_000754	lincRNA	0	0.772135	0	0	0	0	0.0796884	0	0	0	0	0	1	27490710	27490915	+	1	206
LNC_000755	intronic_lncRNA	0	3.39439	3.36556	3.82374	3.34271	2.94857	8.43955	5.57977	8.64682	9.29183	7.46702	6.55096	1	27498960	27501948	+	6	1081
LNC_000756	lincRNA	0.928238	0	0	0	0	0	0	0	0	0	0	0.0701422	1	27508267	27508516	+	1	250
LNC_000757	intronic_lncRNA	0	0.239269	0	0	0	0	0.76459	0.363628	0	0.0850709	0	0.330527	1	27539624	27543346	+	3	333
LNC_000758	lincRNA	0	0	0.841649	0	0	0	0	0	0	0	0	0	1	27578832	27579050	+	1	219
LNC_000759	lincRNA	0	0	0	0	0.644934	0	0	0	0	0.0798577	0	0	1	27630745	27630966	+	1	222
LNC_000760	lincRNA	0	0	0	0.258371	0	0.265253	0.621169	0.356035	0.405844	0.149023	0.319866	0.073664	1	27679684	27679921	+	1	238
LNC_000761	intronic_lncRNA	3.23698	5.31031	4.31965	4.90787	5.14955	5.34611	5.47664	4.5409	4.00621	2.9996	3.38992	5.04216	1	27680138	27682032	+	4	650
LNC_000762	lincRNA	0	0	1.73513	0	0	0.2546	0	0	0	0	0	0	1	27682736	27682983	+	1	248
LNC_000763	lincRNA	0	1.09976	3.6806	0.28326	0	0.290805	2.11869	1.79552	2.59548	0.816893	0.981902	2.019	1	27703436	27703652	+	1	217
LNC_000764	lincRNA	0	0	0	0	0	0.294863	0.0767232	0.316622	0	0	0.0711145	0.491322	1	27722242	27722455	+	1	214
LNC_000765	intronic_lncRNA	3.94095	4.5904	1.81097	8.15026	14.1899	6.16565	0.0375067	0.0636352	0.254346	0.253537	0.293494	0.418213	1	27723063	27725661	+	6	1173
LNC_000766	intronic_lncRNA	0	0.164005	0.748944	0	0.232556	0.0628503	0	0.0357935	0.202855	0	0.445693	0	1	27728614	27731003	+	4	301
LNC_000767	intronic_lncRNA	8.03069	12.5261	7.44251	9.35081	6.29255	5.74957	1.28991	1.498	0.811566	0.896501	0.698355	0.943275	1	27749382	27751516	+	2	524
LNC_000768	intronic_lncRNA	2.90848	3.08743	3.04334	3.72372	5.16469	2.63869	0.841579	0.882959	1.03866	0.825699	0.664814	1.27608	1	27750900	27751863	+	2	884
LNC_000769	lincRNA	0	0	0	0	0	0	0	0	0	0	0	0	1	27779093	27779314	+	1	222
LNC_000770	intronic_lncRNA	1.50436	2.66212	1.94279	1.34565	1.0447	1.81792	3.11537	1.85431	2.2703	2.19554	3.14677	2.94139	1	27846213	27849920	+	3	1122
LNC_000771	lincRNA	0	0	0	0	0	0	0	0	0	0.157595	0	0.0779013	1	27854202	27854426	+	1	225
LNC_000772	lincRNA	0	0	0	0	0.344068	0	0.157852	0	0	0	0.292624	0	1	27873788	27873995	+	1	208
LNC_000773	lincRNA	0	0	0	0	0	0	0	0	0	0.0809467	0	0.240078	1	27880437	27880655	+	1	219
LNC_000774	intronic_lncRNA	0	7.23534	1.07775	3.25677	1.9321	4.02221	0.245025	0.154804	0.172278	0.466686	0.322335	0.310801	1	27961146	27963658	+	5	729
LNC_000775	intronic_lncRNA	0.582467	0	0	0.955359	0	0	0.229003	0.106144	0	0	0.168487	0.227258	1	27963947	27966614	+	4	560
LNC_000776	intronic_lncRNA	27.2695	32.227	25.061	36.0276	35.0352	27.5494	11.6626	15.1078	13.8364	10.9969	10.9285	9.83963	1	27964882	27966614	+	3	940
LNC_000777	intronic_lncRNA	0	0	0	0	0	0	0.0693369	0	0	0.0286597	0.0427968	0	1	28023808	28030152	+	9	1541
LNC_000778	lincRNA	0	0.384211	0.890205	0	0	0	0	0	0	0	0	0	1	28054532	28054738	+	1	207
LNC_000779	intronic_lncRNA	2.4883	3.04677	2.72119	7.33167	11.1515	11.688	4.1278	4.37515	3.26508	7.35268	7.13335	9.75262	1	28073613	28077875	+	4	2053
LNC_000780	lincRNA	0	0	0	0.571765	0	0	0	0	0	0	0	0	1	28081522	28081736	+	1	215
LNC_000781	antisense_lncRNA	0.986315	1.16707	0.702191	0.324952	0	1.52921	0	0	0	0	0	0	1	28123972	28124287	+	1	316
LNC_000782	antisense_lncRNA	3.66647	1.71494	0.79469	0.530048	0	0.544167	0.141592	0.657365	0.0693826	0.152861	0.393724	0.226683	1	28127411	28127642	+	1	232
LNC_000783	lincRNA	0	0.647093	2.7487	0	0	0.256662	0.467484	0.0689006	0.1309	0.0720983	0.247605	0	1	28143573	28143818	+	1	246
LNC_000784	lincRNA	0	0	0.539047	0	0	0	0	0	0	0	0	0.153762	1	28153366	28153593	+	1	228
LNC_000785	lincRNA	0	0.369981	2.85745	0.857647	0	0.293498	0	0	0	0	0.212356	0.0815079	1	28154150	28154364	+	1	215
LNC_000786	antisense_lncRNA	0	0	0	0	0	0	0	0	0	0	0	0	1	28163286	28163512	+	1	227
LNC_000787	intronic_lncRNA	82.3859	89.0443	55.3058	196.83	211.296	168.727	135.947	140.42	141.682	144.077	174.895	154.192	1	28167712	28171154	+	12	1621
LNC_000788	intronic_lncRNA	22.607	23.7262	21.716	27.823	27.0437	25.7266	35.3524	41.1524	40.8326	46.9453	42.8422	44.6706	1	28174210	28179802	+	7	1564
LNC_000789	lincRNA	0	0	0	0	0	0	0	0	0	0	0.207551	0	1	28189729	28189948	+	1	220
LNC_000790	lincRNA	0	0	0.805055	0	0	0	0	0	0	0	0	0	1	28205543	28205771	+	1	229
LNC_000791	lincRNA	0	0	1.33595	0	0	0	0.142818	0	0.20995	0	0.264755	0	1	28208379	28208608	+	1	230
LNC_000792	lincRNA	0	0.815469	0	0	0	0	0	0	0	0	0	0	1	28209890	28210182	+	1	293
LNC_000793	lincRNA	0	1.0202	0	0	0	0	0	0	0	0	0	0	1	28222642	28222875	+	1	234
LNC_000794	intronic_lncRNA	8.96106	13.1486	8.70423	15.3057	18.5921	18.9645	9.76336	8.00013	8.08307	7.30596	8.49423	8.46428	1	28299274	28309061	+	13	1875
LNC_000795	lincRNA	1.62928	0.83828	0	0.863645	0.251434	0	0.692118	0.35703	1.1305	0.498133	0.267301	0.184675	1	28313993	28314277	+	1	285
LNC_000796	lincRNA	0	0	0.291136	0	0.678397	0	0	0	0	0	0	0	1	28315201	28315411	+	1	211
LNC_000797	lincRNA	13.2396	9.20937	5.93696	25.7588	74.4441	45.6447	29.8176	32.4809	27.7442	156.051	119.841	148.827	1	28382387	28383435	+	1	1049
LNC_000798	lincRNA	0	0	0.924658	0	0	0	0	0	0	0	0	0	1	28395281	28395546	+	1	266
LNC_000799	lincRNA	0	0	0.278022	0	0	0	0	0	0	0	0	0.15861	1	28398237	28398457	+	1	221
LNC_000800	antisense_lncRNA	0	0	0	0	0	0	0	0.147987	0	0.154855	0.132953	0.0765465	1	28425813	28426041	+	1	229
LNC_000801	intronic_lncRNA	0	0	0	0	0	0	12.1214	10.563	13.5242	14.7874	6.19185	7.2595	1	28508316	28512734	+	9	1102
LNC_000802	lincRNA	0	1.1582	1.19267	0	0	0	0	0	0.0780973	0	0	0.0850517	1	28539905	28540110	+	1	206
LNC_000803	lincRNA	0	0.355182	0.54863	0	0	0	0	0	0	0	0	0	1	28565199	28565422	+	1	224
LNC_000804	intronic_lncRNA	12.2579	15.2087	11.6506	25.7092	24.5116	22.0214	0.0762974	0.0944595	0.104684	0.0164739	0.113152	0.146578	1	28665845	28668143	+	3	1080
LNC_000805	lincRNA	0	0	0.568856	0.284565	0	0	0	0	0	0	0	0	1	28680684	28680899	+	1	216
LNC_000806	lincRNA	0.334752	0.344465	0.532077	0	0	0.546513	0	0	0	0	0	0	1	28749575	28749805	+	1	231
LNC_000807	intronic_lncRNA	2.9752	1.41157	2.76111	2.14336	3.90524	1.95802	2.60502	2.63596	2.19321	4.7254	3.77358	4.4137	1	28771043	28780881	+	17	5828
LNC_000808	lincRNA	0	0	0.696101	0	0	0	0	0.0639791	0	0	0.0574797	0	1	28795318	28795582	+	1	265
LNC_000809	intronic_lncRNA	0	0	0	0	0	0	0	0	0.569542	0.214207	0.180363	0.628164	1	28812421	28815204	+	2	1674
LNC_000810	intronic_lncRNA	11.7681	14.3592	10.4601	16.702	16.0384	15.6052	1.58177	1.95294	2.45085	6.1138	4.32418	5.12427	1	28815672	28822114	+	9	1958
LNC_000811	intronic_lncRNA	0.608566	1.62826	1.36195	2.11032	5.4759	3.42137	2.59542	2.08335	2.51416	3.65754	3.86718	4.60522	1	28832865	28837970	+	9	1928
LNC_000812	intronic_lncRNA	0.343272	0	1.9583	1.02674e-08	1.94485e-08	0	0.119782	0	0	0.404299	0.42065	0.467161	1	28832865	28837970	+	9	1916
LNC_000813	lincRNA	0	0.345969	2.1125	0.775288	0.288796	0.518764	1.29282	1.55328	1.13209	1.11874	0.988893	1.55298	1	28840676	28840923	+	1	248
LNC_000814	intronic_lncRNA	1.55325	0.821386	1.52996	0.741007	0.862922	0.843229	6.06269	5.92662	6.54841	6.0617	5.9833	6.75914	1	28846835	28849955	+	2	1653
LNC_000815	lincRNA	0	0	0.55856	0	0	0	0	0	0	0	0	0	1	28887902	28888121	+	1	220
LNC_000816	lincRNA	0	0	0.295315	0.886372	0	1.21331	0	0.162856	0	0	0	0	1	28926120	28926327	+	1	208
LNC_000817	intronic_lncRNA	2.86261	3.28982	2.0083	2.78833	0.469262	1.12343	0.237467	0.357934	0.43806	0.388727	0	0.0861991	1	28930177	28932546	+	3	492
LNC_000818	lincRNA	0	1.04693	0	0	0	0	0	0	0	0	0	0	1	28941227	28941454	+	1	228
LNC_000819	lincRNA	0	0	0.76831	0	0	0	0.34223	0.211848	0.134159	0	0	0	1	28943656	28943895	+	1	240
LNC_000820	lincRNA	0.663783	0.341521	1.58259	0	0	0	0.422961	0.290914	0.0690861	0	0.326701	0.225714	1	29042608	29042840	+	1	233
LNC_000821	lincRNA	0	0	0	0	0	0	0.224939	0	0	0	0	0	1	29061770	29061988	+	1	219
LNC_000822	intronic_lncRNA	1.7779	1.22399	0.663622	2.05062	1.37422	1.5652	3.51278	3.00126	2.8219	2.24395	3.66756	2.72558	1	29155472	29161023	+	5	3191
LNC_000823	lincRNA	0	0	0.76831	0	0	0.263052	0.410676	0.141232	0.335397	0.0738932	0	0.0730527	1	29177529	29177768	+	1	240
LNC_000824	lincRNA	0	0	0	0	0	0	0.155618	0	0	0	0	0	1	29183222	29183432	+	1	211
LNC_000825	lincRNA	0	4.51699	3.43665	0.951899	0.312653	0.551265	4.00501	3.87495	4.92729	3.40836	2.39459	2.81407	1	29185683	29185911	+	1	229
LNC_000826	intronic_lncRNA	0	0	0	0	0	0	0	0	0	0	0	0	1	29238966	29240101	+	3	303
LNC_000827	lincRNA	0	0	0.602155	0	0	0	0	0	0	0	0	0	1	29260441	29260644	+	1	204
LNC_000828	lincRNA	0	0	0.960637	0	0	0	0	0	0	0	0	0	1	29271004	29271259	+	1	256
LNC_000829	lincRNA	0.260613	1.0727	1.2427	1.45052	0.482618	1.06368	1.93739	1.3135	1.19347	0.657352	0.615689	0.472636	1	29279103	29279399	+	1	297
LNC_000830	intronic_lncRNA	0.778572	1.80262	0.618756	0.46429	1.26158	0.953315	2.10845	2.04733	2.1879	1.11581	1.83935	1.27961	1	29337363	29344572	+	8	1649
LNC_000831	intronic_lncRNA	1.33901	2.06679	1.86227	2.3955	3.40953	2.45931	8.17664	7.84903	7.38625	6.98514	7.5789	7.52583	1	29345279	29352144	+	8	1406
LNC_000832	lincRNA	0	0	0	0	0.609408	0	0.0698961	0.0721121	0	0	0.0647865	0	1	29380467	29380701	+	1	235
LNC_000833	intronic_lncRNA	0.601511	0	1.57297	0	0.350781	0	2.82514	2.84026	1.39403	0.261016	1.60741	0.872561	1	29403111	29415506	+	18	2890
LNC_000834	intronic_lncRNA	0	0	0	0.100119	0	0	0	0	0	0	0	0	1	29434383	29434833	+	2	375
LNC_000835	intronic_lncRNA	7.97755	6.36383	7.38415	11.4083	10.646	9.4628	7.48782	6.58813	6.44848	10.5992	9.92509	10.8437	1	29477518	29486281	+	19	3609
LNC_000836	intronic_lncRNA	0	0	0	0	0	0	0	0.514849	1.24577	0	0	0	1	29482591	29486281	+	7	1245
LNC_000837	lincRNA	0	0	0.530552	0	0	0	0	0	0	0	0	0	1	29489538	29489885	+	1	348
LNC_000838	antisense_lncRNA	1.78994	0.894437	0.695345	3.04868	2.62468	2.70269	1.52611	2.00346	0.669302	0.734921	1.21775	0.773769	1	29504028	29505433	+	2	1029
LNC_000839	intronic_lncRNA	0	0	0	0	0	0	0	0	0	0	0	0	1	29517018	29517614	+	3	285
LNC_000840	antisense_lncRNA	15.3689	12.3063	14.2758	13.6326	17.0293	15.969	18.0108	27	17.9416	36.6432	53.6624	46.4787	1	29629329	29632101	+	2	2466
LNC_000841	antisense_lncRNA	0	0	0.22463	0	0	0	0	0	0	0	0	0	1	29671374	29671594	+	1	221
LNC_000842	intronic_lncRNA	0	0	0	0	0	0	0.116273	0	0	0	0	0	1	29729753	29736197	+	5	1363
LNC_000843	intronic_lncRNA	0.000312008	0.839694	1.87599	0	0	0.806124	0.16036	0	0.293204	0.410291	0.432007	0	1	29784877	29787404	+	3	1580
LNC_000844	antisense_lncRNA	0.00276479	3.33675	2.54665	1.114	1.66274	1.28801	0.525902	0.425787	0.859931	0.444592	0.149971	0.718235	1	29787933	29789082	+	2	1001
LNC_000845	intronic_lncRNA	1.43502	2.82952	1.91903	2.54218	3.21403	3.27566	0.00990125	0.0204303	0	0	0.0367097	0.0211353	1	29799576	29802272	+	2	1665
LNC_000846	intronic_lncRNA	1.96688	2.76136	0.256152	3.60029	3.05717	3.51457	0	0	0.0109974	0	0	0.0119767	1	29799576	29803510	+	4	1469
LNC_000847	intronic_lncRNA	3.38552	0.743309	0	2.2147	1.20543	4.7141	0	0.0138474	0	0.0289801	0.0622035	0.0573009	1	29820164	29822657	+	4	1228
LNC_000848	lincRNA	0	0	0.957704	0	0	0	2.58404	2.0364	2.04494	0.32219	0.389473	0.576465	1	29823824	29824041	+	1	218
LNC_000849	intronic_lncRNA	1.92311	6.23171	2.06237	6.5309	7.22438	9.42136	1.4399	3.92975	1.82733	2.37661	3.44527	1.67185	1	29830936	29835502	+	4	578
LNC_000850	lincRNA	0	0	0.928134	0	0	0	0.124026	0.0639791	0	0	0	0	1	29860140	29860404	+	1	265
LNC_000851	intronic_lncRNA	8.4887	9.86783	9.3246	8.48957	6.83408	8.34878	19.0935	18.4877	17.9611	21.2163	20.8221	18.6238	1	29882363	29907127	+	39	5604
LNC_000852	lincRNA	0	0	0.543797	0	0	0	0	0	0	0	0	0	1	29915498	29915723	+	1	226
LNC_000853	intronic_lncRNA	1.16607	4.99709	1.54336	4.06161	3.57879	1.92696	0.570266	0.550904	0.563156	0.62943	1.00134	0.460316	1	29924722	29930068	+	11	1446
LNC_000854	intronic_lncRNA	0.46085	0.419807	0.659239	1.20083	0.864281	0	0.685854	0.554666	0.637331	0	0.176324	0	1	29932833	29937490	+	7	764
LNC_000855	lincRNA	0	0	0.685788	0	0	0	0	0	0	0	0	0	1	29944010	29944278	+	1	269
LNC_000856	intronic_lncRNA	0.108345	0	0.278625	0	0	0	0.098395	0	0	0	0.0683129	0	1	29948608	29949080	+	2	371
LNC_000857	antisense_lncRNA	0	0	0	0	0	0	0	0	0.0933899	0	0	0	1	29950182	29950418	+	1	237
LNC_000858	intronic_lncRNA	3.27	3.78549	4.54786	14.9501	13.6251	18.0002	0.434092	0.358283	0.850849	3.4632	1.85085	1.38992	1	30081546	30083542	+	2	1261
LNC_000859	antisense_lncRNA	0.733884	3.27084	0	0.712574	3.47615	0.992369	0	0	0	0.183851	0.213013	0	1	30081790	30083542	+	2	944
LNC_000860	intronic_lncRNA	9.61014	5.68824	11.8943	12.5146	15.6795	19.2797	6.51581	6.10599	5.76065	9.70755	5.52351	6.58558	1	30100032	30104045	+	5	1509
LNC_000861	intronic_lncRNA	5.05325	5.80881	6.00941	13.0139	13.126	9.36806	4.67912	2.89389	3.51862	4.72976	4.14131	5.47139	1	30100054	30103092	+	4	1379
LNC_000862	antisense_lncRNA	0	0	0.758702	0	0	0	0	0	0	0	0	0	1	30174850	30175080	+	1	231
LNC_000863	lincRNA	3.18401	6.4965	4.67801	4.23235	2.50485	4.05028	1.06762	1.29544	0.952938	0.241104	0.903242	0.590899	1	30194891	30195301	+	1	411
LNC_000864	intronic_lncRNA	0.200766	0.320317	0	0.388718	1.31669	0.689993	2.09173	3.57175	2.11162	2.78387	2.05943	3.49447	1	30261043	30262985	+	3	1747
LNC_000865	antisense_lncRNA	0	0	0	0	0	0	0	0	0	0	0	0	1	30383625	30383876	+	1	252
LNC_000866	intronic_lncRNA	0.0123283	2.00262	1.47448	2.55572	0	1.17189	0.828988	0.130637	0.237389	0.409892	0.0651194	0.108322	1	30387739	30397617	+	13	2019
LNC_000867	intronic_lncRNA	0	1.74948e-09	0	0.391865	0	0	0.773701	1.05497	0.562226	0.203342	1.5745	0.000207085	1	30450770	30454114	+	8	2025
LNC_000868	lincRNA	0	0	0.546203	0	0	0	0	0	0	0	0	0	1	30471128	30471352	+	1	225
LNC_000869	antisense_lncRNA	0	0	0	0.0202814	0	0	0.10026	0.23354	0	8.55489e-07	0	0	1	30503702	30503983	+	1	282
LNC_000870	lincRNA	0	0	0.274315	0	0.319601	0	0	0	0	0	0	0.0782476	1	30534117	30534340	+	1	224
LNC_000871	intronic_lncRNA	3.84385e-08	0.469368	3.26354	0.672169	3.81049e-05	5.88084	3.7439	2.60131	1.28902	6.2791	2.32656	5.20169	1	30573972	30577388	+	5	1077
LNC_000872	lincRNA	5.82765	8.21159	5.37996	5.98614	2.94261	3.30498	1.61797	1.37374	2.25019	1.5551	0.633516	0.726323	1	30633466	30633675	+	1	210
LNC_000873	lincRNA	0	0	0	0	0	0	0	0	0	0	0.0679538	0	1	30640415	30640638	+	1	224
LNC_000874	antisense_lncRNA	0.0113741	0.0234083	0.0187434	0	0	0.00928463	1.08703	1.00547	1.02859	0.650359	1.0838	1.21961	1	30705027	30712297	+	2	6827
LNC_000875	lincRNA	1.78125	0.733174	1.13249	0.566519	0.329863	0.872415	0.30267	0.234199	0.148313	0.163379	0.140272	0.0807601	1	30715763	30715979	+	1	217
LNC_000876	intronic_lncRNA	0	0	0	0.0912795	0	0	5.1894	3.18384	4.00633	3.14966	1.09406	2.63627	1	30807534	30809426	+	4	1352
LNC_000877	intronic_lncRNA	0	0	0	0	0	0	1.33918	0.929804	1.17528	0.760882	0.33058	0.985497	1	30807534	30809426	+	3	1687
LNC_000878	lincRNA	0	0	0.523059	0	0	0	0	0	0	0	0	0	1	30828692	30828926	+	1	235
LNC_000879	lincRNA	0	0	0	0	0	0	0	0	0	0	0	0.246809	1	30859965	30860177	+	1	213
LNC_000880	intronic_lncRNA	0	0	0	0	0	0.0355725	0	0.0279804	0.0198551	0	0	0	1	30868492	30869729	+	2	322
LNC_000881	intronic_lncRNA	1.21176	0.901314	0.858182	1.37137	1.92705	1.07907	1.08585	1.24377	1.3476	9.19448	5.90257	5.83984	1	30873449	30877658	+	5	1703
LNC_000882	antisense_lncRNA	0.997782	0	0.222018	0	0	0	0	0	0	0	0	0	1	30924832	30925108	+	1	277
LNC_000883	antisense_lncRNA	0.213651	0	0	0	0	0	0	0	0	0	0	0	1	30926891	30927122	+	1	232
LNC_000884	lincRNA	0	0	0.264897	0	0	0	0	0.292162	0.346913	0	0.0656206	0	1	30929978	30930209	+	1	232
LNC_000885	lincRNA	0	0	0	0	0.949309	0	0	0	0	0	0.100922	0	1	30966165	30966555	+	2	302
LNC_000886	lincRNA	0	0	0	0	0.349078	0	0	0	0	0	0.148443	0	1	30993465	30993669	+	1	205
LNC_000887	lincRNA	0	0	0	0	0	0	0.159377	0.0822147	0.234292	0.0860303	0	0.340207	1	31091044	31091249	+	1	206
LNC_000888	antisense_lncRNA	0	0	0	0	0	0	0	0.0715061	0	0	0	0.221921	1	31101117	31101353	+	1	237
LNC_000889	lincRNA	0.340625	0	0.541412	0.541672	0	0.27805	0.361743	0.373212	0.850849	0.468639	0.469418	1.46714	1	31143319	31143545	+	1	227
LNC_000890	intronic_lncRNA	3.61489	7.28884	2.96551	7.24932	7.74455	8.57941	6.90625	7.26162	6.24155	7.6897	9.20651	6.6188	1	31143745	31149655	+	7	2028
LNC_000891	intronic_lncRNA	3.54102	1.6113	1.99912	4.91924	3.22312	4.74578	3.54137	2.86725	4.09297	4.86254	5.022	5.8248	1	31143745	31149655	+	7	2031
LNC_000892	intronic_lncRNA	0	0	0.883502	0	0.895365	1.22774	0.354111	1.52651	1.41891	1.26603	1.188	0.829537	1	31143759	31149655	+	7	2008
LNC_000893	intronic_lncRNA	1.33136	0.456663	1.41076	2.82288	4.72552	2.71695	1.27251	0.972483	1.01616	0.457927	1.1358	0.553322	1	31226109	31227575	+	2	1377
LNC_000894	intronic_lncRNA	1.65239	3.40068	0.656605	9.14193	8.41502	6.69762	1.39711	1.61451	1.37584	1.1367	2.60249	1.11158	1	31231417	31232609	+	2	1083
LNC_000895	lincRNA	0	0	0	0	0	0	0	0	0	0	0.201179	0.077218	1	31233383	31233609	+	1	227
LNC_000896	lincRNA	0	0.649902	0	0	0	0	0	0	0	0	0	0	1	31265799	31266043	+	1	245
LNC_000897	intronic_lncRNA	4.48917	5.57835	3.84	5.52851	4.25568	2.56513	13.717	13.0156	12.6091	10.6201	12.5287	12.9839	1	31269460	31275172	+	4	658
LNC_000898	lincRNA	0	0	0	0	0	0	0.142203	0	0	0	0	0	1	31291564	31291794	+	1	231
LNC_000899	intronic_lncRNA	15.5243	51.9403	30.0252	42.4905	46.1875	16.601	1.77365	1.23261	1.77786	2.60957	1.78275	2.69689	1	31336947	31340689	+	5	1138
LNC_000900	lincRNA	0	0	0	0	0	0	0.0707961	0	0	0	0	0.151122	1	31342985	31343216	+	1	232
LNC_000901	intronic_lncRNA	0.329777	0.170006	0.524169	0.917737	0.152675	0.0502611	0.592718	0.680565	1.30057	2.35917	1.39103	1.78912	1	31379759	31384524	+	6	2082
LNC_000902	intronic_lncRNA	0	0	0	6.66205e-09	0	0.355865	0	0	0	3.81144e-08	1.7793e-10	0.000383948	1	31379759	31384524	+	6	2091
LNC_000903	intronic_lncRNA	3.40413	3.07458	3.41005	3.63871	2.38864	3.58674	5.52725	7.06626	6.46491	2.57181	2.39839	2.72024	1	31391064	31394940	+	7	1163
LNC_000904	antisense_lncRNA	0	0	0.79469	0	0	0	0	0	0	0	0	0	1	31412623	31412854	+	1	232
LNC_000905	lincRNA	0	0	0	0.558829	0	0	0	0	0	0.0805804	0	0	1	31413706	31413925	+	1	220
LNC_000906	antisense_lncRNA	0	0	0.195319	1.0668	0.151709	0	0.313206	0	0.0884837	0.169066	0	0	1	31417078	31417392	+	1	315
LNC_000907	intronic_lncRNA	1.47279	1.5394	1.19664	0.0158072	1.73942	0.371194	0.590682	0.000191109	0.205957	2.28654	0.000262191	1.18699	1	31418102	31419662	+	3	1383
LNC_000908	lincRNA	0.354624	0	0.563661	0	0.656714	0	0	0	0	0	0	0	1	31430060	31430277	+	1	218
LNC_000909	lincRNA	0	0.655049	1.01182	0.253076	0.294714	0	0.60844	0.62773	0.265019	0.364924	0.563961	0.721545	1	31441327	31441569	+	1	243
LNC_000910	lincRNA	0	1.37195	1.05959	0.265024	0	0	0.35398	0.292162	1.11012	0.229291	0.393724	0.604488	1	31474945	31475176	+	1	232
LNC_000911	intronic_lncRNA	1.09052	0.00203339	0.983786	0.656173	0.654969	0.264649	2.19741	2.63199	4.2789	0.267055	0.676105	0.0036502	1	31484085	31487295	+	4	2634
LNC_000912	intronic_lncRNA	0.515325	1.47546	1.08967	1.78118	2.82934	1.33414	1.51314	0.768771	1.95748	0.349832	0.938646	0.983241	1	31508886	31512558	+	4	1489
LNC_000913	antisense_lncRNA	0	0	0	0	0	0	0	0	0	0	0.165556	0	1	31580219	31580553	+	1	335
LNC_000914	intronic_lncRNA	3.52348	7.07641	1.56007	0.704038	1.63755	0.635057	17.9551	10.1496	14.8766	3.24094	2.89085	6.44983	1	31588921	31608112	+	19	12207
LNC_000915	lincRNA	0	0	0.228596	0.686118	0	0	0	0	0	0	0	0	1	31611236	31611504	+	1	269
LNC_000916	lincRNA	0	0.395624	0	0	0	0	0	0	0.160061	0	0.0756911	0	1	31654785	31654985	+	1	201
LNC_000917	intronic_lncRNA	0.000132779	0.00173263	0.00330564	0.000301916	0.000441327	2.59132e-06	1.09889e-05	0.468631	4.3565e-05	6.55845e-05	4.11486e-05	1.03111e-05	1	31685560	31691086	+	5	3656
LNC_000918	lincRNA	0	0	0.527529	0	0	0	0	0	0	0	0	0	1	31721108	31721340	+	1	233
LNC_000919	lincRNA	0	0.282389	0	0.6546	0	0	0	0	0	0	0	0	1	31728430	31728711	+	1	282
LNC_000920	lincRNA	0	0	0	0	0	0	0	0	0	0.148402	0	0	1	31729219	31729457	+	1	239
LNC_000921	lincRNA	0	0	0.79469	0	0	0	0	0	0	0	0	0	1	31741354	31741585	+	1	232
LNC_000922	intronic_lncRNA	4.56983	4.56301	4.59495	2.77168	2.90834	3.08682	20.501	25.1303	22.4973	28.6562	27.4704	26.2815	1	31751641	31759245	+	5	6304
LNC_000923	lincRNA	0	0	0.999529	0	0	0	0.133567	0	0	0	0.123803	0.0712782	1	31763331	31763576	+	1	246
LNC_000924	lincRNA	0	0	0.561099	0	0	0	0	0	0	0	0	0	1	31839548	31839766	+	1	219
LNC_000925	lincRNA	0	0	0.777995	0	0	0	0	0	0	0	0	0	1	31840983	31841219	+	1	237
LNC_000926	lincRNA	0	0	0	0	0	0	0	0	0	0	0.149167	0.171763	1	31842005	31842208	+	1	204
LNC_000927	lincRNA	0	0	0	0	0	0	0	0	0	0.144197	0	0	1	31906203	31906448	+	1	246
LNC_000928	lincRNA	0	0.395624	0.305549	0	0	0	0.244983	0.336999	0.240091	0.176319	1.13537	0.435785	1	31958286	31958486	+	1	201
LNC_000929	lincRNA	0	0	0	0	0	0	0	0	0.0788592	0.173739	0	0	1	31984213	31984416	+	1	204
LNC_000930	intronic_lncRNA	3.07247	0	0.670879	1.3424	0	0.689081	1.43439	0.924916	1.75719	2.90352	2.32668	3.06186	1	32003209	32005421	+	2	1465
LNC_000931	intronic_lncRNA	0	0	1.28585	0.429589	0	0	0.171828	1.06365	1.51558	2.96804	2.33953	3.48446	1	32010646	32016212	+	11	4551
LNC_000932	intronic_lncRNA	99.6526	148.633	102.104	153.414	151.638	144.63	2.79488	2.92966	5.8565	2.68407	4.08745	3.69242	1	32024069	32030776	+	10	1017
LNC_000933	intronic_lncRNA	0	0	0.116523	0	0	0	0	0.0317193	0	0	0	0	1	32096763	32098690	+	2	394
LNC_000934	intronic_lncRNA	0	0.634288	0	0	0.670878	1.79345	0.25315	0	0.262653	0.0754588	0.0795469	0	1	32099064	32099951	+	4	235
LNC_000935	lincRNA	0.359549	0	0	0	0.332917	0	0	0	0	0	0	0	1	32108628	32108842	+	1	215
LNC_000936	antisense_lncRNA	1.1227	2.92724	1.07028	0.0335794	1.44052	0	1.22589	9.14867e-08	1.56422	0.0222466	0.427297	1.13485e-05	1	32110574	32114286	+	2	1450
LNC_000937	intronic_lncRNA	10.0478	10.6503	7.02255	10.5266	10.7725	10.1137	16.7813	15.2201	17.4377	17.2366	17.1525	17.8543	1	32120251	32124644	+	4	1027
LNC_000938	antisense_lncRNA	3.54589	2.38587	0.833897	1.34713	1.89465	1.5547e-05	27.8836	38.4598	26.618	70.3966	80.572	74.3269	1	32137808	32139227	+	1	1420
LNC_000939	antisense_lncRNA	0	0	0	0	0	0	0.37267	0	0	0.0984193	0.0865766	0	1	32147216	32149088	+	1	1873
LNC_000940	intronic_lncRNA	1.42338	0.227681	0.67256	0.139654	0.982119	1.12279	0.660729	0	0.108307	0	0	0	1	32156130	32156566	+	2	350
LNC_000941	intronic_lncRNA	0	0.509019	0	0.181115	0.210912	0	0	0	0	0	0.118419	0.398914	1	32157185	32158264	+	2	313
LNC_000942	intronic_lncRNA	13.2647	7.41505	6.44362	2.11591	5.80815	4.78313	10.9589	12.8506	9.53144	9.01606	11.3522	11.4558	1	32166365	32169406	+	6	1268
LNC_000943	lincRNA	0	0	0	0	0	0	0	0.0709102	0	0	0.127413	0.0733571	1	32211385	32211623	+	1	239
LNC_000944	intronic_lncRNA	7.46703	6.51875	8.26882	6.79897	6.89102	8.15925	8.6429	9.01573	9.50544	9.81525	9.87772	8.05174	1	32220235	32236555	+	12	5066
LNC_000945	intronic_lncRNA	14.6599	14.6797	12.5558	8.3976	10.1303	10.9901	11.2808	9.67245	11.3097	8.64983	7.73884	8.45692	1	32262131	32265711	+	3	2516
LNC_000946	intronic_lncRNA	0	0	0	0	0	0	0	0	0	0	0	0	1	32262131	32265711	+	4	1935
LNC_000947	antisense_lncRNA	1.01202	0	0	0	0	0	0	0	0	0	0	0	1	32372570	32372807	+	1	238
LNC_000948	intronic_lncRNA	26.1119	23.0621	25.4678	27.5546	33.7799	26.7154	2.15087	1.40635	2.30411	1.20637	1.52396	2.07713	1	32426128	32432640	+	13	1510
LNC_000949	lincRNA	0	0.757497	0	0	0	0	0	0	0.0766168	0	0	0	1	32457552	32457761	+	1	210
LNC_000950	lincRNA	0	0.341521	1.31882	0	0	0	0	0	0	0	0	0	1	32474900	32475132	+	1	233
LNC_000951	lincRNA	0.333316	0	0	0	0	0	0	0	0	0	0.131241	0	1	32498681	32498912	+	1	232
LNC_000952	intronic_lncRNA	0.152579	0	0	0	0	0	0.588063	0.36325	0.259318	0.0502594	0.160716	0.282785	1	32513086	32516620	+	4	1755
LNC_000953	intronic_lncRNA	0.369777	0.431978	0.167265	0.167346	0.292318	0.155763	2.74567	3.01977	3.45764	4.12083	4.70049	4.59623	1	32530809	32533333	+	3	2034
LNC_000954	lincRNA	0	1.08729	0.629805	0	0	0	0.123409	0	0.0549869	0	0.0520055	0.0622492	1	32537199	32537491	+	1	293
LNC_000955	lincRNA	2.25109	4.63281	3.27986	1.19325	2.77914	1.22503	1.75314	3.04195	2.8115	2.32282	2.36361	2.21134	1	32578176	32578381	+	1	206
LNC_000956	antisense_lncRNA	0	0.791247	0	0	0	0	0	0	0	0	0	0	1	32673924	32674124	+	1	201
LNC_000957	lincRNA	0	0	0	0	0	0	0	0	0	0.156901	0	0	1	32675871	32676096	+	1	226
LNC_000958	lincRNA	0.366333	0	0	0.291276	0	0	0	0	0	0	0.0721208	0.166092	1	32712392	32712602	+	1	211
LNC_000959	intronic_lncRNA	10.7683	6.35131	9.41325	4.25352	5.32556	3.19942	6.576	14.4115	10.0542	12.7296	40.6597	38.7147	1	32719878	32723797	+	8	2324
LNC_000960	lincRNA	0	0	0	0	0	0	0	0	0.0682115	0	0.129026	0.0742857	1	32725517	32725752	+	1	236
LNC_000961	intronic_lncRNA	0.655756	1.49668	2.17618	0	0	0	0.328295	1.0881	1.22397	0.509176	0.104112	0.485441	1	32747138	32765818	+	9	2254
LNC_000962	lincRNA	0	0.737686	0	0	0	0	1.21813	0.94256	0.994839	0.767125	0.799764	1.24594	1	32816961	32817284	+	1	324
LNC_000963	intronic_lncRNA	12.07	12.0272	7.14461	10.582	10.1857	9.54976	50.837	51.8683	44.7832	44.8286	53.5675	47.9816	1	32858466	32860654	+	5	944
LNC_000964	lincRNA	0	0	0	0	0	0	0.214227	0.147346	0.0699833	0.0770921	0.132378	0	1	32913420	32913649	+	1	230
LNC_000965	lincRNA	0	0	0	0	0	0	0	0	0	0.0748247	0	0	1	32979332	32979568	+	1	237
LNC_000966	lincRNA	0	0	0.79469	0	0	0	0	0.0730406	0	0	0	0	1	33005675	33005906	+	1	232
LNC_000967	antisense_lncRNA	0	0	1.02755	0	0	0	0	0	0	0	0.0659035	0	1	33057881	33058111	+	1	231
LNC_000968	lincRNA	0	0	0.805055	0	0	0	0	0	0	0	0	0	1	33068110	33068338	+	1	229
LNC_000969	lincRNA	0	1.0727	0	0	0	0	0	0	0.0542488	0	0	0	1	33095980	33096276	+	1	297
LNC_000970	lincRNA	0	0.312172	0.964389	0	0.280899	0	0	0	0	0	0	0	1	33097098	33097352	+	1	255
LNC_000971	intronic_lncRNA	0	4.24092	1.19722e-06	1.41483	1.00982	3.68846	0	0	0	0	0.0334496	0.0171763	1	33117276	33118769	+	2	1024
LNC_000972	intronic_lncRNA	0	0	0	0	0	0	0	0	0	0	0	0	1	33121047	33121584	+	2	237
LNC_000973	lincRNA	0	0	0.525284	0	0	0	0	0.0724189	0	0	0	0	1	33131012	33131245	+	1	234
LNC_000974	antisense_lncRNA	0	0	0.469308	0	0	0	0	0	0	0	0	0	1	33166933	33167159	+	1	227
LNC_000975	lincRNA	1.8811	3.59484	1.50717	1.92303	0.248824	1.31617	0.799089	0.412212	0.391567	0.431342	0.372513	0.426436	1	33170205	33170492	+	1	288
LNC_000976	antisense_lncRNA	16.0988	16.4128	14.0117	13.8296	9.81274	10.2435	13.4561	14.0993	12.8617	8.35179	9.67562	8.37735	1	33201083	33205300	+	3	959
LNC_000977	lincRNA	0	0	0	0	0	0	0	0.16208	0.153963	0	0.218423	0	1	33205718	33205926	+	1	209
LNC_000978	antisense_lncRNA	1.90535	2.40306	2.30297	3.7676	5.92232	4.68707	0.913428	0.765612	1.15502	0.490128	0.382355	0.468011	1	33316765	33322134	+	4	4862
LNC_000979	intronic_lncRNA	2.46699e-05	0	2.21394e-09	0	0	0	0	0	0	0	0	0	1	33316964	33322134	+	4	4436
LNC_000980	intronic_lncRNA	5.22778	4.94182	4.68624	8.75553	15.6776	7.52805	0.771111	0.710651	0.688571	0.923511	0.702778	0.805448	1	33316964	33322134	+	3	4712
LNC_000981	lincRNA	0	0	0	0.707068	0	0	0	0.0649559	0.0617028	0	0	0	1	33324319	33324579	+	1	261
LNC_000982	intronic_lncRNA	1.77627	1.53495	1.2537	0	2.80591	1.06668	17.6696	17.2101	25.3072	16.9382	15.8552	18.027	1	33338639	33341349	+	7	1794
LNC_000983	antisense_lncRNA	0	0	0	0	0	0	0	0	0	0	0	0	1	33412883	33413088	+	1	206
LNC_000984	intronic_lncRNA	0	2.05057	0	0	0.350615	0	0	0.000518188	0	0	1.1389	0.0425806	1	33543229	33546249	+	6	733
LNC_000985	intronic_lncRNA	5.6892	4.28805	4.37146	9.66894	9.29324	9.52868	4.46543	4.30505	5.05656	3.65269	3.56942	4.08726	1	33558083	33565569	+	10	3432
LNC_000986	intronic_lncRNA	0	0	0	0	0	0	0	0	0	0	0	0	1	33581526	33582674	+	3	302
LNC_000987	lincRNA	0.378842	1.94917	1.20431	0	0	0	0	0	0	0	0	0.0858815	1	33599314	33599517	+	1	204
LNC_000988	lincRNA	0	0	0.800461	0	0	0	0	0	0	0	0	0	1	33619422	33619637	+	1	216
LNC_000989	intronic_lncRNA	0	0	0	0	0	0	0	0	0	0	0	0	1	33625566	33627985	+	3	265
LNC_000990	intronic_lncRNA	0	0	0	0	0	0	0	0	0	0	0	0	1	33628190	33629877	+	3	236
LNC_000991	intronic_lncRNA	5.98075	4.66724	2.79299	5.16548	2.50701e-08	4.59765	7.4082	5.48809	4.29613	5.11054	6.00579	2.5174	1	33632941	33636045	+	6	999
LNC_000992	intronic_lncRNA	14.2038	8.14148	12.2583	8.38868	8.67427	9.40889	12.1996	12.336	11.296	10.0575	8.18979	9.24863	1	33636810	33640046	+	7	1183
LNC_000993	intronic_lncRNA	6.17426	6.00602	5.98059	2.98433	7.16833	3.11899	8.7412	4.09398	4.28262	4.25232	5.83303	4.59614	1	33650740	33656396	+	8	2642
LNC_000994	intronic_lncRNA	20.4291	25.4052	17.9079	34.7536	32.2004	33.9469	39.1496	34.1096	35.9071	40.2005	46.5812	37.4352	1	33650740	33656686	+	8	2718
LNC_000995	intronic_lncRNA	7.0559	3.77268	9.47912	6.11772	2.86663	6.64098	4.43988	4.44265	5.64146	5.15821	4.43652	6.38198	1	33688145	33693814	+	9	914
LNC_000996	intronic_lncRNA	0.897255	1.59901	1.06756	0.170142	0.492544	0	1.38954e-07	0	0.00241629	1.27406	0	0	1	33730905	33733129	+	3	803
LNC_000997	lincRNA	0	0.334376	0.516493	0	0	0	0	0	0	0	0	0	1	33739704	33739941	+	1	238
LNC_000998	lincRNA	0	0.384211	0	0.593756	0	0	0	0	0	0	0	0	1	33853103	33853309	+	1	207
LNC_000999	intronic_lncRNA	106.473	163.695	140.051	131.503	153.046	127.007	30.4066	49.1334	44.8006	44.8243	47.122	49.4813	1	33900364	33903210	+	5	1032
LNC_001000	lincRNA	0	0	0	0	0	0	0	0	0	0.15156	0	0	1	33904654	33904887	+	1	234
LNC_001001	intronic_lncRNA	1.58495	1.63094	0.629805	1.89032	2.93511	5.82203	3.19811	2.01118	4.12401	5.63323	5.30456	4.3116	1	33972627	33977387	+	8	1772
LNC_001002	intronic_lncRNA	282.021	414.762	205.964	415.757	385.079	324.241	9.41236	11.881	12.9003	10.0799	8.28509	11.2712	1	33983401	33985778	+	5	703
LNC_001003	intronic_lncRNA	2.85924	1.82762	0.882484	2.40616	1.81188	1.92442	1.99069	1.72385	1.06941	1.23639	1.28525	1.75236	1	33988808	33997335	+	21	2957
LNC_001004	intronic_lncRNA	2.67534	2.96215	1.29034	3.48525	2.93508	1.40642	2.23241	2.15389	1.77486	0.818387	0.876231	0.761746	1	33993446	33999059	+	10	1827
LNC_001005	intronic_lncRNA	3.5099	3.8849	1.57605	2.9664	1.83065	2.77923	1.79021	1.39901	2.13683	1.46683	1.22074	1.07069	1	33993456	33995095	+	4	1234
LNC_001006	intronic_lncRNA	0	0	0	0	0	0	0	0	0	0	0	0	1	33996760	33997335	+	2	316
LNC_001007	antisense_lncRNA	0	0	0	0.441574	0.504374	0	0	0.254007	0.116232	0.131496	0	0.124924	1	34072199	34073881	+	1	1683
LNC_001008	intronic_lncRNA	0.170313	0.175254	0.135353	0	0	0.417075	1.30228	1.00767	2.87162	0.0390532	0.0335298	0.193045	1	34097026	34099346	+	3	2132
LNC_001009	lincRNA	0	0	0	0	0	0	0	0	0	0.165658	0.0711145	0	1	34112436	34112649	+	1	214
LNC_001010	lincRNA	0	0	0.270706	0	0	0	0	0	0	0.0781064	0	0.077218	1	34143455	34143681	+	1	227
LNC_001011	intronic_lncRNA	19.21	21.5359	18.6008	27.79	27.9064	26.6812	0.0197788	0	0.132179	0.192176	0.0894755	0	1	34324962	34326135	+	4	833
LNC_001012	intronic_lncRNA	2.51435	1.3915	2.14985	2.42658	1.90807	2.21433	0.0917691	0.189357	0	0.0990724	0.000522975	0.0645381	1	34326222	34327750	+	2	718
LNC_001013	intronic_lncRNA	7.28351	7.16151	6.60551	1.00612	0.292913	0.77469	12.1437	13.9234	8.733	7.52292	11.0354	10.6453	1	34373730	34375499	+	3	981
LNC_001014	intronic_lncRNA	0.23469	0	0	0	0	0	0	0	0	0	0	0	1	34377354	34377832	+	2	238
LNC_001015	antisense_lncRNA	0.330479	0	0.262642	0	0.612001	0	0.210581	0.144838	0.619129	0.454679	0.455435	0.374589	1	34405368	34405601	+	1	234
LNC_001016	lincRNA	0	0	0	0.514588	0	0	0	0	0	0	0	0	1	34517262	34517500	+	1	239
LNC_001017	lincRNA	1.68832	1.7373	1.87846	2.41633	2.81387	1.10253	0.932354	0.813926	0.492013	0.154855	0.132953	0.842012	1	34557328	34557556	+	1	229
LNC_001018	lincRNA	0	0	0.176851	0	0	0.726596	0	0	0.0463213	0	0	0	1	34611915	34612262	+	1	348
LNC_001019	intronic_lncRNA	4.91455	4.43966	5.2928	13.6684	9.39334	10.9927	7.45629	6.29089	6.73023	10.2475	7.49916	11.1385	1	34623121	34630485	+	12	1976
LNC_001020	intronic_lncRNA	1.85532	2.52908	2.96731	1.93815	3.86699	2.59463	4.24378	4.33225	4.75931	4.03368	4.84315	6.08701	1	34623270	34630485	+	12	1821
LNC_001021	intronic_lncRNA	3.13162	7.82463	3.57567	0.951646	3.15276	2.21388	1.54543	1.27795	2.19252	1.41024	1.99737	1.84674	1	34623358	34630485	+	12	1750
LNC_001022	lincRNA	0	0	1.3258	0	0	2.4294	1.06923	1.17325	0.853253	0	0.277458	0.868894	1	34653470	34653685	+	1	216
LNC_001023	lincRNA	1.90583	2.94169	0.94664	0	0.441166	0.388929	0.289154	0.655386	0.801716	0.983624	1.33051	1.31241	1	34661527	34661851	+	1	325
LNC_001024	intronic_lncRNA	2.37929	2.16583	4.05612	0	8.03478	0	0.0206038	0.00254743	0.0361322	4.25751	8.01915e-05	7.92209e-10	1	34753152	34753995	+	2	721
LNC_001025	antisense_lncRNA	4.64158	1.52758	3.84062	4.97368	4.05007	4.01216	3.16708	2.80769	2.38059	1.81528	0.733296	1.79018	1	34804408	34804679	+	1	272
LNC_001026	antisense_lncRNA	3.14242	3.23359	4.99476	3.92634	5.19582	2.01546	1.81164	1.4264	2.40714	1.23526	1.06055	1.32297	1	34806573	34806917	+	1	345
LNC_001027	lincRNA	0	0	0.791294	0	0	0	0	0	0	0.0761037	0	0	1	34820665	34820897	+	1	233
LNC_001028	intronic_lncRNA	4.35899	5.46029	5.37654	5.07783	4.80687	4.05415	5.92129	7.40827	3.97542	6.08001	5.22977	5.56043	1	34836838	34844470	+	8	4098
LNC_001029	intronic_lncRNA	43.1242	38.764	40.1571	86.2442	87.9855	123.516	6.35408	6.28654	7.87667	8.93695	9.45346	9.10542	1	34871907	34876940	+	14	2441
LNC_001030	intronic_lncRNA	0.977493	0	1.01032	1.47382	0	0.585959	1.74142	1.14852	0.485751	1.32949	1.08988	1.97671	1	34890843	34895918	+	10	2573
LNC_001031	antisense_lncRNA	0.71685	0.379175	0.589964	0.123848	0.481106	0.57608	0.126792	0.0741677	0.143016	0.103763	0.202223	0.110626	1	34906948	34909546	+	2	2492
LNC_001032	antisense_lncRNA	0	0.710364	0	0	0	0	0	0.0756376	0	0	0	0	1	34910873	34911096	+	1	224
LNC_001033	antisense_lncRNA	0.685211	0.772251	0.277594	0.307541	0.681319	1.13789	0.44922	0.691083	1.1452	0.396401	0.693661	0.606548	1	34927637	34928092	+	2	364
LNC_001034	lincRNA	0	0	0	0	0	0	0	0	0.157718	0	0	0	1	34937541	34937744	+	1	204
LNC_001035	antisense_lncRNA	0	0.317968	0	1.27784	0	0.874585	1.04829	0.520901	2.11779e-09	0.527825	0	0.0095025	1	34995508	34997561	+	3	311
LNC_001036	intronic_lncRNA	1.36399	1.5294	0.741143	2.4864	1.43839	1.98641	0.848925	0.885166	1.39652	1.48929	1.7726	1.6171	1	35004224	35008108	+	8	1131
LNC_001037	lincRNA	0	0	0.587818	0	0	0	0	0	0	0	0	0	1	35068738	35068946	+	1	209
LNC_001038	lincRNA	0	1.00313	3.82494	0.258371	0	0	0.138038	0.356035	0.202922	0.408871	0.38384	0.36832	1	35074428	35074665	+	1	238
LNC_001039	intronic_lncRNA	5.68263	0	1.4412	3.76528	3.50781	1.4088	3.10509	1.66034	3.35152	3.04044	2.92719	6.44111	1	35113578	35120863	+	15	1841
LNC_001040	intronic_lncRNA	3.74692	0.0514094	0	0	0.342465	2.03771	0.451665	0.162092	0.032338	0.530008	0.910096	1.06892	1	35147147	35149193	+	3	839
LNC_001041	lincRNA	0	0	0	0	0	0	0	0.0746423	0	0	0.201179	0.154436	1	35184141	35184367	+	1	227
LNC_001042	intronic_lncRNA	0	0.608398	0	0.210104	0	0.0268701	0.967739	0.171998	0.590192	0.305772	0.342775	0.623623	1	35199623	35203214	+	2	824
LNC_001043	intronic_lncRNA	2.69309	3.41515	1.93323	0.820685	1.2985	1.05765	4.72211	3.70207	4.06969	1.67953	1.69273	2.1039	1	35224642	35228527	+	2	856
LNC_001044	intronic_lncRNA	3.68711	6.17277	5.91556	2.547	0.611024	2.50575	9.09165	9.30401	8.53981	10.0095	9.08463	9.77876	1	35270128	35273295	+	3	1090
LNC_001045	antisense_lncRNA	0.630884	0	0.618716	0.198555	1.09382	0.203844	0.151937	1.04299	0.580031	0.381856	0.36751	0.134036	1	35282169	35283013	+	2	310
LNC_001046	intronic_lncRNA	6.28326	4.44161	6.95496	5.53165	5.40184	5.27402	6.00827	5.68329	6.10061	9.05906	8.94249	8.86624	1	35323172	35335179	+	27	4770
LNC_001047	intronic_lncRNA	0	0	0	0	0	0	0	0	0	0	0	0	1	35323172	35335179	+	28	4042
LNC_001048	antisense_lncRNA	0	0	0	0	0	0	0	1.02746e-07	0	0	0	0	1	35337432	35337632	+	1	201
LNC_001049	intronic_lncRNA	5.23655	5.74036	4.64395	4.52543	7.04737	6.14708	0.609754	0.449435	1.12077	0.669119	0.606246	0.430414	1	35419307	35423786	+	9	2254
LNC_001050	antisense_lncRNA	0.197333	0.0280158	0	0	0	0	7.67253	10.7042	9.46944	4.21393	6.76843	7.55388	1	35464495	35465836	+	1	1342
LNC_001051	intronic_lncRNA	0	0	0	0	0.369685	0	0	0	0.218783	0	0	0.174354	1	35476527	35477020	+	2	318
LNC_001052	lincRNA	0	0.707221	0	0	0.318186	0	0	0	0	0	0	0	1	35530011	35530235	+	1	225
LNC_001053	intronic_lncRNA	3.3003	1.62476	3.64981	2.02225	3.97307	1.93589	5.72471	6.95098	5.07689	4.24072	5.21129	5.75086	1	35552370	35561349	+	13	2275
LNC_001054	lincRNA	4.71575	6.36902	4.6847	2.46065	2.72904	4.21032	9.23372	8.26703	8.22111	3.54814	3.39447	3.70822	1	35573895	35574420	+	1	526
LNC_001055	intronic_lncRNA	0	0	0	0	0	0	0.099972	0	0	0	0	0	1	35588474	35593621	+	6	1398
LNC_001056	lincRNA	0	0	0.812117	0	0	0	0	0	0	0	0	0	1	35622197	35622423	+	1	227
LNC_001057	antisense_lncRNA	0	0	0	0	0	0	0	0	0	0	0	0	1	35669223	35669735	+	2	357
LNC_001058	intronic_lncRNA	0.512624	0.791247	1.00177	1.42658	1.63975	1.25536	0.260516	0.555874	0.519928	0.769173	0.536979	1.00679	1	35673908	35678559	+	8	2007
LNC_001059	intronic_lncRNA	3.10746	2.29759	3.32864	1.85109	2.19829	2.18707	0.837689	0.942002	1.00681	0.673109	0.639193	0.758786	1	35675672	35677141	+	4	851
LNC_001060	antisense_lncRNA	3.31891	3.07369	3.16518	3.1667	3.99501	2.43829	0.704935	0.218185	0.207258	1.06545	0.980103	1.20381	1	35678240	35678472	+	1	233
LNC_001061	antisense_lncRNA	0	0.337198	0.260426	0	0	0	0	0	0	0	0	0	1	35686145	35686380	+	1	236
LNC_001062	intronic_lncRNA	0	0	0	0	0	0	0	0	0	0	0	0	1	35826757	35830243	+	4	361
LNC_001063	lincRNA	0	0.345957	0.26719	0	0	0.274439	0	0.147346	0.279933	0	0.0661888	0.685936	1	35848240	35848469	+	1	230
LNC_001064	lincRNA	0.322251	0	0	0.256227	0	0.789155	0	0.141232	0.0670794	0.22168	0.0634424	0.0730527	1	35851012	35851251	+	1	240
LNC_001065	antisense_lncRNA	0	0	0	0	0	0	0	0	0	0	0	0	1	35857624	35857927	+	1	304
LNC_001066	intronic_lncRNA	116.643	1.29593	10.0336	1.25791	2.89012	3.19833	4.21975	2.75722	0.728204	0.224609	6.35469	5.80174	1	35939271	35940057	+	2	554
LNC_001067	intronic_lncRNA	581.496	114.611	667.433	157.303	362.813	274.706	0.213189	0.109974	0.261165	0.115078	0.345807	0.25598	1	35952363	35953683	+	2	618
LNC_001068	intronic_lncRNA	0.571048	0.000639537	1.92878	1.36215	0.528751	0.932286	1.15576	0.804275	1.29093	0.654716	1.15234	0.625767	1	35972757	35977231	+	4	2400
LNC_001069	intronic_lncRNA	0	0.597262	0	0	0	0	0.23908	0.102958	0.25436	0	0	0.118591	1	35972757	35977231	+	5	1993
LNC_001070	lincRNA	0	0	0.611098	0	0	0	0	0	0	0	0	0	1	35979532	35979732	+	1	201
LNC_001071	intronic_lncRNA	0.000304183	0	0	0	0	0	0	0	0	0.622941	0	0	1	35993604	36000636	+	7	2020
LNC_001072	lincRNA	0	0	0	0	0	0	0	0	0	0.152207	0.0653402	0	1	36034768	36035000	+	1	233
LNC_001073	intronic_lncRNA	1.69651	0.775883	1.19846	1.19904	0.698157	0.769362	1.64154	1.03267	1.53029	2.29087	1.3731	1.79476	1	36038364	36042161	+	8	1420
LNC_001074	intronic_lncRNA	0.0001243	0.92349	0	0.135263	2.08102e-05	0.0510878	0.456542	6.13161e-06	0.000114663	0.0204746	0.0363631	0.00363997	1	36065508	36070673	+	14	2186
LNC_001075	intronic_lncRNA	1.4212	3.02786	1.31394e-09	0.0657094	0.361275	2.78666	1.50324	3.02046	3.48827	1.15354	5.94468	2.98891	1	36065508	36071437	+	15	2191
LNC_001076	lincRNA	0	0	0	0	0	0	0.162517	0	0	0	0	0	1	36122784	36122985	+	1	202
LNC_001077	antisense_lncRNA	1.33407	1.27638	2.95973	2.22577	2.77545	2.24022	2.28271	0.923611	2.25259	2.0757	1.47884	1.1628	1	36162620	36162867	+	1	248
LNC_001078	intronic_lncRNA	0.710539	2.20509	1.46392	1.01858	1.07614	2.1161	0.13941	0.128092	0.0361586	0.20137	0.108753	0.220565	1	36170398	36172252	+	7	855
LNC_001079	intronic_lncRNA	44.696	50.3678	50.8081	70.3021	72.7615	70.3463	4.28746	5.59891	5.65356	12.9188	8.85423	11.1306	1	36173359	36178954	+	14	2186
LNC_001080	intronic_lncRNA	3.92829	4.7627	3.25469	5.79741	8.03659	4.65566	1.57271	1.54871	1.53097	5.57762	4.82128	4.19928	1	36173434	36178446	+	13	2193
LNC_001081	intronic_lncRNA	0	0.324826	0	0	0.653864	1.53986	0	0	0.134601	0.185072	0	0	1	36173504	36175257	+	3	840
LNC_001082	lincRNA	0	0.931965	0	0	0	0	0	0	0	0	0	0	1	36190937	36191278	+	1	342
LNC_001083	lincRNA	0	0	0.629805	0	0	0	0	0	0	0	0	0	1	36214608	36214900	+	1	293
LNC_001084	lincRNA	1.72686	0	1.39843	0.485967	1.26112	0.337886	0.18041	0.603159	0.243626	0.0794298	0	0.111986	1	36269295	36269536	+	1	242
LNC_001085	lincRNA	0	0	0	0	0	0	0	0	0.136423	0	0	0	1	36271170	36271405	+	1	236
LNC_001086	intronic_lncRNA	3.70642	3.29545	2.37824	1.02903	0.820194	0.896487	6.01235	4.39052	5.6974	2.01272	1.83965	2.1316	1	36411153	36415823	+	10	3242
LNC_001087	lincRNA	0	0	0	0	0	0	0	0	0	0	0	0.246809	1	36480523	36480735	+	1	213
LNC_001088	antisense_lncRNA	0	0.20544	0.634662	0	0	0	0	0.0437492	0	0.0457796	0	0.0452589	1	36582829	36583216	+	1	388
LNC_001089	intronic_lncRNA	1.51778	1.13156	1.78389	0.726769	3.21492	3.51688	2.76797	2.17226	2.32184	2.89492	3.20644	3.66026	1	36592508	36593337	+	3	486
LNC_001090	antisense_lncRNA	0	0.962843	0	0	0	0	0	0	0	0	0	0	1	36603408	36603655	+	1	248
LNC_001091	intronic_lncRNA	0	0.700866	0.242548	0	0	0	0	0	0	0	0	0	1	36625464	36629033	+	5	285
LNC_001092	intronic_lncRNA	275.641	307.964	334.449	327.815	361.161	325.222	2.7721	5.02886	4.85025	10.6359	5.25033	5.32907	1	36640020	36642400	+	3	1178
LNC_001093	intronic_lncRNA	0.0504139	0.186686	0.121384	0.220466	0.0933595	0.211562	1.90004	1.29624	1.06723	1.73598	2.197	2.31067	1	36673776	36677204	+	3	3080
LNC_001094	lincRNA	0	0	0	0	0	0	0	0	0	0	0	0.148571	1	36687631	36687866	+	1	236
LNC_001095	lincRNA	0.324948	1.67188	1.29123	0.258371	0	0	0.828225	0.498448	0.87933	0.149023	0.575759	0.515648	1	36724999	36725236	+	1	238
LNC_001096	lincRNA	0	0	0.696101	0	0	0	0.0620131	0	0	0.133897	0.0574797	0.198561	1	36751899	36752163	+	1	265
LNC_001097	intronic_lncRNA	0	0	0.523755	0	0	0	0	0	0	0	0	0	1	36804307	36805125	+	2	301
LNC_001098	antisense_lncRNA	0.726154	0.436667	0.567149	0.412766	0.909741	0.670464	0.331478	0.259509	0.52725	0.0878653	0.0630016	0.199428	1	36832501	36833125	+	1	625
LNC_001099	lincRNA	0	0	0	0	0	0	0.326643	0	0	0	0	0	1	36967699	36967899	+	1	201
LNC_001100	lincRNA	0	0	0.683888	0	0	0	0	0	0	0	0	0	1	36981166	36981525	+	1	360
LNC_001101	intronic_lncRNA	4.16498	5.6971	5.26143	5.27396	3.92045	3.2911	4.50963	5.91203	5.01475	4.64702	5.37365	4.37795	1	36993533	36995903	+	4	870
LNC_001102	intronic_lncRNA	0.749003	2.99683	0.525248	1.64636	1.15083	1.81892	1.43777	1.15198	1.31516	1.00419	1.72617	1.35775	1	36996272	36999145	+	4	1199
LNC_001103	intronic_lncRNA	1.47203	0.525892	2.86986	4.75737	4.36342	3.04981	3.57143	5.69233	3.47543	5.52094	6.69276	5.60317	1	37003165	37010881	+	14	2156
LNC_001104	lincRNA	0	0	1.11209	0	0	0	0	0	0	0.106957	0.229574	0	1	37014611	37014942	+	1	332
LNC_001105	antisense_lncRNA	0.330479	0	0	0	0	0.269768	0.421161	0.0724189	0.481544	0.22734	0	0.299672	1	37046407	37046640	+	1	234
LNC_001106	intronic_lncRNA	0.63926	7.10301	2.9438	1.31384	0.666291	1.58815	16.5112	14.6505	15.4667	8.19948	7.06763	3.90827	1	37172736	37177146	+	6	2913
LNC_001107	lincRNA	0	0	0	0	0	0	0	0	0.155444	0	0	0	1	37180775	37180981	+	1	207
LNC_001108	lincRNA	0	0.471481	0.364135	0	0	0	0	0	0	0	0	0	1	37220861	37221198	+	1	338
LNC_001109	lincRNA	0	0	0	0	0	0	0	0	0	0	0.146312	0	1	37232035	37232242	+	1	208
LNC_001110	lincRNA	0	0	0.529793	0	0	0	0	0	0	0	0	0	1	37238159	37238390	+	1	232
LNC_001111	lincRNA	0	2.80653	0.507168	0	0.992704	0	0	0	0	0.121855	0.173489	0.104641	1	37246973	37247246	+	1	274
LNC_001112	intronic_lncRNA	1.95353	8.47056	4.76345	2.74294	1.25288	0.549258	6.80514	5.17292	5.73062	4.33009	3.64923	4.38071	1	37276978	37279701	+	7	1596
LNC_001113	intronic_lncRNA	1.63932	2.31946	1.95422	1.46637	1.89736	1.50543	1.39276	1.34711	1.70619	1.92649	1.73471	1.76288	1	37307343	37313159	+	11	2882
LNC_001114	lincRNA	4.7849	2.94135	6.14284	2.92657	2.04484	1.06742	5.59126	5.14608	6.72369	5.77626	4.23167	5.33853	1	37346833	37347042	+	1	210
LNC_001115	lincRNA	0	0.389834	0.903233	0	0	0	0	0	0.236578	0	0.0745835	0.0858815	1	37385538	37385741	+	1	204
LNC_001116	intronic_lncRNA	97.3485	76.3802	67.2568	48.9624	44.8403	36.9128	246.593	207.119	229.368	141.896	171.908	155.512	1	37414128	37417649	+	13	1659
LNC_001117	lincRNA	0.334752	0	2.39435	0.532333	0.309957	0.273256	1.84863	1.68717	1.60268	1.76547	1.18626	1.66951	1	37436672	37436902	+	1	231
LNC_001118	lincRNA	0	0	0	0	0	0	0	0	0	0.172061	0	0	1	37481985	37482190	+	1	206
LNC_001119	lincRNA	0.329079	0	0.261529	0	0	0	0	0.144224	0	0	0.129573	0.149201	1	37505715	37505949	+	1	235
LNC_001120	intronic_lncRNA	0	2.53335	1.67754	2.62815	7.21465	4.93787	0.113992	0.0987657	0.248084	0.164174	0.520659	0.142539	1	37544790	37550886	+	13	2470
LNC_001121	lincRNA	0	0	0.270706	0	0	0	0	0	0	0	0	0	1	37555113	37555339	+	1	227
LNC_001122	antisense_lncRNA	0	0	0	0	0	0	0	0.0766597	0.145641	0	0	0	1	37622188	37622408	+	1	221
LNC_001123	lincRNA	1.48636	0.764746	1.47658	0	0	0	0.315703	0.81428	0.618799	0.340828	0.804716	0.252713	1	37641540	37641747	+	1	208
LNC_001124	intronic_lncRNA	2.91489	1.49364	0	1.33108	1.33369	1.97147	5.72611	3.51144	6.8115	4.95576	4.54449	6.00316	1	37657395	37660700	+	6	1403
LNC_001125	intronic_lncRNA	3.41794	2.20121	1.12626	1.67903	2.14641	1.92759	3.83803	2.45434	3.13565	4.56808	2.45803	2.64935	1	37658909	37660700	+	5	817
LNC_001126	lincRNA	0	3.00154	8.61253	0	1.01282	0	0.774436	1.11858	0.986666	0.334428	1.41944	0.413279	1	37678882	37679093	+	1	212
LNC_001127	intronic_lncRNA	2.60661	1.28455	3.48149	1.27468	3.34241	3.20636	2.69534	2.99272	2.0329	2.07922	2.32482	1.46201	1	37727136	37727882	+	3	576
LNC_001128	intronic_lncRNA	7.58108	4.80171	4.22485	7.32038	9.84184	8.68161	8.10255	7.15123	10.3762	14.8006	14.3588	14.6091	1	37728402	37732971	+	13	2436
LNC_001129	intronic_lncRNA	27.2851	25.0444	18.0509	24.2535	30.0576	26.3783	9.52034	15.2242	18.5201	23.1453	18.0065	31.5031	1	37728906	37732529	+	13	1856
LNC_001130	intronic_lncRNA	11.0275	15.5504	27.731	32.2903	27.9861	33.2342	42.3752	42.9954	34.1674	28.3286	39.188	19.1513	1	37728906	37732809	+	13	1842
LNC_001131	lincRNA	0	0.371702	0.574148	0	0	0	0	0	0	0	0	0	1	37742956	37743169	+	1	214
LNC_001132	intronic_lncRNA	0	0	0	0	0	0	0	0	0	0	0	0	1	37748761	37749205	+	3	262
LNC_001133	antisense_lncRNA	2.00747	1.68767	0.818225	0.779428	0	1.07552	2.34401	1.80385	1.95878	1.66726	1.81676	1.96586	1	37773220	37774792	+	2	836
LNC_001134	intronic_lncRNA	0	6.90804e-08	0	0.0865159	0.37045	0.361203	0	0	0	0.0816324	0	0	1	37809475	37810209	+	2	336
LNC_001135	intronic_lncRNA	0.00951967	0	0	0	0.00881455	0	0	0	0	0.156892	0	0	1	37836412	37838201	+	3	381
LNC_001136	lincRNA	0	0	0	0	0	0	0	0	0	0	0.127413	0	1	37853490	37853728	+	1	239
LNC_001137	antisense_lncRNA	5.38065	7.69439	0.856308	2.35393	1.43497	2.55297	0	0.0346479	0	0	0.031034	0	1	37908281	37908833	+	1	553
LNC_001138	lincRNA	0	0	0	0	0	0	0	0	0	0	0	0.077218	1	37945429	37945655	+	1	227
LNC_001139	lincRNA	0	0	0	0.230413	0	0	0	0.0635017	0	0.0664488	0.228203	0	1	37954014	37954280	+	1	267
LNC_001140	intronic_lncRNA	10.3217	5.40749	12.7476	12.8926	13.608	16.0189	2.04345	3.20428	2.67004	2.18279	2.9138	2.13616	1	37970380	37973434	+	10	1493
LNC_001141	antisense_lncRNA	0	0.691913	0	0	0	0	0.071409	0	0	0	0.0661888	0	1	37996151	37996380	+	1	230
LNC_001142	antisense_lncRNA	0	0.11297	0	0	0.196592	0	0.0716067	0.00344564	0	0	0	0	1	37999688	37999906	+	1	219
LNC_001143	intronic_lncRNA	9.07995	9.1446	9.82622	9.06289	6.43971	6.78111	16.1262	17.9498	14.638	15.6819	17.6477	16.7298	1	38014149	38019017	+	6	2610
LNC_001144	intronic_lncRNA	18.2806	22.0076	24.8494	9.90832	8.04918	11.2745	12.3589	15.5261	12.3609	9.69866	11.8737	12.5641	1	38021549	38026836	+	5	4025
LNC_001145	lincRNA	0	0	0	0	0	0	0	0	0	0.0729847	0	0.216464	1	38029932	38030174	+	1	243
LNC_001146	lincRNA	0	0	0	0	0	0	0	0	0.143699	0	0.135908	0.0782476	1	38065434	38065657	+	1	224
LNC_001147	antisense_lncRNA	0	0.743404	0	0	0	0	0	0	0	0	0	0	1	38186993	38187206	+	1	214
LNC_001148	intronic_lncRNA	1.0268	0	5.33551	5.32593	1.4789	2.64738e-09	0.747556	0	1.74301	0.857715	0	0.264032	1	38215876	38218169	+	2	479
LNC_001149	lincRNA	0	0.289551	1.11813	0	0	0.229694	0.239065	0	0.117146	0	0.0553971	0.191366	1	38263761	38264035	+	1	275
LNC_001150	lincRNA	0	0.701017	0	0	0	0	0	0	0	0	0	0	1	38276247	38276473	+	1	227
LNC_001151	intronic_lncRNA	1.07999	0.331238	0.822404	0	0	0.425341	0.0554539	0	0.0978561	0	0	0.0626508	1	38292885	38299042	+	3	640
LNC_001152	lincRNA	0	0	0	0	0	0	0	0	0	0	0.131807	0.0758867	1	38299898	38300128	+	1	231
LNC_001153	intronic_lncRNA	7.50116	8.81859	7.76244	3.61347	4.91386	2.26554	8.89077	9.27229	9.68531	6.58892	6.70918	6.86284	1	38484546	38488557	+	6	1799
LNC_001154	intronic_lncRNA	1.42132	2.10686	1.42223	2.02333	0.742072	1.89965	0.605907	0.496145	0.77905	0	0	0.199453	1	38492546	38499054	+	14	2288
LNC_001155	intronic_lncRNA	0.964421	1.26764	2.30326	0	0.864603	0	0.427975	1.05399	0.44857	0.349996	0.33506	0.425749	1	38492546	38504955	+	19	3559
LNC_001156	intronic_lncRNA	31.8423	37.4755	30.4369	35.707	33.1845	28.9484	5.64153	5.83244	5.36135	4.52735	4.38632	4.15474	1	38492546	38504955	+	20	3632
LNC_001157	intronic_lncRNA	3.88037	1.93414	3.87974	1.90448	2.05045	0.819005	1.41148	0.880822	1.05086	0.64889	0.785556	0.707989	1	38502203	38504955	+	5	1045
LNC_001158	lincRNA	0.2071	0.809959	2.17352	0.521542	0.364409	0.535435	0.83592	0.488706	0.46423	0.429215	0.335752	0.594787	1	38542696	38543446	+	2	591
LNC_001159	lincRNA	0	0	0.54863	0	0	0	0	0	0	0	0	0	1	38598771	38598994	+	1	224
LNC_001160	lincRNA	0	0	1.15366	0	0	0	0	0	0	0	0	0	1	38668360	38668572	+	1	213
LNC_001161	lincRNA	0	0	0.553551	0	0	0	0	0	0	0	0.0685633	0	1	38675679	38675900	+	1	222
LNC_001162	intronic_lncRNA	0	0.00151789	0.00204233	0.00636894	0	0.00701285	0.0311174	4.40864	2.70661	45.651	35.722	45.5295	1	38725648	38728955	+	3	1365
LNC_001163	antisense_lncRNA	0	0	0	0.296028	1.31412	0.399151	1.59783	1.76913	1.66838	7.34992	6.89089	8.45292	1	38727096	38728955	+	2	856
LNC_001164	intronic_lncRNA	0.844158	0	0	0.671202	0	0	2.68948	1.0932	2.46006	9.87198	12.4644	12.0561	1	38848805	38851333	+	3	1990
LNC_001165	lincRNA	0	0	0	0	0	0	0	0.0715061	0	0	0.0642421	0	1	38857393	38857629	+	1	237
LNC_001166	intronic_lncRNA	0	0	0.101026	0	0.289187	0	0.294689	0	0.153218	0.215744	0.505972	0.166115	1	38943326	38946514	+	2	1553
LNC_001167	antisense_lncRNA	0	0.281394	0.434654	0	0.253205	0.223223	0.232331	0.359545	0.284615	0.0627052	0.376857	0.123984	1	38973101	38973383	+	1	283
LNC_001168	intronic_lncRNA	0	0	0	0	0	0	0	0	0	0	0	0.0231999	1	38975698	38976528	+	2	208
LNC_001169	antisense_lncRNA	0	0	0	0	0	0	0.674816	0.386783	0.0734824	0	0.347491	0.160052	1	38977768	38977986	+	1	219
LNC_001170	lincRNA	0	0	0.520852	0	0	0	0	0	0	0	0.0645131	0	1	39039818	39040053	+	1	236
LNC_001171	lincRNA	0.293066	0.603139	1.63036	0	0	0	0.933707	1.09175	2.19615	0.806412	0.230787	0.332183	1	39072772	39073035	+	1	264
LNC_001172	lincRNA	0	0	0.212099	0	0.741342	0	0	0	0	0	0	0	1	39105041	39105330	+	1	290
LNC_001173	lincRNA	0	0	1.3635	0	0	0	0.302764	0	0.193453	0.117381	0.330034	0.0787348	1	39189206	39189539	+	1	334
LNC_001174	lincRNA	0	1.0703	0	0	0	0	0	0	0	0	0	0	1	39218460	39218682	+	1	223
LNC_001175	intronic_lncRNA	0.216935	0.223229	0.293078	0.191934	0.76935	0.177082	0.0495278	0.0523828	0.0451568	0	0.0427084	0.111748	1	39270879	39272604	+	3	357
LNC_001176	lincRNA	0	0	0	0	0	0	0	0	0	0	0.126885	0	1	39282804	39283043	+	1	240
LNC_001177	lincRNA	0.992193	0	0	0.275219	0.331955	0	0.078551	0	0.297663	0.0804891	0	0	1	39325633	39325858	+	1	226
LNC_001178	lincRNA	0.342126	0.704106	0.815695	0.544058	0.633569	0	1.09001	0.749711	0.854598	0.627604	0.673551	0.310233	1	39330455	39330680	+	1	226
LNC_001179	lincRNA	0	0.345957	0.26719	0.534637	0	0	0.428454	0.589384	0.20995	0	0	0.0762152	1	39430532	39430761	+	1	230
LNC_001180	lincRNA	0	0	0	0	0.327831	0	0	0	0	0	0	0	1	39481938	39482225	+	1	288
LNC_001181	intronic_lncRNA	0.567709	0.272618	0.57149	4.42365	5.11641	4.26344	3.68978	2.51296	3.42703	7.39408	4.73143	4.46148	1	39488073	39491368	+	2	3023
LNC_001182	lincRNA	0	0	0.270706	0	0	0	0	0	0.141808	0	0	0	1	39522333	39522559	+	1	227
LNC_001183	intronic_lncRNA	0	0	0.454082	0	0	0.263994	0	0.108523	0.106575	0.199827	0.89746	0.109685	1	39593320	39597307	+	3	490
LNC_001184	intronic_lncRNA	7.28086	8.39118	7.86942	8.55988	5.66292	7.36972	5.01051	4.63753	6.10272	6.14385	5.19847	6.09597	1	39600942	39605087	+	2	1550
LNC_001185	intronic_lncRNA	25.4933	24.8421	27.3674	33.9185	36.3978	30.8055	21.5584	35.2389	23.931	18.2777	39.3598	35.8442	1	39660490	39667936	+	12	5148
LNC_001186	antisense_lncRNA	0	0	0.473343	0	0	0	0	0	0	0	0	0	1	39688725	39688936	+	1	212
LNC_001187	intronic_lncRNA	4.62003	2.3501	3.23446	3.98597	4.28229	3.58536	5.22738	5.62087	5.38431	10.4306	14.0582	14.4133	1	39706842	39708080	+	3	1003
LNC_001188	antisense_lncRNA	0	0	0	0	0.522475	0	0	0	0	0	0	0	1	39753999	39754212	+	1	214
LNC_001189	lincRNA	0	0	0.527529	0	0	0	0	0	0	0	0	0	1	39782552	39782784	+	1	233
LNC_001190	lincRNA	0	0	0	0	0.334466	0.294863	0	0.158311	0	0.0828292	0	0	1	39789528	39789741	+	1	214
LNC_001191	intronic_lncRNA	0	0	0	0	0	0	0	0	0	0	0	0	1	39890387	39890840	+	2	361
LNC_001192	intronic_lncRNA	0.314933	0.302993	0.175201	0.342224	0.209193	0.23137	0.700133	1.18241	0.764821	0.498285	0.467079	0.373627	1	39893887	39907867	+	5	9899
LNC_001193	lincRNA	0	0	0.27928	0	0	0	0	0.154013	0	0	0	0	1	39910031	39910250	+	1	220
LNC_001194	lincRNA	0.722442	0.371702	0.574148	0.574424	0	0.294863	0	0	0	0	0	0	1	39936692	39936905	+	1	214
LNC_001195	intronic_lncRNA	1.90566	5.68354	4.67797	5.71957	3.04776	8.11826	7.5246	2.09718	10.9671	4.37443	4.25166	0.00267739	1	39942161	39945984	+	6	2084
LNC_001196	intronic_lncRNA	0	0	0	0	0.147164	0	0	0.318372	0	0	0	0	1	39960829	39962967	+	9	979
LNC_001197	intronic_lncRNA	0.192629	7.03461e-07	0.170099	0	1.80821	5.64533e-08	0.0873442	0.113898	0	0	0.214705	0	1	39963453	39968997	+	11	802
LNC_001198	antisense_lncRNA	0	0	0.648433	0	0	0	0	0	0	0.060487	0.197598	0.105998	1	39975681	39976023	+	1	343
LNC_001199	lincRNA	0	0	0	0	0.667896	0	0	0	0	0	0	0	1	39996516	39996837	+	1	322
LNC_001200	intronic_lncRNA	0.248348	0.576619	0.902568	0.602741	1.07595	1.65488	0.854383	0.640766	1.17263	1.3338	1.74838	1.4278	1	40007563	40018518	+	21	3820
LNC_001201	intronic_lncRNA	1.68054	1.57323	0.698329	1.64606	2.45723	0.896279	2.18512	2.65743	1.73483	2.47947	2.72432	2.55551	1	40008169	40018518	+	20	3439
LNC_001202	lincRNA	0	0	0	0	0	0.076105	2.43571	1.69572	2.36767	0.470326	0.403807	0.612924	1	40088993	40089824	+	1	832
LNC_001203	intronic_lncRNA	2.60538	3.19004	3.5946	3.65587	1.99634	0.793022	4.68067	6.66157	6.10311	5.14678	3.47171	5.77762	1	40095840	40099143	+	6	1036
LNC_001204	intronic_lncRNA	0	0	0.497174	3.37648	0	0.0212236	0.339735	0.070808	0.80263	0	0.00241094	0.528301	1	40112922	40113636	+	3	485
LNC_001205	lincRNA	0	0	0	0	0	0	0.586796	0.134533	0.319489	0	0.120866	0.139176	1	40160172	40160423	+	1	252
LNC_001206	intronic_lncRNA	4.78438	5.28434	4.39244	22.9934	18.4757	19.0399	6.15878	6.18382	8.64086	16.3284	13.106	12.7575	1	40220543	40225573	+	7	2459
LNC_001207	intronic_lncRNA	4.80997	5.42828	4.52799	13.2083	10.122	9.31386	2.23037	2.06045	3.7323	7.53941	4.7033	6.02796	1	40220710	40225573	+	6	2667
LNC_001208	antisense_lncRNA	0	0	0.512207	0	0	0	0	0	0	0	0	0	1	40266150	40266389	+	1	240
LNC_001209	intronic_lncRNA	53.161	58.376	73.2982	161.274	215.827	163.23	7.54087	8.81815	9.03974	12.2435	7.26156	9.04808	1	40296974	40300128	+	5	1613
LNC_001210	intronic_lncRNA	6.57708	2.00416	2.45376	0.903353	0.826553	0.334287	10.0798	18.4221	10.3235	6.97248	26.017	30.3887	1	40325047	40326198	+	2	956
LNC_001211	intronic_lncRNA	0	0	0.0351086	0	0.0409045	0	0.55215	0.593391	0.496032	0.198698	0.895626	0.933078	1	40329346	40332030	+	2	1757
LNC_001212	antisense_lncRNA	0	0.266387	0.411473	3.4992	1.4382	0.845273	0.934744	0.568704	0.969968	1.89955	1.57993	1.2324	1	40368623	40368921	+	1	299
LNC_001213	lincRNA	0	0	0.404727	0	0	0	0	0	0	0	0	0	1	40391715	40392018	+	1	304
LNC_001214	lincRNA	0	0	0	0	0	0	0	0.229979	0	0	0	0	1	40392892	40393112	+	1	221
LNC_001215	antisense_lncRNA	0.990867	0	1.76345	2.26839	2.34809	1.8113	0.0673285	0.353934	0.395905	1.01762	0.312033	0.57488	1	40399839	40400082	+	1	244
LNC_001216	intronic_lncRNA	0.114378	0.117697	0.634682	0	0.317718	0	2.12231	1.17088	1.08377	1.93056	2.32784	3.07678	1	40404754	40405811	+	2	678
LNC_001217	intronic_lncRNA	0	0	0	0	0	0.970805	0	0.374693	0.697659	0	0	0.043366	1	40446341	40449027	+	6	514
LNC_001218	intronic_lncRNA	0	0.422994	0.127606	0	0.148672	0	0	0	0	0	0	0	1	40458618	40460352	+	2	511
LNC_001219	antisense_lncRNA	0	0	0.133505	0	0	0	0	0	0	0	0	0	1	40472207	40472409	+	1	203
LNC_001220	intronic_lncRNA	0.401995	6.50423	2.92391	3.41505	3.91445	7.40852	1.98385	1.81968	1.46177	1.89672	1.56897	1.41419	1	40485075	40487499	+	3	953
LNC_001221	intronic_lncRNA	1.55255	1.61402	0.582882	2.04332	0.506146	1.35996	2.33168	0.928851	1.90479	0.771881	1.80418	2.13074	1	40527214	40531613	+	7	1510
LNC_001222	intronic_lncRNA	3.20451	3.23336	3.43755	3.1343	3.35127	1.66553	4.28148	4.1403	4.22026	4.95561	4.55392	6.07274	1	40527231	40530121	+	5	1306
LNC_001223	lincRNA	0	0	0.819304	0	0	0	0	0	0	0.0787976	0	0	1	40546357	40546581	+	1	225
LNC_001224	lincRNA	0	0	0	0	0	0	0.150644	0.15542	0	0	0	0	1	40632309	40632526	+	1	218
LNC_001225	lincRNA	0	0.605424	0	0	0	0	0	0	0	0	0	0	1	40679418	40679680	+	1	263
LNC_001226	lincRNA	0	0	0	0	0	0	0.256739	0	0	0	0	0.274019	1	40686423	40686678	+	1	256
LNC_001227	intronic_lncRNA	0	0.208959	0	0	1.24589	0	0	0.0262001	0	0	0	0	1	40711547	40712826	+	3	258
LNC_001228	intronic_lncRNA	7.02757	8.21421	10.2507	14.4208	6.79433	19.4385	2.64092e-06	0.243647	0.365488	0.49116	0.451783	0.0813232	1	40743695	40748106	+	12	1742
LNC_001229	intronic_lncRNA	2.62101	3.58609	2.90818	5.07796	1.61809	2.30689	8.7896	7.55619	10.8842	3.62172	6.05187	4.41079	1	40784858	40791414	+	9	2004
LNC_001230	lincRNA	0	0	0	0.536962	0	0	0.0717195	0	0	0.154855	0.0664766	0.0765465	1	40798416	40798644	+	1	229
LNC_001231	antisense_lncRNA	0	0.284399	0.658942	0.879012	0.511816	0.451213	0.645731	0.605639	0.345184	0.380248	0.652937	1.19042	1	40829287	40829566	+	1	280
LNC_001232	antisense_lncRNA	19.7578	19.1791	20.9068	37.8736	39.0055	29.9164	30.9335	32.9666	34.491	77.8028	66.4077	70.3031	1	40869744	40870526	+	1	783
LNC_001233	lincRNA	0	0	0.256103	0	0	0	0	0	0.402476	0	0	0	1	40892358	40892597	+	1	240
LNC_001234	intronic_lncRNA	0.0340872	4.59275	3.8985	9.82917	14.06	8.95205	0.0117879	0.356734	0.00134452	4.01751e-06	8.1556e-09	0.386154	1	40927034	40933728	+	14	1646
LNC_001235	intronic_lncRNA	13.9872	12.0782	15.899	9.82601	8.11777	9.26526	48.0333	32.4101	44.9498	28.2114	27.7811	33.4733	1	40938694	40943976	+	10	1591
LNC_001236	lincRNA	0	0.320948	0	0	0	0	0	0	0.194773	0.0715192	0	0	1	40949101	40949348	+	1	248
LNC_001237	intronic_lncRNA	10.5555	10.2309	16.4302	0.77613	2.64996	0	3.34415	6.35605	3.54164	2.17292	3.56832	2.71518	1	41020170	41024454	+	4	2857
LNC_001238	lincRNA	0.706023	3.26929	1.40275	0	0.653728	0.288161	0.449877	0.309426	0.440895	0.890413	0.972975	1.36044	1	41033807	41034025	+	1	219
LNC_001239	lincRNA	0	0	0	0	0	0	0	0.0777098	0	0	0.209447	0	1	41036426	41036643	+	1	218
LNC_001240	lincRNA	0	0	0.514341	0	0	0	0	0	0	0	0	0.0733571	1	41082305	41082543	+	1	239
LNC_001241	lincRNA	0	0	0.49575	0	0	0	0	0	0	0	0	0	1	41337486	41337733	+	1	248
LNC_001242	lincRNA	0.35625	1.09976	3.53904	0.566519	0.824657	0	0.832341	0.429365	0.704488	0.326757	0.564594	0.32304	1	41347886	41355757	+	2	435
LNC_001243	lincRNA	0	0	0.822946	0	0	0	0	0	0	0	0	0	1	41381489	41381712	+	1	224
LNC_001244	lincRNA	5.45	10.5153	9.204	2.70836	1.26158	1.1122	1.37462	2.23927	1.41808	1.09349	1.54237	0.926616	1	41396191	41396417	+	1	227
LNC_001245	lincRNA	0	0.647093	1.49929	0	0.582268	0.513324	1.00175	0.620105	0.916299	0.288393	0.185704	0.641503	1	41436668	41436913	+	1	246
LNC_001246	lincRNA	0	0	0.216565	0	0	0	0	0	0.113447	0.0624852	0.0536478	0	1	41438676	41438959	+	1	284
LNC_001247	intronic_lncRNA	6.7962	8.31977	11.4797	6.35531	3.68463	10.8199	1.43448	1.94491	0.475482	2.54501	2.13443	1.52067	1	41499405	41501698	+	2	1001
LNC_001248	lincRNA	0	0	0.507398	0	0	0	0	0	0	0	0	0.00444932	1	41535794	41536043	+	1	250
LNC_001249	lincRNA	0	0.994805	0.256103	0.256227	0	0.263052	0	0	0	0	0.190327	0.0730527	1	41603952	41604191	+	1	240
LNC_001250	lincRNA	2.02598	0.694922	2.95187	1.3424	0	0.275632	0.788915	1.1099	0.913738	0.696845	0.465336	0.765465	1	41626233	41626461	+	1	229
LNC_001251	intronic_lncRNA	2.76864	1.57286e-08	5.09281	1.25366	2.92843	0.04119	2.98427	3.77243	4.10334	0.635492	1.66713	1.30711	1	41626630	41629398	+	3	1203
LNC_001252	intronic_lncRNA	8.15101	7.18223	9.65015	0.0100183	0.00745452	0.0120855	9.64696	6.51598	10.9226	6.44777	6.1866	7.11081	1	41631589	41636933	+	5	2492
LNC_001253	lincRNA	0.681251	0	1.35353	0.270836	0	0	1.80872	1.64213	2.76526	0.546745	0.536478	0.694962	1	41649698	41649924	+	1	227
LNC_001254	intronic_lncRNA	0.0998969	0	0	0	0	0	0	0	0	0	0	0	1	41733515	41734368	+	2	288
LNC_001255	lincRNA	0	0.554972	0.214309	0	0	0	0	0	0	0	0	0	1	41771894	41772180	+	1	287
LNC_001256	intronic_lncRNA	0	0	0	0	0	0	0	0	0	0	0	0.0770412	1	41819399	41819794	+	2	287
LNC_001257	intronic_lncRNA	0.200263	0	0.209754	0	0.0281061	0	0	0	3.49166e-06	0	0.016287	0	1	41826063	41827441	+	5	825
LNC_001258	intronic_lncRNA	8.75012	11.0857	9.3675	25.1013	29.5179	22.6433	4.25963	4.06791	3.80877	3.17536	3.20319	2.73124	1	41848793	41854380	+	7	1692
LNC_001259	intronic_lncRNA	0.426856	1.49336	0.302391	1.99155	4.42072	2.02228	0.5526	0.468607	0.37575	0.264383	0.152849	0.275056	1	41850160	41854380	+	5	1050
LNC_001260	lincRNA	0	0	0	0	0	0	0	0	0	0.154855	0.132953	0	1	41898671	41898899	+	1	229
LNC_001261	intronic_lncRNA	1.77546	1.76805	1.59309	1.68494	2.12124	0	7.55607	8.80043	8.36416	6.21188	6.97274	6.70379	1	41904947	41908756	+	6	1355
LNC_001262	intronic_lncRNA	2.52422	4.05646	3.66537	1.79458	1.19895	1.93367	42.6431	56.9195	38.1458	17.4936	15.4974	18.6333	1	41922727	41924916	+	5	1659
LNC_001263	intronic_lncRNA	1.97998	0.966481	1.58528	0.359367	0.217699	1.45286	15.1258	14.8053	11.7907	2.53567	2.27991	2.93993	1	41922777	41924916	+	3	1962
LNC_001264	lincRNA	0.00514337	0	0.00277225	0.000994567	0.000988311	0.000919044	1.29527	1.2754	1.06662	0.3511	0.299626	0.32979	1	41930965	41936890	+	2	5005
LNC_001265	lincRNA	0.505417	0.181852	0.199355	0.101724	0.123484	0.0906729	1.26358	1.28775	0.866832	0.250673	0.270615	0.255314	1	41930984	41936890	+	2	4985
LNC_001266	antisense_lncRNA	44.5818	33.9323	59.0839	24.9153	21.5203	30.0129	54.6846	51.3111	21.6597	46.7537	69.9306	106.449	1	41951478	41953086	+	1	1609
LNC_001267	lincRNA	0	0	0.298169	0	0	0	0	0	0.156195	0	0	0	1	41970817	41971022	+	1	206
LNC_001268	lincRNA	0.31699	0	0.251922	0	0.293511	0	0.201986	0	0.197953	0.145374	0.0624066	0.07186	1	42012066	42012309	+	1	244
LNC_001269	intronic_lncRNA	0.0684213	0	0	0	0	0	0	0.037358	0	0	0	0	1	42013292	42014273	+	2	352
LNC_001270	lincRNA	1.88654	3.23546	0.999529	1.50001	0.873402	1.02665	0.4007	0.206702	0.0654499	0.144197	0.185704	0.0712782	1	42023889	42024134	+	1	246
LNC_001271	intronic_lncRNA	6.85706	10.5876	7.93956	3.07388	6.30505	1.02282	5.34586	4.45072	5.74577	8.78491	5.93901	0.668116	1	42076251	42080114	+	7	1584
LNC_001272	lincRNA	0	0.970639	2.28739	0.500005	0	0	0	0.206702	0.32725	0.0720983	0.123803	0.142556	1	42096563	42096808	+	1	246
LNC_001273	intronic_lncRNA	0.340625	0.350509	0	0.270836	0.515094	0	0.568118	0.48465	0.134381	0.663832	0.155271	0.328192	1	42107507	42108238	+	2	227
LNC_001274	intronic_lncRNA	8.1992	7.75095	7.16531	2.59082	2.48796	6.61716	6.14991	11.5027	4.76826	3.54127	6.62143	2.74041	1	42114419	42121249	+	8	2531
LNC_001275	lincRNA	0	0.269986	0.834066	0	0	0	0	0	0.109231	0	0	0.0594787	1	42128666	42128960	+	1	295
LNC_001276	lincRNA	0	0	0	0	0	0	0	0	0	0.172896	0	0	1	42233286	42233490	+	1	205
LNC_001277	lincRNA	0.873436	2.163	1.05229	0	0.239486	1.38261	0.109477	0.19738	0.187221	0.0584198	0.291818	0.155859	1	42246652	42247024	+	1	373
LNC_001278	intronic_lncRNA	0.171267	0	0.252909	0.345402	0.137872	0.414803	0.469963	0.418832	0.787587	0.637177	0.559435	0.433209	1	42419032	42423859	+	4	2856
LNC_001279	intronic_lncRNA	21.0248	15.898	20.9192	19.5282	33.2255	19.1248	16.2746	16.0855	20.0608	21.2164	18.6453	18.3735	1	42425553	42431681	+	8	1033
LNC_001280	lincRNA	0	0	0	0	0	0	0	0	0	0	0.202065	0	1	42473220	42473445	+	1	226
LNC_001281	lincRNA	0	0	0.271898	0	0	0	0	0	0	0	0	0	1	42510805	42511030	+	1	226
LNC_001282	lincRNA	0	0	0	0	0	0	0	0	0.143699	0	0	0.0782476	1	42514346	42514569	+	1	224
LNC_001283	intronic_lncRNA	0	0	0	0	0	0	0.0689147	0.0638084	0.0678439	0.083234	0.120681	0	1	42565776	42570109	+	12	1532
LNC_001284	lincRNA	0.331891	0	0.263765	0	0.614616	0.541842	0.493455	0.145457	0.0690861	0.228311	0.13068	0.150476	1	42573287	42573519	+	1	233
LNC_001285	intronic_lncRNA	6.45152	5.13665	8.68313	5.5541	7.28232	8.79495	7.61422	9.04037	7.88055	8.8155	6.72483	9.84457	1	42573931	42575885	+	2	872
LNC_001286	intronic_lncRNA	1.78453	1.38722	1.08939	3.92831	1.31158	1.00614	0.730335	1.04723	1.25711	1.75993	1.50905	1.62934	1	42609691	42615317	+	2	1443
LNC_001287	lincRNA	0	0	0	0.534637	0	0	0	0.0736729	0	0	0	0	1	42639164	42639393	+	1	230
LNC_001288	lincRNA	0	0.368276	1.42214	0	0	0	0.0760161	0.39213	0.297993	0.246197	0.493213	0.486794	1	42680183	42680398	+	1	216
LNC_001289	lincRNA	0	0	0.293909	0	0	0.301883	0	0	0	0	0	0	1	42692510	42692718	+	1	209
LNC_001290	lincRNA	0	0	0	0	0	0	0	0	0.0679249	0.149649	0	0	1	42699605	42699841	+	1	237
LNC_001291	lincRNA	0	0	0.574148	0	0	0	0.0767232	0	0	0	0	0	1	42702508	42702721	+	1	214
LNC_001292	intronic_lncRNA	0.230746	0.260593	0.475508	0.116539	0.000939321	0.247861	0.514959	0.240449	0.417608	0.361622	0.182231	0.19607	1	42745900	42757495	+	17	2954
LNC_001293	intronic_lncRNA	0.718847	2.21614	1.03672	0.648964	1.17483	0.669016	0.573626	0.849576	0.885035	0.371896	0.702292	0.528339	1	42745900	42757495	+	18	3170
LNC_001294	intronic_lncRNA	4.42399	4.11776	3.69371	5.39024	7.10153	6.36357	1.0826	1.25767	1.52754	0.861488	0.904619	1.26432	1	42763918	42766333	+	2	1229
LNC_001295	lincRNA	0	0	0.293909	0	0	0	0	0	0	0	0	0	1	42803223	42803431	+	1	209
LNC_001296	intronic_lncRNA	1.19788	0.74949	1.69243	1.16411	0.613078	1.03215	1.09698	0.741532	0.757385	0.958115	0.968494	0.871275	1	42867645	42877991	+	13	3257
LNC_001297	lincRNA	0	0.634254	0	0	0	0	0	0	0	0.212003	0	0	1	42966054	42966304	+	1	251
LNC_001298	intronic_lncRNA	0.380388	0.456663	0.302307	0.604904	0.293511	0.155254	11.3139	14.4996	11.8989	13.3925	10.063	11.043	1	42968170	42970103	+	3	1224
LNC_001299	intronic_lncRNA	2.46504	1.81453	1.34131	2.63823	3.51006	2.53058	7.30526	6.37466	9.4311	5.78334	6.66339	6.85401	1	43016001	43018651	+	4	1786
LNC_001300	intronic_lncRNA	9.73452	12.9725	6.78693	11.8271	12.4569	14.4367	9.9926	9.9873	9.32336	15.7913	14.255	14.1746	1	43016001	43019238	+	4	1575
LNC_001301	lincRNA	0	0.337198	0.260426	0	0	0	0.0696012	0.287231	0.136423	0.300561	0	0.0742857	1	43025301	43025536	+	1	236
LNC_001302	intronic_lncRNA	0.40928	0.532773	0.81581	0.113572	0.505226	0.341896	0.98953	0.586139	0.978831	0.949479	0.536688	0.862416	1	43025963	43030087	+	4	1729
LNC_001303	lincRNA	0	0	0.881727	0	0	0	0	0	0	0	0	0	1	43042486	43042694	+	1	209
LNC_001304	lincRNA	0	0	0	0	0	0	9.42599	7.52517	7.47821	11.1453	8.00884	7.186	1	43203532	43204311	+	2	605
LNC_001305	intronic_lncRNA	4.01703	4.28299	6.05906	0.198439	3.44328	1.6675	8.1091	9.95514	7.47649	4.81331	6.08414	4.9709	1	43243872	43247455	+	4	950
LNC_001306	lincRNA	30.5651	18.8712	28.6085	12.197	13.0291	12.3023	27.013	32.4273	25.4412	23.4502	29.9581	30.4435	1	43307273	43310019	+	2	2019
LNC_001307	lincRNA	0.322251	0.663203	0.76831	0.256227	0	0.526103	0.273784	0.141232	0.134159	0	0	0	1	43320651	43320890	+	1	240
LNC_001308	intronic_lncRNA	11.2756	21.7625	6.9834	14.0295	23.8647	9.99855	2.36672	2.98751	3.60039	0.576184	0.75061	2.45669	1	43321405	43325146	+	6	1585
LNC_001309	intronic_lncRNA	0	0	0	0.0833185	8.06994e-08	0	0.771804	0.0160705	0.154899	0	0.482991	0.528057	1	43337315	43338736	+	2	1066
LNC_001310	lincRNA	0	0	0.561099	0	0	0	0.0749795	0.154713	0.0734824	0	0.0694982	0	1	43358392	43358610	+	1	219
LNC_001311	intronic_lncRNA	1.9569	2.45248	1.2888	4.52741	2.48388	3.67169	2.94989	3.18634	2.60416	2.86677	4.11543	3.08726	1	43368822	43376311	+	7	2762
LNC_001312	intronic_lncRNA	91.3124	179.101	107.239	185.175	174.199	149.715	0.388939	4.20132	3.0466	12.1225	7.8408	10.7826	1	43449896	43452391	+	5	995
LNC_001313	intronic_lncRNA	0.653552	0.455269	0.570199	0	2.09176	0.266026	0.313368	0.155987	0.118913	0.170784	0.21562	0.185166	1	43462249	43462825	+	2	391
LNC_001314	lincRNA	0	0	0	0	0	0	0	0.0652048	0	0	0.234324	0	1	43579982	43580241	+	1	260
LNC_001315	intronic_lncRNA	1.30317e-06	1.22608e-07	2.07282e-05	3.23793e-10	4.35635e-06	2.80896e-07	3.95574e-08	0.430874	5.91449e-08	1.53307e-08	4.43727e-08	7.6752e-10	1	43594715	43599977	+	4	2478
LNC_001316	intronic_lncRNA	0	0	0	0	0	0	0	0	0.190106	0.223448	0	0	1	43604588	43610382	+	5	1686
LNC_001317	intronic_lncRNA	0	0	0	0	0	0	0	0	0	0	0	0	1	43617793	43619191	+	4	299
LNC_001318	intronic_lncRNA	2.64116	0.966429	0.370278	2.22156	0.00728277	3.40851	3.36277	3.17861	3.94772	1.71915	3.19969	1.83327	1	43651529	43654918	+	3	1640
LNC_001319	intronic_lncRNA	83.6251	74.7537	70.5903	71.2338	66.9397	62.5723	20.3494	26.6561	22.9361	24.4366	19.3261	15.8514	1	43663231	43666263	+	4	1899
LNC_001320	lincRNA	2.9146	1.81323	2.41339	5.30612	5.44552	0.758666	1.76179	1.98242	2.21893	1.08199	2.00153	2.18952	1	43675776	43676101	+	1	326
LNC_001321	lincRNA	0	0	0	0	0	0	0	0	0	0.230279	0	0	1	43803968	43804198	+	1	231
LNC_001322	intronic_lncRNA	0	0	0.379784	0	0.510001	0	0.343755	0.70951	0.222732	0.374789	0.319288	0.11908	1	43816257	43823998	+	11	1786
LNC_001323	intronic_lncRNA	3.1439	2.04947	1.2659	2.11089	1.80419	1.32199	8.71575	10.6165	6.46561	8.47586	10.7034	9.56407	1	43825432	43830568	+	11	2988
LNC_001324	intronic_lncRNA	0	0	0	0	0.0723149	0	0.0677034	0	0.0817343	0	0.0951224	0	1	43863141	43867817	+	3	2832
LNC_001325	intronic_lncRNA	0.131538	0.1364	0.209978	0.0342894	0	0.0977352	1.91535	1.78958	1.7371	2.05199	1.46274	1.53335	1	43863141	43867817	+	2	3569
LNC_001326	intronic_lncRNA	1.31254	0.724642	1.55262	0.980198	2.17718	2.20571	1.81466	1.28133	1.4812	0.940161	1.08571	1.42321	1	43878591	43879580	+	3	743
LNC_001327	intronic_lncRNA	3.16273	3.07369	2.7928	1.25737	1.46423	1.21914	4.19479	2.84924	2.68826	2.59097	2.93744	3.2441	1	43885615	43890965	+	5	3611
LNC_001328	lincRNA	0	0.636781	0	0	0.286495	0	0.197157	0.203408	0.193221	0.141899	0.12183	0.140284	1	44010934	44011183	+	1	250
LNC_001329	intronic_lncRNA	0	0	0	0	0	0	0	0	0	0	0	0	1	44028488	44029041	+	2	469
LNC_001330	intronic_lncRNA	0	0.292701	0	0	0	0	0	0	0	0	0	0	1	44029366	44033078	+	6	1111
LNC_001331	lincRNA	0	0	0	0.563932	0	0	0.301287	0.388549	0.221454	0.325265	0.558525	0.183573	1	44035415	44035632	+	1	218
LNC_001332	intronic_lncRNA	2.65422	2.62199	1.7297	3.25003	3.09661	2.20996	9.6178	9.88769	9.29304	8.77077	10.5754	9.6044	1	44211378	44215697	+	6	1462
LNC_001333	antisense_lncRNA	0	0.331602	0	0.512453	0.596765	0.263052	0.273784	0.211848	0.0670794	0.0738932	0.126885	0.0730527	1	44231613	44231852	+	1	240
LNC_001334	lincRNA	0	0	0	0	0	0	0	0	0	0	0	0	1	44312564	44312800	+	1	237
LNC_001335	lincRNA	0	1.14712	1.18126	0	0.344068	0.606655	0.789258	0.488568	0.696149	0.170414	0.219468	0.505427	1	44334187	44334394	+	1	208
LNC_001336	lincRNA	1.11604	1.14688	0.922262	0.565382	0.914564	0.974596	0.396762	0.621886	0.476267	0.126611	0.262874	0.347525	1	44338644	44339835	+	2	1054
LNC_001337	intronic_lncRNA	5.42753	5.30759	4.49662	1.73558	0.922407	2.53025	5.91652	6.38589	6.78686	7.25538	5.96881	7.32741	1	44358656	44364474	+	13	2144
LNC_001338	intronic_lncRNA	0	2.05229	0	2.37038	0.632669	1.40199	7.56627	7.15588	6.91884	9.46571	14.2122	10.4739	1	44497547	44501531	+	6	2037
LNC_001339	intronic_lncRNA	4.27166	3.11748	4.28273	2.07832	2.21206	3.20397	10.8103	10.4025	11.0865	8.78757	6.00763	9.16881	1	44499363	44501531	+	4	1017
LNC_001340	intronic_lncRNA	0.3854	1.24427	0.501684	1.21074	0.826396	1.22048	0.495104	0.556611	0.655921	0.157345	0.455751	0.198436	1	44552135	44555854	+	2	2788
LNC_001341	lincRNA	0	0	0	0	0	0	0	0.250271	0	0	0	0	1	44636846	44637048	+	1	203
LNC_001342	intronic_lncRNA	0	0	0	0	0	0.657188	0	0	0	0	0	0	1	44660919	44661505	+	3	369
LNC_001343	antisense_lncRNA	3.15484	0.796776	0	3.51345	11.5956	9.4454	0	0	0	0	0	0	1	44662603	44662861	+	1	259
LNC_001344	antisense_lncRNA	1.34959	1.85699	2.06551	1.83611	1.27235	1.24153	0	0.0245261	0.039506	0.0655318	0	0	1	44668249	44669334	+	1	1086
LNC_001345	antisense_lncRNA	0	0	0.771511	1.02918	0	0	0.137462	0	0	0	0	0	1	44673162	44673400	+	1	239
LNC_001346	lincRNA	0	0	0	0	0	0	0	0	0	0	0.13471	0	1	44689327	44689552	+	1	226
LNC_001347	lincRNA	0	0	0.236479	0	0	0	0	0	0	0	0	0.269819	1	44715330	44715589	+	1	260
LNC_001348	lincRNA	0	0	0	0	0	0	0	0	0.0741566	0.163379	0	0	1	44716996	44717212	+	1	217
LNC_001349	lincRNA	0	0	0	0.712507	0	0	0.126888	0.130911	0.124355	0.61644	0.47045	0.406285	1	44725831	44726089	+	1	259
LNC_001350	antisense_lncRNA	0	0	0	0	0.979618	0.461569	14.9136	20.7551	9.86306	5.36542	36.199	7.76567	1	44727156	44729598	+	3	1659
LNC_001351	antisense_lncRNA	0.229648	0.672394	0.491861	0.994253	0.047639	0	2.94186	4.04535	0.0231446	1.15876	12.123	2.57752	1	44727158	44729598	+	3	1573
LNC_001352	antisense_lncRNA	1.82306	0.750385	0	0	0	0	0	0	0	0	0.143564	0	1	44785620	44785831	+	1	212
LNC_001353	lincRNA	0	0	0.285745	0	0.998752	0	0	0	0	0	0	0	1	44921025	44921239	+	1	215
LNC_001354	lincRNA	0	0.353611	0	1.91263	0.636373	0	0.583911	0.225909	0.143063	0.393988	1.28541	0.467408	1	44950203	44950427	+	1	225
LNC_001355	intronic_lncRNA	53.6257	45.3738	46.6222	32.2532	48.5839	49.7209	0.0166478	3.68499	2.396e-06	3.86336	0.568303	3.99402	1	44951121	44953703	+	5	1209
LNC_001356	antisense_lncRNA	0	0	0.752694	0	0	0	0	0	0	0	0	0	1	44962963	44963207	+	1	245
LNC_001357	lincRNA	0	0	0	0	0	0	0	0	0	0	0.364038	0	1	45007214	45007422	+	1	209
LNC_001358	intronic_lncRNA	0	0	0	0	0	0	4.48488	2.41072	5.77109	5.87135	6.43568	8.88986	1	45008600	45010024	+	3	988
LNC_001359	lincRNA	0	1.44644	2.23424	1.11766	0.325385	0.286857	1.79137	2.46421	1.3167	0.322322	0.622654	0.318655	1	45016979	45017198	+	1	220
LNC_001360	intronic_lncRNA	2.198	4.52355	0.582273	0	1.35679	0	3.11236	2.56882	1.98264	2.85604	1.7309	1.49482	1	45040737	45042255	+	3	952
LNC_001361	lincRNA	6.52915	8.29087	5.54709	3.27879	3.81824	3.92715	2.40863	2.54473	3.50025	1.18196	1.08245	1.00083	1	45071102	45071326	+	1	225
LNC_001362	intronic_lncRNA	0.642766	0.409129	0.456261	3.10206	1.24972	0.625584	0.625633	0.123688	0.746075	0.596993	0.286187	0.132509	1	45165661	45171211	+	6	1120
LNC_001363	intronic_lncRNA	5.7662	7.36977	6.02865	7.66807	10.214	9.12408	12.8169	13.7152	13.6999	16.4255	17.8501	16.4201	1	45175465	45178827	+	6	1569
LNC_001364	intronic_lncRNA	7.42373	15.558	8.46354	14.55	18.2731	13.8104	0	0	0	0.122394	0	0	1	45202422	45207848	+	8	1446
LNC_001365	intronic_lncRNA	5.23845	1.86434	6.36126	6.05112	4.50671	7.3709	37.9535	43.042	38.0014	29.8337	28.1252	28.5011	1	45208933	45214299	+	8	1337
LNC_001366	intronic_lncRNA	0.653319	0.425668	1.30636	0.187306	0.775066	0.354314	2.88083	2.4418	3.27282	2.43752	1.70155	2.1123	1	45209024	45214299	+	7	1487
LNC_001367	intronic_lncRNA	4.15982	4.28985	3.40528	3.98269	5.11228	5.00059	3.50194	3.56809	2.89722	2.20556	2.66527	2.61229	1	45264586	45268152	+	3	1565
LNC_001368	intronic_lncRNA	0	0	0.368676	0	0	0	0	0	0	0	0	0	1	45265268	45268152	+	3	877
LNC_001369	intronic_lncRNA	2.42849	2.05987	2.12533	0.816624	3.21058	2.68584	3.73715	3.5059	3.75789	2.57617	3.29698	3.52344	1	45300969	45302084	+	3	450
LNC_001370	intronic_lncRNA	0.514843	0.00756075	0	0	0	0	0	0	0	0.117964	0	0	1	45302252	45305017	+	2	232
LNC_001371	lincRNA	0	0.254509	0.196563	0	0.229013	0	0	0.0541989	0	0.0567142	0.146079	0	1	45324206	45324518	+	1	313
LNC_001372	intronic_lncRNA	3.34983	2.95645	4.08303	2.82398	3.13383	2.04821	2.19325	2.53431	1.90972	3.82354	4.1317	4.26004	1	45339921	45344466	+	5	3507
LNC_001373	intronic_lncRNA	1.56183e-06	0	0	0.000239829	0.659351	0.000130789	6.69458e-11	0	0	0	0	1.99982e-05	1	45339921	45344963	+	5	3600
LNC_001374	lincRNA	0.334752	0.344465	0	0	0	0	0.0711013	0	0.139363	0	0.131807	0	1	45345376	45345606	+	1	231
LNC_001375	intronic_lncRNA	4.5734	5.05788	5.02071	4.64802	1.90509	2.79305	5.43047	6.80103	7.44084	4.35339	5.23759	5.91873	1	45353091	45357728	+	5	1880
LNC_001376	lincRNA	0	0	1.52022	0	0	0	0	0	0	0	0	0	1	45424783	45424984	+	1	202
LNC_001377	lincRNA	0	0.366587	1.41562	0	0	0	0	0	0.148313	0	0	0	1	45499873	45500089	+	1	217
LNC_001378	intronic_lncRNA	0.723564	0.248186	0	0	0	0	0.0878595	0.106967	0.125738	0	0.0511685	0.141995	1	45531786	45534433	+	2	321
LNC_001379	intronic_lncRNA	0.681085	3.37223e-10	0.329808	9.79416	16.9105	12.4652	0.237048	0.222427	0.260893	33.3501	23.6379	21.2971	1	45542325	45546782	+	5	2723
LNC_001380	intronic_lncRNA	4.38057	3.73153	0.0680318	7.18449	10.8389	26.4371	2.53589	0.0245365	2.05666	106.428	79.8375	76.7348	1	45542325	45546782	+	6	2875
LNC_001381	intronic_lncRNA	0.023676	0.144357	0	1.08964	2.12217	1.72001	0.045355	0.074728	0.052551	17.0135	10.3697	9.31095	1	45547955	45551911	+	5	2767
LNC_001382	intronic_lncRNA	0.11661	0	0.0539204	0.0927186	0.215946	0.0951884	0.0355151	0	0.0378523	2.2471	1.49452	1.18513	1	45548010	45551911	+	3	3433
LNC_001383	intronic_lncRNA	5.18193	7.0415	4.01007	7.72657	5.13095	6.57776	10.6852	11.4858	10.5809	18.2602	14.3968	13.8705	1	45553420	45558661	+	8	3498
LNC_001384	lincRNA	0	0	0.51009	0	0	0	0	0	0	0	0	0.218253	1	45562833	45563073	+	1	241
LNC_001385	lincRNA	0	0	0.574148	0	0	0	0	0	0	0	0	0	1	45729175	45729388	+	1	214
LNC_001386	lincRNA	3.16273	2.53128	3.90992	4.47063	6.5077	3.72914	0.597122	0.308026	0.658349	0.402902	0.55347	0.238991	1	45738108	45738327	+	1	220
LNC_001387	intronic_lncRNA	0	1.22284	1.7865	2.50098	3.31977	0.222065	0.66786	1.05376	0.0120776	0.142512	1.79458	0.584058	1	45768327	45773018	+	4	1123
LNC_001388	intronic_lncRNA	2.37302	2.80048	1.71447	2.916	1.9975	3.16977	2.93253	2.36367	3.14342	3.21538	3.48263	3.52114	1	45851663	45856725	+	6	2209
LNC_001389	intronic_lncRNA	14.796	13.1681	14.2748	44.8293	67.8092	38.0532	0.891868	1.19415	0.813881	38.6682	24.2754	22.4434	1	45859246	45862612	+	8	1776
LNC_001390	intronic_lncRNA	0.812887	4.68414	2.74746	21.0972	24.1515	6.27906	0.287197	0.375446	0.606375	8.92735	3.27025	6.59155	1	45859256	45862612	+	7	1373
LNC_001391	lincRNA	0	0	0.546203	0	0	0	0.218967	0.225909	0.143063	0.0787976	0	0.0779013	1	45867501	45867725	+	1	225
LNC_001392	intronic_lncRNA	8.51093	10.1116	6.89972	11.8544	9.5446	8.16004	20.0716	20.0254	21.4716	21.0457	24.2916	24.036	1	45890959	45900091	+	20	3724
LNC_001393	intronic_lncRNA	3.02619	2.24918	3.09032	4.41912	2.09405	2.62633	3.3593	3.21409	3.66828	3.15936	3.5932	4.14389	1	45898580	45899427	+	4	572
LNC_001394	intronic_lncRNA	2.30624	7.1166	3.00434	2.77523	1.98652	1.74231	6.11254	8.29548	4.87904	6.78044	3.40929	5.72526	1	45902192	45906227	+	4	2469
LNC_001395	lincRNA	0	0	0	0.577108	0	0	0	0	0	0	0	0.0822696	1	45953609	45953821	+	1	213
LNC_001396	intronic_lncRNA	0.709905	1.81034	1.85851	1.55112	2.67998	0.946823	3.33859	5.45513	3.14327	5.16198	4.80187	5.80462	1	46024514	46028012	+	7	1246
LNC_001397	lincRNA	1.89421	5.45768	4.21509	5.12078	5.6125	8.34965	1.20699	0.332067	0.788592	0.694957	0.596668	0.257644	1	46094183	46094386	+	1	204
LNC_001398	intronic_lncRNA	0	0	0	0	0.0358118	0	3.84437	3.51042	4.63818	5.96906	5.11855	7.09378	1	46145093	46147361	+	2	2007
LNC_001399	intronic_lncRNA	0.269794	0	0	0	0.36962	0	0	0.027442	0	0.0800079	0	0	1	46169792	46171173	+	2	397
LNC_001400	lincRNA	0	0	0.25717	0	0	0.528296	0.0687312	0	0.0673589	0	0.127413	0	1	46234622	46234860	+	1	239
LNC_001401	lincRNA	0	0	0	0	0	0	0.150644	0	0	0.0813163	0	0	1	46239620	46239837	+	1	218
LNC_001402	lincRNA	0	0	0.631955	0	0	0.216367	0.0562986	0	0	0	0	0	1	46244526	46244817	+	1	292
LNC_001403	lincRNA	2.40548	0.707221	1.91171	1.09293	1.27275	2.80511	0.948856	0.451817	0.715316	0.315191	0.405919	0.389507	1	46250648	46250872	+	1	225
LNC_001404	intronic_lncRNA	0.00219809	0	0.342131	0.00426524	0	0	1.07865	2.09855	2.07113	0	2.91083e-09	0.49773	1	46251037	46253145	+	2	620
LNC_001405	lincRNA	0	0	0	0	0	0	0	0	0.0685006	0.0754588	0	0	1	46271657	46271891	+	1	235
LNC_001406	lincRNA	1.98846	1.45302	1.79552	1.34729	0.261491	2.55722	2.76315	1.98271	2.11734	2.78801	1.95239	2.75289	1	46320993	46321266	+	1	274
LNC_001407	intronic_lncRNA	82.303	73.6392	103.948	119.258	100.878	101.689	84.5805	92.8812	94.8852	101.091	92.0123	61.7632	1	46329707	46333665	+	5	1913
LNC_001408	lincRNA	0	0	0	0	0	0	0	0	0	0	0.211377	0	1	46334212	46334427	+	1	216
LNC_001409	lincRNA	0	0	0.563661	0	0	0	0	0	0	0	0	0	1	46337195	46337412	+	1	218
LNC_001410	intronic_lncRNA	9.17192	24.0598	17.2312	14.3236	23.0187	21.7432	11.4274	8.86541	12.5963	17.3393	14.8302	12.4381	1	46403419	46406315	+	4	1347
LNC_001411	lincRNA	2.40548	1.76805	1.63861	0.819698	2.2273	1.40255	2.55461	1.43075	2.00288	1.57595	3.04439	1.24642	1	46413683	46413907	+	1	225
LNC_001412	intronic_lncRNA	39.0884	37.0471	37.6048	31.8295	31.9071	27.6393	72.0813	70.234	71.7127	68.4812	68.972	67.061	1	46425411	46427919	+	4	905
LNC_001413	intronic_lncRNA	0	0	0.137463	0	0	0	0.404121	0.454836	0.540071	7.93241	2.79231	2.47029	1	46487282	46489770	+	2	1742
LNC_001414	intronic_lncRNA	7.39643	0.951381	0.734773	6.61614	2.56822	2.22114	1.96375	2.43121	3.25749	2.33204	2.32381	3.56306	1	46491361	46494627	+	7	1307
LNC_001415	intronic_lncRNA	0	4.93872	2.9749	12.1767	2.30272	6.08551	0.431703	1.1082	0.19517	0.921525	1.7446	0.905688	1	46497174	46500078	+	5	1237
LNC_001416	antisense_lncRNA	2.81556	4.82876	3.35642	5.59673	3.91052	3.63901	2.34226	1.13114	1.46521	1.39884	1.1548	1.0106	1	46499749	46500078	+	1	330
LNC_001417	intronic_lncRNA	59.1684	42.9205	72.6706	16.4051	29.7537	32.3259	5.05765	4.9854	5.85481	3.80349	2.21463	1.48221	1	46503167	46505100	+	5	814
LNC_001418	lincRNA	0	0.391745	0	0	0	0	0	0.0834238	0	0	0	0.0863025	1	46544553	46544755	+	1	203
LNC_001419	lincRNA	0	0	0.590631	0	0	0	0	0	0	0	0	0	1	46573441	46573648	+	1	208
LNC_001420	antisense_lncRNA	0	0	0	0	0	0	0	0	0	0	0	0	1	46575757	46576049	+	1	293
LNC_001421	antisense_lncRNA	0	1.04034	1.39943	0	2.35578	0.383603	0	0	0.122261	0.149196	0	0.242304	1	46578808	46579124	+	1	317
LNC_001422	intronic_lncRNA	0.402776	0.438815	0	0.655589	1.55852	0.336736	0	0	0	0.0168799	0	0	1	46617366	46619074	+	2	1054
LNC_001423	lincRNA	0	0	0	0.556312	0	0	0	0	0	0	0	0	1	46639296	46639627	+	1	332
LNC_001424	antisense_lncRNA	0	0	0	0	0	0	0	0	0	0.340759	0.20569	0.250507	1	46648536	46648757	+	1	222
LNC_001425	lincRNA	0	0	0	0	0	0	0.147942	0.0763159	0	0	0	0	1	46668625	46668846	+	1	222
LNC_001426	antisense_lncRNA	0	0	1.31882	0	0	0	0	0	0	0	0	0	1	46678918	46679150	+	1	233
LNC_001427	intronic_lncRNA	0	0	0	0	0	0	0	0.179772	0	0	0.0538367	0.137031	1	46721992	46723180	+	2	283
LNC_001428	intronic_lncRNA	0.162013	0	0	0	0.440789	0	0	0	0	0	0.0134228	0	1	46725725	46727363	+	2	286
LNC_001429	lincRNA	0	0.723222	0	0	0	0	0	0	0	0	0	0	1	46730922	46731141	+	1	220
LNC_001430	lincRNA	0	1.0202	0	0	0	0	0	0	0	0	0	0	1	46832207	46832440	+	1	234
LNC_001431	intronic_lncRNA	0.468874	2.87431	2.66695	1.52471	0	2.34798	3.42445	2.71601	2.75755	1.64594	2.64265	2.37758	1	46941007	46944316	+	3	2627
LNC_001432	intronic_lncRNA	3.34553	4.14878	3.39423	3.26137	3.95949	3.7236	4.17382	4.61794	4.26314	5.17239	4.91907	5.55488	1	46950276	46959082	+	3	2283
LNC_001433	lincRNA	5.15297	4.92373	4.38774	4.0972	2.04484	4.20633	3.20528	3.95215	3.75422	3.37598	2.68112	3.58789	1	46953756	46953965	+	1	210
LNC_001434	intronic_lncRNA	5.13969	6.7248	5.31298	8.08124	3.68305	10.8471	15.8875	17.7762	13.3891	14.2709	20.8431	15.3168	1	46986943	46996258	+	8	6708
LNC_001435	lincRNA	0	0	0	0	0	0	0	0	0.142433	0	0	0	1	47028508	47028733	+	1	226
LNC_001436	lincRNA	0	0	0.518663	0	0	0	0	0.0715061	0.0679249	0	0.0642421	0.221921	1	47029146	47029382	+	1	237
LNC_001437	lincRNA	0	0	0	0	0	0	0.0746402	0	0	0	0	0.159328	1	47062264	47062483	+	1	220
LNC_001438	intronic_lncRNA	6.59367	3.1127	3.64428	1.24312	0.912645	0.86007	20.6135	21.1256	25.6506	12.4645	8.16338	6.30068	1	47103189	47106055	+	5	2284
LNC_001439	intronic_lncRNA	0.726649	0.694882	0	0.5307	2.06953	0.600494	1.19137	0.752318	1.06159	1.97152	2.3734	1.74053	1	47167603	47174806	+	12	6165
LNC_001440	intronic_lncRNA	1.96148	8.24898e-05	4.054	7.2747	3.98388	8.52402	2.06653	0.00571208	1.34501	11.9368	6.78602	6.03591	1	47167951	47174806	+	11	5855
LNC_001441	lincRNA	2.20052	0.313958	2.71847	0.2766	0	0	0.626071	0.909439	1.49005	1.0002	1.15753	1.11073	1	47178734	47178946	+	1	213
LNC_001442	lincRNA	0	0.536349	0.828469	0	0	0	0	0	0	0	0.0513074	0	1	47189111	47189407	+	1	297
LNC_001443	lincRNA	0	0	0	0	0	0.560999	0	0	0	0.236393	0	0	1	47217664	47217888	+	1	225
LNC_001444	intronic_lncRNA	0.35095	0.402369	0.771252	0.901149	0.913444	0.999666	7.74658	8.03341	8.19582	5.85845	8.68057	7.83183	1	47258673	47262706	+	8	2282
LNC_001445	intronic_lncRNA	0.983368	0.37124	1.21402	0.583538	1.55007	0.435045	1.55678	1.06397	1.53464	0.867427	1.74506	1.65444	1	47362572	47363711	+	4	822
LNC_001446	lincRNA	0	0	0.582273	0	0	0	0	0	0	0	0	0	1	47366188	47366398	+	1	211
LNC_001447	lincRNA	0	0	0.55108	0	0	0	0	0	0	0	0	0	1	47380054	47380276	+	1	223
LNC_001448	intronic_lncRNA	220.584	349.995	269.926	495.123	460.919	524.24	22.0165	24.1423	20.8168	2.84771	4.12135	3.16372	1	47480150	47482208	+	2	1434
LNC_001449	lincRNA	0	0	0.787927	0	0	0.539536	0.210581	0.289676	0.34396	0.22734	0.325311	0.149836	1	47508836	47509069	+	1	234
LNC_001450	lincRNA	0	0	0.525799	1.32853	0	0.71189	2.46555	1.32911	1.05334	0.595307	0.365684	0.248039	1	47544593	47544817	+	1	225
LNC_001451	lincRNA	0	0	0	0	0	0	0	0	0	0	0.145615	0	1	47644978	47645186	+	1	209
LNC_001452	intronic_lncRNA	18.5623	20.1722	10.025	5.87845	2.6916	1.20032	0	0	0	0.070373	0.0424711	0	1	47710677	47711169	+	2	359
LNC_001453	intronic_lncRNA	0	0	0	0	0	0	0	0	0.0814643	0.46749	0.0330751	0.359461	1	47711675	47712195	+	3	358
LNC_001454	lincRNA	0.609118	0	0.726128	0.242159	0	0	0	0	0	0	0	0	1	47832647	47832900	+	1	254
LNC_001455	lincRNA	0	0	0.881727	0	0	0	0	0	0	0	0	0	1	47852905	47853113	+	1	209
LNC_001456	lincRNA	0	0	0	0	0	0	0	0	0.287398	0	0	0	1	47882005	47882228	+	1	224
LNC_001457	lincRNA	0	0	0.766719	0	0	0	0	0	0	0	0	0	1	47898623	47898943	+	1	321
LNC_001458	intronic_lncRNA	14.5341	13.823	11.6756	21.8251	19.0094	20.3311	23.8252	23.4481	25.0075	25.4864	29.0975	28.1421	1	47971160	47979086	+	17	2290
LNC_001459	intronic_lncRNA	0	0.226391	0.174847	0.524793	0	0	0	0	0.00102722	0	0	0	1	48011498	48011934	+	2	352
LNC_001460	lincRNA	0	0	0	0	0	0	0.0774436	0.239696	0.0758974	0.334428	0.0717822	0.165312	1	48014168	48014379	+	1	212
LNC_001461	antisense_lncRNA	0	0	0.238766	0	0	0.490487	0.0957185	0.0658354	0.0625382	0	0.0295737	0	1	48097782	48098735	+	2	516
LNC_001462	intronic_lncRNA	0	0.05001	0	0	0	0	1.78798	1.92985	1.30563	1.4055	9.82355e-07	0.206431	1	48105441	48107933	+	6	1597
LNC_001463	intronic_lncRNA	0	0	0	0	0	0	0	0	0.0794894	0	0	0	1	48120893	48121871	+	2	331
LNC_001464	intronic_lncRNA	0	0	0	0	0	0	0	0	0	0	0.0466204	0	1	48122391	48123300	+	3	353
LNC_001465	intronic_lncRNA	9.58677	10.413	8.25769	11.0874	8.92152	9.01132	16.7834	16.9336	16.9523	15.6322	18.1779	17.6716	1	48159628	48165051	+	10	1603
LNC_001466	lincRNA	0.377003	0.387942	1.5127	0	0	0	0.16015	0.0827128	0.23565	0	0.222863	0.0855982	1	48187826	48188030	+	1	205
LNC_001467	lincRNA	6.86175	8.02369	10.5347	7.31583	8.08628	8.14721	16.8598	15.4806	15.874	15.1978	10.1317	13.3634	1	48213509	48214656	+	4	497
LNC_001468	intronic_lncRNA	47.414	44.7594	42.2913	43.2383	43.5722	40.9985	99.7451	105.945	96.3601	94.1047	87.2329	85.2846	1	48295117	48296255	+	3	583
LNC_001469	lincRNA	0	0	0	0	0	0	0	0	0	0	0.192726	0	1	48298697	48298933	+	1	237
LNC_001470	lincRNA	1.03092	0.707221	0.273101	0	0.318186	0	0.510922	0.677726	0.286126	0.236393	0.135306	0.467408	1	48312606	48312830	+	1	225
LNC_001471	intronic_lncRNA	0	0	0	0	0	0	0	0.217545	0.198407	0	0	0	1	48316379	48319126	+	7	1376
LNC_001472	antisense_lncRNA	0	0	0	0	0	0	0.345094	0.498448	0.0676407	0.223535	0.127947	0.147328	1	48323722	48323959	+	1	238
LNC_001473	lincRNA	3.16029	3.28093	2.28469	2.8721	1.93243	2.32548	4.5115	4.80349	4.28069	5.98992	5.83184	5.85223	1	48328231	48331698	+	7	2750
LNC_001474	lincRNA	44.9602	50.6795	51.84	77.1708	84.5572	97.5232	9.47514	13.5937	9.65959	20.5187	18.3837	15.1445	1	48429324	48433581	+	6	1773
LNC_001475	lincRNA	0.362909	0	0	0	0	0	0	0.159051	0	0	0.21434	0.0822696	1	48517885	48518097	+	1	213
LNC_001476	lincRNA	1.07865	1.10994	2.5717	1.14353	1.66459	1.17399	1.22189	1.49699	3.36795	0.989348	0.920208	0.815079	1	48577075	48577289	+	1	215
LNC_001477	lincRNA	0	0	0	0.386424	1.62	0.317374	0	0	0.020233	0.0445764	0.0382719	0.066104	1	48614873	48615670	+	1	798
LNC_001478	intronic_lncRNA	15.9501	20.0261	13.8327	18.1192	18.156	13.2136	9.11885	9.99485	8.97945	7.71003	8.05053	8.83295	1	48630166	48636044	+	9	1759
LNC_001479	intronic_lncRNA	4.96166	4.02044	4.15075	8.97271	10.4267	7.46712	1.17527	1.68981	1.44432	0.848025	1.1575	1.26545	1	48672934	48676485	+	4	1510
LNC_001480	lincRNA	0	1.91579	0.765392	0.634424	0.246268	0.868431	0	0	0	0.304936	0	0.146667	1	48683275	48683565	+	1	291
LNC_001481	intronic_lncRNA	1.01548	1.03982	0.669316	0.335506	0.334101	0.664958	1.32402	1.58806	0.810501	0.756146	1.03855	0.921621	1	48727275	48728934	+	2	509
LNC_001482	intronic_lncRNA	15.9766	17.2079	17.3135	21.4746	21.4723	17.389	4.3163	4.90849	5.10431	5.2671	5.08952	4.16547	1	48746313	48749537	+	5	1326
LNC_001483	intronic_lncRNA	1.15583	2.01185	2.13006	2.20359	1.93226	3.86459	1.31479	1.21637	1.02796	0.725591	0.757121	0.752692	1	48788952	48793772	+	8	1788
LNC_001484	intronic_lncRNA	0	0.151165	0	0	0.0906811	0.0799438	7.17348	5.22775	5.25467	6.02577	7.07571	4.04464	1	48849554	48851621	+	4	1585
LNC_001485	intronic_lncRNA	10.4133	6.94572	6.94101	10.0094	6.81576	2.92121	8.56393	9.65117	11.621	11.947	10.1903	13.9747	1	48859247	48866285	+	13	2524
LNC_001486	intronic_lncRNA	1.18422	4.70545	1.31496	2.58384	4.2464	2.55103	4.57757	3.62943	5.30733	5.42433	4.35675	5.26258	1	48859563	48865081	+	11	2482
LNC_001487	intronic_lncRNA	6.42142	4.57728	4.01605	1.58165	2.38115	5.68734	5.62494	5.78031	4.27308	7.93948	6.0111	5.02656	1	48859653	48865081	+	11	1990
LNC_001488	intronic_lncRNA	0.366048	0	0	0	0.599979	0	0.108282	0.115165	0.183582	0	0	0.169491	1	48879288	48880122	+	2	696
LNC_001489	intronic_lncRNA	13.5458	10.2218	8.61222	8.37702	10.5914	10.8116	2.87712	2.83641	3.07031	2.83	1.89639	2.04717	1	48881542	48885421	+	4	2389
LNC_001490	intronic_lncRNA	0	0.775883	2.47985	0.459488	0	2.25391	2.16903	1.56611	2.90115	1.50072	1.53168	0.715377	1	48927883	48932658	+	4	2220
LNC_001491	lincRNA	0	0	0	0	0	0	0	0	0	0	0	0.253928	1	48940054	48940260	+	1	207
LNC_001492	lincRNA	0	0	0	0	0	0	0	0.148633	0	0	0	0	1	48957219	48957446	+	1	228
LNC_001493	lincRNA	0.716885	3.54792	6.00609	1.33001	0.663786	0.694028	1.31063	1.17762	1.34303	0.834358	1.16442	0.531296	1	48958513	48958836	+	1	324
LNC_001494	intronic_lncRNA	9.44545	6.47967	10.0087	5.84127	14.5764	11.137	6.24154	2.75975	6.7723	8.18218	7.23157	11.6578	1	48966552	48970098	+	9	1256
LNC_001495	lincRNA	1.69569	1.39591	0.808571	1.88757	0	0.553672	0.360164	0	0	0.311061	0.667669	1.07633	1	49001875	49002102	+	1	228
LNC_001496	intronic_lncRNA	0.00231629	1.77569	1.6665	0.390404	0.0921397	1.05729	2.62879	1.65499	1.04912	0.86755	3.43649	2.37814	1	49066211	49069662	+	10	1479
LNC_001497	lincRNA	0	0	0.83784	0	0	0	0	0	0	0	0	0	1	49072638	49072857	+	1	220
LNC_001498	lincRNA	3.31015	2.1852	3.85756	5.05015	5.33708	2.80498	2.47482	1.64477	2.13721	2.87849	4.20039	2.92148	1	49251389	49251643	+	1	255
LNC_001499	intronic_lncRNA	44.3615	35.9154	50.5086	58.4143	64.6925	65.0894	2.94649	3.25986	2.78738	4.46176	2.49083	3.8722	1	49280149	49283444	+	4	1306
LNC_001500	intronic_lncRNA	2.27822	0.72209	1.69825	3.82838	3.6196	4.46238	4.87161	4.83895	3.9372	2.66243	1.86	3.01269	1	49304761	49309249	+	12	2028
LNC_001501	lincRNA	2.17745	3.36095	4.32623	4.32831	4.03234	2.66616	0.308327	0.87478	0.982055	0.582513	0.0714468	0.740427	1	49332666	49332878	+	1	213
LNC_001502	lincRNA	0	0	0.701374	0	0	0	0	0	0	0	0	0	1	49341636	49341898	+	1	263
LNC_001503	intronic_lncRNA	15.3872	9.84459	13.7299	12.1095	14.8797	11.67	47.3053	51.0592	48.4362	65.7321	70.4609	63.0252	1	49363546	49366916	+	6	1631
LNC_001504	lincRNA	0	0	0.706728	0	0	0	0	0	0	0	0	0	1	49368959	49369219	+	1	261
LNC_001505	lincRNA	0	0	0.480318	0	0	0	0.0641848	0.0662197	0	0	0.0594926	0	1	49408777	49409032	+	1	256
LNC_001506	antisense_lncRNA	3.81379	2.85414	2.7554	2.48105	0.321027	1.69809	2.61951	2.58316	3.08122	4.45207	4.02717	4.48002	1	49429179	49429401	+	1	223
LNC_001507	antisense_lncRNA	0	0	0	0	0	0	0	0	0	0	0	0	1	49435680	49436176	+	2	236
LNC_001508	intronic_lncRNA	0	0	0	0	0	0	0.11298	0	0.119563	0	0	0	1	49447885	49448975	+	2	428
LNC_001509	intronic_lncRNA	0.491516	0.594603	0.10876	1.86489	0.00518778	3.72666	1.68604	1.14969	2.01298	0.446115	2.59375	2.76993	1	49556143	49558398	+	2	1922
LNC_001510	intronic_lncRNA	0	0	0.725674	3.47891	0	1.78579	0.455128	1.19848	2.96	0.752462	0.215347	0.247968	1	49602261	49605049	+	3	1473
LNC_001511	lincRNA	0	0.683043	1.58259	0	0.307308	0	0.0704935	0.363642	0.207258	0.380519	0.0653402	0.225714	1	49611472	49611704	+	1	233
LNC_001512	antisense_lncRNA	0.35625	0.733174	0.283123	0	0.329863	1.45402	0.227002	1.17099	1.18651	0.408447	0.490951	0.32304	1	49619247	49619463	+	1	217
LNC_001513	lincRNA	0	0	0.732592	0	0	0	0	0	0	0.0528435	0.0453698	0	1	49679770	49680105	+	1	336
LNC_001514	lincRNA	0	0	0	0	0	0	0.148608	0	0	0	0.0688721	0	1	49703307	49703527	+	1	221
LNC_001515	lincRNA	4.01209	6.48764	3.64404	2.96221	2.65351	5.84829	5.2956	3.70512	5.01091	5.25705	6.20611	5.06732	1	49738175	49738444	+	1	270
LNC_001516	lincRNA	0	0	0	0	0	0	0.152736	0.0787891	0	0.0824457	0	0.0815079	1	49766563	49766777	+	1	215
LNC_001517	lincRNA	0	0	0	0	0	0	0	0.0806562	0	0	0	0.166879	1	49778798	49779007	+	1	210
LNC_001518	lincRNA	0	0	0	0	0	0.288161	0	0	0	0	0.138996	0	1	49849587	49849805	+	1	219
LNC_001519	lincRNA	0	0.368276	1.13771	0	0	0	0.152032	0	0.148997	0.0820658	0.563672	0.243397	1	49868184	49868399	+	1	216
LNC_001520	lincRNA	0.647188	0.332983	0.8542	0.257294	0	0	0.218087	0	0.0749526	0.153597	0.44761	0.155471	1	49875597	49875835	+	1	239
LNC_001521	antisense_lncRNA	0	0	0	0	0	0	0	0	0	0	0.139631	0	1	49951356	49951573	+	1	218
LNC_001522	lincRNA	0	0	0	0	0	0	0	0	0	0.158296	0	0	1	49962434	49962657	+	1	224
LNC_001523	lincRNA	0	0.871811	0	0	0	0	0	0	0	0	0	0	1	49969151	49969424	+	1	274
LNC_001524	lincRNA	0	1.16382	1.19846	0	0	0	0.400376	0.165228	0.706288	0.345792	0.296886	0.512787	1	49998097	49998301	+	1	205
LNC_001525	lincRNA	0	0.341521	0.527529	0	0	0	0	0	0	0	0	0	1	50015143	50015375	+	1	233
LNC_001526	intronic_lncRNA	0.471979	2.70819	0.644591	0.290172	0	0	0	0.11998	0.0922136	0	0	0.0944243	1	50054413	50055539	+	2	745
LNC_001527	antisense_lncRNA	0	0	0.514341	0	0	0.528296	0	0	0	0	0	0.0134738	1	50063160	50063398	+	1	239
LNC_001528	lincRNA	0	0	0	0	0	0	0	0	0	0	0.19192	0	1	50073574	50073811	+	1	238
LNC_001529	lincRNA	0	0.624344	0.482195	1.68849	0.842697	0.495277	0	0	0	0	0.059725	0	1	50117766	50118020	+	1	255
LNC_001530	lincRNA	0	0	0.55856	0	0	0	0.14928	0.154013	0	0.0805804	0	0	1	50125832	50126051	+	1	220
LNC_001531	antisense_lncRNA	0	0.352053	0.543797	0	0	0	0.818667	0.474429	0.483768	0.408479	0.336776	0.0775582	1	50133468	50134443	+	2	226
LNC_001532	lincRNA	0.331891	0	1.31882	0.263891	0.614616	0	0.140987	0.363642	0.207258	0.228311	0	0	1	50138105	50138337	+	1	233
LNC_001533	lincRNA	5.001	7.87051	8.88407	4.21027	5.17535	4.80269	4.12387	5.47943	3.123	3.97988	4.63322	4.40143	1	50155292	50155554	+	1	263
LNC_001534	lincRNA	0	0	0.890205	0	0	0	0	0	0	0	0	0	1	50234308	50234514	+	1	207
LNC_001535	lincRNA	0.261051	1.34313	0.103733	1.66052	3.14229	1.91785	0.0277235	0	0	0.0299299	0	0	1	50259968	50261069	+	2	594
LNC_001536	lincRNA	0	0	0.28977	0	0	0	0	0	0	0.0836069	0.143564	0	1	50267147	50267358	+	1	212
LNC_001537	lincRNA	0	0	0	0	0	0	0	0.143616	0	0.0751404	0	0.0742857	1	50327517	50327752	+	1	236
LNC_001538	lincRNA	1.23654	0.696612	1.62962	0.335066	0	0.48084	0.815004	1.00561	1.03077	0.466662	0.351098	0.426175	1	50359694	50363478	+	2	2915
LNC_001539	lincRNA	2.75846	1.67766	2.03044	0.798585	1.39957	0.727846	1.38786	1.30482	1.2633	0.915734	0.607893	0.836915	1	50359694	50363478	+	2	3647
LNC_001540	lincRNA	0	0.716735	0.276775	0	0	0	0	0	0	0	0.137127	0.0789493	1	50400821	50401042	+	1	222
LNC_001541	lincRNA	0	0	0.222819	0.445853	0	0	0	0	0.116723	0	0	0.317792	1	50525296	50525571	+	1	276
LNC_001542	intronic_lncRNA	13.8333	17.1314	15.0164	14.7991	12.7129	13.4343	44.2619	37.4234	38.7059	34.0954	39.6242	44.3358	1	50571521	50573968	+	3	1027
LNC_001543	antisense_lncRNA	0	0	0	0	0	0	0	0	0	0	0	0.167673	1	50645355	50645563	+	1	209
LNC_001544	antisense_lncRNA	0	0	0.543797	0	0.633569	0	0.363337	0.0749711	0.213649	0.392253	0	0.155116	1	50649925	50650150	+	1	226
LNC_001545	antisense_lncRNA	0.195919	4.44734	6.85232	3.55179	2.49806	5.73491	16.5737	20.9237	16.1315	23.5967	20.5158	24.6236	1	50652671	50655354	+	2	867
LNC_001546	antisense_lncRNA	2.55152	2.51825	3.13777	0	1.31012	0.560483	10.3914	9.16988	12.6182	5.01229	4.35683	3.45042	1	50652671	50655354	+	3	958
LNC_001547	antisense_lncRNA	0.13253	0.136375	0.315977	0.100048	0.230865	0	109.049	127.521	160.973	119.341	34.3214	51.8155	1	50662347	50664183	+	2	1448
LNC_001548	antisense_lncRNA	0.227436	0.604445	0.971365	1.97862	1.94549	1.61611	356.235	479.658	479.203	596.07	343.234	417.699	1	50662347	50664183	+	2	862
LNC_001549	lincRNA	0.369822	0	0	0	0	0	0	0	0	0	0	0.0838367	1	50666261	50666469	+	1	209
LNC_001550	lincRNA	0	0	0	0	0	0	0	0	0	0	0.138368	0	1	50678990	50679209	+	1	220
LNC_001551	lincRNA	2.11807	2.90604	2.66451	8.13985	6.21042	6.53672	1.51873	2.39417	2.27691	2.21891	2.08927	1.16409	1	50679719	50679937	+	1	219
LNC_001552	intronic_lncRNA	0	0.239519	0	0.54297	0	0.223664	4.75499	5.22226	3.82647	2.00451	3.15996	2.83507	1	50719788	50723670	+	7	996
LNC_001553	intronic_lncRNA	0	0	0.306382	0	0	0	3.46927	4.82199	3.07586	1.55391	2.19301	1.4732	1	50719789	50724444	+	8	1099
LNC_001554	intronic_lncRNA	0.417285	0.838228	1.65546	0.637487	1.01071	0.721966	8.63913	11.7172	7.46077	7.55199	10.7489	8.07887	1	50719789	50725656	+	10	943
LNC_001555	intronic_lncRNA	0.0603439	0	0.0479572	0	0.0558742	0	7.86161	4.10184	5.87985	6.72488	14.5237	9.91105	1	50749897	50751650	+	5	1286
LNC_001556	intronic_lncRNA	0.626311	0	0.995499	0.497989	1.15984	1.02251	0.532113	0.823473	0.912604	0.718075	1.84955	1.5618	1	50843871	50848421	+	6	1330
LNC_001557	antisense_lncRNA	0	0	0	0	0.642055	0	0	0	0	0	0	0	1	50844546	50844768	+	1	223
LNC_001558	intronic_lncRNA	2.56396	2.71447	2.32434	2.24071	0.543816	3.37506	4.50199	2.48911	2.95605	2.72282	2.23846	3.2414	1	50849492	50853415	+	6	1826
LNC_001559	antisense_lncRNA	0	0	0	0	0	0.00434569	0	0.421184	0	0	0	0	1	50853630	50855043	+	3	483
LNC_001560	antisense_lncRNA	20.9132	24.4437	26.3916	12.9991	18.9279	20.8053	28.0488	27.4608	28.0621	31.5937	27.2991	28.0503	1	50916044	50919077	+	2	763
LNC_001561	intronic_lncRNA	418.555	488.287	487.724	569.873	600.173	546.996	15.0512	15.9076	15.731	18.4794	15.9275	19.525	1	50928240	50931969	+	13	1485
LNC_001562	intronic_lncRNA	0	0	0	0	0	0	0	0	0	0	0	0	1	50933569	50935201	+	3	348
LNC_001563	lincRNA	0	0	0.654285	0	0	0	0	0	0	0	0	0	1	50976126	50976407	+	1	282
LNC_001564	lincRNA	0	0	0	0	0	0	0.162517	0	0	0	0	0.173455	1	50989041	50989242	+	1	202
LNC_001565	intronic_lncRNA	8.21508	10.1017	8.67527	8.13233	6.70816	5.5001	9.77733	10.0579	8.89971	10.8098	11.5603	11.6553	1	51021021	51028386	+	9	3945
LNC_001566	intronic_lncRNA	0.307981	0.158459	0	0.1442	0.634537	0.083801	12.3641	15.3127	7.74281	16.7104	29.3992	40.7656	1	51068319	51070312	+	6	1512
LNC_001567	intronic_lncRNA	4.48612	5.14052	4.78935	4.52862	3.76054	4.59416	7.53869	6.69938	6.76725	5.80585	5.28906	6.30039	1	51095985	51103660	+	8	1738
LNC_001568	lincRNA	0	0	0	0	0	0	0	0	0	0	0	0.24228	1	51121066	51121282	+	1	217
LNC_001569	lincRNA	0	0	0	0	1.51072	0	0.0693088	0	0	0	0	0	1	51123368	51123604	+	1	237
LNC_001570	intronic_lncRNA	1.75596	9.22107	7.39311	9.82781	4.85164	2.90113	1.69185	1.86568	2.69436	5.17246	6.61364	4.06285	1	51157477	51160973	+	3	1490
LNC_001571	intronic_lncRNA	0.183505	0.435288	0.558467	1.29285	2.6488	0.533192	0.583461	1.40769	0.721168	0.440743	0.158635	0	1	51187854	51191609	+	4	732
LNC_001572	intronic_lncRNA	4.24304	3.45267	5.38666	0.789543	1.06462	0.723012	10.1221	8.29572	9.28234	1.93594	1.45283	1.95296	1	51223395	51225126	+	2	1485
LNC_001573	intronic_lncRNA	5.51863	4.78386	9.88154	3.24493	1.6016	2.08726	8.19103	8.99049	8.10893	6.69563	4.75438	5.18088	1	51264904	51268761	+	5	1877
LNC_001574	lincRNA	0	0	0.296735	0	0	0	0	0	0	0	0	0	1	51276227	51276433	+	1	207
LNC_001575	antisense_lncRNA	0.623796	0.320948	0.49575	0.743983	0.866387	0.5092	0.0662469	0	0.259697	0.0715192	0	0	1	51297382	51297890	+	2	248
LNC_001576	lincRNA	0	0	0	0.863645	0	0	0.0576765	0.178515	0.056525	0	0.0534602	0	1	51315139	51315423	+	1	285
LNC_001577	lincRNA	0	1.12558	2.35483	0	0	0	0	0	0	0	0.0717822	0	1	51335979	51336190	+	1	212
LNC_001578	intronic_lncRNA	0.671856	0.433788	0.522881	0.364726	1.2354	1.05388	0.806634	1.0245	0.292021	2.46351	2.34034	2.89399	1	51363688	51368599	+	6	3634
LNC_001579	lincRNA	0	0	0	0	0	0	0.152736	0	0	0	0	0	1	51368696	51368910	+	1	215
LNC_001580	lincRNA	0	0	0.532077	0	0	0	0	0	0	0	0	0	1	51392964	51393194	+	1	231
LNC_001581	lincRNA	1.05305	1.35451	1.25534	0.209324	0.243763	0.6447	0.503252	0.980724	0.602805	0.362202	0.259146	0.358082	1	51445600	51445893	+	1	294
LNC_001582	lincRNA	0	0.240711	1.11544	0.185996	0	0.19095	0	0.0512604	0.0486932	0	0.0921061	0.0530292	1	51522274	51522604	+	1	331
LNC_001583	antisense_lncRNA	0.992282	1.2957	1.28895	0.636604	0.918785	0.0782162	3.25954	3.15974	1.83841	2.63551	2.74108	2.92589	1	51531466	51533330	+	2	581
LNC_001584	intronic_lncRNA	4.92519	12.1791	11.7918	7.25857	11.6682	12.6193	0.548512	0.216902	0.451437	1.20247	0.836768	0	1	51580979	51583219	+	2	1022
LNC_001585	intronic_lncRNA	3.69887	3.42587	2.33712	1.43801	0.0264793	1.03649	0.0088298	1.34005	0	0.94158	0.257422	0	1	51583629	51588231	+	6	1680
LNC_001586	antisense_lncRNA	0	0.494836	0.191086	0.382357	0.667896	0.785083	1.32781	0.737642	0.750749	0.055134	0.142009	0.327041	1	51617473	51617794	+	1	322
LNC_001587	lincRNA	0	0	0	0	0	0	0	0.156133	0	0	0	0	1	51620168	51620384	+	1	217
LNC_001588	intronic_lncRNA	0	0	0	0	0	0	0	0	0.364892	0	0	0	1	51753285	51753770	+	2	371
LNC_001589	antisense_lncRNA	0	0.360318	0	0.0160009	0	0	0	0	0	0	0	0	1	51766234	51766500	+	1	267
LNC_001590	lincRNA	0	0	0.885946	0	0	0	0	0	0	0	0	0	1	51796433	51796640	+	1	208
LNC_001591	lincRNA	0	0.671563	0.259332	0	0	0	0	0	0	0	0	0	1	51798881	51799117	+	1	237
LNC_001592	lincRNA	0	0	0.304044	0	0	0.936879	0	0	0	0.175451	0	0	1	51801124	51801325	+	1	202
LNC_001593	lincRNA	0	0	0.532077	0	0	0	0	0	0	0	0	0	1	51896258	51896488	+	1	231
LNC_001594	intronic_lncRNA	16.2758	14.3422	18.7241	12.8635	12.2167	12.4522	3.36218	3.84212	3.91321	3.15537	3.27489	2.68601	1	51922670	51933354	+	14	4843
LNC_001595	intronic_lncRNA	0.354534	0.323683	1.43282	0	0.294945	0	0.846659	0.432452	1.29099	0.99828	0.975903	0.993747	1	51954441	51955463	+	3	362
LNC_001596	antisense_lncRNA	0	0.384211	0	0	0	0	0	0.163639	0.310887	0.428083	0.441046	0.338571	1	51961360	51961566	+	1	207
LNC_001597	lincRNA	0	0.683043	0.527529	0.263891	0	0	0.281974	0.436371	0.276344	0.532726	0.261361	0.601904	1	51977087	51977319	+	1	233
LNC_001598	intronic_lncRNA	0	1.32639	0.324223	1.71291	0.184101	1.84505	0.250485	0.433359	0.316166	0.232551	0.10085	0.0631457	1	52002355	52004136	+	4	746
LNC_001599	intronic_lncRNA	0	0	0	0	0	0	0	0	0	0	0	0	1	52008617	52009285	+	2	259
LNC_001600	lincRNA	0	0	0	0	0	0	0	0	0.158492	0.174591	0	0.0863025	1	52061061	52061263	+	1	203
LNC_001601	antisense_lncRNA	0.741796	0.579101	0.577326	0.80237	2.21867	1.20496	0.355739	0.48179	0.587988	0.0860303	0.0907434	0	1	52092339	52092751	+	1	413
LNC_001602	lincRNA	0	0	0.536704	0	0	0	0	0	0	0	0	0	1	52145925	52146153	+	1	229
LNC_001603	lincRNA	0	0.335781	0	1.03783	0	0	0	0	0	0	0	0	1	52164733	52164969	+	1	237
LNC_001604	intronic_lncRNA	388.095	186.207	187.405	90.17	221.613	211.167	96.3173	73.2636	96.7257	75.451	69.1223	74.603	1	52187686	52191406	+	6	941
LNC_001605	intronic_lncRNA	1.07865	0	0.857235	0	0	0	1.60373	1.65457	0.898119	0.989348	0.637067	1.71167	1	52215863	52220323	+	7	1659
LNC_001606	lincRNA	0	0	0	0.280685	0	0	0.149959	0	0	0.0809467	0.416989	0	1	52234111	52234329	+	1	219
LNC_001607	lincRNA	0	0	1.07341	0	0	0	0	0	0	0	0	0	1	52236514	52236742	+	1	229
LNC_001608	lincRNA	0	0	0	0	0	0	0	0	0	0.147786	0.0634424	0	1	52269907	52270146	+	1	240
LNC_001609	intronic_lncRNA	2.0852	1.16393	1.6203	0.956287	1.83846	0.733896	2.90644	2.38077	2.98981	2.51717	2.41685	2.72009	1	52290129	52301677	+	16	2688
LNC_001610	intronic_lncRNA	1.72598	1.49804	2.45886	1.52259	1.5337	0.483599	3.20543	2.9582	2.63639	1.73045	1.51127	0.832106	1	52351762	52357523	+	7	2763
LNC_001611	intronic_lncRNA	1.28845	1.51185	1.20537	2.34761	1.32699	1.7386	1.88643	1.11612	1.07633	2.18887	2.29344	3.30902	1	52355965	52357523	+	3	893
LNC_001612	lincRNA	0	0	0	0	0	0	0.207926	0	0	0	0	0	1	52361568	52361804	+	1	237
LNC_001613	intronic_lncRNA	0	1.23841	0.515653	1.08633	1.91066	1.97941	0.107871	5.05021	0.607186	3.64875	8.95626	2.38963	1	52389759	52395815	+	4	5171
LNC_001614	intronic_lncRNA	7.56025	8.08114	6.16526	7.10307	9.58346	7.17883	10.8413	8.28313	8.92795	15.5162	13.931	15.7364	1	52389759	52395815	+	3	5799
LNC_001615	intronic_lncRNA	3.2231	2.70307e-07	2.27035	1.04183	1.48137	0.345891	0.777661	0.965187	0.834763	0.742559	2.11714	1.97497	1	52389851	52395815	+	3	5310
LNC_001616	intronic_lncRNA	2.25761	12.5732	6.9411	13.1637	7.86249	11.9387	3.18117	4.49027	4.80196	4.8382	3.58528	3.37984	1	52479062	52483428	+	7	1549
LNC_001617	lincRNA	0	0	0	0	0	0.301883	0	0	0	0	0	0.25151	1	52508392	52508600	+	1	209
LNC_001618	intronic_lncRNA	0.990938	7.64367	2.35301	0	1.18537	0.00334515	0.10092	0.000143148	0.196376	0	0.00049093	0.524993	1	52511467	52512765	+	5	917
LNC_001619	intronic_lncRNA	10.8639	9.41633	11.6991	32.3645	40.8037	33.0495	0.271301	0.224025	0.38928	1.31003	0.79979	0.384496	1	52511527	52512765	+	4	970
LNC_001620	intronic_lncRNA	5.056	4.32563	5.83765	1.6907	4.21583	2.86506	0.630938	0.124087	0.226799	1.33901	1.0741	0.529284	1	52514332	52518415	+	5	1483
LNC_001621	intronic_lncRNA	0	0	0	0	0	0	0.0379902	0	0.185699	0.124044	0.0334232	0.0405382	1	52538356	52544306	+	4	2502
LNC_001622	intronic_lncRNA	3.70058	1.03574e-06	1.99929	0.160732	1.89945	0.199652	1.78429	2.02147	1.80614	0.813087	1.03807	0	1	52621899	52625656	+	7	1771
LNC_001623	lincRNA	0.725818	0.373439	0.865246	0	0.672057	0.29624	0	0	0.0755427	0	0.0714468	0.0822696	1	52638902	52639114	+	1	213
LNC_001624	lincRNA	0.324948	1.00313	1.54948	0	0	1.32626	2.07056	2.99069	2.09686	0.521581	1.40741	1.98893	1	52689229	52689466	+	1	238
LNC_001625	lincRNA	4.16581	4.45632	4.89426	2.03368	2.30449	3.83702	2.73004	2.52215	2.82109	1.89559	1.28129	1.34379	1	52750376	52752942	+	2	2536
LNC_001626	lincRNA	0	0	0	0	0	0	5.6144e-09	0	0.0829471	0	0	0	1	52750376	52752942	+	2	2284
LNC_001627	lincRNA	0	0	0.900609	0.206524	0	0	0	0	0	0	0	0	1	52761587	52761884	+	1	298
LNC_001628	intronic_lncRNA	1.52752	0	0	0.862217	0	0	1.70798	2.95892	3.21907	1.03965	1.54281	1.34657	1	52766390	52769802	+	6	1884
LNC_001629	intronic_lncRNA	3.77653	1.83353	2.93303	2.34789	1.2017	1.51976	5.88586	4.85573	3.3688	0.428556	0.361439	0.10179	1	52766390	52769802	+	4	2397
LNC_001630	intronic_lncRNA	18.1799	20.3552	21.6117	16.1845	20.4669	16.9101	22.9579	27.7158	30.9187	15.8685	9.29202	9.6804	1	52766390	52769802	+	6	1893
LNC_001631	intronic_lncRNA	5.62936	4.81624	3.79137	0.812779	0.830022	1.80732	8.60001	9.77266	7.93363	0.725242	0.675689	0.527107	1	52768449	52769802	+	2	921
LNC_001632	antisense_lncRNA	0.137456	0	0.0819304	0.16394	0	0.0280511	0.818762	1.08338	0.812086	0.155453	0.213289	0.266566	1	52770146	52772658	+	2	2259
LNC_001633	intronic_lncRNA	2.05098	1.25317	0.406204	0.407787	0.715459	0.624403	1.04146	1.12247	0.964255	2.54996	2.17982	1.81249	1	52786441	52792999	+	7	2514
LNC_001634	intronic_lncRNA	6.5322	6.64888	5.86085	8.58714	12.3825	6.80285	6.91453	7.44324	6.60316	31.7317	22.598	22.6311	1	52789215	52792999	+	5	2285
LNC_001635	antisense_lncRNA	0	0.332983	0	0	0	0	0	0.212731	0	0	0	0	1	52813135	52813373	+	1	239
LNC_001636	antisense_lncRNA	0.582024	0.899844	1.23352	0	0	0	0	0	0	0	0	0	1	52815781	52818593	+	4	1048
LNC_001637	intronic_lncRNA	0	0	0	0	0	0.250387	0.126137	0.0932311	0.0951028	0	0	0	1	52851762	52852865	+	3	888
LNC_001638	intronic_lncRNA	10.0651	8.5725	10.9929	1.46106	0.89631	1.96171	15.5474	14.4934	11.7443	7.90473	11.3109	12.2689	1	52855596	52859278	+	6	1556
LNC_001639	lincRNA	0	0	0	0	0	0	0	0	0	0.238504	0	0	1	52860542	52860764	+	1	223
LNC_001640	antisense_lncRNA	21.1962	34.2291	18.7534	22.4486	18.778	14.0536	5.41058	7.03294	5.70171	4.96076	6.29249	6.84374	1	52934282	52942289	+	2	373
LNC_001641	intronic_lncRNA	6.37591	7.1975	9.55733	3.49657	6.26763	7.28198	8.85062	11.1012	10.8088	12.6295	9.31201	11.612	1	52959219	52966609	+	6	1832
LNC_001642	intronic_lncRNA	3.02172	3.00661	3.91561	2.09928	1.30678	2.45441	6.43752	4.9182	6.18633	6.85856	7.27115	8.65907	1	52959228	52966609	+	5	1922
LNC_001643	lincRNA	0	0.364913	0	0.845899	0	0	0	0	0	0	0	0	1	52969671	52969888	+	1	218
LNC_001644	intronic_lncRNA	0	0	0	0	0	0	0	0	0	0	0	0.0651832	1	52920	53540	-	2	260
LNC_001645	lincRNA	0	0	0	0	0	0	0	0	0	0	0	0.173455	1	60259	60460	-	1	202
LNC_001646	lincRNA	0	0.829578	0.213567	0	0	0	0	0	0	0	0	0	1	73586	73873	-	1	288
LNC_001647	lincRNA	0	0	0.57149	0	0	0	0	0	0	0	0	0	1	88205	88419	-	1	215
LNC_001648	lincRNA	0	0	0.276775	0	0	0.568569	0	0.0763159	0	0	0	0	1	191300	191521	-	1	222
LNC_001649	lincRNA	0.862917	0	0.457192	0	0	0	0	0	0	0	0	0	1	232581	232849	-	1	269
LNC_001650	intronic_lncRNA	2.97812	4.07814	2.11566e-07	8.67821	6.66672	5.72408	2.82964	4.23759	3.80514	3.34334	3.72527	3.85232	1	273479	279891	-	12	2267
LNC_001651	lincRNA	0	0	0.645166	0	0.250558	0	0.0574756	0.0592977	0	0	0	0.0613439	1	318111	318396	-	1	286
LNC_001652	lincRNA	0	0	0	0	0	0	0.0687312	0	0	0	0	0.146714	1	372698	372936	-	1	239
LNC_001653	intronic_lncRNA	4.19436e-05	0.233361	0.00520311	1.56621	2.16398	2.84843	0.467238	0.854401	1.02325	2.59788e-09	0.387473	0.145356	1	395643	399291	-	9	1285
LNC_001654	intronic_lncRNA	0	0	0	0	0	0	0	0	0	0	0	0	1	489611	491334	-	4	360
LNC_001655	lincRNA	0	0.922107	0	0	0	0	0	0	0	0	0	0.0677142	1	518583	518841	-	1	259
LNC_001656	lincRNA	0	0	0.629805	0	0	0	0	0	0	0	0	0	1	522555	522847	-	1	293
LNC_001657	intronic_lncRNA	5.02485	4.06475	4.26048	2.63604	3.53367	3.62753	5.33369	6.26019	6.19628	14.9646	12.6094	16.8062	1	529195	534128	-	8	3662
LNC_001658	lincRNA	0	0.298194	0.460604	0	0	0	0.307752	0.0635017	0.482571	0	0.0570508	0.197079	1	537734	538000	-	1	267
LNC_001659	lincRNA	0	0	0	0.561369	0	0	0	0	0	0	0	0	1	539486	539704	-	1	219
LNC_001660	lincRNA	0	0.155813	0	0	0	0.57241	0.0728401	0	0.131654	0.281342	0.0596728	0.170869	1	541106	545711	-	2	922
LNC_001661	lincRNA	0	0	0.585032	0	0	0	0	0	0	0	0	0	1	569642	569851	-	1	210
LNC_001662	antisense_lncRNA	0	0.739963	0	0	0	0	0	0	0	0	0	0	1	582579	582793	-	1	215
LNC_001663	intronic_lncRNA	7.46885	3.35735	10.295	1.86382	1.31313	0.00010969	14.3527	18.1004	15.1442	2.94554	1.43522	2.21192	1	589405	592258	-	3	1709
LNC_001664	intronic_lncRNA	4.50651	1.68018	1.04598	4.58411	4.70894	0.809061	0.748909	1.1773	0.587096	2.16939	1.59329	1.11236	1	595479	602610	-	11	2082
LNC_001665	antisense_lncRNA	0	0	0	0	0	0	0	0	0	0.171233	0	0	1	645966	646172	-	1	207
LNC_001666	lincRNA	0	0	0.525284	0	0	0	0.140387	0	0.0687921	0.0757799	0.0650622	0	1	681899	682132	-	1	234
LNC_001667	lincRNA	0	0	0.658942	0	0	0	0	0	0	0	0.108823	0	1	755103	755382	-	1	280
LNC_001668	lincRNA	0	0	0	0.243113	0	0	0	0	0.190939	0	0	0	1	757940	758192	-	1	253
LNC_001669	lincRNA	0	0	0.698727	0	0	0	0	0	0	0	0	0	1	777736	777999	-	1	264
LNC_001670	intronic_lncRNA	2.88104	1.10994	4.66833	4.28824	2.99626	2.64148	2.63226	1.46247	2.05468	2.93891	4.32789	2.58411	1	783424	786763	-	6	1508
LNC_001671	lincRNA	0	0	0	0	0	0	0.139792	0	0	0	0	0	1	796415	796649	-	1	235
LNC_001672	lincRNA	0	0	0	0	0	0	0	0	0	0	0.19943	0	1	803447	803675	-	1	229
LNC_001673	intronic_lncRNA	0.499817	0	0.137457	0.678663	0	0	5.68766	8.42124	5.81525	1.26503	1.45803	0.0042542	1	806619	809057	-	3	1349
LNC_001674	intronic_lncRNA	0.254335	0.923673	0.494884	9.35198	10.7107	8.27964	9.45872	7.39338	7.53094	9.26588	9.83617	13.4911	1	806619	809202	-	2	1883
LNC_001675	intronic_lncRNA	0.0875539	0	0.479612	0	0	0.208078	0.00238771	0.448344	0.27189	0.195054	0	0	1	846576	847825	-	3	352
LNC_001676	intronic_lncRNA	89.2208	56.3888	87.4635	29.7681	26.9918	35.9475	0	0	0	0.0131426	0	0	1	934458	936972	-	3	1354
LNC_001677	lincRNA	0	0	1.05506	0	0	0	0	0	0	0	0	0	1	963596	963828	-	1	233
LNC_001678	intronic_lncRNA	1.2638	0.895652	0.687379	0.148522	1.13439	1.12606	0.657839	0.847457	0.647467	0.965247	0.534034	0.553596	1	1019271	1021297	-	2	719
LNC_001679	lincRNA	0	0	0	0	0	0	0	0	0	0	0	0	1	1036649	1036884	-	1	236
LNC_001680	lincRNA	0	0	0	0	0	0	0.1571	0	0	0	0	0	1	1038742	1038950	-	1	209
LNC_001681	intronic_lncRNA	0	0	0.142543	0	0	0	0.585527	0.3641	0.389377	0.502752	0.495414	0.661902	1	1059193	1060624	-	2	432
LNC_001682	lincRNA	0	0	0.602155	0	0	0	0	0.0830168	0	0	0.0745835	0	1	1074877	1075080	-	1	204
LNC_001683	lincRNA	0	0.674396	2.08341	2.08441	1.21367	2.40742	2.78405	2.51327	2.52383	1.57795	3.09663	3.56571	1	1085285	1085520	-	1	236
LNC_001684	antisense_lncRNA	0	0	0	0	0	0	0	0	0	0	0.138996	0	1	1086897	1087115	-	1	219
LNC_001685	intronic_lncRNA	9.02972	5.54803	6.89049	6.54395	7.03789	9.59741	5.64761	6.84796	5.11308	7.93776	9.24514	7.31881	1	1119786	1129211	-	18	3065
LNC_001686	lincRNA	0	0	0	0	0	0	0.142203	0.220066	0.766498	0.383799	0.329517	0.379433	1	1184271	1184501	-	1	231
LNC_001687	lincRNA	19.95	16.863	14.7224	3.68238	12.5348	16.2851	9.76109	4.99624	7.56397	2.12392	1.82353	2.019	1	1189686	1189902	-	1	217
LNC_001688	antisense_lncRNA	0	0	0	0	0	0	0	0	0	0.208271	0	0	1	1203877	1204107	-	1	231
LNC_001689	antisense_lncRNA	0	0	0	0	0	0	0.195792	0	0	0	0	0	1	1327969	1328208	-	1	240
LNC_001690	lincRNA	0.34364	0	1.32072	0	0	0	0.534905	1.14418	0.239565	0.660976	1.15936	0.698079	1	1359702	1359926	-	1	225
LNC_001691	intronic_lncRNA	1.5497	1.39484	1.08886	0.4521	0.4891	0.619051	10.5113	8.87513	10.0158	11.8161	12.5011	14.4452	1	1360269	1362956	-	2	2588
LNC_001692	intronic_lncRNA	0.0422992	0	0.130873	0	0	0	0.000225062	0.590227	0.0117165	0.0223573	1.928	0.439348	1	1360269	1362956	-	3	1741
LNC_001693	lincRNA	0	0.382373	0.885946	0	0	0	0	0	0	0	0	0	1	1395486	1395693	-	1	208
LNC_001694	lincRNA	0.353012	0	0.561099	0.561369	0.980593	0	0.149959	0	0	0.161893	0.277993	0.0800259	1	1400883	1401101	-	1	219
LNC_001695	intronic_lncRNA	0	0	1.89728	1.06773	0	8.1367e-07	0.0792291	0	0.217412	0	0	0	1	1417551	1420753	-	8	1040
LNC_001696	antisense_lncRNA	0	2.71559	0.599232	0	3.1417	0.923235	0.640602	0.826138	1.02019	1.29672	1.0391	0.598252	1	1433530	1433734	-	1	205
LNC_001697	lincRNA	0	0.249737	0	0	0.898877	0	0.154645	0.106365	0.303115	0.337078	0.0955601	0	1	1480449	1480767	-	1	319
LNC_001698	lincRNA	0	0	0	0	0	0	0.571626	0.758248	1.60061	0.264479	0.0756911	0.261471	1	1506200	1506400	-	1	201
LNC_001699	intronic_lncRNA	11.7409	14.6271	13.1877	22.523	20.1006	15.9495	21.98	22.8905	23.3381	31.4662	28.8798	33.6881	1	1509199	1512382	-	5	1643
LNC_001700	lincRNA	0.249719	1.02786	1.38922	0.198555	0.231222	0.203844	0.10608	0.109443	0.46783	0.171784	0.245814	0.33966	1	1531659	1531968	-	1	310
LNC_001701	intronic_lncRNA	27.0991	22.7201	30.4062	15.9481	15.4609	16.9652	1.10093	0.000280826	0.547332	1.75682	0.596687	1.05035e-07	1	1660305	1664583	-	4	919
LNC_001702	intronic_lncRNA	3.42936	5.29056	5.40634	2.16552	2.24286	2.0496	0.658989	0.332058	0.736687	0.426505	0.125649	0.470202	1	1661756	1664583	-	4	797
LNC_001703	antisense_lncRNA	1.05663	0	1.25961	0.630108	0.489185	0.215631	1.51489	1.33138	1.15472	0.726868	0.819244	0.838367	1	1667175	1669418	-	3	293
LNC_001704	intronic_lncRNA	3.22996	0	1.52965	0.0406724	0.23206	2.63659	4.41083e-10	0.167623	0	0.445879	7.40699e-06	0.453276	1	1724646	1728355	-	5	1411
LNC_001705	intronic_lncRNA	5.65972	5.07595	5.03277	6.08307	4.90048	5.48198	0.291145	0.165263	0.446578	0	0.0422365	0.355226	1	1729184	1730338	-	2	361
LNC_001706	intronic_lncRNA	2.61812	5.03691	7.13328	3.90231	6.25134	6.94772	0.298288	0.200221	0.0853312	0	0.15669	0	1	1730440	1733160	-	6	864
LNC_001707	intronic_lncRNA	3.75833	3.5039	3.75022	0.127253	1.39174	1.09316	6.21388	10.2237	6.94252	3.25663	3.8091	3.72164	1	1751498	1754812	-	2	1651
LNC_001708	lincRNA	0	0	0	0	0	0	0.0739708	0.228948	0	0.319431	0.274253	0.157899	1	1771785	1772006	-	1	222
LNC_001709	lincRNA	0	0	0.877549	0	0	0	0.0781777	0.241968	0	0.0843994	0.0724626	0.0834394	1	1774873	1775082	-	1	210
LNC_001710	lincRNA	0	1.75254	0	0	0.630791	0	0	0	0	0.156213	0	0	1	1810168	1810394	-	1	227
LNC_001711	lincRNA	0	0	0	0	0	0	0.154163	0	0	0	0	0	1	1844554	1844766	-	1	213
LNC_001712	intronic_lncRNA	0	4.72904e-09	1.74699	0	0	0.292225	0	0	0	0	0	0	1	1865416	1868244	-	3	1581
LNC_001713	intronic_lncRNA	0.585163	2.04932	2.2562	1.50481	1.42197	1.89158	1.08575	1.27196	0.848437	1.08843	1.38992	0.705415	1	1910099	1916640	-	14	3555
LNC_001714	lincRNA	0	0	0.27554	0	0	0	0	0	0	0	0	0	1	1934708	1934930	-	1	223
LNC_001715	lincRNA	0.536838	0.920691	0.142214	0.142282	0	0.292145	0	0	0	0	0	0	1	2043375	2043807	-	1	433
LNC_001716	lincRNA	0	0	0	0.59952	0	0	0	0	0	0	0	0	1	2193202	2193406	-	1	205
LNC_001717	lincRNA	0	0	0	0	0	0	0	0	0	0	0	0.173455	1	2248336	2248537	-	1	202
LNC_001718	lincRNA	0	0.577011	0.668458	0	0	0	0	0	0	0	0	0	1	2249079	2249354	-	1	276
LNC_001719	intronic_lncRNA	74.0192	77.5479	67.9499	81.6506	80.236	71.3228	81.5157	79.7614	85.8541	86.1801	85.5448	88.2834	1	2251823	2255377	-	4	802
LNC_001720	lincRNA	0	0	0.284428	0	0	0	0	0	0	0	0.070459	0	1	2280349	2280564	-	1	216
LNC_001721	intronic_lncRNA	16.8674	20.3465	8.82887	9.79051	18.3763	7.65033	1.14136	1.75101	1.57271	0.685685	0	0	1	2282971	2288162	-	3	1763
LNC_001722	lincRNA	0	0.371702	0.574148	0	0	0	0	0	0	0	0	0	1	2291844	2292057	-	1	214
LNC_001723	intronic_lncRNA	6.5919	7.07761	4.93861	8.38534	8.98408	10.5231	2.51109	2.91708	3.63969	6.54895	6.46504	7.39797	1	2294420	2302349	-	13	3080
LNC_001724	intronic_lncRNA	4.10285	2.89864	4.04836	3.643	4.67041	3.12583	3.28609	2.36138	2.68006	3.14877	3.45774	3.09678	1	2296626	2302349	-	11	2864
LNC_001725	antisense_lncRNA	0	0.359982	0	0.278156	0.323919	0	0	0	0	0	0	0.237915	1	2311285	2311505	-	1	221
LNC_001726	lincRNA	0	0	0.596337	0	0	0	0	0	0	0	0.0738628	0.0850517	1	2360151	2360356	-	1	206
LNC_001727	intronic_lncRNA	0.426804	0.647974	0.374053	0.330611	0.36596	0	1.63617	1.71683	1.82459	4.81846	4.21324	5.33864	1	2487454	2489257	-	4	1306
LNC_001728	intronic_lncRNA	5.26441	7.13536	2.81782e-08	8.82152	1.11591	4.95229	11.3683	10.6969	4.74363	28.5514	19.71	24.1544	1	2502745	2506349	-	2	3020
LNC_001729	lincRNA	0	0.715665	1.28969	0	0	0	0.196961	0.101603	0.0482571	0.053159	0.319484	0.262772	1	2603461	2603794	-	1	334
LNC_001730	lincRNA	0	0.375192	0.28977	0	0	0	0	0	0	0.0836069	0	0.165312	1	2633652	2633863	-	1	212
LNC_001731	intronic_lncRNA	3.90291	2.86872	4.49945	0.698264	1.68996	1.17374	2.45994	1.70548	2.3906	1.80965	1.02555	1.89549	1	2645567	2649521	-	8	1087
LNC_001732	intronic_lncRNA	0	0	0	0	0	0	0	0	0	0	0	0	1	2645567	2652003	-	12	1357
LNC_001733	antisense_lncRNA	0.762746	0.793019	0	0.516856	1.66092	0	0.286761	0.592855	0.233312	0.367104	0.487518	0.130075	1	2699821	2706458	-	2	491
LNC_001734	lincRNA	1.0355	1.77591	1.09726	1.09779	3.19601	1.12703	0.586506	1.2102	1.07774	1.18722	1.22317	1.25196	1	2714261	2714484	-	1	224
LNC_001735	intronic_lncRNA	2.28556	2.41982	3.24267	2.4579	2.55003	2.52488	11.884	12.4539	11.23	11.3288	10.3342	9.98961	1	2777487	2782139	-	9	1287
LNC_001736	intronic_lncRNA	0.13288	0.552832	0	0	0	0	0	0.0722006	0	0.792058	0.370323	0	1	2808064	2809600	-	3	307
LNC_001737	intronic_lncRNA	2.62374	2.96985	1.66813	3.7551	3.40115	1.71339	3.34368	2.41478	2.89461	4.03093	4.90714	5.41256	1	2830799	2832019	-	3	1014
LNC_001738	lincRNA	0	0	0.539047	0	0	0.830508	0.144065	0.0743164	0	0.0777654	0.133534	0.307523	1	2834025	2834252	-	1	228
LNC_001739	lincRNA	0.303369	0	1.20549	0	0	0.627167	0.128871	0.199435	0	0.556508	0.059725	0.498915	1	2869417	2869671	-	1	255
LNC_001740	lincRNA	0	0	0	0	0	0	0.16172	0	0.0792458	0	0.0749491	0	1	2873365	2873567	-	1	203
LNC_001741	lincRNA	0	0	0.55108	0	0	0	0	0	0	0	0	0	1	2966385	2966607	-	1	223
LNC_001742	intronic_lncRNA	2.35758	3.33077	3.57105	2.88862	0.122294	0.925551	6.4417	5.06823	6.29301	5.04532	4.66231	4.75426	1	2982741	2985696	-	2	2436
LNC_001743	lincRNA	2.43579	3.87159	3.79554	1.72641	1.66511	1.53693	9.4798	10.9844	4.63304	3.25361	9.64692	11.2156	1	2997008	2997233	-	1	226
LNC_001744	lincRNA	0	0.369981	0.57149	0	0	0	0	0	0	0	0	0.244524	1	3073119	3073333	-	1	215
LNC_001745	lincRNA	0.303369	0	0.482195	0	0	0.495277	0.128871	0.332392	0.126298	0.208691	0.11945	0.275089	1	3088086	3088340	-	1	255
LNC_001746	lincRNA	0	0.887955	0	0	0	0	0	0	0	0	0	0	1	3117138	3117406	-	1	269
LNC_001747	lincRNA	0	0	0	0	0	0	0	0	0	0	0.0647865	0.149201	1	3133123	3133357	-	1	235
LNC_001748	antisense_lncRNA	0	0	0	0	0	0	0	0	0	0	0	0	1	3144253	3144498	-	1	246
LNC_001749	intronic_lncRNA	0	2.57486	0.529206	0.486335	0	0	0	0.0190283	0.165283	0	0	0	1	3147287	3148453	-	2	802
LNC_001750	lincRNA	0.330479	1.0202	0.525284	0	0.306001	0	0.0701936	0	0	0.0757799	0	0	1	3156059	3156292	-	1	234
LNC_001751	intronic_lncRNA	0	0.438038	0.781933	0.939479	0	0.88428	0.768385	2.76033	1.63712	0.571176	0.435801	1.23469	1	3160314	3169113	-	12	1181
LNC_001752	lincRNA	0	0	0.605107	0	0.352501	0.932286	0.0808602	0.166848	0	0	0.149898	0	1	3170042	3170244	-	1	203
LNC_001753	antisense_lncRNA	0	0	0.242899	0.276026	0.000600631	0.0343734	0	0	0	0	0	0	1	3238037	3238315	-	1	279
LNC_001754	lincRNA	0	0	0	0.879769	0	0	0.296503	0.0958678	0.0956335	0	0.0790336	0.436047	1	3282651	3284632	-	2	281
LNC_001755	intronic_lncRNA	2.40656	1.57649	2.62244	2.69754	2.83712	3.75178	2.6438	3.74458	3.26266	3.7292	3.18565	3.20589	1	3331979	3335938	-	5	658
LNC_001756	lincRNA	0	0.750385	0.28977	0.579818	0	0	0.154887	0.239696	0.0758974	0.0836069	0.0717822	0.413279	1	3375370	3375581	-	1	212
LNC_001757	lincRNA	0	0.665967	0	0	0	0	0	0	0	0	0	0	1	3393218	3393456	-	1	239
LNC_001758	intronic_lncRNA	0.197175	0.519173	0.390136	0.451563	0.108949	0.437109	1.20986	1.88012	0.702145	3.66285	11.3585	13.4069	1	3409114	3414272	-	7	2929
LNC_001759	lincRNA	0	0	0	0	0	0	0	0.149942	0	0	0.0673551	0	1	3468538	3468763	-	1	226
LNC_001760	lincRNA	0	0.352053	0	0	0	0	0	0	0	0.156901	0	0.0775582	1	3485002	3485227	-	1	226
LNC_001761	intronic_lncRNA	7.96719	10.7221	8.3627	11.3138	13.0925	11.0422	5.13623	6.90709	7.04897	14.1373	10.4813	10.2173	1	3494486	3499408	-	6	2032
LNC_001762	intronic_lncRNA	10.0421	9.94036	10.9736	10.6751	11.4207	9.79532	12.9238	13.2153	13.5759	14.4418	14.8921	13.9295	1	3505843	3509727	-	5	1422
LNC_001763	intronic_lncRNA	5.94598	5.64951	8.55381	5.72025	8.75514	5.13179	1.40595	0.641255	0.697612	1.44699	0.249192	0.610401	1	3520021	3524359	-	9	1292
LNC_001764	lincRNA	0	0	0	0.574424	0	0	0	0.176736	0	0.0901069	0.338605	0.199456	1	3544923	3545136	-	1	214
LNC_001765	lincRNA	0.609118	0	0.484086	0	0	0	0	0	0	0	0	0	1	3576357	3576610	-	1	254
LNC_001766	lincRNA	0	0	0	0	0	0	0.0720327	0	0.282378	0	0	0	1	3580127	3580354	-	1	228
LNC_001767	lincRNA	0	0	0.771511	0	0	0	0	0	0	0	0	0	1	3617926	3618164	-	1	239
LNC_001768	lincRNA	0	0	0.574148	0	0	0	0	0	0	0	0	0	1	3621406	3621619	-	1	214
LNC_001769	antisense_lncRNA	0.0472587	0	0	2.0829	0	0	0	0	0	0	0	0	1	3697369	3702157	-	2	1101
LNC_001770	lincRNA	0	0	0.830326	0	0	0	0	0	0	0	0	0	1	3717822	3718043	-	1	222
LNC_001771	antisense_lncRNA	279.909	387.925	287.602	430.968	406.991	438.926	0.532113	0.174676	0.308152	0.182783	0.212356	0	1	3764460	3765140	-	1	681
LNC_001772	lincRNA	0	0	0	0	0	0	0	0	0	0.21806	0	0	1	3824909	3825152	-	1	244
LNC_001773	intronic_lncRNA	8.69615	27.2107	16.2862	8.57738	3.6809	6.36233	2.50516	2.52926	1.42011	0.545202	1.02934	0.975154	1	3840847	3846106	-	4	1654
LNC_001774	intronic_lncRNA	6.43978	5.11694	6.19769	7.12041	9.03261	6.83734	5.57672	4.71153	5.86613	8.48809	7.30349	8.35822	1	3861964	3870499	-	16	4250
LNC_001775	intronic_lncRNA	18.563	17.4235	19.5892	13.0906	12.0089	14.4857	23.3585	25.2183	25.3285	26.5837	24.1451	25.3191	1	3861964	3870499	-	17	3624
LNC_001776	lincRNA	0	0	0.812117	0.270836	0	0.27805	0	0.0746423	0	0.234319	0.268239	0.231654	1	3885567	3885793	-	1	227
LNC_001777	antisense_lncRNA	0	2.47163	1.90889	0	1.48268	0	0.15895	0.60436	0.318701	0.788973	1.01485	0.713337	1	3886925	3889990	-	2	713
LNC_001778	lincRNA	0	0.583328	0	0	0	0	0	0	0	0	0	0	1	3897506	3897778	-	1	273
LNC_001779	intronic_lncRNA	1.08198	0.000309227	2.38576	2.16135	0	0.56084	0	0.0186198	0	0	0	0	1	3911781	3913996	-	11	886
LNC_001780	intronic_lncRNA	0	0	0	0.414032	0	0	0	0	0	0	0.019542	0	1	3915866	3916697	-	5	373
LNC_001781	intronic_lncRNA	0	0	0	0	0	0	0	0	0	0	0	0	1	3916871	3917422	-	2	358
LNC_001782	intronic_lncRNA	2.4062	1.98762	2.4957	3.32708	5.35024	2.57964	2.25791	1.93678	2.2312	2.20487	2.06025	1.86006	1	3948642	3957194	-	17	2204
LNC_001783	lincRNA	0	0	0.543797	0	0	0	0	0	0	0	0	0	1	3989945	3990170	-	1	226
LNC_001784	lincRNA	0	0	0	0	0	0	0	0	0.198764	0	0	0	1	4046062	4046304	-	1	243
LNC_001785	lincRNA	0	0	0	0	0	0	0	0.144224	0	0.0754588	0	0	1	4079729	4079963	-	1	235
LNC_001786	intronic_lncRNA	9.37927	11.18	10.9039	19.3543	17.9219	17.4364	0.826201	1.71041	1.09484	1.30321	1.58265	1.18347	1	4159100	4161911	-	3	1911
LNC_001787	lincRNA	0.382574	0.393675	1.21618	0	1.06271	0.624586	0.812586	0.419174	0.875998	0.263176	0.376591	0	1	4163846	4164047	-	1	202
LNC_001788	lincRNA	1.43289	3.24382	4.44306	0	0.265351	0.233932	1.21738	1.9211	0.57611	0.919984	0.846288	0.45476	1	4172097	4172366	-	1	270
LNC_001789	lincRNA	0	0.240711	0.185906	0.185996	0.433194	0.19095	0	0	0	0	0	0	1	4269444	4269774	-	1	331
LNC_001790	lincRNA	0	0	0	0	0.678397	0	0	0	0	0	0	0	1	4280464	4280674	-	1	211
LNC_001791	lincRNA	0	0	0.712164	0	0	0	0	0	0	0	0	0	1	4283062	4283320	-	1	259
LNC_001792	lincRNA	1.59145	1.63762	1.77068	1.51846	1.17885	1.81872	0.540836	0.767225	0.265019	1.09477	1.37857	1.01016	1	4290872	4291114	-	1	243
LNC_001793	antisense_lncRNA	0.512624	0.791247	0.203699	0.815189	0.949309	1.46458	1.85098	1.57266	1.44055	1.58688	1.46336	1.16209	1	4299043	4300781	-	2	302
LNC_001794	intronic_lncRNA	0.71968	0.576946	0.893105	0.818078	0.88177	0.548255	0.989858	0.858904	1.33046	1.01158	0.622325	0.764037	1	4311053	4317652	-	8	2805
LNC_001795	intronic_lncRNA	5.38348	3.9951	4.88818	5.28173e-09	2.11293e-09	2.11317	5.98815	2.55277	3.50266	2.01079	4.58677	2.93428	1	4311053	4321030	-	13	3429
LNC_001796	intronic_lncRNA	4.56137	1.75049	5.36921	3.41849	9.05874	3.38986	0.236062	0.911688	0.488679	0.447593	0.578121	1.08868	1	4337967	4341279	-	4	1034
LNC_001797	intronic_lncRNA	1.28392	1.29886	1.28737	2.25997	2.0282	0.24278	1.85334	0.915325	0.669768	1.7118	2.55686	1.83697	1	4449932	4454394	-	6	1604
LNC_001798	intronic_lncRNA	7.63775	7.80436	7.8213	6.32908	6.84022	7.30321	5.8121	6.5589	5.86018	3.60539	4.27874	4.1186	1	4457799	4461318	-	5	1896
LNC_001799	antisense_lncRNA	5.82246	7.77406	5.63052	4.94425	5.71914	6.89594	4.83624	6.5554	5.89699	3.61459	4.18038	4.2056	1	4462428	4464621	-	2	1989
LNC_001800	antisense_lncRNA	0	0	0	0	0.292318	0	0	0.0691807	0.065716	0.144783	0	0	1	4555811	4556055	-	1	245
LNC_001801	lincRNA	1.06737	1.14814	1.19388	1.07969	1.16741	1.02617	0.481444	0.93958	0.397161	0.178467	0.262856	0.34956	1	4632333	4632750	-	1	418
LNC_001802	lincRNA	0	0	0	0	0	0	0	0.0733554	0.139363	0	0	0	1	4635120	4635350	-	1	231
LNC_001803	lincRNA	0	0	0.264897	0	0	0	0	0	0	0	0	0	1	4681418	4681649	-	1	232
LNC_001804	lincRNA	0	0	0.278022	0	0	0	0	0	0	0	0.137744	0	1	4683803	4684023	-	1	221
LNC_001805	intronic_lncRNA	0	0.156391	0	0.0805618	0.0469081	0	0.035845	1.50163	0.0172419	4.13701	2.137	0.221103	1	4685100	4687106	-	3	1532
LNC_001806	intronic_lncRNA	6.25877	2.91263	6.90105	2.83918	8.07078e-06	0.011485	0.000386196	0.334594	4.54206e-07	2.35289	0.714833	1.12493	1	4756912	4760849	-	6	1153
LNC_001807	intronic_lncRNA	1.83342	0	0.273933	0.029144	3.17561	2.23926	1.21222	2.02934	2.66285	2.5395	2.12388	1.5819	1	4777066	4779423	-	4	938
LNC_001808	lincRNA	0	0	0	0	0	0	0	0	0.190939	0	0	0	1	4859828	4860080	-	1	253
LNC_001809	lincRNA	0	0.319664	0.246884	0	0	0	0.065982	0.0680738	0.129329	0.0712331	0.244634	0.0704228	1	4876922	4877170	-	1	249
LNC_001810	lincRNA	0	0	0	0	0	0	0	0	0	0.157595	0	0	1	4898146	4898370	-	1	225
LNC_001811	lincRNA	0.333316	1.71494	1.85428	0.530048	0	0.816251	1.48672	1.02257	1.5958	0.917164	1.44365	1.05785	1	4968397	4968628	-	1	232
LNC_001812	lincRNA	0.353012	0.363254	1.96385	0.842054	0.326864	0.864484	1.04971	0.23207	0.734824	0.161893	0.347491	0.240078	1	4973182	4973400	-	1	219
LNC_001813	intronic_lncRNA	0.820763	0.556246	1.33337	1.63215	1.06476	0.222785	1.05759	0.715697	0.812255	1.09286	1.6418	1.72656	1	5046580	5049077	-	4	1334
LNC_001814	lincRNA	0	0.683043	0	0	0	0	0.140987	0	0	0	0	0	1	5056578	5056810	-	1	233
LNC_001815	lincRNA	0	0.202662	0.684062	0	0	0.568569	0.0697637	0	0	0	0	0	1	5080219	5080440	-	1	222
LNC_001816	intronic_lncRNA	0	0	0	0	0	0	0	0	0	0	0	0	1	5086322	5087437	-	3	264
LNC_001817	lincRNA	0	0.269986	0.908329	0.625851	0.485879	0	0.27864	0.287474	0.0546153	0.203527	0.326065	0.0594787	1	5135521	5135815	-	1	295
LNC_001818	lincRNA	0	0	0.543797	0	0	0	0	0	0	0	0	0	1	5155441	5155666	-	1	226
LNC_001819	intronic_lncRNA	7.71545	9.19562	11.279	9.68179	10.6823	6.99213	25.6496	20.8374	22.8214	20.5786	18.6861	23.2897	1	5156711	5158494	-	4	510
LNC_001820	antisense_lncRNA	0	0	0	0	0	0	0	0	0	0	0	0	1	5160110	5160368	-	1	259
LNC_001821	intronic_lncRNA	30.0208	14.8876	33.6179	7.21074	9.60566	8.09402	9.76967	11.4835	11.5365	20.9254	10.8406	13.6165	1	5202367	5203763	-	2	1308
LNC_001822	lincRNA	0	0	0.968171	0	0	0	0.0646882	0	0	0	0	0	1	5359350	5359603	-	1	254
LNC_001823	intronic_lncRNA	6.62858	6.63703	8.51068	5.71903	6.83407	4.98875	8.99158	11.3539	9.97134	7.56369	7.14384	6.09279	1	5360868	5365043	-	5	1651
LNC_001824	lincRNA	0	0	0	0	0	0	0	0	0	0.228311	0.0653402	0.075238	1	5368071	5368303	-	1	233
LNC_001825	antisense_lncRNA	43.0942	41.6329	75.026	41.4136	35.8833	41.3779	8.29713	10.6663	10.971	11.4456	9.21649	9.34465	1	5373905	5376925	-	1	3021
LNC_001826	intronic_lncRNA	7.72565	3.95818	9.39889	3.46501e-05	2.18311	1.66337	7.41926	9.73328	7.57911	4.16294	3.46767	3.63012	1	5385203	5388080	-	5	2045
LNC_001827	lincRNA	0	0	0	0	0	0	0	0	0	0	0.138996	0	1	5413638	5413856	-	1	219
LNC_001828	lincRNA	0	0	0	0	0	0	0	0	0	0.0791479	0	0	1	5446747	5446970	-	1	224
LNC_001829	lincRNA	0	0	0.527529	0	0	0	0	0	0	0	0	0	1	5448468	5448700	-	1	233
LNC_001830	lincRNA	0	0	0	0	0	0	0.0654583	0	0	0	0	0.279456	1	5452278	5452528	-	1	251
LNC_001831	lincRNA	0	0	0.516493	0	0	0	0	0	0	0	0	0	1	5528089	5528326	-	1	238
LNC_001832	intronic_lncRNA	0	0	0	0	0	0	0.0117507	0	0	0.0327855	0	0	1	5531182	5532273	-	3	243
LNC_001833	lincRNA	0.666631	0	0.79469	0	0	0	0.35398	0.0730406	0.346913	0.229291	0.328103	0.151122	1	5574267	5574498	-	1	232
LNC_001834	lincRNA	0	0	0.59347	0	0	0	0	0.0818195	0	0	0.147015	0	1	5659039	5659245	-	1	207
LNC_001835	lincRNA	1.44488	2.97362	2.00952	1.43606	1.67233	1.17945	1.84136	2.37467	1.65052	1.4081	2.34678	1.8834	1	5694423	5694636	-	1	214
LNC_001836	intronic_lncRNA	0.26935	0.55433	0.142707	0.53845	0	0.366448	10.5594	5.69419	6.38566	13.5343	18.708	12.6336	1	5704202	5705691	-	3	864
LNC_001837	intronic_lncRNA	28.4438	23.988	21.5106	28.2624	25.012	22.8126	58.5517	65.716	58.5268	60.7797	69.197	61.9271	1	5708480	5713676	-	9	2470
LNC_001838	intronic_lncRNA	6.44949	5.80704	5.97988	6.62377	8.46002	5.92276	4.50915	5.29986	6.37619	8.13388	5.87248	8.04136	1	5740732	5747413	-	6	2955
LNC_001839	intronic_lncRNA	0	0	0	0	0	0	0	0	0	0	0.0909436	0.105989	1	5760169	5762818	-	4	1460
LNC_001840	lincRNA	0	0	0	0	0	0	0	0	0	0	0	0.171763	1	5773509	5773712	-	1	204
LNC_001841	intronic_lncRNA	0.065606	0.119051	0.042929	0	0	0	1.40155	0.668825	1.67564	0.533114	0.129232	0.505835	1	5774765	5777233	-	3	1059
LNC_001842	intronic_lncRNA	0.843192	1.68634	1.27698	1.36779	0.640906	1.10409	7.94483	5.34482	3.31369	3.91812	4.20763	3.48532	1	5812583	5819465	-	11	2048
LNC_001843	intronic_lncRNA	0	0	0	0	0	0	0	0	0	0	0	0	1	5858996	5859751	-	2	423
LNC_001844	antisense_lncRNA	0	0	0	0	0	0	0	0	0	0	0.143564	0	1	5936080	5936291	-	1	212
LNC_001845	antisense_lncRNA	0	0	0.386857	0	0	0	0	0	0	0	0	0	1	5954662	5954883	-	1	222
LNC_001846	lincRNA	0	0.713536	0.27554	0	0	0	0	0	0	0	0	0	1	5976380	5976602	-	1	223
LNC_001847	antisense_lncRNA	0	0	0	0	0	0	1.50084	0	0.5325	2.39858e-08	0.74276	1.68113	1	5979171	5979418	-	1	248
LNC_001848	lincRNA	0	0	0.579539	0	0	0	0	0	0	0	0	0	1	6001138	6001349	-	1	212
LNC_001849	intronic_lncRNA	5.37478	5.90359	5.13541	7.53876	7.82847	6.90153	5.60539	5.54489	5.97116	6.67464	6.65799	6.70824	1	6024092	6032808	-	7	2306
LNC_001850	lincRNA	0	0	0	0	0	0	0	0	0	0	0	0	1	6078871	6079087	-	1	217
LNC_001851	intronic_lncRNA	12.2324	10.5757	11.1433	10.7334	11.848	10.2849	2.70061	2.75319	2.76201	2.77937	3.19284	3.0814	1	6109476	6113182	-	5	1309
LNC_001852	lincRNA	0	0	0.28977	0	0	0	0.0774436	0	0	0	0	0	1	6132413	6132624	-	1	212
LNC_001853	intronic_lncRNA	3.35039	3.43277	3.18219	3.26837	2.66409	2.592	3.07838	2.99107	3.03151	4.53864	4.18018	4.74619	1	6173569	6176427	-	5	1763
LNC_001854	intronic_lncRNA	0	0.0728796	0.0415849	0.0563137	0.131157	0.723966	0.209257	0	0.0720635	0.264652	0	0.48678	1	6250832	6255867	-	3	570
LNC_001855	intronic_lncRNA	27.3105	28.6751	28.7651	5.76691	6.15087	6.64794	6.32814	9.02269	5.33539	4.15344	5.62316	4.87891	1	6261191	6265112	-	5	2875
LNC_001856	intronic_lncRNA	8.23138	8.51809	11.5547	1.67279	0.976175	1.06455	10.1367	11.6088	8.89964	5.9123	7.57836	5.91242	1	6269873	6273536	-	5	2982
LNC_001857	lincRNA	0	0	0.869309	0	0	0	0.542105	0.319595	0.303589	0.167214	0.143564	0.165312	1	6284016	6284227	-	1	212
LNC_001858	lincRNA	0	0	0.615159	0	0	0	0	0	0	0	0	0	1	6341654	6341953	-	1	300
LNC_001859	antisense_lncRNA	0	0	0.820211	0	0	0.210616	0.0548023	0.169619	0.0537081	0	0.203184	0.116981	1	6365922	6366221	-	1	300
LNC_001860	antisense_lncRNA	0.712501	1.09976	0.84937	0.849779	1.31945	0.58161	0.227002	0.546464	0.296626	0	0.0701358	0.0807601	1	6372882	6373098	-	1	217
LNC_001861	intronic_lncRNA	0.000137687	5.82789	5.51356	0.399984	0	1.46084	1.48253	2.80195	3.91522	2.60894	2.45953	1.79625	1	6397088	6401146	-	4	1424
LNC_001862	intronic_lncRNA	2.12685	1.22482	2.12599	6.27947	3.73309	3.68112	1.64015	2.03742	1.52477	2.32387	2.69948	1.34443	1	6419614	6423420	-	4	1479
LNC_001863	intronic_lncRNA	5.04329	4.46195	4.92093	4.59156	4.71134	5.46101	7.10352	6.85876	6.84572	7.20137	6.92186	6.98539	1	6438458	6443303	-	5	1945
LNC_001864	lincRNA	0	0	0	0	0	0	0.147281	0	0	0	0	0	1	6445818	6446040	-	1	223
LNC_001865	lincRNA	0	0	0.599232	0	0	0	0	0	0	0	0	0	1	6468838	6469042	-	1	205
LNC_001866	lincRNA	0	0.697956	0.849314	0.269653	0	0.276836	0	0	0	0	0	0.0898131	1	6473736	6473963	-	1	228
LNC_001867	lincRNA	0	0	0.79469	0	0	0	0	0	0	0	0	0	1	6475130	6475361	-	1	232
LNC_001868	intronic_lncRNA	0	0	1.42482	0	0	0	0	0	0	0	0	0	1	6609445	6610179	-	2	220
LNC_001869	lincRNA	0	0	0.822946	0	0	0	0	0	0.287398	0	0	0	1	6631994	6632217	-	1	224
LNC_001870	lincRNA	0	0	0.777995	0	0	0	0	0	0	0	0	0	1	6638267	6638503	-	1	237
LNC_001871	lincRNA	0	0	0	0	0	0.624586	0	0	0	0	0	0	1	6639119	6639320	-	1	202
LNC_001872	lincRNA	0	0.395624	0.305549	0	0	0.313839	0.163322	0.1685	0	0.0881597	0.0756911	0	1	6712862	6713062	-	1	201
LNC_001873	intronic_lncRNA	0	0	0	0	0	0.142741	0	0	0	0	0	0	1	6743981	6745745	-	4	292
LNC_001874	intronic_lncRNA	0	0	0	0	0.484707	0	0.0833082	0.177176	0	0	0.272068	0	1	6748082	6748957	-	2	251
LNC_001875	intronic_lncRNA	0	0	0	0	0	0	0	0	0	0	0	0	1	6749792	6750092	-	2	206
LNC_001876	lincRNA	1.63746	2.40711	2.04497	1.48797	1.51618	1.5276	4.81947	5.79242	4.67455	2.84289	3.17766	3.23478	1	6823303	6823633	-	1	331
LNC_001877	antisense_lncRNA	0	0	0	0	0	0	0	0	0	0	0.0547055	0	1	6824743	6824973	-	1	231
LNC_001878	intronic_lncRNA	0.696525	1.27293	0.553551	0	0.322467	0.852854	0.517796	0.457896	0.507457	0.159715	0.537188	0.394747	1	6866105	6867169	-	4	222
LNC_001879	intronic_lncRNA	0	0.14801	0.126606	0	0	0	0	0	0	0	0	0	1	6871600	6872436	-	2	202
LNC_001880	lincRNA	12.0023	9.25108	11.3128	4.32057	5.61786	3.21693	13.8173	12.7308	14.5266	8.05468	6.60489	7.64474	1	6905517	6909981	-	6	2117
LNC_001881	lincRNA	4.20094	5.60383	2.3561	0	0	0.643406	4.44734	4.26807	3.81149	0	0.214198	0.557432	1	6905517	6911400	-	6	2920
LNC_001882	intronic_lncRNA	10.9742	10.4949	10.236	8.92882	10.7634	10.8485	4.51976	3.75327	4.57876	7.37732	5.80604	6.63593	1	6932037	6933418	-	3	902
LNC_001883	lincRNA	0	0	0.518663	0	0	0	0	0	0	0.299299	0	0	1	6959387	6959623	-	1	237
LNC_001884	antisense_lncRNA	0.375181	0	0.298169	0.894936	0.347392	0.612517	0.876572	0.575503	1.48385	1.11839	0.590903	1.10567	1	6963417	6963622	-	1	206
LNC_001885	lincRNA	0	0	0	0	0	0	0	0	0	0.0751404	0	0.148571	1	6998055	6998290	-	1	236
LNC_001886	lincRNA	0	1.13759	0	0	0	0	0	0	0	0	0	0	1	7002810	7003089	-	1	280
LNC_001887	lincRNA	0	0	0	1.77274	0	0	0	0	0	0.085207	0	0	1	7017709	7017916	-	1	208
LNC_001888	intronic_lncRNA	7.30896	8.16976	6.98463	9.46775	6.34077	9.00058	11.8366	12.1476	10.3754	8.9925	11.2372	10.7926	1	7068554	7074701	-	16	2586
LNC_001889	antisense_lncRNA	1.3627	1.41331	1.48845	2.06857	1.03824	1.3907	5.14066	5.90687	5.38225	4.19666	5.63544	5.30086	1	7079830	7085199	-	2	2417
LNC_001890	intronic_lncRNA	0.060599	0	0.186323	0	0	0	8.8183	9.09061	8.50752	0.511364	0.301835	0.293581	1	7115945	7117528	-	2	1475
LNC_001891	intronic_lncRNA	6.67334	8.66109	7.24026	10.2522	6.77286	2.55804	9.99001	12.0607	9.97985	13.0067	11.646	8.86874	1	7122483	7127606	-	5	1210
LNC_001892	lincRNA	0	0	0.27928	0	0	0	0	0	0	0	0.0691838	0	1	7134699	7134918	-	1	220
LNC_001893	intronic_lncRNA	75.5198	172.202	107.462	171.334	114.423	74.8521	6.22188	4.49253	6.58255	2.9752	2.69915	4.86813	1	7172685	7173671	-	2	911
LNC_001894	intronic_lncRNA	4.73883	6.33167	4.10925	6.76585	7.27959	6.39625	5.67379	5.46366	4.75755	5.37894	4.81661	5.55324	1	7200045	7204623	-	8	2500
LNC_001895	lincRNA	0	0	0.590631	0	0	0	0	0	0	0	0	0	1	7230251	7230458	-	1	208
LNC_001896	lincRNA	0	0	0.573259	0	0	0	0	0	0	0	0	0.0545068	1	7343101	7343422	-	1	322
LNC_001897	antisense_lncRNA	0	0	0.518663	0	0	0	0	0	0	0	0	0	1	7355572	7355808	-	1	237
LNC_001898	intronic_lncRNA	1.28925	0	0	1.97319e-05	2.20637	0.702578	0.580736	0	0.824147	0	0.0778757	0	1	7356782	7361295	-	8	1351
LNC_001899	intronic_lncRNA	390.499	223.812	507.651	116.181	128.271	127.442	317.738	337.659	282.801	149.24	155.101	175.556	1	7398197	7400982	-	4	1482
LNC_001900	lincRNA	1.13653	2.72884	3.91401	0.301222	0.350781	0.309246	0.885124	0.415084	0.473155	0.347478	0.447501	0.772933	1	7434381	7434584	-	1	204
LNC_001901	intronic_lncRNA	0	0.513903	0	0	0.115611	0	0.00447585	1.13082e-10	0.960282	0.293817	0.350191	0.464465	1	7448828	7451316	-	4	1950
LNC_001902	intronic_lncRNA	0.607688	2.51472e-05	0	0.280311	0	0.458467	1.36179	0.999285	2.20906e-05	2.2264e-06	9.92066e-06	2.33801e-07	1	7448828	7451316	-	4	1967
LNC_001903	intronic_lncRNA	3.42179	1.10451	3.04691	4.10577	4.38422	4.90636	2.004	1.64673	2.81372	1.64789	1.9925	2.65951	1	7463675	7467385	-	4	1147
LNC_001904	intronic_lncRNA	13.5606	10.2983	3.20019	8.41138	2.47467	4.80953	18.8602	21.6876	19.0147	20.8407	20.9425	19.4725	1	7523415	7533516	-	25	4423
LNC_001905	lincRNA	0	1.09474	0.281831	0	0	0	0	0	0	0	0	0	1	7548768	7548985	-	1	218
LNC_001906	antisense_lncRNA	0	0	0	0	0	0	0.123788	0	0	0	0	0	1	7569695	7569922	-	1	228
LNC_001907	antisense_lncRNA	0	0	0	0	0	0.0723787	0	0.131857	0	0	0	0.104338	1	7570797	7571004	-	1	208
LNC_001908	intronic_lncRNA	19.9677	23.33	15.6332	29.1446	24	21.2658	81.9757	82.6089	76.6872	84.0157	92.1099	88.7082	1	7574750	7578348	-	4	941
LNC_001909	intronic_lncRNA	2.0042	0	0.764653	0	0	1.94922	1.15136	0.231386	1.3928	1.08492	1.02493	0.92735	1	7599790	7603611	-	4	1865
LNC_001910	lincRNA	1.53787	0.263749	0.203699	0.203797	0.237327	1.04613	6.80507	7.58248	7.30944	2.11583	1.76613	1.97556	1	7605529	7605998	-	2	302
LNC_001911	lincRNA	0	0	0	0	0	0	0	0	0	0	0.138996	0	1	7613484	7613702	-	1	219
LNC_001912	intronic_lncRNA	5.92839	3.08357	5.05675	2.70235	3.74401	2.51556	4.91779	4.75384	5.6095	5.42796	4.1753	6.16649	1	7618041	7621472	-	5	2008
LNC_001913	lincRNA	1.33326	1.71494	0.264897	0.265024	0	0.272084	0.495573	0.584324	0.693826	0.687873	0.393724	0.680049	1	7652142	7652373	-	1	232
LNC_001914	intronic_lncRNA	3.76846	2.79531	4.88455	4.47999	5.29193	4.24965	4.02841	4.21066	5.37381	6.41244	8.22019	8.03905	1	7733363	7740034	-	13	2549
LNC_001915	intronic_lncRNA	6.18222	4.01748	4.72509	9.79497	8.45367	8.90162	11.2952	10.2862	10.2227	14.4117	14.6062	15.8141	1	7733363	7740254	-	13	2540
LNC_001916	lincRNA	0	0.677254	0.261529	0	0	0	0	0	0	0	0	0	1	7795855	7796089	-	1	235
LNC_001917	lincRNA	1.0355	0.710364	3.29178	1.09779	0	1.40879	1.83283	2.94986	2.22733	1.9787	1.29112	1.25196	1	7798831	7799054	-	1	224
LNC_001918	intronic_lncRNA	0	0	0.759813	0	1.59192e-09	0	0	0	0	0	0	0	1	7850468	7856024	-	5	4385
LNC_001919	intronic_lncRNA	0	0.290156	0	0	0	0.186968	1.63304	1.42924	1.9843	1.04624	1.48281	1.36886	1	7850468	7856024	-	6	4111
LNC_001920	intronic_lncRNA	0	1.07752	0.293188	0.555062	0.484787	0.284923	1.55217	0.700457	0.911557	0.648702	0.679275	0.567524	1	7850468	7856255	-	6	4345
LNC_001921	lincRNA	10.5602	10.076	10.5298	15.9228	14.6767	14.9832	17.2699	18.6286	17.387	20.9954	24.6327	22.2711	1	7861232	7870661	-	23	3769
LNC_001922	lincRNA	0	0	0.611098	0	0	0	0	0	0.160061	0	0	0	1	7919197	7919397	-	1	201
LNC_001923	lincRNA	0.246548	1.77591	2.35127	0.196034	0	0.201255	0.209467	0.108054	0.205284	0.0565342	0	0.111782	1	7945443	7945756	-	1	314
LNC_001924	lincRNA	0	0	0.80157	0	0	0	0	0	0	0	0	0	1	7953679	7953908	-	1	230
LNC_001925	lincRNA	0.35625	0	0.283123	0.28326	0.989589	0.58161	0.681006	0.156133	0.741566	0	0.350679	0.403801	1	7962205	7962421	-	1	217
LNC_001926	lincRNA	0	0	0.520852	0	0	0	0.208804	0.143616	0.136423	0	0	0	1	8007017	8007252	-	1	236
LNC_001927	antisense_lncRNA	1.80611	1.11511	0.287074	0	0	0.294863	0	0.158311	0	0	0.355572	0.081887	1	8088389	8088602	-	1	214
LNC_001928	antisense_lncRNA	0	0	0	0	0	0	0.0700988	0	0	0	0	0	1	8092388	8092620	-	1	233
LNC_001929	lincRNA	0	0	0.285745	0	0	0	0	0	0	0	0.14157	0.0815079	1	8179062	8179276	-	1	215
LNC_001930	lincRNA	0.706023	0	1.1222	0	0	0	0.824775	0.618853	0.58786	0.647573	0.833979	0.640207	1	8227780	8227998	-	1	219
LNC_001931	lincRNA	0	0	0	0	0	0	0	0	0	0	0	0.147328	1	8241581	8241818	-	1	238
LNC_001932	intronic_lncRNA	0	0	0	0	0	0	0	0	0	0	0	0	1	8244607	8245813	-	2	234
LNC_001933	intronic_lncRNA	0	0	0	0	0	0	0	0	0	0	0	0	1	8252639	8252984	-	2	212
LNC_001934	intronic_lncRNA	3.68872	9.13899	2.84058	6.6681	4.18565	5.60607	0	0	0	0	0	0.0232572	1	8253307	8255537	-	3	756
LNC_001935	lincRNA	0	0	0	0	0	0	0	0	0	0	0.149898	0	1	8260401	8260603	-	1	203
LNC_001936	lincRNA	0	0	0	0	0	0	0.142203	0	0	0	0	0	1	8318309	8318539	-	1	231
LNC_001937	lincRNA	0	0.393675	0	0	0	0	0	0	0	0	0.150637	0	1	8328542	8328743	-	1	202
LNC_001938	lincRNA	0	0	0.728987	0	0	0	0	0	0	0	0.0601953	0	1	8402446	8402698	-	1	253
LNC_001939	intronic_lncRNA	1.50577	7.21771e-07	0	0.3062	0	0	0	5.14598e-05	0.0268837	0	0	0	1	8406811	8407334	-	3	305
LNC_001940	lincRNA	0.719098	0.369981	0.57149	0	0	0	0	0.157578	0	0	0	0.163016	1	8441531	8441745	-	1	215
LNC_001941	lincRNA	0.827188	1.76839	1.51125	0.570735	0.490032	1.42183	0.677847	1.06784	0.820297	0.907184	0.577495	1.06734	1	8464150	8464388	-	1	239
LNC_001942	lincRNA	0	0	0	0	0	0	0.231245	0	0.226628	0.0832162	0	0	1	8643636	8643848	-	1	213
LNC_001943	intronic_lncRNA	1.20386e-06	9.74347e-07	3.38159e-06	0	2.7658	1.14477e-09	0.839299	1.54109	0.540329	2.55917	0.906165	1.48094	1	8655551	8658909	-	5	1879
LNC_001944	intronic_lncRNA	0	0	0	0	0	0	0	0	0	0	0	0	1	8659796	8660222	-	2	351
LNC_001945	intronic_lncRNA	0	0	0.796669	0	2.618	1.31728	0.217553	1.72257e-05	0	0	0.406611	0	1	8662140	8663109	-	2	569
LNC_001946	antisense_lncRNA	0.623796	0.641895	0.49575	0.495989	0	0.2546	0	0.0683472	0.28317	0.143038	0.0614041	0.131353	1	8798906	8799153	-	1	248
LNC_001947	lincRNA	0	0.791247	0	0	0	0	0	0	0	0	0	0	1	8872261	8872461	-	1	201
LNC_001948	lincRNA	0.366333	0	1.74682	0.873829	0.678397	1.19614	0	0	0	0	0	0	1	8896861	8897071	-	1	211
LNC_001949	lincRNA	0	0	0.673319	0	0	0	0	0	0	0	0	0	1	8981447	8981720	-	1	274
LNC_001950	lincRNA	0	0	0	0	0	0	0	0	0	0	0	0.081887	1	8990118	8990331	-	1	214
LNC_001951	lincRNA	1.68832	1.38984	2.14681	0.268481	1.87592	0.826897	1.50611	0.813926	1.40575	0.929127	0.997148	0.306186	1	9021645	9021873	-	1	229
LNC_001952	lincRNA	0	0.723569	0.274315	0	0	0	0.21994	0.151275	0.574796	0.870626	0.611584	0.0782476	1	9077926	9078149	-	1	224
LNC_001953	lincRNA	0	0.841221	0.946759	0	0	0	0.184531	0.0640005	0.371519	0	0.479692	0.0746528	1	9078907	9079190	-	1	284
LNC_001954	lincRNA	0	0	0.587818	0	0	0	0	0	0	0	0	0	1	9088595	9088803	-	1	209
LNC_001955	antisense_lncRNA	0	0	0	0	0	0	0	0.0345302	0	0.00770939	0.00706863	0	1	9093693	9093922	-	1	230
LNC_001956	antisense_lncRNA	0	0	0	0	0	0	0	0	0	0	0	0	1	9245381	9245599	-	1	219
LNC_001957	antisense_lncRNA	10.4785	11.7883	10.7754	9.27657	12.5192	8.63467	0.0919776	0.270859	0.127613	0.686596	0.432174	0.367262	1	9299716	9300984	-	1	1269
LNC_001958	intronic_lncRNA	3.08775	5.36711	0	7.37265	13.145	6.43634	0	0.0782289	0	0.104918	0.223962	0.1604	1	9306798	9317615	-	5	673
LNC_001959	antisense_lncRNA	0	0	0.293909	0	0	0	0.3142	0.16208	0	0.0848013	0.0728077	0.167673	1	9423626	9423834	-	1	209
LNC_001960	intronic_lncRNA	3.03466	1.27458	0.493	0	0.630791	0.465699	7.10221	9.37779	11.4022	2.57732	0.0840591	0.0518473	1	9559996	9562486	-	3	1253
LNC_001961	antisense_lncRNA	0	0.581207	0	0	0.522983	0	1.19967	0.371312	0.646645	0.388544	0.722782	0.704228	1	9562619	9562892	-	1	274
LNC_001962	lincRNA	2.23311	3.86866	0.788766	3.74844	9.41954	4.29927	0.876184	1.52888	0.788546	1.31726	1.91005	1.89769	1	9667413	9667724	-	1	312
LNC_001963	lincRNA	0	0	0	0	0	0	0	0.162856	0	0	0.073156	0	1	9773831	9774038	-	1	208
LNC_001964	lincRNA	0	0.834422	0.283123	0	0	0	0	0	0	0	0.140272	0	1	9783911	9784127	-	1	217
LNC_001965	lincRNA	0	0	0.539047	0	0	0	0	0	0	0	0	0	1	9799207	9799434	-	1	228
LNC_001966	intronic_lncRNA	0	0	0	0	0	0	0.481755	0.702418	0.341668	0.266165	0	0.220793	1	9871190	9872520	-	3	345
LNC_001967	lincRNA	0	0	0.890205	0	0	0	0	0	0	0	0	0.0846428	1	9885467	9885673	-	1	207
LNC_001968	lincRNA	0	0	0.57149	0	0	0	0	0	0	0	0	0	1	9915729	9915943	-	1	215
LNC_001969	lincRNA	0	0.307369	0.474776	0.475005	0	0.243829	1.39577	1.30911	1.05702	0.273973	0.117612	0.203143	1	9940374	9940632	-	1	259
LNC_001970	lincRNA	0	0.719964	0	0	0	0	0.074304	0.0766597	0.0728204	0	0	0	1	9958302	9958522	-	1	221
LNC_001971	lincRNA	0	0	0	0	0	0	0	0	0.155444	0	0	0	1	10070925	10071131	-	1	207
LNC_001972	intronic_lncRNA	3.54066	2.77748	2.80828	2.6789	2.21055	2.36247	4.12949	4.79258	3.95531	3.37524	2.91106	2.82965	1	10071816	10076363	-	8	2116
LNC_001973	intronic_lncRNA	2.68433	0.946893	2.13439	1.06614	0.398749	0.447839	1.32082	2.65083	1.51719	1.43579	1.80211	1.64978	1	10071816	10080365	-	9	3862
LNC_001974	lincRNA	0	0	0.826619	0	0	0	0	0	0	0	0	0	1	10105442	10105664	-	1	223
LNC_001975	antisense_lncRNA	0.331891	0	0.263765	0	0.307308	0.270921	0.211481	0	0	0	0	0	1	10161377	10161609	-	1	233
LNC_001976	intronic_lncRNA	0.491638	1.58497	0.984886	1.66426	5.41395	2.3734	4.57535	3.9938	5.0527	11.1314	9.41781	9.95182	1	10168170	10171182	-	2	1180
LNC_001977	lincRNA	0	0.210305	0.649694	0.325003	0	0.16683	0	0	0	0	0	0.0463308	1	10249068	10249446	-	1	379
LNC_001978	intronic_lncRNA	3.13927	5.82385	4.03869	4.46453	6.31812	5.93831	2.66297	2.57636	2.15836	5.70687	4.83531	4.53291	1	10267209	10277277	-	6	6978
LNC_001979	intronic_lncRNA	5.44245	4.72583	8.16203	3.15793	0.806462	5.30975	4.58313	4.60487	4.66318	5.38073	5.09206	5.70048	1	10267209	10277277	-	10	6293
LNC_001980	intronic_lncRNA	6.90636	6.72139	7.49167	5.26869	4.32152	6.4005	7.88824	7.19864	6.91443	6.80549	6.13613	6.74873	1	10280032	10284583	-	5	831
LNC_001981	intronic_lncRNA	1.8737	3.61762	2.18361	1.96154	2.25523	1.7742	2.26662	1.88887	2.18905	1.68128	1.91344	1.34009	1	10285877	10288768	-	5	1392
LNC_001982	lincRNA	0	0	0	0	0	0	0	0	0	0	0	0	1	10345351	10345551	-	1	201
LNC_001983	lincRNA	0	0.297085	0.458892	0	0	0	0	0.0632656	0.0600972	0.0662017	0.0568387	0.0654487	1	10349578	10349845	-	1	268
LNC_001984	lincRNA	4.53504	3.93141	4.9912	2.25367	1.27418	4.12045	2.24554	1.65825	2.55059	1.91939	2.47747	1.91887	1	10372208	10372578	-	1	371
LNC_001985	intronic_lncRNA	0.747669	1.06911	0.607492	1.35543	1.13989	2.70579	1.09932	1.08182	1.19128	0.918755	1.30377	1.16181	1	10376926	10381108	-	4	1852
LNC_001986	intronic_lncRNA	3.42568	0.393418	0.278058	0.311203	2.06277	1.70702	0.508526	0.537389	0.552884	0.715796	1.10373	0.477378	1	10379401	10380300	-	2	676
LNC_001987	lincRNA	0	0	0.523059	0	0	0	0	0	0.0685006	0	0	0	1	10402136	10402370	-	1	235
LNC_001988	lincRNA	0	0.862403	0	0	0	0	0	0	0	0	0	0	1	10456504	10456780	-	1	277
LNC_001989	lincRNA	0	0	0.284428	0	0	0	0	0.078426	0	0	0	0	1	10488670	10488885	-	1	216
LNC_001990	lincRNA	0	0.688931	0	0	0	0	0	0.0733554	0	0	0.0659035	0.151773	1	10611735	10611965	-	1	231
LNC_001991	lincRNA	2.03779	3.26188	2.87911	3.06053	2.93511	2.40274	0.192367	0.148849	0.8955	0.155757	0.133728	0.153986	1	10616758	10617099	-	1	342
LNC_001992	antisense_lncRNA	0	0	0	0	0	0	0	0	0	0	0	0	1	10652766	10652992	-	1	227
LNC_001993	lincRNA	2.6828	1.60986	2.28578	0	0.0204012	0	2.67749	2.61735	1.86135	0.456969	0.314897	0.563314	1	10725777	10727724	-	2	831
LNC_001994	intronic_lncRNA	0	0	0.195319	0	0.0758546	0	43.2373	17.3766	32.5611	23.1318	16.4045	25.2142	1	10775636	10778031	-	2	947
LNC_001995	intronic_lncRNA	0	0.0742714	0.172084	0.057389	0.267324	0	203.137	80.5801	147.199	142.41	104.086	133.49	1	10783232	10784937	-	2	1075
LNC_001996	lincRNA	0	0	0.512207	1.28113	0	0	0	0	0.201238	0	0	0.0730527	1	10794329	10794568	-	1	240
LNC_001997	lincRNA	0	0	0	0.187932	0	1.04384	0	0	0.00883523	0.0736632	0.435505	0.37922	1	10811713	10814118	-	2	232
LNC_001998	lincRNA	0	0	0	0	0	0	0	0	0	0	0	0	1	10814376	10814586	-	1	211
[truncated: 22,369 more rows]
