# Supplementary material for: Identification of tissue-specific and cold-responsive lncRNAs in Medicago truncatula by high-throughput RNA sequencing
Source: BMC Plant Biol. 2020 Mar 6;20:99. doi: 10.1186/s12870-020-2301-1 (PMC7059299; doi:10.1186/s12870-020-2301-1)
Supplement: Supplementary file 9 — Additional file 9: Data Set S2. lncRNA sequence. [file 12870_2020_2301_MOESM9_ESM.xlsx]

## Sheet: lncRNA sequence
>LNC_000001
ATTTCATCCAATAAAAAAGTGGATGTTAGAGAAAATTTTAAAAAGAGTGTGCATAACCCTCTTCATTCATGTTTTCAAACCAAATATCTCAATTATAAATCTCTTTTCTTTAAATATAATTATCAGTTAAAACAAACTACTAAGATATTAATTGCAATCCCTTCCCTATTTTCTTCTGTTGGGATTCCTGGACTACTTTTATCTACTTTTACTTCTCCTTCTTCCCA
>LNC_000002
CCACCATACTAGAAGTTAATATATATATATTTTAAAAAGTTAATATATTTTGATTGAATTAAATCCAGATTTTTTTTTTTTATTTGCACGCCCTTCTTGTATGTAACATAGACAATCTAATGGTGAGAGAACATTTGATGGTCCAGGATTAAGATAAAGATTTTCCAAGCTAATTTCATAGCTAGAAAAAAAAAAAAAAAAACATAAAAACTCAAGCAATATACAT
>LNC_000003
GTAATTTCGAGTAAAAATAACAATCCACATGGAACACACATATAGAAATAATTGTAGTAGAAAGAGTGGAATATATATTTGGCTCAAAATCTCACTAGTTATGTTATACATAATTGTGTTGGTGAACATTTTTGAGTATCTTCCGCAGCAAGACCAATCCTCCAATCTTCTTGAAGGTTACATATGGCATGAGATTTCCAACAGCTCCAAGATCACAT
>LNC_000004
GAAAATGAATGGAGGTGTGTATATTGGGCGTAGTACAGAAATTTAATAAAGAACATTGCTATTTAGTAAGATACCACCCTTTCATGAAATCCATGAAAGCACAGTGGGAAACGGAAAGTTGTGGATTTGACAAAAAAAATATATCGTATTGGTGGTATAAATTTGCGACGAAGTGTTTCGTAAATTTAACTCAATTGGTAGTTATCGTGATATTATGTGCAGGG
>LNC_000005
AATAAAGGCTAGTAATATTCACATGGATATGGATAAAAAGCTAGATACAACAAACAATTAAGCCACAATCAGCTTATTGACTTGTATGTGCTATAGAATATTTAAGAATGGTGTACTCTTTACTTTCATATACACTAATTTCCACACATAAAGGGTTTATGAATTCCTTTATAAATCTCTTTGACCTATCTCTTATTGACTTGTATGTGCCATGCTATTGAGGATGATTTCTCATATGTTTCTGTTAGTCTTCTTCTTTTCCCTTATCTAGCTCGCGAAAACTCGATGGTTCCTCCTGTTTGAAATGAAAATCTTCCACCAGTGGAGGCCATAACACTAAAGTGGGAATGTAACAATCTACTACATTACCATTTCCAAGAACACCACTTCTTCCTCTTC…
>LNC_000006
TGACATTTGGCTATCAGTTTCCTCCTTCGTGGCATAATTTGTTTGCAAGGTCCTTATTGTAAACATTCCCTCGATCGTTCTTCCTTACTCACTGCTCCTTGCGGTTAATAGTACTATAAACATGGAGCGTGAGTTTTAAGTCTCAACGTACATTTCTACTGAGCTTTGACTTTGTCTGAGATCCTCAAAACTCATATACTCAATAAGTAAAATTAAGAAAGAATCAGTTTTCC
>LNC_000007
TGACAGGATTGAAAGAAAATCAACTAGTGGAAATTGTCAATTCCTGGGAGAGAATCTGATATCCTGGGCAAGCAAAAGACAAGCAACTATTGCTATGTCTACAGCAGAAGCAGAATACATTTCAGCTGCAAGTTGTTGCACACAACTACTTTGGATGAAACATCAGTTGGAAGATTATCAGATTAATGCTAACAGTATTCCCATCTTTTGTGATAATACTGCTGCTATTTGTT
>LNC_000008
TTTATTTTTAATTCCTTTCATGTGCCCCACTTTTAATCTTTTTTATGGAAAGTACCCAATCTCAACTGATCGTCTAATCTTGTGGTTATTATTTAATAAGCTTATCTCTCATAATAAAATACCCTTTAATATATATATATATATATAGAGAGAGAGGGGTAGGATCCGTTGACACCAGGTGTCAGCGGATTCATTGACACCAAATCTCAACCGTTTATCTATTTA
>LNC_000009
ATAAAGTCTGAGAAAAAAATTTATCGCAAATTTACATGTGACATAATATATATAAATAGTCATAAATCGAAATAAAAGAGGTTCGACTTTAACAAAAGTACAGTTTGAAATAAGTGAGATGAAATATAACCTTGCCAATAATGTGCTAAATAAAATTAGGAGGTAAATTACTCGCAATAACAAACAAAGCCCAAATGCTGCATTTGACAAATTAC
>LNC_000010
ATCTAGTCCTTACATTTTTATGCTGGTTTCAATGGACTGAATATGCTAAAACCAATTCACTTAAAATTGCAAAGTTATAAAAAAATAGCATCTTAGATTTTGCCTTCGTCTGGAACTTTTTACTTTTTCCAGCTGTATAAAAGGCAAGTAATACACATACACCTGTATCATCAATATTCATGCTGCAATATGAATATGAATTTCCAAATTTTCACTAGTACTGCAACACTATTGAAAGTTTTAATGTGTTTCATCTGCAACTTGACAGTTACGTATACCCCAAAATGACTTAGGTTTCAGTTTTCTGTTTGTGGCTGTAAAAAGCCACCCCATATGGGTTTCACATGTCGCACAGTTAGCGATTGTCCACGCATACCCCGGAAACCAACTGTATTTTGT…
>LNC_000011
ATCTAGTCCTTACATTTTTATGCTGGTTTCAATGGACTGAATATGCTAAAACCAATTCACTTAAAATTGCAAAGTTATAAAAAAATAGCATCTTAGATTTTGCCTTCGTCTGGAACTTTTTACTTTTTCCAGCTGTATAAAAGGCAAGTAATACACATACACCTGTATCATCAATATTCATGCTGCAATATGAATATGAATTTCCAAATTTTCACTAGTACTGCAACACTATTGAAAGTTTTAATGTGTTTCATCTGCAACTTGACAGTTACGTATACCCCAAAATGACTTAGGTTTCAGTTTTCTGTTTGTGGCTGTAAAAAGCCACCCCATATGGGTTTCACATGTCGCACAGTTAGCGATTGTCCACGCATACCCCGGAAACCAACTGTATTTTGT…
>LNC_000012
AAAACATTGTCCATTGATCCCTTTCATCTCATCTAAACATGATTAGTTTTTCAAGCCAAGATGAAAATATAAAAGTGGGGAGCTAGGTTGAACATAAGAAAACATCAAGTCTAAATTTAGAAAGACCAACTCTATCTCTAAAGAAATCACTGAATAAAATTCATAATAAAATCCCACCAAATAAAACCTTGGATAAAGTGATAAAAGAAGCAATACACAAACATTCCCTTTCTATAAAATATGAGAATAATGGGAAAAAGTACACTGAAAAAACCTAAGCTCGACATATATACTAATGAAAATAATGTAACTATATTTATTTCCTTGTTACAATGATGCTATTGTTTATAAGCAAAAATCTTGTATTTGTGAATATTTTCGCTAATTTCATGAATTGAA…
>LNC_000013
CCTCCTCATCTTCCATGTAAATGGATGATAATGGGTTACTTTTTGACATCTTCTCTTGCCCTTGTTGCAGACCAGGTAACATGTGGTGTGACAATATTATAGGTTTGTTCCTCCTCTTAATAACATCACAATACTCTCTGGCAAGAACATTTACTTTTCGCTGATCCATTCCCAATTGGCAGATGTCGGCCTGGAGGAAAAATATGTCAGCACACTGCATGCATGGATAGAATATTTGAGAAGCGGTCAAATCTTCCTGTTCACTTCGTCCCATTATTTGGCTACACCTGACGATCCTTTTAAGGCTGTTATTCTGAGCTATATCTAACACACAGGGCCAGTACTTA
>LNC_000014
ATGAAATGTTGCACTGGCAACAACTGATAACGTTTTTCAAACTAGAAAACTGTAAAAAAAAAAAAAAAACTTTATTTCATACACAGTTCATTCAATAAACTTTGGACTAAGAGTTTGTACACATCCCTCATAATCCTCATATACAGATGAAAATAGATGTCACTGAAGCTTATCAAAAAAACCAATGATAAACTACAGATCCAAATAATAATTCAACTTTGAGATGTTTGTTTCATTCCTTAATTTTGTGAGAGCTTTTTTCTCTATTTTCCTTATCCACTCTTTGCTAACTTTGAAAATCTTCCCTATATATTCAAGAGACTTGGGTTGGTGATCATCATTAAGGCCGAATCGTAGGATTATTATTTGCCTTTCCCTTGAGTCCAAGCTTTGGAGGAT…
>LNC_000015
CAAATAGTGACCATAGCACTGCTGTAGCACTATAGGATAGCAAAATTTGAACAAACTGTTATTCTCCGCTATCAGCAATTGACAAGATTGTGTATGACTCGATGTCAAATGCAACTCAACTCTGACGTTAGAAAATTGCATGTTGAGTATATGGAAGCTGCTGCTGCATTAACAGCTAACTCTTTCTCCGAGATGTCTATTTGTGATGATCTGGAGTGGTTTTCTGAAGTTGCCAACTGTGGTAAACCATAACCCTTGCTCCAGTTTATATGTTGCACGCCCTGATCACATAGCAATTGCTTTTCTTTTATTTGATTCAACCAACTTTCAAGTTGCTTTTCCTCTTCAATAAGTGCTTCATCCATATGATCAAACAACGCAGTCCATCTTGCCTGATGC…
>LNC_000016
CGCAGCCATCAATAATATCCTTATATCTAAGTTAAATTGGATCTTAATGAAATATGTTCATTCTTAGATCAACTTCATGTTATGTTGATAACAAATAATGAGCACCTTGATTTGAAGAAGAGAACAACATGTTATGTTCATTCTAAGAATATCAATAATGAGAATATGATGTGTGTATCTTGGTGCATAATAATTTTTTATGCATGCTCTTCTT
>LNC_000017
AACTGATTCTCTTTTATTTGCAAAACTGACATGTTTGTATTATTGTGTTGAAGTACACAATTCCCTTGCTAACAAATAGCATAGCTCTTGTCATAAAACATAAACAAAATGTTAAACCAGGTTTTAGAAATTAATATCTTCAGCTACCCTTCAAAAACAAGCATTCTAGCTAAGCGATGGCTAATGCAAAAGGACAAATGAATGCCACGTAAATTAGCAGAGCTAAACTGGAAAATACCCTGTTTTAGAGAATATGAGAAAGAAAGAAAAAACATCCCTAATTGTATTGTAGATAATAACTCAACATTTTCTAACAGTTACATGGCACCGCCCCCTCTTCGCAAAGGTGCTCCAAAGAGTCATCAGATTGGTGTCTGAAATCAAAATTCAAAAAAAGAA…
>LNC_000018
CTTGTCTACCTAGTTCCAAATCACCGAGACCACAACAAATGTTCAAAACAACCGGAAACACAAAAAAATCCAATTTTTCTCCCAGCCCATCACATAAAAACTCTTCAAAAAGCATAAAACCTTTGTAAAACAACCCCATGTTAAGATGAAGACGTAAAACCGCAGTCCAAGAATGCAAGTTTTTAAGAGTCATTTTATCGAACATGTGCCAGGCGTCTTCGAAAGAGGAGTTAAT
>LNC_000019
GTTTGTTCTTCATTGATTGAGATTGTGTAGTTTCCTTCCCAAGATAATATATATGATGATGATGATGATGATATGCATGGGCAATGAGTTTCAAAACAGTGTTCATAGTAGTGTTTTATAAACAGCCGCAGACAAGCCAGTCAAACCAGAAACCAATGGGTTAGTTTGATCCGCCTACTCGATTGACCGTGTAACTTAACTAGACCAACATAAACCAGCGA
>LNC_000020
ATCAAATTGGACGTCGAAGATCCAGCTGATGAATAGTGCCATAGAATAAAGAACACTATGAGTGATACACTGAAGAACCTTGTTTTTAGAGAGATTAGGAAGAGAGAAGACGAGTGATGTAAACGGCGTGGCAATGACGGTGAGCAACAATGAACCTATAAACAATTCAGGTAGATTTGATAGTCCTAACGAAATTGCACCTTCGTCACGCAAAGGTAAAACTACGAAATAAGCACTCAAAATGAAGAAGAAGCAAAAGAAGGAATGGAGAAGAGCAGAGGATTCGTGCGGGTGCACCGTAACGAAAACGGACACGAGCGCATCTAATCGGGACCTCCCCATCGTTTTCCTGTTTTCCGATCGGAGGCAAAGAAGAAGAAGAAGAAAAAAGCAAGTTTT…
>LNC_000021
TGGAAATTGAAAATGGAGAAAATTTGAGAAAATTTTTAATGGAGAGGATGTCTCCATCCGTTCACCAATTTCAATGCGCATGTTTGCTTTTTCAACTTTCTTTACATTCCCTAAAAAAACAAATCTTTACATTTTTTTTTGAAGGAAATTTTCTTTACACTTGTATTAGAAAGAAAAAAAAAAAGAAGTTTCTTTACACTTTTTTTTGTTTGAATGATA
>LNC_000022
GGGGGATGTAAGCTAGCAAAATCAAAAAACGATTAGAAAACTTATTTCATTGTTTTTTTTTTATTTCTTATTAAACCGGATGGAACCGTCACCTATCCTGGGAATTAGAAGTTTTCATTCCCATGTTAAAAGTTACCTAATATTAATGCTATTATTCCAAATTTACCCATTCGGTTAAATTTAGAATGATTTTTCCAATTCCTTTGATATTTCCCAAG
>LNC_000023
GCACATATCAACTTTTTATGAGCTTAAATTGTGACATCAAGCATTAAATTCTAGAGAACTTGATTATAGATGATAATCTAGTATGAATCAATTGTTCAAAAAAAAAATCTAGTATGAATCAAAATAAATGTATAATTAAAGTCAATCATTTTGAAATGAATATCAACAATTTAGCCTTCAATGTGAGATTTATTACATTAAAATAAATGTCTAACCAAAGTTAATCAATTTTGTCATTAATATCGACAATTTAGCCTTCAATGTGAAATTTATTACATCAAATAATGAAAATAAACAAGAATTAATGAGTCAAATTATTCTTTATCCTCATCTCCGTCCAAGTCATCAAAGAATTGTTCTTCATCCTCTTCGTCTGATTCATCAAATAAGTGTTCTTCA…
>LNC_000024
CAAAACTTTTCCATTGTGAATTAGCAATTGTTGTCTGCATGGGTAATTATCTTTTCCTTGAATGTCTTCAATATTCATTTTTACAGCCATTATAGAATCAGAAGGATGAACTCTGATTTCGAAATGGCTTCCTTTCAGAGTCTTCACTGTGAGCTTCATGACTGACTGATCCAGAATCAAAGAAATCGAAGCATCCGGTGGTTTGTATACTCAGCCTTCATACACAACCATGGTGGGAAATTATAAGGAATCAGTATAACAGGCCATGCACTATATTTCAAATTCATTGCTCTAAATGGATTGAATCCATCACTAGCCAATCCAAGTCGTATGTTACGTGAATCACGAGCAAATTCAGGATGATGACCATTGAAGTCTTTCCATGCTTGTCCATCAGCA…
>LNC_000025
GTTGAAGAATTAGCAGCGACTCATAGAAGGGGTATACATAAATATCCTTTTATGTATCAGTAGTATTGCTAGGATCCATCGACAACGTTAATAAATGATCCCTATTAGTCAGACTCAATAAAATTTAATCAATCCTTTTTTCTGTCGTTAAGGTCGAGAACTGAACCAAGAATTCCCTTTCTTTATCAGCAATAAAATTGTTGTTCAAGATTCAGGATTCTATTTTATCATCAATCCAATCACTATTCACGTTTTTTCTTTTTCTTATGAAGGTATAGATAGCTTTACTTGTATGACTTATGTTATTACTAGATAAATAGTCACTTCAACATTTCTT
>LNC_000026
CTTCCATGTCATTTTGCTCTTTCCTTATAAATTTTTTTTTTTTTGACAAAAGTAAAAGATATTCATTCATTCAAATTGATAGAGTACATCGATATAATGCAAATTCGCTAAAAACAAAAATGATGAATCTGTGAACAGACTCGCAACATCCATGTTAATAGCATAAAGTGGCAAGGTACAAATGTCTACACATATGACTATATTTAAATCTCCGGAATAACC
>LNC_000027
CAGAAATCAAAAATCTTTACTACCAATTATGTGATGAGACGTACCAAGTCGAGGACCCATGGAGTAAGAGATTGTGACTGAGAGATGCAAGCAAATGATTTACTAAAACAACAAATCTTTACCCAACAAATATTGGCAAAATTTTACCCACCAAAAAGAATTTCTATAAGATAGTATTAGAGAATTCATCAACGTCGATTGAAT
>LNC_000028
CTTGAGTCAACTATAACAACTTTGACTTTGAGGGGAAGAATACAATTACAAGATCTATTATAGTGAAGCTTGATTAAAACTTAAATTTATTATTAGCATCATTGACAAAATAAATTTGCCCAAATACAAAGTTTTGGGACAGTTAATACAAAATAAAACTATAAATATATAAGCCATATGTTTCCCCCAATTGGAGTTGGTTTGGACTATGTAACAATGTAAATCCTTTCTATATATATCCGTGGTGGTGATCAAGTGGACAAGCCGGCCAAAAATGCCACTCCGGTGGACGGTAACCACGAAGAACCAGAGATGAATTGGGCCACGGTATATCTATTGGCCTCCAGAGTTGAAGTAATGACCCGATACCCGGGCCATTTGACCCGTTGTCCGATAGCC…
>LNC_000029
TTAGTCTCTTAGATTCAAAACATTGGACCCTTAAGTTATCTTTTTTAATGTCTAATATCTATAATTAAAGGACTAAAGTGTCCAAAGTTTATAATTTAAGAGACTAAATGAAACAAAACAAAAATAAAGGATTAAAGTGTCTAATGTTTGGAACTTACTCTTCAAAAAGGGAAGGTACCAAAGTGAAACCTAAAAAATAACTTAAATACAAAAAGTGTAATTTAGCCTATAATTAATATCGTCACCGG
>LNC_000030
GGGATAATGAAAAAGTAAGTATAAATATACTCATTTACTTTGTTACACTTTTTAAATGATAAGGAAAAAAAATCAGACATAAATATATTCATATCATGTTTGTTACATATTTTTTCAATATTTAAATTTATTCTTATCTATTTGTTGCATGTGTTATTTGTCTTCAAAATTGAATGGGTTTTTGGAAAGAGGTAAAGTCAACTCAAAAG
>LNC_000031
TCCAATCAGTAGCTAAAATTGATTTATCAAGAAAAATGAAAATAGTATTGAGAAACAATAACACGAAACAAACCTTAATCAAGTGCCGAAAATAAGACTAATAATTTTTCTCGATAACAAAATCTATTAGTGTTTGGTGCTGAATAAGTTATTACTATTACATGTAATGAGGTATTCTATGACTCAAGTATTTGTATTGAAACTGTTTTATTCATCTTTTTTGCTAGATTTGGCATCACTCTCTTCTCCAGATGGTTCAATCTTTTCGCTAGATTTGGCGGCATCACTCTCTTCTTCAGATGATTTGGCCGTCTTCGACTCATCGAACTCCAATAACTGTTTGACATCACCGTTCCAGATACAGTGAGCAGCCAAAAATCCAATAACAGCAGGTACAAT…
>LNC_000032
TTGTAATATCCATTTACGATGACGGTAAAAGTTCTCTCATTTGGTTCCAAACCTTTCCTCTGCATCTCTAAAATCATTGCTTCAGCCTCAGCAGTTTCACTATTAAGAACATAACCGATTGCCATTGTGTTGAAAGTTACAGAATCAGGTAGCATTCCAGAAGCAGGCATCTTACACACAATGTTCCATGCCTCAGACATGTTCCCCGATTGACACAATGCTTTGATAAGCATATTGTATGTCTGAAGATCGGGTTTCGAATTTCCATCAGTTAACATAAGGTCTAGCAACTTCATTGCTTCACCAGACTTACCTACAATACCATAGCCTTTTATCAAGTTGCTATAAGTGCCAGTGGAAGGTCTGAATCCACTTTCTTTCATCTTCTGAACAGTTTTT…
>LNC_000033
ATTAATTCTCATCAAAGATTTTTATAAAATGATTATCAGAGTCACTGTAGTAATAAAGATTGATTGATTCATCATCATTATCCTGAAAGTTTTAAAATAGGAAAGACTAAAAATACATTTGATTTTTTTTGGCTTTCGCACCGATTTCCGATCCACCAAAGGTGGGCGACTAATCCGGCTCATGCGGCATGCACATTGGCTAA
>LNC_000034
CAAAAGAGTACATCTTACATACCGGTGAATGTCATTGGCCGTTTGAACTATTCCTCCAGCAACCACTTCTAAGATTGCATGAGTCATCCCATTTAAATCTTCTGATAAACACGAATGTAACGGTGGACAACTTTCATTCAGAAGTCCCATAACTTTTTTTAACTCTTGTGGTTTGCAGATGAGTACACTTTCTCCTTTTGTATCGATTCCAGTTCGACCAGCACGACCCGCCATCTGCATGTACC
>LNC_000035
TGTAAATATCTTTATTACAGATTCTAATACCCATCATGAAACCACTCATAAGTAGTGTCACACCCCACATCAATTTTCATCAAGTCTCTCCACCACAAAAACTCTTATTTCCAACCCAACAAAATCCACCACAAAAGTATTTATATAAATCACCATATCTAAAGGATAACAATTCATAAAAAATAAAATGGTAGATTTTATTTTGAAACTTGGACCATCCATCAATTTAGTCGAGATGCACATGAGTGGATCACTAGTCTAGTAACAACGTGTTACTCCTTGAACAACATGAGCC
>LNC_000036
TATTACTTAAGAGTCTTCTACATTCTTAAGATCGAGACAACGACTTGATTTGTGTTGATTTGACAAAAACAAGAGTAAATGAGTACATGTTATATTCTGGTTTTTATTTTTATTTTATCGATGCTAATTAAATCATCGTCTCAGTTGTGAGCATGAAGAATACCATGAATGACTCTACATCTAAAATATAATATCGATTATCGTTGGTAGAGTTTTAAACATCAATTCACC
>LNC_000037
AGGGATGCAAAAAAGCGACCAACATATATCTTCGATACCAACGCTTGCATGCATTTAATTTTCAAGAACAAAAAACACATGATCAATCCAAAGGCCACACCAGACATGGTTTAGTGATAAACAGATTCAAAAACTACAAATCTCTTTGAATTTTACAAATTCAGAAACTAAACAAATGCTATCCTTCTCATCTCATCAGTAAGAAAGCAACAGAAGTATCAATTACTCAAATGTCAAATGAAGACAAGATGGAGATCTCATGTCATTATCTTGGCAGACCTAACAAAAAGACTGTCCACGACTTTCCCAACATTAGAAATGGTCTCTAAAGTTGCAGGATATATAGCATCAGTTTTAGGATCGTCAAAGATGACAAGGCATCCAGCACCTTGATCCAAT…
>LNC_000038
CACCACAATTGTTTTGTATATATATAGTGTCACTACAATATAGAAAATCTCAAATCTTACATATATATTTAATTAAACACATTACAATTATTTAAACATAATCCTCCTTTTGATCCACATTCATCTTTCCCTTTCCAGTAGTGTACACAAAATCAAGATTGTAAAGCACAGGAACCATAGCAAGAGAGCAAAGGAAAACCATAACAGGACCAAAAATCCATAGCAACAAAGGAAGTCCAGCATAGAAAAGCCTATTTCCAACAGCATTTAAAATGAACCTTTCTCCAAAATTTCAAATATATATTCTGGTGTGACAAGTGACATAGGGTCTTGTGGTGTATTTATTAAAATGTTCACTTGATTAATGAACCTTATGGAAAGTGAATGGCAAAAGAATGA…
>LNC_000039
GTTTCATCATGTGAGGCTTTTGAATAGTACAAATTAATGTTGGAATTCCTTTTATCTTGAAGACTTAAAAAATTATATTTTTATACAAAACTTATGTTGGAATTCCTTTTTGTTACCTCACTCACTTGCACATTAAGAGCACAATTTAGCTTGACTAATAGTTATAGTTACTTGTAATTTAAGAGCACAATTTAGCTTGACTAATAGTTATAAGGAAGAATATGTAAAAGTAAC
>LNC_000040
TGTCGATTGTCAGACACAAAAGTGTATGATGAGAGATCGGTGAAAATATAATTAAAACACTAAAAATATATAATCAATTAGAGAATACATTAGAGGAGTAGTTAATGAAATCTAATCTCAACACATCTTTTTAATATATGAAGTTTCCTTATATTTATCGCGTTTAGTTTATATTACAACAAACTTTTCAAAATCCTAACTTAGAATCATAAAAGTAGAGGAGTGGTTGAAAT
>LNC_000041
TTTTTTGAAAGGTTTGATGAGGATGTGTTGTTAGTTCAACTTGTCTCCCTCGTATCCAATAATTCAGCGAAGATCCAATTTCGTCCCAACACCTTCTTCCAATGCGTTTTTGCTTGTTTCTTCATTTTTTTAGTGATTTCTTCCTTGAAACTTGTGTTGGGACTTGGTATAGAATTTTTCCACTTTGTAATGTCTTCAAAG
>LNC_000042
CTTCACTTTCTATTCTCCTTAAGACCTAAAGTTACAGAAAGGTAATGATCAAAATTTAGAGGATCCAAATGTAAGATTGAAATGGTTCGTGGCAAGTGTTGCTTGTGGTGGTGGACTGGTGAGTTCGGCATATGCACGTTTAACTTCAATTTTACCCTGTTTATACGGTTTGAAGGGAAACTTGGTGTTGAGATTTGATAGAAATTATGAATTATATTTAAATATTTTCTCTTAAGATTCTAAATCAAACTCTTAGCACAACGCCTAAACACTTAATTTAATAGGGAATGCCAATGAGTGTCCCAAAGACACTCTTTTATATGAAAGATTTAAAAGGAGACTCAACATATTCTTTCAATGACGTTAAATTGCCCTTATGGAATTCCACTATCGCCCACT…
>LNC_000043
GTAAAACTGAACTACTGGTTAAAGGATCTGCATCAGAAACTGTTTCTCTTGCCTTGAGCAGAAACTGGTACTCTTCTTCATTAAGGCCTCTTATAAATTCAGCAAGCTGCGATAGATCAACTGAGCGGGCATCAGAAATAGGAGAGAGATCCAACGATCTGGTAGAATCTCTTATGGACAACTCCGGAGTGGGATCATCAACTGCAGATCCAACAAGAGATGAGAATAATTCAACTGGCATGTCTAGTTGTTCTGCTTCATGAGATGCCTCCTCAGTTATAGCATTCTGCAAAGCAATTCCTGGAAGAGATTGATCACTCCCACCAGCTTCAAACAATGGAATCTCCTTTTGATCATCTAGAATTGCATCAGTGCTTTGAAAAGATTTCATCATACCCA…
>LNC_000044
AACGGAGTGCCACGTGGCCCAATCATTTCACGCCACGTGGCACCAATATCAATATTTTTACAAAGTGCAGGGACCAATACCAATATTTTTACAAAGTGCAGGGACCAATACCAATAGTTTTGTGTTTTTTTTTTAACAGAAAGTTAATAGAGGGACCAATACCAATATTTTTACAAAGTGCAGGGACCAATTCCAAACAAAAAAAAGTGTAGGGACCAATGCCAAAATCTGATGAAAGTGTAAGGACTAAAGACATATTTAAAC
>LNC_000045
GTTATCCCCACTTACCAACAAGAAAAATACCAAAAAAATAATAATATTATAAATACATGGAAAAATGACCATATAACTATAATTATTTGGATAATCAATATAGTTATATTTTTATCTTGAAAAAAAAAAGTCGTTGAAATATAAAAATATAACTATGGTAATAAATATCCAAATATTTACATGCGAATGCTGGTTTCTCGTTGTATTTATAATGGTG
>LNC_000046
CCTATTTTAACAAACCACAATCAGTTAATAATATGTACGAGAAATTTAAGATTCTAAAATAGTCATTATTGCAAAGTATGCAGCGCAATGCTGGTGGCGAAATCACTTTGGTTGCCCATGAGTAAATAAAAGGGCAACTAATTGCTAGCATACTTTCTTCACTTAGATTTGATAAGTGAATGTGATTTTTAAAACTAAACAAATAAAAGAAAAGGAGTATGTAACAAAATGGAAATGTCTAGTTCATAAAATCTTCCAATCAAAACAGCAATAGTTGATCAACATGTAAATTTTGCATGGATGAGTTGTCAAGGTGCGTTTTCCTTGTCCATTCCTCATTCTGCTCTTCTTTGATTCATGTTGCCTCCAAACCTGCGATAGTTACTGTTACGCCTTGAG…
>LNC_000047
CCTATTTTAACAAACCACAATCAGTTAATAATATGTACGAGAAATTTAAGATTCTAAAATAGTCATTATTGCAAAGTATGCAGCGCAATGCTGGTGGCGAAATCACTTTGGTTGCCCATGAGTAAATAAAAGGGCAACTAATTGCTAGCATACTTTCTTCACTTAGATTTGATAAGTGAATGTGATTTTTAAAACTAAACAAATAAAAGAAAAGGAGTATGTAACAAAATGGAAATGTCTAGTTCATAAAATCTTCCAATCAAAACAGCAATAGTTGATCAACATGTAAATTTTGCATGGATGAGTTGTCAAGGTGCGTTTTCCTTGTCCATTCCTCATTCTGCTCTTCTTTGATTCATGTTGCCTCCAAACCTAAATGTCTTGAAAACGGGACTGACG…
>LNC_000048
TTGCAAAGTATGCAGCGCAATGCTGGTGGCGAAATCACTTTGGTTGCCCATGAGTAAATAAAAGGGCAACTAATTGCTAGCATACTTTCTTCACTTAGATTTGATAAGTGAATGTGATTTTTAAAACTAAACAAATAAAAGAAAAGGAGTATGTAACAAAATGGAAATGTCTAGTTCATAAAATCTTCCAATCAAAACAGCAATAGTTGATCAACATGTAAATTTTGCATGGATGAGTTGTCAAGGTGCGTTTTCCTTGTCCATTCCTCATTCTGCTCTTCTTTGATTCATGTTGCCTCCAAACCTAGATAAAGAAACCTAAATGTCTTGAAAACGGGACTGACGTCTCCGTGATCTGCGATAGTTACTGTTACGCCTTGAGGAACCACTTGTGTTAAC…
>LNC_000049
GAGCTGTGTAGGACTTACGGATATAGTATACTTGTTTGATATAAACAAAATTATACAAACGGTAGCAACATGATAAGTGGAGTCTAGTGAAGGAAATGATTTGACATACCAATGAGCAGCTGCAGCAGAAGTTAAAGAACTGAATGAATAATATATGTCGAAGGAAGCTCGAGGATCAATATGAACTTTTTTACTTCTTCCATTGAAAATTCAATTTAATATTTACTGAGAAATATATTGTTTCCTATACAAATTTACTAGTTATTTCCTTTACCAACCAAGTCTTGGCGGTCATTTATAATTTCATATAATAATCCTTGTGCAAGTATGCTCATCTGACTGAAACAATATTTGTATTTGCTATACACCGTCCAAAAATTCAACTATCTATCAGATAAG…
>LNC_000050
CGGGATTTGACTCTATTATTGTACAGATTTCTTTTTGTAGTTTCCTGTCTTTTATTAGATACTATTCTCTTGTAATTCTCTAGTTAACAGATTCAATATAGCCTATATATTGTAATCTATTTATTTCTATCAAACTTAACTCCACAGCTGTCTGGTGGAGAAACACAACTAAACATTTCATTACATGATATTTACAACAAGGAGACACAATTACTGGTAGCCATAGAAGGACTAACACAATTTTTTTTCCTCCATGCTAAGCATGTGAAGAATTACCTGACTAAGAACAGCAACATTGCCAAAGTCCACATATGCAATCCGTCCATCACGCATGGCAAAAATATTTCCAGGGTGAGGGTCTCCATGAAATAATCCAAATTCCAACAATTGTCTAAGTGC…
>LNC_000051
GAAGAATAGTGAAACCATCGAACTGTAACAAATGAAAGAGGAATGCGGCTGCTTGTTTTTGAAAGTTTCAGATTGAAAATTTAGGGTTAGTCAATGGATTGGGCATTTGGGCTTATAAAGGAAGTCCATGAAGAGTGACTTTTTATTTTTTTTTTAAAAAACTTTAGGTGTAAGTGAATTAATATTTGACCTTAGGCATGCGTGTTCCACTTGTTAATTTTTG
>LNC_000052
CTCCTTCCGTTTCTCTCTTGCCTCTTACCACCTATTATCTCTTCCCTCACCGTCCCTTCCAGATTCCCCACCCCCATTCCTTCCTTCGCCGCCCCATTATTCGGCCGTACTTTTTCCTCTCCTCGTCGGCGTTTGTCATCACCTTCGTCGGTCATCTTGTCTCCTTCTTCCATCACCAACGCCGTCAACAAAGCCTTTGTTTTCGGTCATCTCTTTGACAGAGACGACGACGGCGGTGATTAGAACGGATCTCAGAAGGAGAGGGATAGTGATTGTGTTATGGACGAAGAAGAAGGCTAACGGCATAATGA
>LNC_000053
GATGCCTTTTGTAACACCCCGTTTTTCCAATTTGAAATTTTTTGCATAAAATCATAGTAAAACAACTAAACAAGATGCTACACTTCTTTAAAATATAAATATAGTAAAGTTACTATTTATTTCAGTCATCTTATGTCATCAATTTAAATATCAATGCAGCGGAAAACAATTAAATTTAATATCGTAATGGCACAACGGCATTAACTTAAACAACTTATTAAAATCCAGTCTAGAC
>LNC_000054
TTCTATTCTTGACACGTCTTGTGTTACGATATTTATATTTATTTGAATATAATTTTGGCTTCAAAACATTTTTGTGATGTGTGGTTATTACTATATGATGTTGTTAAAAAGTACAAAATTTGTGATGGGCATGTGCTTATCTTTCTTGATTCTTTGTCATTTTTAGTTATGAAAAAGGAGTGTCTGTATCCACAACTTGTCAATCATTCAATATCCTCGCCCATTACCCTTATATTTTTCAATCACAATACTTAGACTCTGCATTATGCAACTAAATCAAACTGACAAATAAATTTATTTGCATATTCATTTTTACTTTTCACAACAAACCAGCTATTGTATAAAAATAAACAAAGTACCATACGCTCAAAACAATTATCTTTTAAAATGAATCGTCAT…
>LNC_000055
ATTAAATAATATATGTATTTAGTCAAGAACCTAAACCAAATACATAAATTATTTAATGTATCTAAAAAATAAATTGTCTCTTGTAAATAGGATCCGAGGGAGTATTAAAATGAATTATAAAATCATAAATGTTATAATTATTACTACTAGATTAGTTCATCTCTCTTTCAAATTGCAAATACTAGCAATAAAGGAACAATTGGATCAACATCTTGCAATTTAC
>LNC_000056
GCGCTATACTCATAATTGTTGAGTGCCACTGCAATTCAATTAAATGGGCTTGGACTTCACTCAAAAATATACAAGGGATTTGCTTCATGATGCTGACATGTCTGCAGCTCAAGGTATCTGAATTGCAAGTGCCTCTGATGCCGACTTTGCTTTGGACTTTTCAATTGAATCTGCCATCTCATGGTAATCAAACTTATCTCCATCCATCACTGATGCCTTGATAAAATCGATTTGGTCCTCGAACACAAATTGGTAATCATCAGAGGCTTGCTTTTTATTTTTGGAGCCATACTTCATTGTTGCCTTTCC
>LNC_000057
CTGGTCTTAAGTTTCCTCAGAGTTTCATTCTGATTACTCTTTCGGTGCTCGTCCTTGGCGGATATTGTTGCCCAAAATGAAGTATTTATTTTTGTAGGAATTAAACATGTAAACTGCTGGTTCAGTCTTAATTCGGAAAAACATCTCCAATGTTGTGCTGGTTGGTTTGCTTATGCCTTCACTGCATCTTATTCGATTATGAAATTTAGCAGGGGGTTATGCGTTCATTGCATCTTACTCGATTATGACATTTGTTTATGTAAAACGACATAAAAGAACATTCTTAATTTATAATAGAAGTTAGTTTATTGTTAACAATTTTTGCATATATTGA
>LNC_000058
CAAATACAAGTTATGGATTTAGATTGTATCCGGTATTATAATACATTCGTTGACATCAAATATATGATATGACAAGCATATTCATAATCTTGAGTTTATTTGCTTACATCTCTGTACTTGAAATTCTACATTGCTTTGACAACATAAACAATAAATACTATAAAATGTCTTCTTTAATCCATAGTAGCATGCAGTAAGTGTTAGCATCATTTTAGGTGTTGATAGAAGTGTACCATATCAGTTAAATTACTTCAGTTCAGCATTCATTTCATACTTTCGAATGTAGTCTCTGGATCTTATATCAGCCTGCCTAATTGGCTCAGGGACACGATACTTGCAAGTCATCTGAACAATCGCAATGGCAGTCTGGAGTGATATCCTGTGGCCGATTGATATGTA…
>LNC_000059
ATAAGGAACACGAAGAGTGACGAAAGAGAAATCCTGATAAAGAATTTGGAGAGTTTGAAAATCCAAGACTACAAGAGTACCACACGCTAATGATGGATAATGTTTTGAGAAGCTTATATCAACGCCACCAACGTATCTTAATTCTTGTGATGATGATGGTAATTTCCATGTGAAATTATCTTCTGTTATTAGTTTTTCTTTTAGATTATCTTGCTC
>LNC_000060
CGGCGGCGGTGAGGATATGGGTGGGTGTGGTGGTTTATGAGTTTCTAACTTCTAATTCTAGTTGTGACAGATAATTCATAGATTAAATAAAGGGTTTTCATTTTTAATTAAACAAAAGGAATTAGTTTGAGCAAAAAAATGATTAAAATTAAAATATATTGGGCCCCACGAAAAAGAAGAACTGTAAAGGAAAAAAAATATAAGAAAAAC
>LNC_000061
TTACACAGAAGCTACAAACAATAGCTTCTCAAAACAACGGCAAAAAGTGTTTTAAACGTGCGACAAAAGTTGTTAAAAACTGAAGCAAACACACATTTAATGACAATTTTTTTAAAATTGTTAAAAACCTAAGGAGAATGCTTAACAATGCCAAGAGATATTGGTTAAGCATCCAAAACAATTATTTTTTTTTTCTTCCAGAAAGATGGTGAAATAATT
>LNC_000062
GTGGAGGGAAAAATTAGGTTAAAATTAGAGATGACTTTTTGCATAAATTAAATCTAGGGTTAATATATAGTAAAGTCATGCGAAAAAATAGGTTAAATCTAGGGTTAATATTGCATCACGGGTTAACATTTAGAAATAAGAGATGACATTTTGCATAAATTAAATCTATGTTTAATATAAGTCACACGAAAAAATTAGGTTAAATCTAGGGTTAATATTGCATCACGGGTTA
>LNC_000063
CAAGGGTTCCACGCATAAAGCCACAATTCACAGTTGGCCGGTTGAAGAAATCCATTCCACCATATTTTTTTAATGTTCTATTCTATTCTAATTCTTCTATGTTATTTTTTACTTTTGAATAGGCTTCTTTCTCTACATTTGCACTACATACTTCCACTCCATCCCTCGCCTTTTTCCCTTCATCCTTTAGCCTATTTATTAACTTCTCCAAGGTTGCATTCTCA
>LNC_000064
TCAAAATCAATTTCATGTAATGAATCCTTCTTTTACATTAGTTATTTGTGTTTTAGCCATGAGTAGCTAGATCTTTTGTGATTAGGTCAAGAGATGATTTTGTTCTAGCTCATGTTTATGTAACTTGTAACTCTTAATCTTTATGAATGTCATTCTAGTTTATTCAGTATAAATTATTCTTAATGCTTTATGATTCGGACCCAATATAATTGATTCAAGAGTTTAT
>LNC_000065
TGCAAATCTATTAGTTCAAGGACAGTAGTTTTCAGCTCTGATGCTTTGTAATTTGTATAGTGTTCCAGAGTTGGATTCTGCAAATAAATGCACATGTGAATCTAATTAGATTTAGGTTTATTTAAGCAGAAACTAATAAGCTAATTGTAAACTTGCAAGTTAATGTTCACAGACCCATGGATGCTCTGACTGGTTGAGGGTCCATCTTGCAAGTAACACAGAAGATGCAGCTATCTTGGAAGGTTGAAAC
>LNC_000066
GTGGACGGTGCAATTTGACCTCTCAAATTAGTCTATTCTTAAGTCAGATACCGAGTTTGAAAAAAAGAATCTACAAGATCACACAATAGAGCAAATTAATTAGAGCATTTCTCTTAACTAAATTACCAAGATTGATTGAGAATGGAGCGTAGAAGCCTAATAGAAATCATTGGGAAAAAAGCCCAATGAAATTGGGGTTTAGCAAGGGTGAGGCGAGGGATGTCACCATCCACACTA
>LNC_000067
AAAGAATAGAAACAAAGTGACAATCATTACAACAAACATATAAGGGAAATTATATAGTATATGAAGATATATATTAGCAAGTTTACATTAAATCAAAGCAAGATTTTTCATAAATTAGTGATGCAAACTGTATAAAATCCAGGATGTGCTAACTTGGCTTGATATGTTACTTCTTCCATTGAGGAATCCTTTGAACAACAACCTTGCCAGAGTTTTCTTTGTTCCCTACAATAGTTTGACAAGCCAACCTCCAAGATTCAGGTTTCTTCTTAAGATATTTTAGTTCAGTATTTGTCCTTTCATTTAAAAGATCCTTTCCTTCAATGATCTCCACTATGCAAGTTCCACAGCTACCCCCTCCACCGCAGTTCATCAATTTCCCATACGTGGCATAAAGGT…
>LNC_000068
TGTTGTATGAGTGTCAGGCACTGACACATGCCAAACATTGCAACATGCCTAATGTTTGTGCTTCATAACTCAAAGGCTCTCTAGGTTCATATTTCAATGGCAAACCTTCAGGAATAAATATCCTAAAATAATTTTCATAAGTAATATTATTCTGTGTAACGCGCTGTGCTAAGAAAATTCTCATCAAAGCACACTCAAATGTAGGACCATTTCCAATCATAATCCTATCAGGCTAAACAATTATTGATTTTACTTTGTTCAAAAGAATTAAGTAACGAAC
>LNC_000069
GTCAGATAATGTTGAAATTTCTACCTGCCAATTTATTGTGTGTTTGGCTTTGTGATAGGAGAATTGATTTTGGTTAAAAGTAATTTTGAGTAAAAGTGATTTGTGTTTGGATACATTCATATAAAAAATGAGTTGAGCTATAAATTTATGTGTGAAAATCAATTCTATAACCAAAATCTACAAATCTCAGCTTCAATTACAATCAATTCTGGAGACAATCAATTCTACTCGACATCAATCAAACAAGTCATAATCAAT
>LNC_000070
GCGAGATAAAGAAAGGCCGTCGATTAGGATATGTGTCGCGTGGGAGCAAATAATGGATATTCGCCAAGGAGAGGGGTAGGTTGTGTATAGTTGGTTTGACGACAAGTTAGTGTGAGTTGTTGGTGATAGGTCTAAAATATTCTTTTGGTTGGATGCGTGGATGGAGCGGGAGCGACTGTGTGATAGGTTTCGACGTTTGTTTGATCTAATAGAAACTTGGTTGTTTACGGTTGCTGAGATGTGTTCGTTAGACTAGGG
>LNC_000071
CTAAATTGACCGACTTTTACAATTTCAAGTAAAATGTCGATTCGTGCATTTGATATTCATCAGCAAAAATTAATTGCCATAATCTTAATTGTCAAATTAAACTGCCCAGGGAATCGCCTTATTAGTGTAACAATTGCATTGATGGTGAAGCAATTATTCATCAACAAAAACTATACTAACACATACAATCAAATTGAAGATGTAACAGAAGCAAATGACAAAGGAGCATCATTGAAAAAAGGTGTGTTCGTTAGTATAATCTCCTGACACTCCTCTTGCCTTGCTGACTTGGGATCAAAAGGATCTCTATCGGGGAGCACCAGACCTTGTTTTATGCGACCAAGACGCCTTGCATGAAGAACTTGCTTGGAAGTAACTGGTAGTCTAGTGAGCTGATAC…
>LNC_000072
GCCGTATTCAGCAAAGTCCTGGCTTTCTCCACCTTCCTGTGGTGCCATAATAATTTGGCCGTACCAGCTATAACATGGGGATCACTGTTACATTTCTTTAGTGCATCCTTGCTTTTGGTTTTACGCTGGGGATGAGGGGCCATCTCGATTGAAGCTGCCCATAGAATTCCACTGTTGGGACACTCCTGCAATGCTTTTGCCATCAACGTATCAGCTTCTTTCTTG
>LNC_000073
GTAATTTTAATCCCTGCCTTGTTTTTGCTGAGCAAATAAATCACTTATTTCACCCTCTTTAGCAAATTCAAAGTCTCCTCTATTTAGTGCAGTTATGGCATAATTTTTACATCATGACCTATGTTGCACCAACATAGATCACATAAAAATACACGACCGAAGTCCAACACTTGTCAATGTCCAACCTCGACATGATTCCTACCTACACATGTGATTTCATTCAACTATTTCCTTACCTCAAATCAATTATTTTATTCTTCCTTTACTCTTTACTTGTAGTCAAATATCACATGGTAAGAAACCGGCAGCAAAAGACTTTCCATTACTCCATTGCCAAGCAGTTCAAAACAGACACAATTTAACAAGATAAAAAACCAACATAAATCCTAGACATGCAGG…
>LNC_000074
CCCAAAGAAAAAATAAAAAGTGTTTAGACACACATAATTGAATAAAATTAAAGAAAAAATAATTGAATGATATAACTAAATTCTTTTTTATTTATTTTTCTCTACTTATGTGGGTGTGGCCCAACCTTTATTATTTGTATTTATGTTCAACAAATACAAGATCTGCTTATTATAACTCTTCAGTTCTCAAGTATCTCAATCAACTGTGTAATTTTACTCCTGCATTGTTTTCACCCCTCTTTTGTGATATATTTTTTACATGAAGACCTATGTAGCACTGACATAGATCACGTATAAGTGGCATGTCCGAAGTCCAACACTTGTCAATGTCCAATCTCAACATGATACCTACCTACACATGTAATTGCATTCACTTATTTCCTTTCCTCAAATCAGTTC…
>LNC_000075
GGAGACTTGACATGATGAACAAGGTTTGCCTTATGAAAATATGTTGGTGAGTTTACTTGCATGAGAAGTCATTTTAGAGGTAAGGTTTCACGTGGCAAATATCAAATGGATTCCAAGCATTTGCATAGTGTTTATATTAGAGCTATAACTGGTGAGTGTGAGTGATTATGAGGTTTTTCAAAATCTTTGGGAAAATGAAGTGGTTGAATTATGACAAATTC
>LNC_000076
TTACCTCAGAGCCATCTTGTGGGATATTCTCTGAATTTACTTGTGAGGTTGACACCATCTCACTGCAACTTTCAAATTCTTTAACAACCTGGATAGGATCAGGCATCAATTGAGGTGCACAGTCACTATGATGCCATTGTGCAATTTTGTTGATCAATTGAGGTAGATCATTTCCTGCACTATGATGCCGAATTTGTTTGTGCATTGGGCATGTTGGAGTAATGAAGGGAGAAACAAG
>LNC_000077
GGTATTAAATTTAGAGCTTAATAAAAAAAGGCTGCATCAAAAGATGAAAAAAACATAATGACAAATTAGTAAGGACAACTAAGCAAGTGAATAAAAAAAAAACCAAAACCATTCTTCAATTCTCAATTTCTTTTCAAAAGTAATCCGGGGACCAAAAAAATCCATAAATAATCCAAAAAAATTTAACAAAATTCGAATGGAAAAAAAAAAAAAATATCAGCACTAAGGTAATGTGTTCTACTCATTATTTTCTTCATCATCTTCCTCCACCAATATCCTCTTGCATGCTTCATAACACATGAAAGAGATTCCAGCAGCCGGAACCAACTTCATGCAGCTTGGTCCCAATCCCCTATACAAACCTTGGATACCTTCTTTCTCAAGTATGCATGCAAGTGC…
>LNC_000078
GGGAGGGAGAGGAAGGGGAGCAAAATCCCTCATAAGCTCATTTATTGCTCCCCCTCAAATTGGAGTTTTTTGGAGGGGAGGGGAGGGAAAGAGAGATGAGTTAATGCAATTTTAATTACATTGACATAATTATCCTCATGTTTATTTTTAAATGACAAATCCGTCCTTATTAAAAATTTAAGTGTTTTCAACATATTACTTATTACCATCTTTTTTGTAACATGCCAATGTCATT
>LNC_000079
TTTCCATAGTGCCTAGCCATATTTCTCTTCCGGAGTGTAACCGTTCTCGAGGCAAATGTTGATGTACGCTTCACCTACTCATGAGTTCAAAGTGAGTGTGTTTGTTGTTCACACTTTTCAAAAGATGTAAAAAAGTTTTTGTATTTTTTTGAAAATTTTTGCTTTAAGTACTGCCATCAAAAATAGAAGAAATTATGCAAATAGAATAAATGAGAGTTCCAAATAAACGGGCACAAG
>LNC_000080
AAAAAATTTCCTAGTGCTTACTTCGTTCACACAATTATGTACCCCCATTATATAATCTTAGGTCAAAAATTGGGGTATGTAAGCCGAAATTTCGTCTGAAACGACGAGGTTTTTCGGCGTTCAAAAGACGAGTAAAAACTTTTAAATGGTCAAAATTTGGGATATGACAACCTAATTATAAAATTTGATTTAAGCCTTTAATCGTG
>LNC_000081
AGAGTTATTATTATCATCACAATTTGGTGTTAGGGAATTGGCATCTTCAGTTTGATCCTTTGGTATAGGGAAATTGGTTTTGGCATTTTTTCCATTCATCAATATGGCCGCTTGATCATATGCTCTGGCTGCAGCCTCTGCTGTCTCAAATGTACCTAGCCATACCCTTCTCTTCAGTAAAGGGTGACGAATTTCTGAGACCCATGAG
>LNC_000082
CTTGCGAATAGTTACATACATTGCTGCAAGCAAAAAAAAGAAAGAAAAAAAAAAGAGAATAATGAGGACTGAATCAACAAGCTTGAGAGTAAACAGATAAAGAAACAATGACGCTTGGACAAAGACAAGAGGACAACAGAAACCATAATGCAAATTTGCAAGCCTTCATTGTCAAAATAATCCGAGTCATAAGCTTCTATAACATTCATTCACAGACAAAACAAATTCTCCAATAACCTGTAGTTTGCTCAATGCACAGTCATGATCGGTTCTTGTGACAACACGAGCTGAGGATTCTCTTCAACCACTATGTCCCCATTCACATGAAATTCTTCACTTGGTTTATCTGAAGGAACCGCATTCTGAGGTAGAGCAACATTTGTGTCACTTGACAAGGTA…
>LNC_000083
CGCACCATGAGAACAAATTTAACACGTGAATCAATGAATACAAATATCGCTGTTAATAATTAATACACGGACATGTGGCAAAACGTGATTGGTATATTTTCAATAATATTGTGCATGTGTTCTGCCAAATAACTGATCAGAGCAAGTTCACCCTGTATAAAAAGCTTACACATATCAATCCATGTGTTTCATAACATTAATAGTTTGTTTCTTCAAAAAAAAAAAACATTAATAGTTTGCAACAGCACCTTCGATTGAAGTAATTAAGGAAAAAAGTGCCTGAAGTAATGTTTCTTATTTTTGTTCATTAGCTTTAGTTGTGAGAATTGTATTTTTCAGCATAGAACTGAAACTAAAATTGAGCAAATTGTACGCAATTCCGTAGCAGCAGAAGTCATT…
>LNC_000084
AATTTTTAGGGTTAGGTCATGAAGACGACCCTCTCTGTAACTACTTGAAATGTGTAATCTATTGGTCTATTTGAACACAATTACTTTATATATGTTTTAAGAGTCTTGTTAACCAATGCCCTTAGGGCACTAGTTAAGGATTCAAATATAGAAATAATTTACAAGTTTTATGTAGATATAGTTATTTTTAAAGTTTCAATGTGTT
>LNC_000085
TTAGTAGTCTTTAAACACTTGGTTTAACATTGATATCATTCAGTTCTACTAACAAAGCAACTTACAATGCTTTGCTTCAATTCTTACTTCAAATAAACCCAACCAATATTTTTTTTACAATAATCCATGCATTGCACAAATTTAAGTATGACAAGCACAATCATCACATGAAAGTTCGCCAAATTTATTAAGATTAAAAGAACAAAGTTGCTAAATGAGGCAAACAGGCTTACCCCATTATTTAAATAACACATATCCCACACAAGAACCAACAATTTGTATGCTTAAATTGACGATGAATTTAGCAAAATTATAGTAACACACCGTGATTTTAACGAAATTTATACTTTAAAGCTTAAACAAAATCACGAAATCACGGTTGTGATTTGCTTAAAATTA…
>LNC_000086
ATTTGGTTTCCTATGGTGGCATTTTTTGTGACTATAAAGGTAATTTTATTGGTGGTTTTGCCTTGAATTTAGAACTTCTGCTCTCAATGTTGAACTTACTGTTGTTATGCTTTCTGTTGAGATTGCTTATGATAGAGATTGGTTTAATACTTTAATTTTTGGTTGGATTGTTGTGACTCCATGATCACTGTTACGCCTTTGATTACTTTTTGCTAGTGTCTTGGAAACTTCAGATTAAAGTGGTTAAAATGTTTGAATCTTATGAAAAAGTTTCGTTTTAGAGTTTCTCGCATTTTCAAAGAGGGAAATAA
>LNC_000087
AGTAATCCACTTTTTCACCTTTGATGCGTCCCTAACTCATGTCTTACTATACTCATATTATATACTATTTCTTGCTCCCACTCAAATTATCAATTGAAAAACTGTTAATACAAAAGCTCCTTGATAAAATTGTTTAGAATTAGTCATTTTATTAATTATATCATGCACAAAAAGTATGTATTGAGGCTCAAACTCTTGGATGTGCACAATAAGTTCATGCAATGCAATACTAAGGTAA
>LNC_000088
TCGACTTGAAATAGCCAATAGTACTAATTTAATAATATGCATATTTTTTAAACTTCTATGCCATAAATATCTCTAAGATGTAAAAGATGCTTGATATAAAAGTTAATTTTTTTTCTCAACTTATAATCTGTAAAAACTTTGATAAAATAAAATCAAGACCATCAAGACATTACATTATTACGCGGATAACACCACAAGAACCAACACCTTCATCGCCATAACTAACACAACTTCAACAACAAAGCTGTCTAAAGTGAAAAGTAAAGATTTAATGGTTACAATTGCAAACATGACATGATCAAATCATATATTCAAAGTCACAACTTTTCAAGCATGTTAGGTTGGAACAACAACTGGGAGTGTAACGGAATTTCATTATTTGACAACTTGACAGTCTAA…
>LNC_000089
TTTTGTTTAATTTAATTACTCTCCGGAACAATCTGGTCCTTGTCAATTAAATTAATCCAGAGTGCTCTGGTCCTAAATTAACTGTTAATATTATATTTTTGTTAATCCAGAGTGCTCTGGTCCAAACTTAACTGTTAATATTTATTTATTTTTGTTTAATTTAATTGTTCTCCAGAATATTCTGGTCCATGTTAAAATAACTTCACAATTCAGCTCAACCTCATTTTTCTCATTCTGCTTATATAATTTTCATATCATTATTCAAAAA
>LNC_000090
AAATATTCCAAATACACATTTAGCTGGGTTCATCTTCAAAGTGTGCAACTTCGTTTTTTGAGTCTTCTCTAGCTCCACAAAGGTCCTAAGCCTATACCTCACTAGCTTGAGACTTAGGTCGGACTTTTTTTATTCAAACCCTAAAAAATGAAGAAAATTGCACTACGTGTCTTTTTACAAAAAATATTGGCACTTCCGAGAAGGTTGATGAATATAATCGAGTGCAATCTAG
>LNC_000091
GAAAGCCGTAACTGTTTCACCCCATGTCATCTATTGACATTGGTGTTGCCAATTTTGAAGAACCAATAATGTAAAATGATTTAATATAGTAGTATTACAACAATAAGAAACATACTCTGAATCAATAATTAGGTTCAACTTGCTTCAAGTCTGCAAAAGAGACTCGTCTGTTACATCAACACTTTGATTCAACTTATTCAAGGTTACAACATGATTTCCAAAGGGACTTTAGGTACATATGTATGACAAACAATGCATACATACATAATAAAATTATTGTAATGTGTGTCAATCACTATGATTTGGTATAATACTCACCAAAAATATATGCTTGCTTCAAAAGCATGTTTCACAGCGTTTCAGCTGACATTATGATATGAATCGATAATAGCATCTGCA…
>LNC_000092
ATAAGGTTAAAAAAACATGACATGCAACTTACAGAATAAGGTTTACAAACTACACTACACCATCACTATGAAATCAAGATATTGAAAATATTTCGACATAAAGTTTCGAAGCCTGGTAATAATTAATATTGAAAATTAAATCTTAGTTGATCGGTTGTATTCAATTCATTTAATATAATACATGCACTATTACAGACCAATATGCACCAAACGAAAAGAAAA
>LNC_000093
TCGAGTCTCGTGGTCTTGATCAGATGCAGACATTGCATGTGAGCAAGTTGGCCATTACGCTGATCTTGATGTGAAGAAGAAATTCTTCCTTCAGTGGCAAAAGGAAGTTGATGAGATGGGAGGACGATTTTCTTACAGGAGCAACAAATGAAAATCAGGGAAGAGTTACAACAACTAGCTCCAGAAACTATGCGGTTAGCCGAAAGCTTGAGGTCGACCAACAACGAAGGAGTAGTTTGTATATAGACTCACACCTATGTA
>LNC_000094
GAAAAAAGGAATAAGTAAGTGGAAGAAATAGAGGAAAATGGGAACTTTTCTTCATAATAGAAAACCCTACTCATTTGGAGGAACTAAAAAATTGTATTGGAGGAGGGTTTTGGGGGGTTTTGGAGGGTTAATAAGAATTCTTCAAATTTAATTTATGTTGTTATAATATTTTAAAATTAAAAATAAAGTAATCATATACATTAATTTATCATTCTCTAAAAAACTACTCTTTT
>LNC_000095
ATTTACTACAATAACAGGAACGATCGGGGATCATGGGCAATAGATAGCATGTATTTTATCTACTATTGTTTCTCTATTTCTTTTTTTATGTTTATTGATGTGTAATAAATTATTTAACGGTGGTTCTTTTATTTTTGGTTTAATTGTGTCATTGGTCCCTGCACTTTCATCAGATTTTGGCATTGGTCCCTGCACTTTTTTTTGTTTGGCATTGG
>LNC_000096
ATTCAGTGCATCCTTTGGAGTGTCACGACTGCCTTGGAATCTAGCAGCACAGTTAGATGACTTTTTTTAGGATGGATAAGCTAATGAAACACTATAAATTTCAACTTAAATCATACTATCATAGTTCAAATTTTGAATTTCAACTCAAATCATAGAAAATGTAAAAGGAAGGTCCAACTATTTGTATCAAATGCACAAGAGAGTGGGGACATTACTGGCCCTCGTAATGTAAATTCTGATTTCTAGTATACTGAAGAAAATGAATCAACACCGTTCAATGAAATGGCTTCTACAGAATCAGTAAGAATCAGCAAATGTGCAGTAGCCTATTACCAATATTGAAGGTAAAGGAAGACAAACTTGAGAGACAGGTAAAATGATAGAGATTTATACTGATGT…
>LNC_000097
ATTAAGTCCAATAGACCTGATATTGCATATAGGAGTTGTGCATAGAATACTAAGTTTCTGAATGTGTAGTTTTTTAGATACTTGTGGTAGATTAGAACTCCTATTATTGAAGCCACTGCTCCAATTGCATAGATTATACCAACAAACTCCTGAGAGAATGCAGGGCCGACTTTCGAATCAGTATACCAGTAAAAATGGCCTTCATGAGTGGTTACATTAAGAGCAAGGGAAAGGAACATGTAAAGAGAAGGCTTCCATGCTTGAGGATACTTTATTGTTTTGTACATGCTTCGAATTGTCGTTCCTACATTTTCCACTACCCCCTTCTTCTTTTCATTATGCAAGCCAGTAGTTCTCTTTTCATAGATCACAAAACCCAGAACAATTGTCAAAGCAGGA…
>LNC_000098
TTCAAAGGAAGTTGGCAGCTATTGTCTTGAATTAACAAAGCAACCAAATCAAATTTAATAAATTCACAAACTGATAAGGACCATCGACCAAATATTTATGTAAATAAATTTAGCTCTGGTTGAAACTTAAAAAAGAAAGATTAAAGAATCAAAAGGAGAAGATAGGATCCTGGAAAAGAGGATATAGTAATATATAGAAAAGGAAAGGTATTCTTCATTGAAGCAGGTAGTTTTTTTGGGTCTGCTGTAAACTTTTCTTTCTAAAATATTTATATTCAAAAGTTTGAAGGAAATTGAAATATAATGTTAAAAAAATTTAAGTCCGAAATTTTACGAATATTCTAGCCATATATGAACACTTTCCCATTAGTGATAAAACATAGTACTTTTTGTTTCTTT…
>LNC_000099
AAAGACCTTGACTTCAAAACAGCCTTAGGAAAATCGAAAGAAGTTGGTTGAGAAAAGCCATGTTGAAAAAAAGGTGACTTTGAAGAAGGAATTGAGGATTTTACAAAAGGCAAAGAAATTGAAGGTATTGAATTTGTTCTAGCTTGATTGAAATTGTGAAGAGGTGTGAAGAATGTTGTGGAAGAAGCCATGGAAACCATTTTGCGTTGTTCACAATCACAACTGCAGAGACTGTGAAACAATTTTGTCTCAATAGTTTGTTATATGCGGTGCTTGATGGTAA
>LNC_000100
TGGGTTTTGGGGAAGAGAGAGGTTGTGTAAGAGGTTTGGATGAATCTTGCTTTGAAGAACTTGGTAGATGAATTCTCCGAGAAGGGGAATCTTTATCTTTCTTTGGTGTGGGTTTCAGAGAAACAATGTGATGTGGAAGAGGTTTGGATTCCTCTTATTTTGAAGAAGAACTTGGTGGAAGAAGAGGTGGTTGAAGGGGTGGAGAATAGATAGTTGATTGCCGATGGATTTCGGTTTTTGTGAT
>LNC_000101
GGAGCTTAAAAGGGACTAATATGAAAGGGACTAATATAAAAGGGACTAACTTGAATACAATTGATTTTTTGTGTTGCACACAGTCAATATAAAATGCCATTGATGTACAAAATGTTGAAAGCGTACCAAAGAAATAAGCTTAAATTATCAACTACAACTATATTTATCATTTACATCTTCAAGAATCATTATGTCTGATTCCTACTCTATCACATTTGAGACCTTCAACAAAGGAGTCTTGCTATTTGATGGAAGTGGAACTCTACCTATGTCAAACTCATCATTCGATTCTTCTTTGGATTTCCCCCATAAAACAGCATAAAATCCTATCGATATTATTACTGCTCCAACAACAGTTCCAAAATGCAGTGCATCACCAAGAAATATAGCACTAAAAGA…
>LNC_000102
GGAGCTTAAAAGGGACTAATATGAAAGGGACTAATATAAAAGGGACTAACTTGAATACAATTGATTTTTTGTGTTGCACACAGTCAATATAAAATGCCATTGATGTACAAAATGTTGAAAGCGTACCAAAGAAATAAGCTTAAATTATCAACTACAACTATATTTATCATTTACATCTTCAAGAATCATTATGTCTGATTCCTACTCTATCACATTTGAGACCTTCAACAAAGGAGTCTTGCTATTTGATGGAAGTGGAACTCTACCTATGTCAAACTCATCATTCGATTCTTCTTTGGATTTCCCCCATAAAACAGCATAAAATCCTATCGATATTATTACTGCTCCAACAACAGTTCCAAAATGCAGTGCATCACCAAGAAATATAGCACTAAAAGA…
>LNC_000103
ATTTGAGAACAATGTCACTCATGACTCATGATTACAACACGATATTAATGAGCACTGAATGTCTAAATATATTGATACCTAGTGGAGCCAACAGCCCTCACCATTATGAAATTTTAATAATACCAATCCATGTTTTATTACACTGCTAATGCTAATAAACAAAAGGTGCATGCATTGTTCAGTATTTAAAAATATTAAATCATCTTACAAAAAAGTTCTCAACATATTGAATATTCTTTTCAATTCAAAAAGACTTAAAAAATCATCTAACATGTAGCCAATTTGTAATTCTATGAGAAATAACACAGGAACCAGAGCGCAGAGTACCTTATCTGAACTTGATAACTCGGGCAAGTATAAGATATGTTGAAACAAAAGAATAACGGTGTCGTCACAATT…
>LNC_000104
CTTTTTTTAAATTTTATGATTTTTAAACCTTCTTTGTTCTTGATAATTTAATTTTAAGGACGCAAACATGTTAAAAAATTTAATAGACACACAAACATGTCCCTTTTTTGTAATTATGATGATGAAAAACAAAATTAATAATTTATTAAGGATGAAAAACTTATTTAATCCTTTATTTAAATATTAATAGAATGGCCTGACCATATATATATAATGGGATGAGATTGTGATGTTACATATCAAGGTTATCTTAATCCCTTTTTCCAATGGATATTTGCCCCCAATAATCATATGTTAAATGTCACATAAAATTTACAAATGATTCAAATATAAGTTAACATTCCCTTTCATTGAAATTCCTCCTCTCCCACCCTCTCTATAAAATTCATATTATTTTCT…
>LNC_000105
CGGGTATTCAGGTATTTTTCTTAAAGGGGGTCCAGGTTATATATATATAAAAGGTTGTTAACTTAGACCAACCTTCTTTAAAAAAAAACAAACTTAAACTAATTTAAAAATATTAATGTTTTTTTTTTTATCAAAGCAAATTTAACTATTATCATTAATCAACCAATGTTCAATACAAGAAGGATAAGAATAATTTTTAAGTTAGCAAATATGTATCTTTTTATAGGGCAAAAAAAATAGCCACTTATAATTATTCATACAAATTTTAAACAATCGATTATTTTCGTAAATTT
>LNC_000106
AATGAATCAATTATATACGACACAATTTGCCTAATGAGTTGAGTCAAGTAGGTAATCTTTCCCTCAACAATTGCCAAGAGATGACAATTAAATTAGACGAAGCAATGCACTCTTCCATTGGAACCTAATGCGCTAACTCCTTCCTTAGAAAAACCTAAAGGAGACAAAAAGATGAGGGATAAGGAAATATAAACCGAGGAAACAGAAAACATATTGTCATGTGAACTCACCCAACATCAATTGTCACACTCAAATGAAAGTGGTTCAAGGTCTCCAAAGCTCAAACGGAGTTCAGACACCAAACCTTC
>LNC_000107
ATGAGATCCTTTGTGACCATTACAACATGCTAACAGTACCAAATCCTTAAATTACTCCAAGAGAAGACAAAAAAACGTAAGAACTGGAGCATCAACGGAAATTTAGACCCCCACCTGAGTACTCCACCTCCTGAGCAGGTGCTAAGGATGACACCCAGTCTGATGTGTGGGTAGGAAGCAGTCCCAATGAATTGAGCTTCCAAACACCTAGTAACATGCCTCCCAAATTAAGGGCAATGAATACCAACTTAGGCCCAAGAAGCTCCACTTTAGCATCTTTGTAAGGTTCAAACATTTTTCCAACACTCTGTAAGGCACTTATGGGTTGCCAAAGAGCTGAGAAGGTAATACCAATACTAAACAAGTGAACAGTGTTACCAGCCATCCACATCATAAACC…
>LNC_000108
TCCACATCCATTTTCAACTACATAGGGAACATTTAAAATAATAGGTAGGCCTCGAATCATGGCCTCTGCAATTGTCCCTGGGCCTGCCTTTGTAATAATGCAATCACAGGCTCCCATGCATTCTTCAATTTTGGTAACGAACCCCTTGACCTTCACTGGAATCTTCCAATCAATAGAACTGAGTTTGTTAGCAAGCTTCTTATTGCGACCACAGATCACAAGAATCTGACCTGTGGGAACCCCCTCGTCATTTAATAAATCTCCAAGTGCCCAAGCAGTAGCTTCAATGGGACCCATGCCTTCACCACCCCC
>LNC_000109
TTTCTATTATGGGACGGAGGGAGTATATACTAATTTTTTAAATTTAAATATGTAACATTTTTTTGGAGAGGGTAACTCTTTGTTTTGACAATAAACAAGCTTCATTCATTAAAAAGGTTAAAATAGCAAAATTACAATCAAAATGATCATGAGTTGGGGGAAATCCCCAACCAGAGCTAGAGATCGATACAAGTGATCAAGATAGCTAAAATCCATCTAAGGGTACATATGAGACGACTTTCAGAGAATACAAATTGT
>LNC_000110
AACCTGCAAGACACTAGAAGTTAACAACTCAATACACTCCCTCACTAACTCCTCTTCCCAATCAAAGAGCTTATGCCGTCACTTCCACGCCTCTCCATTGACTCCATATAATCTTCATTTTGTTCTTAGCTAACTCATATAATCTATCGAACCGAACAAAAAAGGTACACCATCCAACCCATGGTCCCTCCAAAATAGAGTGCTCTCAACCAATATTATAACTAATCAACCAACATTCGC
>LNC_000111
CATATCTTTTAACATTGGAACAAAAAATATATACAGAAGTCTCGTAAAACTAACTAAACTGTAAAACGTACATATACATAACATCGTATTACATTACATTTTAATATTAATTCATAAGGTTAATGAAAATTCAAGATACTCGAGAAAGACTTGAAAGCATTCATTCAAACACGGACCGACCTTTCTAATCGACGTGTCAGATCCGGTGAACTTCAACAGGAAGGAACGACGCCGTATTCATCCTCTGCAATTAAATTCATATTTAAATCTGATCGTTTCGCAAACCTTCCTTTAATTCTAGGTCTAGTTTCTGCATAAGCTTTTCTCGAAGCGTAGCGAATAGTCTTCTCGAATCTTCTATTCTTTCTCTTCTCTCTGTACCTCATAACCCTAGCTTCT…
>LNC_000112
CTGGTTTGCAAATACTAAGTTATTTTGCTCTTCAAAATTCACATTGTCATCACATGCAACTACACATGTACCCTTTTCGGTTGAAAAAGAAGTTCGAAGTTTGCTAATTTTGTACATGATAGAAAATGTCATTGATCCTTTTCAATCAAAACTTCACACTTCTCAATTGTCCTGCATATCCTGTTCCATAACCATGATCATATTTCATTTGTGTATATGCTTATTATTCC
>LNC_000113
CAAACTTCCAACGAAGAGATCTTAAGCATGTAATGCTCTTGGTTCTTTTTTTTTTGGTCAAGGTAATGCTCTTGGTTCTAATGATTCGAAATGAAATATTTGATCAGACGATAATGATCTTTGACTAGATGATTAAATGAACGGATTATCTTTCAAATGAATAAACTTTCATCTTTCACTATTTACCATACGATCCTCTTTACTATAGTTGGAACTTAGAAGACACACTTTAC
>LNC_000114
TAATGATCAACGGTATGTATAACTGTTTATTGTACTAAACAACATTCTTCAATTCATCCTTTCACAAACAAGCAATTTCAAAATGATTAGATTCCACTACAAGTCTCAAACCAAGCAATTCTAGCAGCGCTAAAAACACTGACCTCACACAACCAAGTATTTATCACCTCAAAAATGAATATTTTTAGGTATAAAGCATCAACCTGAAAAAATAGAAGTCAATATATAACCCAGCTACATTCTAGCTTGGTACTAAAAAAATGACAAATACAAGTTCTCACTCAGTTTAATATACACCAGCGCCTCTGGCTAACGAATTGAAGGTGCCAAAACAGCCCCCAATCGTCATATGATAAAATTGCCAGAGAGTAGAGCATTCTCGAAAACCAAAGTCAAGAA…
>LNC_000115
ATTTATTACACCTTAATCAGTGCTTCGGGGGCACTGGATAGCATTATCCATTCTTTTACTCGTCAACAAAAGATGATCGTAGAGAGATGTTGAGTTGACACCGATCATAATTATTTAATTTTCTTTCACTATATATAGGGTTAAATAAAATTTTAGTCCCGGAATCTAAGTCCTGGTTATTTGAAATTGTTTCCTTGGACTCAAGATTTTAACCTAAAGTTACAAA
>LNC_000116
CATAATTATTCTCACATTTGCATAAACAAGCGTGTTCCAAAAGAGTGACAGAGTAAGTTTTGAGTGTTATTAAAAAAATCAATTGCATCATCTAATTAACATTTTTATATAAGTTATTTTTAACTTTGCATTTATGATAATGAGAATTAACCAATGGTTAATAAAGTTAATTTAGTCTCTATCTTTTACAAAAACATGTGTTTTTAATCCCCTAAAGGAACTAAA
>LNC_000117
CTTGTATGCATTTTTTAATCCTCTCATTTTTTAATTTTGCAATTTTGAATTCTTACAGTTGACTCCCATATTTTCCTCCATGATATCGTAGCCAAACACAAATTTTGATCAAATTTCACATTTTTATTTAGTGAAAATTGATATACCAATTCTTTCATTTTTATTTTTAAATTAATCAATTTTTGTTAAATAAAAATGTCACGCATACAAAATGTTGTCAAAATCTATATGCGAG
>LNC_000118
GCTAAATCGGAGTCTCAGATCTGTTTATAATTGTTGATTAAAGCAATGAATGAGAACCTGTTCCGAGGTGGAAGATTGTTTGGCATTGAATCTAATTGGCATGGTGAATAGTTCTATCATGTAATTGAATTCTATCAGTTACATCTGAATAAAAATAAAAAAAAGTAAAAAATAAAAAACAACAAAAAAGGAATTTAACAAAATGAAAATTAGAGTACAAAATTAACAGAAGGAAAATGTTGACGTGGTGTTCCTGCTGACTATGCCTCATTGAGACCTTAATGGTACAATTCTACTACAAACCCTTCTCTTTGCTTCTAAATCTTTTCCATTTTTACCCTCTAAAGATTTTTTTTCCATTTTTTTTTCAGTTGGCCATTGCCATTTCTTCCCATATAA…
>LNC_000119
TCGGAGTCTCAGATCTGTTTATAATTGTTGATTAAAGCAATGAATGAGAACCTGTTCCGAGGTGGAAGATTGTTTGGCATTGAATCTAATTGGCATGGTGAATAGTTCTATCATGTAATTGAATTCTATCAGTTACATCTGAATAAAAATAAAAAAAAGTAAAAAATAAAAAACAACAAAAAAGGAATTTAACAAAATGAAAATTAGAGTACAAAATTAACAGAAGGAAAATGTTGACGTGGTGTTCCTGCTGACTATGCCTCATTGAGACCTTAATGGTACAATTCTACTACAAACCCTTCTCTTTGCTTCTAAATCTTTTCCATTTTTACCCTCTAAAGATTTTTTTTCCATTTTTTTTTCAGTTGGCCATTGCCATTTCTTCCCATATAATACAAG…
>LNC_000120
CCGGGATGAATAAACAAAGACAAGTATACCGAAATTGAATTTATACAGGGGTCGCCTCTATGGGCATATGTTAAGCATCCAAAACTAAAAAAAAAATTTCATTCATGAATTCCTCAAGCAGTGCCCCGGAGACACCGGTTAACAAGATTCATTTATATATAACCGACCCGACCAAATATTTGATTAATTACACGTTGCACATGATTGTATAACTTACTGCA
>LNC_000121
GCTAGTTTTTTTTTATCAGGCAAAAATAAATTCTAATAAATCAAGCAAATTCAAGATGTATAGAAGGTACAAGATGCACCATAAATAGGCAACTATGCAAAATTATGCAGGTATCACGGTAACCAGCACCAGATCAACACTAATTCCTGCAATTTAACACGTTACGATATAATAACGAGAAGTATTAAGTAAAGAAATCTCTGTCGTTAGATGAAGATCAGATGTTCTATTTTGACTTTATTGCAACTGACAGGTTTTTTAACTGTCTGCAGCTGTTTTAACGCGGAAACAGATCCTCTTCCGCGTAAACTTTCTGCAGTGGAATCTCAGCCAGCCGTCTATTCATACCGAATGCGGTCAGAGAGAACTCAAGGGTGGAGGTATCCATCGGACACTCTC…
>LNC_000122
CAACCATATAAAAATTAAAATTCAATTGCTAGTAATCAAAATGAGATCGCAGCCAAGTGATTGAAGTCCGGGATGGAAAATTTTCTCCAACCATCATCCATTCAATCACCAATGCCAAAAAACAAAACATAAATCATCCATAATCTTCAAAACATAACAACCAAGACTAAACACATAAATAAGAACTAATTCTAAATAAACCTTGACACCACCAACCAACAATGCTTGCCTTGCAATAAACCAATGTTCACTTCATTCTTAATCACTCTGTATGTGTCTCTGTCGTCCTCGGCGGAGTTGTTTCCATTTTTGAGAAGCAACTATGAGATCTACCAAGAGGTCTGCACGCAGAATGTTCCTTACTCGGCTTGCTCCTAGGAGAATCCAAAGTCCTAAAAA…
>LNC_000123
GTTCGTTTTAGTCCGTTTTGTCAGTTTTATTTTTTGTTTCGCTTTACGTTTGGTCAAATTACGTTTTTTACTCAATTTTATTTTTAATTGCATTTTGGTCCCTCAATTGAGGCCCCAAAATTGCATTTTGTCCAAACAATTTTCTATTTCATTTCAGTCCTTTTTTACTATTATTATTTTTTATATTTCAGTCCTTTTAGGGTTAATTGCAGTTTAGTCCTTAAAGTTTTTGTTTTTGCAGAAAAGCCCAAAGTTCATTTCAGGACCAAGGCCGTGCCACTTTGATACAAG
>LNC_000124
CTGCATGCTTAAATTTGCTCTAAAAAATCTCCAAAAATTATCACATATTTCTTGATGAATTTTCATGCCTTTTTGATACTTCTCAATGGTTTTAAAATGATAAAAGAGAGTATGTGATATTTCTTGGTTAATTAGAGTGCTTAGGCATAATTTTGTGCATTTTAGTAGTATATTCCTCATGAAAACGTTGGCACGTGATATGAGTTCTTAAGATGCAATTTTTGTGATGAAT
>LNC_000125
AAAGGATATGATAGACTTCATAATGGTCAAGTGACCACCCATATCCATAGATAGATTTTTGCTCTTTCAAATTGACAGTTTAGCCGTAATGGGGTCAACCAAAGAATACCAAAAATGTATTTTTTGAGTATCACCGTCAATTGGTGACCTTAGATAAGAGTAGTGGAAAGTTTTCGTTTTGCAATTCAACACCGTTGAAGCCTCAACTAACCAAGAA
>LNC_000126
GGACTGTGGTGGGTGTGGCGGATAACATGAAATTTACTAAAATATAAACACCAAGTACAATTACATACTACATTAAAACTTAAGGAAACACAACAGAACAATATATAAGTCTGTTTCTGACATAAATATCCTAATTCGGAACAATTCGATAGTGTCACAAACACCTAATTAATATAACATACCTTAAATTAAAGGCAAGACAAATAAACCTGATTAACTGAACAAATTAGTGGTCATAAAATTGAGAAGATTACAGTCACCAATCTACACACCTATATCCATTGTCTTCAAGGGCGAGCTCTCTTGTTGCTGCAAGCTGGACATTTGTACTGTTTGATATGCTCAGCCCTTGCCGGAGTAATCTTCACGCATTTTCCATGAAACCATTTCTCACATATG…
>LNC_000127
GGACTGTGGTGGGTGTGGCGGATAACATGAAATTTACTAAAATATAAACACCAAGTACAATTACATACTACATTAAAACTTAAGGAAACACAACAGAACAATATATAAGTCTGTTTCTGACATAAATATCCTAATTCGGAACAATTCGATAGTGTCACAAACACCTAATTAATATAACATACCTTAAATTAAAGGCAAGACAAATAAACCTGATTAACTGAACAAATTAGTGGTCATAAAATTGAGAAGATTACAGTCACCAATCTACACACCTATATCCATTGTCTTCAAGGGCGAGCTCTCTTGTTGCTGCAAGCTGGACATTTGTACTGTTTGATATGCTCAGCCCTTGCCGGAGTAATCTTCACGCATTTTCCATGAAACCATTTCTCACATATG…
>LNC_000128
TGTGAAAAGATTCCTGCTGGTCCAGCCTATATGAAAACATACAAAAAGGAAAATGTGAAAAGTTAAATATTGATTAAATGGGCAGTGAGAAATACTTCGTAACAAAAATATGGTTGTTCAATAGATTATTTAAAATTGCTCACTTGACTGGAAAAAGAAAACCAATCGAGAGTTACAACTCAATCGGATTTTACACAAAAACAGTCGATCAGGAGTTGCGATCTACTCGAGAGCGAAATTCAGGAGCTTATTGAACAACTGTCTAACATAAAAGTGTGTTCTTCAAAAGTATACCTGGGTCACAAAAATGCCATTCTCAGTGAGTTTAGGCTTCACAACTTTCTCATAGAAGGACTTAGTGTAGAGCTGATAGCAAGGACCATCTTCAAGTGGGTCAGC…
>LNC_000129
TGCAACACGAATGGCATCAATTTAGCACGTGCAATGGGGCTTTCACTTCCTTTAAATTTCAGAGAAGCCCGGGGTTGCAACGTGCGTTTAATTTAAGGAAGGGAAAAATATATATGCTAAGTAAAGTAGTTTGAGAGCAATGTTTGAATTCTTTCAGCTGAAAAAAGAAATTATTTACACACAAACCGGTGCTAAACAACTTCTTTTTTAGTTGAAGACAACACAAAAATCATCTCAATTTGATTCGCTGCCGC
>LNC_000130
TTCTCTTCTTCGTCACGAGAAAAAGGGTTACTGACAACAAATTTGAAGTTGGTTTATCCAGACTTAAAGACAAATTTGATTATTCATTCAAAATTATTTCACACCATCACAGAGGGTCAGGAATTTAACTACCATAGAACCTTCAATTTACCGTTCATGTCATTCATCTATCTTCCATCTTCTCGTTTCTATTAATTTTCATTCGGTTCATCGTCATCACAACAACACCAACCCCTCTTGTTTCATACCTTCTTCCCATAGATTGTGTCAAAGAAAAGTTATATTTTTATGATTCTGGGTTCAAAGAGATCTACCCTATTGAATTCATGCTTCATAGATTTGTAATTAGAAAATGAACGGCGTGAAGAAAAAAAAATCATCCAACCTTCTCTTTCATCT…
>LNC_000131
GTAATTTTGAATTTTGTGTAATTCAAAATTAATAACCAAAAACTCGAACTTCTTTTATATACTTGTTTAAAGTTATACACTAGTTTTAAAAGTTATTTATGGGACAATTTAAAATGAATTTTTTAAAATGCCAATCCGATCTTACTAAACCACTCTTTTCATCGGTTTTCCAAAGAAAAGATTGTAAGATCAAACCAACTATTATTTGTTCGTTAGGATTTTTTCTCTTAAAAAAATTGAATCAAACCGACCCGTATATTTCATCTACTATACATTGTTAATATGAAGAGATTATACTAAAAAGATTTATCTATGATTTTATTCTATAACCTCTTTCTCGCTCAAACAAAATAGAACTAGAGCAAGAAACTCATCCAAATGAGAATTATAAAAAAGTTA…
>LNC_000132
TGACTTTTAAATGTTTACGAATTAATCCAATGTCCACAATGTGGTTGAACATGCTTCTCTCCAATTGGCGAGAGATGTAAATTTACCGAATAAGAGTAGACTCGTGCACAAAGTAGCGTTACTACTAATAATCACAAATAAATATGAAATACTCATATCATTGCTGATTTTCAATCTATAAAAACATAATCACAAATCATGATATCAAATCTTGAAAGTTCATAGCAATAAACTTCCCCTTTAAAAATGAATGTGGAGATCACTATATAGAAAGACCTTTCTCCATCCACTCACTCCAACAAGATTTTACAAGAAATAAAATCAACAAATCGATTTAATGTTTAGTATACCTTACTTCTAGTATACCCAAAATCTGATCTCACCTCTTCATTGTAAAAA…
>LNC_000133
CTGATTTTCAATCTATAAAAACATAATCACAAATCATGATATCAAATCTTGAAAGTTCATAGCAATAAACTTCCCCTTTAAAAATGAATGTGGAGATCACTATATAGAAAGACCTTTCTCCATCCACTCACTCCAACAAGATTTTACAAGAAATAAAATCAACAAATCGATTTAATGTTTAGTATACCTTACTTCTAGTATACCCAAAATCTGATCTCACCTCTTCATTGTAAAAATATTTTATCCCTCTTATATAACATATATGGTCCACTCATTGGTCATAACAAGCCAGCCTCAAAGAGATTCCTCCGTCTCAAAGTCTCATCAACAAGCTTGAATGTCTTCTTCACAACCTTCTGATCAAGTGCAGTGGTCCTATATATCTTAAACACGCGGTCT…
>LNC_000134
TGCTACAGAGTAAGCCCATATTTTCTGAAAAGGGTCGTTGTTGTTAAACTAGATTTGAGTGATGAATTGGAGATGAAGCTAAAAAGCAAGTTCAGTTTTCTTCAGTAGTAACACAACAAACATTAACAATAATAATAGCATAAAAAAAAAAAAAAAAAAACAGTAAAAATTTGTTAATTTTAAGGTGATAATAATAAATTAAGATATAGTACTAGTTTGGGGTTTTTTGAATGTAGTGTAGGTAATAATGAGTACAAAAATAAAAAAATAAAAAATAAAACATGTATGGTGGTGG
>LNC_000135
AGACGGTGTAAATCCTCATTGCCTCTTTAATCACCTGATCAAGGTATGGAAAACTTTCATTGAGATCTTTAGCATTAGGTATCTTATCATGTGGACCAAATCCATCAATCTCTTGAAGCAATTTTTCCTCAACATTTGGATGACCAGCAACCAAATAAACAATAGATGACAATGTAAAAGATGTGGTAGCCGAGCCGGCAAGTAAGTGTTCATAAGTAACGGCACTTATGTAGTCAAATGAAAACACATTCTCCGACACACTCTTCGACTCTCTTGTATTCAATATAAGCGACAAGAAGTTCTTTGAAGTTCGGCTTTTATCTTCCATTCTCTTCTTAACAATATCATCAAGACGACCGGTTAAATTTTTA
>LNC_000136
GAAAGATTTGAAAATATTATGTCTTCTTTTGAGGTGTCATCAAGATTTTGGGTTGCTGATTCAATAAATGATTGCATTTTAGGCACTAAGTTGGCTAAGTGTGATGGTTGGTATACTGATAATATGGTATTTCTCATCGTAGACCATTGTGAGTTCCTGGTGAAGAATAGACCTTTTTGGTGAAGAGGAGAAGCAGAGATAGGAGAAGGAATGCTTCTGTTTGGAATTTCTTTGAATTTTTTAATTCCCACTTCTTTACAAAGCTCTGCATCTGCTATGATTATAAGAGGTTGTCTTCCCATATGAAATCTGTAGATAGGGCCATATTGCTTAGCAAGGACTGAGAAAACGTCAGGACCATACTTTGCTAGCAATGGAAGGTGTCCTACAAGAGGCAGA…
>LNC_000137
CTTATCAATTATTGAATGAATGTTGACTTATCAATCCAAAATTAACACAATAAATTTATCTGTTGAACAAAAAAAATAAAAAAATAACGCAAACTATTTCCAGCATACAGCAAATACAAATTATCCTTATCTTAAAAAATAAATGTTGTAAGATTTTCCAAATTATTTTTAGCTATATTATGCTTTCTGTGCCAAACTGTGCTTGCTTCATGCTCCAAGCATTCAGTTGTGAGATAACCACACTTTGGCTTCCATCATTGAATACAAAAAGATGTGCATCTTTATCTGTAGCAAATAAGGGATAAGCTCTACTTGTTATGCAAGCTCTCCCTCCATCTCCAAAACTCTCTATAATGGACCGGTCAATCAAGCTTCTAAGTGAAATTGTTTTGAGATTGG…
>LNC_000138
CAAATATAAGTGCTCTTTAGTTTATTTATAAGAAATAGTTGTAAATTATGGATGTCCAATGAAAGTTTACATATTTATTTCTTTAACAAACCAAAAAAACAATACACAAGAAAATAACATAAATTATTTCCAGCAAACAGCACACAAATTATTTCCTGCATACAACACATACAAATTATCTTAAATAAATGTTGTAAGATTTTCCAGATTCTTTTTAGCCATAATATGTTTGTTCATTCTCAAACTCTGCTTGATTCATGCTCCAAGCATTTAGTTCTGAGATAACCACACTCTGACTTCCATCATTGAATACAAAAAGATGTGCATCTTTCTCTATAGCCAATAAGGGATAAACTCTACTTGTTATCACAACTTTCCCTCCATCTCCAAAACTCTCAA…
>LNC_000139
GTGACCATTTTAGCTGACAATATTACATTTAACGGTCATTCACAAGGACTAATTATATGAAAAAAATATTCATATAGAAGATAAAATTGAGAGTGACATACAAAGCATGATCATTTTGTGGTTTGCTGTGTTAACAACGGTGCTTAGTTTTGTCTAAAAAAAGTGATCAAAATTACTACTACATACTTCAAAGTCACACCAATATTTGAATTTTTTTTACATAAAACTTCCTACATTAAACATCTCACTGACTTGTTTCAAAAGTCAACTATAGCCAAATACTAGTAAATGTTACTAAATGAACTCAATTCAAAATTCAACAAAAATCTAGCTCACACATGTACTATGTTCACACTTCACAACTAGCTAGTTAGTTGGCATGCCACAATTTTCAAAGAT…
>LNC_000140
CCATAGTAAATGCAGGTGTAATGCAAAACAAACCTTATTTTGGTTGTGCTGTATTTAAATCTGCTTGATTTCACAACTAACAATACGAAACAAAATAGTCACCAATTATTTTTAATATAAAAGTAAAAAACAAAACCAAAAATGTCAAAAAAGTATGAACCTCTCACTGTGAAATTCCCACATGAGAAAATCCAAATCCACCGTCTTATATTTAAGATCAGTAAGTAACACCAGAAGATATATCCACCAGAAGTCGTGCCGCCGTAGCTGCTTCATCATAATCATAATCTAATGCAAAAGATTCAAGTTTCTTCACATCTTGAGATGATGAGCCAGCAGAAGTAGTTGAAGTTGAAGAGGTACTTGTAGAAGCCTTGTTCTTAGTCTTGAATTGTGTAG…
>LNC_000141
GGATACTCCATGTCCTTGATTTCTTAGTGGCAATTTAGTCTCACTTGTACAGATTTCTATCCTTTTTGATATAGATTATTTTTGAAAATCTAGCACACTTGTTTTAATATGTTATGTATGATGTTTTGACGTTTGCAATGTTATGATTAATGTTTCAACATCACGCGATAAGCAGAAATAAAAACAAGAAAATAAATGACAGGAAAGTAAAGAACACAATGAGTTTG
>LNC_000142
AAGTTTTTTCATTGTAATTTAATGTAATATGCAACCTTTTTTAATATGAAAGAATTCTATCTTTTTTTTATTTCGATTGGATATACACATCCTTCTATTATTATTTTTTTAGGGTTGTTAACTCAATGGTAGAGTACTCGGCTTTTAAGTGCGACTCCATTTTTTACACATTTCTATGAACTAATTGGTTCATCCATACCATCGGTAGGGTTTGTAAGACCACGACTGATCCAGAAAGGAATGAATGAAAAAAGCAGCATGTCGTATCAATGGTGAATTCTAAAAAAAATTATTGGACCCGGCTCAAATTTTCGTTTGAATTGTTGGCTCGGAACAAATGAATTCAGTTGGGTTTAATTAATAAAAGGATAGAGCTTAGATGCTCCAATTATAGGAAAA…
>LNC_000143
AGGAACTATGCAATGTTGCTTACCATGATTGTTTGTCAACAAATTACCAATGTTGTTACCATTTACAGCAATAACCAATCCAATCATTTGCCTCAAATAGACAATAAAACATTTTCTTCTCAATTTCCAGCTTCTGATTTGAAAATAAAACTAGGAAACGCAGTGGTGATATCCAAAAAATTTCCAATCTTCTTTACTGATTTTACCATCATTG
>LNC_000144
ATTCATTCATGGATGAGTAAACATCATAATTTCAAATTTGGATTGTCTGTTGTAACTGTTTCACGCAGTTTCACTTAGTTTAATGCAGTAATTGATCTCATCCATAAAAAAGTGATTCAACAGTTCAATTTATTTGACTAGTTTTCACATAGTTTGATTTCACCCATTGATTGAAGATCATAAAGCCGAGATCTATTATAACAGGATGTTGTAACAAGGAACAACATGTTAGGAC
>LNC_000145
ATTTATGCCCCATGTTTGCTAGGGGATAGACTATTTATGCCTCCATGTTTGCTTTACAATTGTACTCACAACTTCCTTTAGCAAAAGAAAATACAAAAAAAAAAAAAAAAAAAAAAAACAATTCTGAAGCTGTCAACTTCATGCTTCAGACTCATTGACTAAAATCTATGATTACAAATAAATGAATTACTATCTGTTCATTTCTTCTAAACTCTTGCCTTTTCTTTCCTTTTGTTGATTTCTTATTTCCTTATATTCCATTATCTACAACCATAGGACATTCCCTATTTCATCATATTTCCCATTCTAATCATAGAAAAATGAACTTGTTTCATAAACAGATCGGACGGGGAAGCAAATTGCCAACCAACCATCGTTATTCATCCACTTTTAAATTTC…
>LNC_000146
GAAGAGTTAAAGACAAGCAGACACGCTTTTTTGGTTGCCAGAAAAGCGGTAAAATGAGAAACTGGCCATAATGTCCAAAAATATCAATTGCTTTGGGTAACAATGACATCATCTTGATACTTCGGGACAAAATGATAAATTACTGAATTACTGGGTGGGATTGGATAATGATGCAGGTCATATGAGTATCTGACCATGGTGGGCAAATCTATTCGTTGGCCCATGTTAAATGCCACTTAAACCCAGTCCCTACATGAAAATAAAATATGTTGACTAACCCTTCGGCATGCTTTGACTATATCTGACTCCGGAAATTGAGTACCACCGCGGATTTCCTATCACCACAAATAAAAGTAAATGACTCAGCCTAACACTGAAAATAGAACAAGGAATGTTTTT…
>LNC_000147
AAATTTACTAGATTTTCTATGAGTATTTTGGAAAGATATTATTCTCAAGCATTTTATGTATTAAGCATTTTAAGCATTTATAAATAAAAAGGTGTATAAAGTCAGAACTCCAACAACCATGCAATATTGCACTTTGAGACGTGTGTAGCTTAACAAAAGAATATGGGCTCCACTACTTGATGAATTGGGCACACATATCACTTTCAATTAAAATTGGAATCCCCTGTCCCCTACAAATCTACGTATAATCAAACCAATAATTCAGGATCCATGCAATAAAAACAAAAATGATTTAAATCAGGTTGAGAATGTGTAAAAAGGATACTGGTAGCTGTCGTGCTTTTTTT
>LNC_000148
CAACATTAGGGTTTCCGCCTAAGTGTATATATTACCACTTCTTCTGGCGTTGGCCACTCACTCTAACACAGATGCATAAAGCTACAATCTTACACTTTCCTAACATAGCATAGATTTCAATGTTTTATTGTTAGATTTTTTTTTTTGTGTCTTTCTCTTCCTCCATCTCAGGTCTAGTTTTGGTTTAGGTGTTTAATATCATGAATCAATTAACTATTAGAATGATGATGATATGAAAAATGAAAGGCTCTATTTTTTCGAGTCAACAGCAGGGGCTTATATTTAATAGTCACCTGACTGCCGCTTAGAGCCTAAATTAAAAATTACCAGATGAAGATCCTTGAAACAAATTTCAATAGTTTCAAGACACAATTTCTGGTTAAACTCATTAATTATTTA…
>LNC_000149
GGTAAATATATCAAGAGATAAGCATTGCTGGAAAGACAACTGAGCAAAAAGATTAAAATGATCACAACTTGAAGAGCTAGTTGGAATGTTGCATAATAAAAAAGCATTGCTGGAAATCCATTACACAGCAGAAAGGAAGCTACCAAGAAAGATACAAGGAAGGGGGATGAACTTCTCCAAGACTTTTGGAACAGCTGATTTCATAATCAGCTGCATATACTTCAAACTTACACCAACAAATATGTATCTTTCCTATTGATAGAAGCCTCGATAGAATTAAAAGAATAAGAAGAATTAGAATTATAAAATCAATATAAGGAGAATAGACAAGTACTGGAAGTATGACAAGAATTATGAAATCAGCTGTGCATACCTCAAACTCACACCCAAATATCAATA…
>LNC_000150
TACTTGGGCAACTTTTGACGAAGCAAAATCAAGGGGACTGGGTTGTAGACAATTAGAGTAGATAATTTCTTCAATTACTAACATATCAGGTTTCATATGAATAAATTTTTCGGCTATATATCATCAATACTATCCATATAATGCACTAATAATTAGGTGGTTCCTTTCCATTTGATAAAACTGGTCAAGCTGTTTTTAAATTATTTTCAGACATTCTAAATGGCTATGATATTTCATACAAAATTTCATAAGTTGTTTCAAATTGTGGTCTACAACTGCATTTGCAGTCACAATTTTATGCAGTTTGGACAATCATAAAGCAACCCCATCACACTCAAATTTAGACAACATTGCAAGGAAGTATAAGGTTCCAATACCTCTTTGACGATATCGCTTAAC…
>LNC_000151
GTTTGTTTTATATTTATTCTTAGAATAACTTTCCTTATAATATAAGGATTAGAGTTTTATCTTGGTGTATTTATTTTTTAACAAAAAAAAGTTTGGTTAATCTCATTTTCCTAAAAAAAAAAAGTTTGGTTAATATCATAATATTCACGATAACCTTTATAATAAGGAGTTAATAGATAGTTATGATAAATTTATTGACCCTTTTCTTT
>LNC_000152
GCGGCATTCCGAATCCACAACAGAATATAGAAAAATGTTATACAAAAAAGCAGAACAAAGCCAAATAAAAATAATTAAACTTAATTAAAAAGAAGAAGAAGCATTAATATAGAAGAAAATCCATTATTATGTACCAGAAACAATGGTAACAACGATAATACTCATCAAATGACAAAAAAAAAAGCAACAAGATCGATATATCAATATCCGATACAAAAGTAATAAACGAGAGATAGAGTTTTATATACTATAACACTAGTCTAGTCAAATCTCATCCTCTACTAAAAATCCACACGAGCAAAAGTAAATCCATGCTCATAAGAGTATAATACGCTCAGATCCGGAGAGTAGAACCAGCAAGAGCAACGACCGCAGCAACAACTCCGGCAATGAACGACG…
>LNC_000153
AGACACTCCTACTCACTTAAAGGGTGAAACAAACACACATTGAGATACGAAATGCAAACTGAAGCCAATCATTCCTTGGAAGCTTTTAATATTAAGAGAATCATGCAAATTTACTGTTATAATGTACTCCAGATTACAAACGTTTGTCCAAAAGAGAACAGTCAATTTATACACCAAGAAAATGTTCCAACATCAAGTTAGTTCTCTTTACTTCACCACATCAAAAGTAGCACGAAGATTGGATATCATGACTGGACACTCACCCTTCTCATCATATTCGGAAAAATCTCCACTTGACAAGTCAACATTCTCAAACTTTGTTCCCTCCAGCGACTCAACTTTCCATCCAGTGCCAAATACAAAATCTATCGGCTCATAGCCCCTGCAGTCAAACAACAT…
>LNC_000154
GCTTGTTATGGGACAATACAGGGAAGATACAAATTATGACTCAAAGCGCCTCTCATTCTTGCAAGTCAGTAGGGCAATGTTCTTGAATCACTGCTGCAATTAACAGAACATGACCGGATGACATTAATTCCAACTTCAAGGGGAGGAGATGATCGCCTAGCCCTCTAGGTAGTTTTCGGCGGTCAACATACAACATTAAAAGAATGAGAAAGACCGGAACAAAGGAAGGTGAAGGCAACCACACATTTTACAACATAAAGCAGTATCACAAGCTATTTGGGTACTTCAGTTTGCTGGATCTTGTAATCAACATTAAAATGCAACAGTAGCATGAATTTAAGATAATATAATCACAATAGTGATAGGAAATTGCTATTCCTACCTTTCTTGGATACAAAA…
>LNC_000155
CGGAGTTCAAACCTCGATTATGACGTCTGGCCTAACAATTTCAGCATTTTTGTCAGTTGAGCTAGGACTTATGAGACTATTTATCCTTTTTTTATATACGAAATAACAACAATCATAAAACTCTCACACATACAAATACTTGACTTTTTTTTTTTGGTCATAAAATATTTGACTTCTATTCTAACTAAATCACACATATATATTCTTGATGTTGTAAAAATCTTTCCAGTGATGATACTTCAAATAATTACTTTTGAAGCTTCGACACACATGAAAAC
>LNC_000156
GGCGTGTCAATTATTATATGTAGCTTTTTTTATAGGTGAATTTTTCTCTTAAACCTTATGTTAGGCGTTCGAGAGGTGTGCTTATTATGTAGAACATTGTTTTAAAACTCGGATTGGTGATTGATCCGGTCAAGCCACTAGATTAGTAACTAAATTTGTAGCGATAGATAACTCGTGTCAATTGTTATGTAACTTTTTTTATAGGTGGGTTTTCTCTTAAAC
>LNC_000157
GGGAAATGGAAAGAATATGACACCCTCAATAGCCACCAGCTTTCAATTTTCAAATATTGCTTGCAAATGCACAAAATTTTTATTCTGTGAAAATTTTAATTACGTCTATGTTATCTGTCTATTTATCATTAATTGGATTTTTTTTTTTTTTTTGGGGGGACCATTTACACGATTTACAATTTAAATATTTGATAAACAATGAATCAAGATTGCTCAAAAAAAAAAAAAACAATGAATCAAGAGACCATCATAATCCATCTTTAATTAGATGTTCATGCACTGGATCGGGCACATCAGGAATATTCTTATTCAATGTACAAGCAGGATCGCTCACTTGATTTCCACCAAGTACCGATATATCCAAAGCCGGACTCAGAGTGCGATGGATAGGTCCTGGTC…
>LNC_000158
TGTCATTGCAGAAGCTTTTCCTGGTTTCGGTAAACAAGATAAGCAAGGAAAAAGTAGATCAATAAGAAGGGAAGCATTAGAGGTGCCAGAATAGAACAGGTGAACCCAAGAAATCCAAACAGTAATAGCCTAGGAACTTCTGTATGGTATGGAAAAGTTATGCCATTAAGTGTATCATCCTTAACCCTGAGTAGGAATCTCTGGAATAGATTGTATAAAAGAGGACAAACTTGCAGAAGTTCAAATCCCAGACTTGCCCAACCAGATGACAAAATGTAAGTCGTGAAGAAGGTACCCTGAGCTGGCACTGCCTTTGCAAGTGTTGCAGGCAGCTCTTTTAAGCTAGAAAAGACTGAAAGTTGACTTATAAGAGAACCAGTTAAAACATTAATAAAAAAC…
>LNC_000159
GGAGTATCACTTCAGTACAACAGCCACTGCCACTTAAATTATAGATCACCTAATTCAACTTATAATGTAGTTAAATACCAAATCGATTTGTCCTTTGCCGCCAAGAATTGGTATTTCAAAGAATAAATATCTATTTCAAGCAACAACAAAAGTGATACACCATCTATGGCGAATATTTATCAATGAATTAAATTACCTTTATAGAAGATTATAGAAGAAAATGTTTTAGATGAAAATGAAGCAGCAACTATCAGTGCTGCAATGCTACTCAATTTATCAGCTCACAAATCAATGGAGTGACTTCAAGTGGAATATCTGGCATTTTGGAACATAAGAATTCTGTGTTGAAGCTTGTTCAAACTTCTTATTAACAGCTTCATTCTCCTCTAAGTTACTTTG…
>LNC_000160
ATCGAATAGGACCATAATAGCAAAAAACTCTCTCTCAAGAGTCTTAACGTTGGTGCATTTCTAGCCTCTAGGACTACATTCGGACTCATAACATCTAATTAAGAGGGATGGTAGTTATAGTCTGGTATGTAATGGATTAAATTTTCTAAAATAGCAAAAAGGAACTGAAATACATGCACTTTTGAGATCGTACCAGTTACAAACTACAAAGAATACACACTATGCCAAAATGTATACATATATCTATTAGCATCAACCTTTCATCAAATTCTCAAGAATGGGTGATAAAGCTAGCTCATCTTGATAGCAACTTTATTTTTTCAAAATGCATTTACCGGGGGAGCTCTGTAATAAGCTGGAACAGTGGCAGGGAAAAACATCTGCCGAATTCCTTCGGCC…
>LNC_000161
TTCAGGGGCGGAGCCACCCCCCAGCTAGCCTGGGCACTAGCCCAGACTCAACTCCAATTTTTTTTGTAGCAAGCCCAGCCATTACTAGAACTTTTAGCTTTTCCTGCGGATATTTATGTAAATTCCGCAGGAAACACATTTCCTGCAGATTCCGCAGGAAATGTGAAATTATCCGCAAGAAATGTGAAATTATTCGCAGGAAGAAAGTAACATTTTGCGATAATTTTTTT
>LNC_000162
TGTGCATGTACTTTAAAAAAACGTTCTTTGAGTCTTCAAGTTTGTCTTCATCTTGATGAATCTTGGAGTTCAATTCACATAAATTTTCAATAAAAAAAACTTTAGGGCCATCCAGGATAACATTTCGTTTGAACCTCAAATCGTTCACTTATTCACTTTAATGAATAAATTATTATTAGTTTTTGGATCAAATAATCTAATGACAAGAAATTCACACCATTTAATGAATAAGTAAGAAATTCAGAATTTAAACCTGGTCTTTGCATTATGCAATGTCTTTAAGTAAGTGAGAATTGTTACTCGATCAAAAAAGAAAAAAATAAATCTTTTTTTTTTTTTTTTGTGATGAAATATTAAATTAATTCCCTGTTTTTTTTCTTTAAATTTTTTGATAAGACT…
>LNC_000163
TGTGCATGTACTTTAAAAAAACGTTCTTTGAGTCTTCAAGTTTGTCTTCATCTTGATGAATCTTGGAGTTCAATTCACATAAATTTTCAATAAAAAAAACTTTAGGGCCATCCAGGATAACATTTCGTTTGAACCTCAAATCGTTCACTTATTCACTTTAATGAATAAATTATTATTAGTTTTTGGATCAAATAATCTAATGACAAGAAATTCACACCATTTAATGAATAAGTAAGAAATTCAGAATTTAAACCTGGTCTTTGCATTATGCAATGTCTTTAAGTAAGTGAGAATTGTTACTCGATCAAAAAAGAAAAAAATAAATCTTTTTTTTTTTTTTTTGTGATGAAATATTAAATTAATTCCCTGTTTTTTTTCTTTAAATTTTTTGATAAGACT…
>LNC_000164
TGGAGTTCAATTCACATAAATTTTCAATAAAAAAAACTTTAGGGCCATCCAGGATAACATTTCGTTTGAACCTCAAATCGTTCACTTATTCACTTTAATGAATAAATTATTATTAGTTTTTGGATCAAATAATCTAATGACAAGAAATTCACACCATTTAATGAATAAGTAAGAAATTCAGAATTTAAACCTGGTCTTTGCATTATGCAATGTCTTTAAGTAAGTGAGAATTGTTACTCGATCAAAAAAGAAAAAAATAAATCTTTTTTTTTTTTTTTTGTGATGAAATATTAAATTAATTCCCTGTTTTTTTTCTTTAAATTTTTTGATAAGACTATTGTGACTCATTAGAGGTTCAAGACCCCTAGACAAAAAGTGACGACACTCTTCAACTTGAAA…
>LNC_000165
CCTAGACAAAAAGTGACGACACTCTTCAACTTGAAAGAAACTCACACTTTCTTCTCTCCTCTACTCTTAACTTGACTTAACCTTTCCAAACGCAGCTAGGGTTTCATAATCATACTCCATTATCATCTAAATCCCCACTGAAATTTCATTCTCAGAGCTTGAACCCGAATTGTTCACTTATTCACTCAACTCGCGAATCTAATTCAATGTATACAAAACAGGTGATTTTACGTATTTTCTGTCTCTCTTTCATTTGATAAATTTTTATTTCATTTGAGTAACAACATACACTAAACTTGCAATTATCTCTTGGAAATGAGTGTTTCAACCGACATCAGCCAAGGGAGCATGAATTTGCAGAGGCATTTTTCATGGTTTCTCTCAGGCTGAAGGTGTAAA…
>LNC_000166
CCTAGACAAAAAGTGACGACACTCTTCAACTTGAAAGAAACTCACACTTTCTTCTCTCCTCTACTCTTAACTTGACTTAACCTTTCCAAACGCAGCTAGGGTTTCATAATCATACTCCATTATCATCTAAATCCCCACTGAAATTTCATTCTCAGAGCTTGAACCCGAATTGTTCACTTATTCACTCAACTCGCGAATCTAATTCAATGTATACAAAACAGGTGATTTTACGTATTTTCTGTCTCTCTTTCATTTGATAAATTTTTATTTCATTTGAGTAACAACATACACTAAACTTGCAATTATCTCTTGGAAATGAGTGTTTCAACCGACATCAGCCAAGGGAGCATGAATTTGCAGAGGCATTTTTCATGGTTTCTCTCAGGCTGAAGGTGTAAA…
>LNC_000167
CGACACTCTTCAACTTGAAAGAAACTCACACTTTCTTCTCTCCTCTACTCTTAACTTGACTTAACCTTTCCAAACGCAGCTAGGGTTTCATAATCATACTCCATTATCATCTAAATCCCCACTGAAATTTCATTCTCAGAGCTTGAACCCGAATTGTTCACTTATTCACTCAACTCGCGAATCTAATTCAATGTATACAAAACAGGTGATTTTACGTATTTTCTGTCTCTCTTTCATTTGATAAATTTTTATTTCATTTGAGTAACAACATACACTAAACTTGCAATTATCTCTTGGAAATGAGTGTTTCAACCGACATCAGCCAAGGGAGCATGAATTTGCAGAGGCATTTTTCATGGTTTCTCTCAGGCTGAAGGTGTAAAGGTTCCTGTAACTGTT…
>LNC_000168
CGACACTCTTCAACTTGAAAGAAACTCACACTTTCTTCTCTCCTCTACTCTTAACTTGACTTAACCTTTCCAAACGCAGCTAGGGTTTCATAATCATACTCCATTATCATCTAAATCCCCACTGAAATTTCATTCTCAGAGCTTGAACCCGAATTGTTCACTTATTCACTCAACTCGCGAATCTAATTCAATGTATACAAAACAGGTTCCTGTAACTGTTGGAAAGTATATGGTTATGGTCTTCACACATGGAATTCAGAAGGAAGTAATATCTCTTGTCACTGAACTTTATGTCATGTCTAAAGAGCATCATTGTAACTGTTGAAGAGCTGATGTTATTGTTGAGGATGATTTTTATTTATTCATATCTGTCAACTGTGATTTCCTTGATTAAACAGC…
>LNC_000169
CGACACTCTTCAACTTGAAAGAAACTCACACTTTCTTCTCTCCTCTACTCTTAACTTGACTTAACCTTTCCAAACGCAGCTAGGGTTTCATAATCATACTCCATTATCATCTAAATCCCCACTGAAATTTCATTCTCAGAGCTTGAACCCGAATTGTTCACTTATTCACTCAACTCGCGAATCTAATTCAATGTATACAAAACAGCCAAGGGAGCATGAATTTGCAGAGGCATTTTTCATGGTTTCTCTCAGGCTGAAGGTGTAAAGGTTCCTGTAACTGTTGGAAAGTATATGGTTATGGTCTTCACACATGGAATTCAGAAGGAAGTAATATCTCTTGTCACTGAACTTTATGTCATGTCTAAAGAGATAATCTTATTTTAGCTGGAAATGATTTTG…
>LNC_000170
CGACATCAAAAGACTATTTTTCTTACTAACAACATAACCTACACCAACATATGAAAGAAAGAAAGAGAAACAGTTATAAGTCAATTTTTTTTATTAATTGACTAACTGAACTTGTGAGGCTAGTTTCAAACCAAAAACCACAAGGTTGAGGGGTGATATGCCAACCAAGTGACGTATGTTAGATTCTAACTAACTTAACTACACATACACACCTCCTTGATTGACTTTGG
>LNC_000171
ACTGATTCCAATTATTTTCATTGTTGGTCACAGCTTCAACTTCTTGACTATGTATGATTGGACTTGATACAACATTGTTGTTACACTCGTTGGCCTCAGTTTTTTCATTACTCTCTTTACTCTTCTTTGTTCTTCTAGCTTGTTCACCAGCAAGCAAGGTGTTGCTGGACATGATTTTTTCAACATTGTATTTGGACATGTCAAAGTTTGTCACTGCATTTAGGCCGCG
>LNC_000172
CTTTAATATATAAATGACACATTAATGTCATAAATTCTAAAAATGGAGTGGAACTCAACTCCATACACGCTATAGGTTTTGAGATTTACTCAAACATTGTTAAACAAAATAACTTTAACATGTTCTCCTCATACGGTTTAAATTTGAGACAAATACAATTCAAGTCAGAGTGCTGCTACTTCAGAAGCATATCATCTTACAGACAAAACAGAACACATATATCTAGCTCCTTTTCAT
>LNC_000173
AGTGGATATAGTAGAGAATGCTTTTCTACATTACTACCTCGTTTCATCATCATGTGAAGTGAATGATGAGCTCATTCAGAAAACCTAGCAGATCATACTGCAGATGGGCATGACCATGATACAAATGATTTAAATCACTTTACAATGATCAAAGTTGTAAATTGTGTCACAAAAAATGATTGAAATTCAAATACAGTAATACAAAGAGATTTAGCTATGGAAACTGATATCCTGATGCATATACATGACAGTTCCTTGAACATTTAATCGATTGCTACCACCGCCGTACTAACGATGTGAGAAGCTCAAAAAGTTCAAAGGGACTTCCGCGACGATAGACATCACTCTTCTTACTATTGTCAACTGGAAGAGCGGCGTATAATAATGCTCTGACTGCGA…
>LNC_000174
GAAGAAGAGGGTTTTGTAGGTGAAGACGAGTCTATGTTTCCTTCAGCTTTGGCTAGTGTAAGATGCAAGGGTTTAATGAAGGTTCTTATGGTGTTGAATTTAGGTGGTTGATTATTGAAGAATTGTTGTGGAGAGATTGAAGTGATGAATTTGGTTGAAGATGATGAAATGGAAGAGTTTGAAAACATGGCTCCAAAAGGAGGTTGGATATGGCTAACAAGTATCATTACTATACTAACGTTTGTGTTTGATGCTCAATGTTGATGTTCATTTCTTCTTTCTAT
>LNC_000175
CACGACTCCATATCTCCATCCATATATCATCTGATAAGTTCTCCATGTTGATTGTAGTATATATTGCTAATAGATTGTATGTTCACGAGCTATTACCTACCAAATTTAAATTGGATAATTGATTCTGATACTTAGTTGAACAATTATGATAGCCCTTTGCCCAACTGTCAAATTATGTATTGTTGCTGACTTGATTGATCCCGGCCCCGATCACGAGGAGAAGATTGAGG
>LNC_000176
TGCAACTTCAAAGTGTTGTGTCCAAAGGGTTATTGATGTTTCTAAGTTTTCCCATTCCATTTCATCAATACCTTCTGGGGTGTATGTTCTTAGGTAATCAGGGTTTAACTTCATCAATGCCTTTGCAGCCCTTTTATATCTTACCTTAACATAGATGTCAATGCATATATCTAAGCAATCATTGGCAGCAAGAGTGTTTGAAATTCTTCTCAACACTTCAATTTCCAACTCAGATCCCAATTCAAAGCTAACCTCAAAATGAT
>LNC_000177
TTCACCCACAACTACAAATTGCTATGTTTATTGAGCTGAAAATATTTGATGGAAACTAGCAAGTGTAGCCACCAACTCTATTAATATATATGATTTTATTCCAAAAGATGTATCAGAGTTCAGACCCCGTTAAAACCATGTAACATACCGGAGTTACATTTGGTTTGCGTTAAAATCAAAATAAAACACAGAAAACAAAACAAACAACTTATAAGTTGAGTAATTATGTCTCATAGATCCGCACACTTGCAAACAAATATTGAATACCATAATGGCAAGCAAAAACATGAGAGATTGCAGAAACATGCAGTTCATAAAATGGAACTTGAGAATTGAAAAATTTATGAGACTTGAGACTCTGTCATCAAGTTTCAGCTGCAACTTCTTCACCATTGATTT…
>LNC_000178
AAACATTATGGAAAATGTTAACTTGTACCCTTGTGACACATGTTAAGAATTCTACTAATAGAAATTATGTATTGGAAATTGTGTTAATTTATTATTCAAAATGTTTAATATTTATTTTTTTTTCATTAAATTCTTACCATTTATGAAATGAAATTAATGTTTAACATGTGCCCTAAGAGCACAAGTTAATATGACCCATATATTTTAAACATAAATCACTTTAATTAAATTCA
>LNC_000179
ATGTACTCGTTTTTTTTCCAGTGCCTTGAACTTGGATGAATGTACAACCATACATGTTCATCTACTGTCATTCCTTATTCGTCATCATCAGCGTCACTTTTTGTTTGTGTACCAGTGCTCCAACAATCACGCTCCATTGTGTGACCCGACTATCTCCATTCACACATTTGAGACCCGTGTCGTCGGATCCAGAAATTTTGAACAGTGAAGTATCATATATGAAAATTTG
>LNC_000180
TTAAACTTCTTCTCTTAAAAAAAAACATCTTATATTAGATAAGATAAATAACGTACAAGTATAAGGAGAAATAACGTGTTAGGACATTTCCCTTTCACTTTCTTAAAACAACATAAATAACAAAACCAATCAAGATTTAGGCAACACTAAACTTTGAGAAACTAAAAATCAACAAAGCATTACCAAACCAATAACTTAATCCAAG
>LNC_000181
TTTGTACACTCGTACAACCTCTTGAAGAAGCGATGAGAGCAAGAAAATTCTGATCAAGATCAGGCATGGAGGAAGATTGTTTCTGAAGGATGCAACGTTTAATTCGCTTGTAACCTTCATAGAGATTTCGAATTGCGTCTTTGTTTCTGCGTTTCGCGAGAATTTCGTCTGGAGACAACGGCGGAGTAGGTAGGGTTTGCAGAAAGTGAGAGCTAGTTTCCGGTTGTGGCGATTGCGACGGTGGAGAATCGTGGAGCTTTCGCTTTTTTAGAGGATGTTCGACGGAGGTCATGGCAGTGGTGGTGGTGGTGGAGAGTGGTGAGTTTGTTACGGTGGTTTCTGTATGTTGTCGTTTGAGTTTTGTTGTGTCAAGAAGATTCTCCTCCTCCATTGGAGTAG…
>LNC_000182
GAGCTGTTGAGGTTGAGATTGAGTCCAAGGTCAAGTCCATTGTAAGCAAGTGGTGCATACATCCACATATCATCAGAGCTCAAAAGCTTGATTTGAGTCTGTAAAAATTTCACATAATTGACTGCCTCTTCAAGCATTGTACTGATATCAACCTTTGTTCCGTTTGGTACAAGATTTTGTAAGACTCTTAGTCGTTCATTTATTCTCTCTCTTCTTTTCCTTGCATATAGACTTTGGGGATCTGTTGCAGATCCTCTACTAGCTCTTGTCTTCCCATTTGAGTTGAGAGTAGTTCCTCCACTATTTTCTTGAGAAGCATTATCATCCTCAGAAATGTTACTACTAGAACTATTTCCATTTGATCCTCTATTAATCTCTTCTGTCATCTCCTCTTCATGG…
>LNC_000183
GTGATAGTAAGATGGAAGACAAAGAAATCACGAGATAAATGGTATGGTGTAGGAGAGAATCAAGATTTAAAGTTATAATGAACATTACATGTAATGTGCCACTGCCAGTGGAAGTCTACTCCACTTGGTGACATGAGAGTGTACATACACCCCAACAAGAAAACTCTCCCATGTGAAATGAATGATTTTTTGTTCCTCTTTTTCTCATTACCC
>LNC_000184
GTCAAACCATTTTCTTGAGTAAATTACTCCACCCTCCCTTGAGAGTTGAAGATATTACACTCCCCTCCTCTCATGGTTTGAAACACATTTCCCCTCCCTTTATATTTACAAAATACTACTTTCTCACCATTTTATAACTTTTCCGTTAACTCTTTAGAATAATTATGTAAAAATATTTCTTTTAGTAAAATAACCTTTAATTG
>LNC_000185
GGAAAAACAGTATTTAGACAAGTGTTAGAGTTGGATTGTAAGAGTAATGAACCACTATTATAAGTGTTAGAAAGTGTTAAATCCATGATGTATATTAAGCACTTTTGATTACTTGTTTTACAAGTTATTTGAGGAAAAGGCATGAAATAGTAAGAAAATGCCTAATTATGCTTTTTATATGTTACTTAACCCATTTTGTGTAGAAA
>LNC_000186
TTTAATTACTAGAAAAAAGTTGGAATAACGACAACAAATTAGAGATGAAAAAATTGCGAAATTGGTCACTAAATATTAGAGATGCTAACATTGGTGATATATTTTCTTTTTTCAGTCTTTAAATTTTCTTGTTATTTCCACTTTTTGTATTAATCATTTCTAAATATAGTATCTAAATTGATTAAAAAGATAATTTGAATATTGTATGATTG
>LNC_000187
ATAGAGTGTTAATATCTGTACTCTGCTTTGAAAACAGGGGAAAGAGAAGAAAAATGAAAGAAAATTTGCTTGATAAATAAATGAGAAGAAGAGAAAAGGTACACGAGTATTTTAGGGGGGTATGTCACCAGTTTTTTTTTTATTTCCATAAGAGATAAATGAAAAAACAGATGTTGCTACTATTATTTCACATTTTCTATCCCTCTTAAACAACTAATAATTACAGCACAATGCAAGTTGCAATGAAACAACTAGTAGTAACTAACCCACCCTAAAACCCAAATTAAAAAACAAATCAAAGAAAGAAACTAAATTAAAAGAAAAGGACCCAACAATTTTCACTGGCAACTAAGTCAGTAACAAGTAACAAGATATTGCACAATTGCAACATTTTTTACT…
>LNC_000188
ATGACGTCCAACCATCATTCATTGTCTTAAGTTCAAATTAGTCAGCTTTACTACGGTCTAGTATGATACGTAGTTCTTGACCCATGTTGCGATTTGAGTTCATTTACAATGGATTAACTCATCAACAACTATCATTAGACCATGCCTAGACCTTGCTATGATTTGTACGTGTTGATGGTTTAACTAAAGCATAAATATATTTATGAGGAGTGATCAAATTACACCGGTTTAATGTTACATCAATGTTACACCGCTCAATATCATTTTAC
>LNC_000189
CGAATCACGACTTTGTGTGAGTAGATGTGATAATGTAGAGACAACTCAACATTCGTTTCTATCTTGCAATATTTTTAATTCTCTTTGGCGCCTTGTGCGTACCTAGATAGGTTTATCTTCAGCTAATTCTCCTCATGTTTCAGATCATTTTGTTCAGTTCGCTTACTCAGCATACGTTTCTAAATCGTGACATTCCTTCATGCATCTAATTTTGGTCTCTTGTG
>LNC_000190
GAATAGATAGTAACTTTTAAAAGAAAAACAATCTCATCTTTTCATAAAGGACTTTTTCTTGTTAAAATTACACTACAAAATCCCACAAAATCCAATTTATTAAATAATCCTTTGAAATTTAAATGATTTTGAATACCACGAGACTTTTTTTAAGTGATGAAAAGTCTTGATTGAATACCTCAAGACTTTTTTAAAATGACAAAGAGTCTTAATTGAATACCACAAGACTTCCTTTAAGTTGCAAAAAGTCTTGATT
>LNC_000191
GCTATGTTAAGCTCATTTGATGTCTCACACAATTTGAATGTTACTATCATAGCCAACTCTTGAATTGAATTGACCTCAATTATAACATAGTAAAGCAGTTGATTCACAAAATCACAAGGCAAGTTAAAATTGGGGTTGACATCACAGGAAAGACAAAAATGCTTAACACTTGAACCATCATGAGAGGACAGTGTGCCAACAATGTCAAATAAGTTGAAATCTAGCCCAATCCCACAATGTTGAAGGCAATCAAAGGCAACGACATCTAATTTTCCATTCAAGAGAAACATGATATGTCCCAAAGCATGAATATCAATTCCACATAACAATCTTTTGAAACTGTCACAAGAGAAATTTGTTTTGAGGGGCATTTTATCAAACAGACAATGGGATAACAAG…
>LNC_000192
TGTGAAAGGAACCTTTGTTGCCCTCTTTAAATATTCATAGATTCCTTGTTAAAGGTCCATATCCTGTTGTATGTTAGGATTAATATGCTGCACTGGACCATCTCCATGTCGTACTGTGTTGCTGTCATCAGTGGCTAAGTCTGAATTTCGAACTGCACCCTCAGCAGGAACAACCTCCTGATTGTGTCCCGCAACATACTGATTCTGTACCTGACCATGC
>LNC_000193
AAAAAATAGAGGAATTTCCTTCTGTTACTATGTGACAAAAATACTACAATATTTATTATATCAACAAAAATCAATGATTGAATCAAACACAAAAAAGACCATAGAAACATAACATTAAGGAACATAGATCCTCAACACATTTCCAAGACTTGACAAAAAAATACAGTATTTCCTTTTTCTACTTCTAGTGTTGGTATGGACAGACAAATTTCCAATATAATTTGTCTGGAAATATGTTTGCCAATGCCTCCAAGCAAGCAACTATCTTCCATGCTTAATTATTTGATAACTGTCGGGGAACATTTCAACACACCTCACAAAATGCTCCGTATGCTGTAACTAACTAACTATGGAATCATTTTCAAGATTTGGGTAGTATTAACCGAGACTGATAGAGGT…
>LNC_000194
ATTTGACTAACAATGATTAATTGCTTGTGTGAGAAGAAATTAAACCAATCCATCTTTTTTAACTAGCTTATTGGCAATAGCTCACATTTTTTAAATATAGAGAAGTGGAGTGTTCGAGATTCGAACATCAGCCTCTTATATATTATGAATTGTATATATTAACTGAGTTATGCTTACGAGAACAAACCAATCCATTTTTTTAAGGAAAAAAACATTATTCTCACTTTTCTTT
>LNC_000195
CAAACACTTGTCTAACTAAACAAAAAATTGAAGAACACATGCATTGTTTTCATGAATTTTATTACTGTTTGAAACTTTTGGTCTCAAAATGAAAATTTCATATCAAGGATTCAATCCAACAAATTCATCACCCACAATGAGCAACTTTATTGTTTCCTTTCCATTTATGTCAATTTTAACATGAAAGCAAATTAAAATGGACGGAAACGCAAATCAATTTATACCGTCAGAATGTAAAAAAAGAGAAGAAAAAAATGTATAAATACATCATCCAGCTGGTGGTATCTCCAATCAGTTACAACAGCAGAACCTCATCCTTAGTTACAATCATAAAGAATGACCAAGAAAGAGAGGCAGCAATTTCTGCAGATTTTCGGTCATGAGGAGACACCCATTCAA…
>LNC_000196
TTCAATTTGAGACTTAAACTCACACTTGACACAACACAACATATCCCCTTCAAGTGTGACTCTTGGTTGAATCAATATGTTGAGTTAAGAGGAACAACACAACTTACACACATGAGTTTATGCAACATATATTTACTCAAAACTTTAAGAAATTAAATATATAATTTATCTCGCTTATATGTTTTTCAAAATATAATCTTCTATTTAATATGGAATTTTAACTTACACTTAAC
>LNC_000197
CTTAAATTTTGTTCTAGACTGATTAGAATCTCAATCCTATGGTGACACGTGGATACAAAACTATTATAACGAGGCATGGTAACCTGAGTGAACACGCTAGTCTCTGTGCACGCAATTACACTGAAGCATGCCCCTGTCTTCCTGCATCGTTCATGTGGCCTCCAACGGCTCTCGGATGAGGCGCCGCATTTCACATAATTTGTTAGCGCCTCCTCCCCCTATATAAGGGCGATTCTGCGTCACCCTCAAGGTACGATTCA
>LNC_000198
CTCAATCATTAGATTGTCGAATTTCTCATGCCATTGTTTCGGTGCTTGTTTTAGACCATACAAAGATTTGTCTAACTTACAAACTTTGTTCTCTTGTCCATGGATTACGAAACTTTTAGGTTGGTCCATGTAGATTTCTTCTTCTAATTCACCGTTTAAAAAAGCAGTTTTTACATCCATTTGGTGTACTATCAAATTGTGGATGGCCGCCAAAGAGATTAGTACCCTAAT
>LNC_000199
GTTTGAAGTGGCTTCCCATAAACAAAAACGGTTTGTTAAAATCATCAGCTGAAACCGCGGTAATTTTTTCAGAACTCATCGTATCGTATTCGAAACGTCTTAAAAATGTTGATTTTGGATTTTAAAATTACGACAGAGCTTTGAAACTATTACCGGGGTGAGTCACGACCAGGTCGCTTTCTTTAAGACGTTTCGCGGAACTACC
>LNC_000200
TCACTATTCAAGCCACATAATTTCTTCACCCTGCCAAATTGGGGGATATATCATTATCATATATGAGACAAAGACATAAACAAAAGAAAAAGTCCATAAATAGTTAGTCAAATTTCACACAGTCTAGCATCAAGATTTTGGACACATCATATTGAGAAAGAGGTAAATTTGCATGTCATGTAGCTGTGGACCCAAAGATTTATTATTATAATAACTAAAGCCACGTG
>LNC_000201
AAGGAGTCCATTGATGAGAAGGGGCTAGGGAAAGCTTGAACCCAATTCCTACGGTGATGAATATAAGCGCAATTGAAATTCCAGGGGAGTTATACATTTGTGTATTGATAACACCATTCACTATTTCTTGAAGCTCTATCTCTCCCCCGGACAAACCATATAGCCAAGAGAAACCATGAACCAGAATAGAAGAGCTTGCCCCACCCATGAGTAAATATTTCATAGTAGCCTCATTAG
>LNC_000202
CATGAATTCATGTCTGAAATTCTTCTGTTGTTAATGAGTATATGAGATTAGTTACTTTATTATAAAAAATGAATTGCTTGCCTTTGTAAAATTAAAACCACAATTCATAATACTTCAAATCTCAAACTCAAAAAATACCTTTGATTTGGTAAAATCTCACAAAGATCTTTACAGAAGCCGAAATTCAATGGCTTATACACAATACAGAAACATCTTTTTTTGTGTTTTGCTCTTTACTCACCAAGGGTGACGAACTTACTTCCATGTCCTCAAAAAGCACATAGTGGAAAACCATTCACAATACTGCAAAATCACTAACATGTACAAGTATGGTATACTCTTTCAATAGTCTTCGAAAATATGAGTAGTTCAGAAGACTACTGCAATATAAGAAAGCAC…
>LNC_000203
TTCAACTTGAGTTAACTCAAGCTGGACATTTTTCAATATGAGTTAACTCACGTAGGCATGTGAATGATAAAAAACAAAAGGGAGGAGAACAATTTTCCTTATAATTGCCCCCACTTATAAACACATTCTTAAAAATTTTGGTTGGAAATAACACAACCTCACAAAATCGGCTCGTGAGGTGAGGATTGCCCTGAATTATAATCGCCCCCACTTATAAACACATTCTCA
>LNC_000204
GAGATGATAAATTTCACATTCTTGTGTTGAAAAATAGGTTGGTTGGTTATATATTTTTTGGGACCTTACTTCTAAAAGGTCCACCACCAATAACTGCGGTGCTGGTTTAGGAAAATGAGGTACACAAAGCTCCAAAATTGTCCACTAATACAAGATGGGATTGGCATGGCGTATTCCACTTTACAATATTGGACTTGTTTAAAATAATTG
>LNC_000205
GGCCCTTCATTTTCTTTTATTTGGACATATACAAAGCTCAAAAGACTGTCTTGCAACTCAAGTGACTGTTCAAATTTAATTTGGAACGGTTATAAAATTGTCATTACTGTTATTACAAAAAAAGGCTCTCATGAGCAACAACAAAGCTACAAGACCCAATCTTCATATGGCCAAAGGAATTATCAAAATCAGATGCTAAAAGAATAAATCATCAAAAGGTACACACAGCTATCCTACAGTATAATTTTGATCTATGAATGGAGTACTAATTAAACTCCCTATATCACATTACAATTGTGGAAGACCACTTTCATTAAAGGTCTATATAAATGTGATTCCAAATTACCCATATACAATGAACTGATCCCAGAAAAAGAAATATGTAAAAAAGAATGAATA…
>LNC_000206
GAGGGGTAGCTCAATATAAATAACCAACCACCTGACATGTTATTTTCATATCCTCAGAAAATATACAAGTTCTTATAATTTCACCAGCATTTTCGGCTTATGGAAAATGACATTGAAAATGATGGAAAATATTCCCAGTTGACATAGTTAAAAGCCACTATTATTTCCTTGCGATTAAACACATTACAACAAAAACGACAGGAGAAGACGAATCGAAGGGTCTACATGCATCAAGAACATGATACAAGCAACAAACTATCAATTGCATGCACTGTTTCTAAAATTATTTTTCTATGCTCTTTGCTCGACATATGAACCTGCAAGTCCAGAAGTTCCAAGAACCGTAACCTTTCCCCACTCAGAACCAAGGCCACTGCATCTCATTTTTAAGTGTATCAT…
>LNC_000207
TCAATACATTAAAATTTATAATTTTAATTTTTTAAAAGAATAATTTTTATGTTTGAGATCCTTAGTGTCTAAGACACTCATTAACAACACCCGTGTGAAAATCATATAAAGTAACACCACACTTTTGCGTTATTTAAGTATAAAGTAGCATAAAAACATGCAAAAGAACAACAATATAATCCCAACCATATCTGCACCAAAAAATAACAAATATCATTTCAAACCCGGTTTTGTATTGATTCAATGACAAATCTATATTGAAGTTTTACTCATTGAGATGGTCTTGTATACACATAACTTCAAAAGAAGTATCAAATTGACATTTACATATGAAATTGAAGAATAACAAATGAATTGAAGGTAAGATTACATTATTTTCACTCCACACGCAATGCACAA…
>LNC_000208
TAAAGGTGACACCCTTCATTTTATAAATCGGCTTTATACGGATGAATTAGATTAAATATAAAAATTTAAGATGATATTAGAGTCAATTGATCTGGATAACCCGCCATTTATATTCATTAACGGGTTAAATTTGATATAAAAACTTTAGATTTATCAACAAACAAAAAAATAGGTGGAAATAGCGTCCCCAAATCACCCATGGACTTAAATTCTGAGGATTCCTTGTCCCTTTC
>LNC_000209
TGCAAGTATGCCCTAATTTTCACTTGGGTTGTAGAAATAGCTTAATTAAGTTGTTTACTAAACTCACTTGGGTTGATAGTGGTGTTGGTTTGATACCTTGAAGTATGCTCCTCTCAAAGTTTTAGATTTCTCTGGCTTTAAATGGGAGACGGCGGAATTGAAACTTAGGATTAGTCGGTCAATGGTTCGAATACCGAGTTTTAAAAATAAAAAATGTTTACTATAAAACTATTGATTAAACTTTTGCGCGCAAGAACATAAGATATAAAGACATAGCAAGTCACATAAATTAATTTACCCCAGATAAAATTTGGCTACTAATTGCCTAAAATGAAAATTGTTTGGCACCATATCTTACAAGGCAATTGTGCTCATTAAATTAGGCTTATATATAAGCAC…
>LNC_000210
GTTTATCTGCACAGACGGAGGGAGTAATAAATACACAAAGTGTCACACAAAAACTCGTCGTCTAACAAATATCCTAAGGGAATATGTTAGTGTTATTAATATTGATTGAAAAGTGAAATAGATCATTTATTTTAGGACAATACTCAACAATACAATATTAATAACATTTTCTAGTTGTAGTCTCTAATTAAAATTAATTGTATAACTTCCAATTCAATATCTTTC
>LNC_000211
CAATAAGGTAAGTAACCCACAATTATAACAAAGTATAACATGTAACTTAAGTCGGGAAGTAATTCCCATTAGAGTGTGTGTTGACAGCACTCTTCAACCGTGTACTTCAGGAAATAATTCCAACAAAGAAAAAACATTACAAGTAACAATCCAACACAACAAGAACAGGGCCAGCCCAACGTATTTAGAAGCCTAGAGCAACTTGATGTAAAAGTATTTGCAACACCCGTA
>LNC_000212
GGGAAGGCAACAGAAGTGCAGATTGGCTTGCTAATTTCAGCATTTCGACGGATTTTCTAGATTTTCATATTCTGGAGACTCCTCCTAGTGAGCTTCAGAGTCTTTTGTTTGATGATATTTCCGGGGCTTGCATGCCTAGGAACGTCCGTTTAATTTCTTAGTTTTCTTTCCTTTGGGCTCTGAGAGCCCTCTTTTGTACCAAAAAAAAAGTTGTCATATTAATAATTATGATAATTCATCTATTTTATATTCACTAATTATCGTGAGTCG
>LNC_000213
GAACAAACAAATATTAATTTTTTTTTGACTATTTCTTATCTAATGTTTTAGGAATTTCTTATCTAATATTTTAGGAAGCTTTTTAGGAAGGAAAATATTATTCAAACTAAAAAAGTGTTGATTTTTTTTATAAGGATTAAAACGAAATTCTAAATATTTATAACGATCATTTATTTAATTAATATTTTATTTTTTTACTCAATTCAAAT
>LNC_000214
TGTGATCACGCTGAAACGACCAAATAAAAATTGAATCACAAGTTCTTTCATTAATACTATATCGCATATGTTTGTGAATTTATGCATTTTAAGGATGTTTTAATGCACTTTTTATACTTATGTGAGTCATACGTACTCAAGTGTTATTTAAAGGTCTAACTTCACTTCATGTATGTCTATGGTATTAAAGTTTATGTATATTTCGAAATTTGTGTTTTATGTAAAC
>LNC_000215
TGCCTCTCTTAAAAAGTGGGGTTCTGTGGTGCGTAAGACACTATACATGATGCGCCGCCAACTCAAACTTGGTTCTCAGGAGTAGTTTTAAGCTTCCAGATTTTGGAGTTATTGTGAAATTGAAACAAATTAGATTAAAGTTTATTATTTAAAACGTAACACTTAAACTAAATTTATTTGCTTATGGTAAAACACTAAGAATTCCTAATAAAAAAAAAAAGTTATT
>LNC_000216
CTCATAGTGATTTTTTATTTTATTTTTTACAACTTTTGTCACAGTGATTCTGTTTGGTACAACATTTCTCATAGTGATAAAATAACTAAATGAGTTAAGGATTCAAATTCTTCAACTTTGATAAAGTAACATTTACTGCTTGTTTAATTTTTTTTAGTTATGAATCTATGCACTCAAGAAGTTGAGCAAAAATTTAAAGACATCCCCTAAAACAGTTAACGCATTTGGACCACAAAAATCATTATATTCTTCCTTAACATGAATGAATTGTAGGCAACCTATACCACATAATTTGCTCGTGATTTTGCTTTTGAAAAAGCAGCATTTCATTGAAAACCTTGGAAGCATTTGCATAACCAATAGAGAAAATATCATCCCCTCATCATTTATCCATAAATA…
>LNC_000217
GCCTGACAGTTTCTCAAAGACACAATAATACTCCACAAACCATGACATGAATTCCAAAAACACATCCCTCTCCATTACGATATATGCAACTTGTTCACGGAGTCATCTTCATCGCATGAAGCTCTTGTCTATTCATTGCTACTATATTTTAATAATGATTACTCACTTAAATTTGATGTTTACTTTTTCTTCCCAAGTTATTGTCATCATTAATGTTTTATTGCCTTAATAAATTAAGCTTTAAAACAGAAAACGGTGTCTTTGAAAGTTTCATGAAGTTGTTTTGTAGTGACCATCATAAAGTTTTTATATTGGATGTTTGGAGAAACGATTTTGA
>LNC_000218
TCAAAATCCATCTTTAGTTGGATCATTAACCCAACTTATTAAGGGGTCAAGATCCTCTCTATTTAATGAATATTTTTATTATTAATTTATTTCATGCGTCTATCTCTTTTCAAATGAAAGTGTCAATTAAACGGAGAGGATTTCAACCCTATTAAATATGTGGTTGTTTTAGCATTTGAGTCGGCACCACCGTAAGTTAAAAG
>LNC_000219
ACTTTACTAGCTCAAGACTATAAGACTCCGTTTGCGAATTTGAAGACAAAGAGATGTGATACTTTGGAAAAAAAGAAAGGAGGAGTGGAAGAAACAAATGAGTTTGAGAGGAGGGAACTTTGAGGGCTCATTTTTCTTCACAATACAAAACCACCTTAAAATTAAAAAATATTAATTATAAGCAATAAATATTATTTCAAAAAATGTGAAAAATTTCTCTATTTTCCCTTTTATTTTCCACCCCCAAGGTCTCCCCTTCCCTT
>LNC_000220
GCCACATCAACCATCTCCAGAAATTTTACAGATAGTTGAGATATTTAGATACAATGTTTCACACATTTCAATACACTTGAACAAGGAACAAATAATACACATAATCAATTAAAAGAGGAAATAACATATATTTCAGGTCTCCAAAGAGACCTTCAACATAGTAAAAAGGTGTATTTGGGTTGGCTAGTTACCTACATTTCCCAATTCCATACTGTTAAAAGAATAAGGAAACAAAGGGCAGGATTCCGAATACAAAGGCCTCAGTGAAACCTACAATCAATGGTTCTGAAACTGAAAGTAACGAACTACAGAGACACAAGGAAGGATAAAAAGGACAGACGATACATGTAAAACTCCACCCTCAACGTTTAGAATATTGAGGAGCTTTACGAGCTTTCT…
>LNC_000221
GTTTGAAGAAAAATGAAGAGTACAAATCATTGATTAAATAATTTCTAGAAACTAAAACAAGCTAAACTAATCCATAATTGAAACCGCAAAATCTCAGAGATTTTCCAAGTCAATAATATCTTGAGTACAACTCAATGTGACTTGACAGAGAGTAATGTGAAGTTGGGCAATGAATTTGGTGCCTTCATTGTTCATTCAACCTAATGAAATTTAATTCTCAATTGAAATTGTTCCTCCCCACTTCCTCACACGGCTTTCTGCTTCATCAGCCTCTTTTTTCCAATTGGTTAATGAAGTAACAATTATAAGGATTATGGTCTGCACAGCTATGCCTCCAATCAGACCTGACCAAATACCCTCTGCTCCAAAACCAAATGTGAATCCCAACAATATCCCTGC…
>LNC_000222
TTTAGAAGTACAGTGATACTAAGCAAAGCAGCAAGTTTAGTTGTTTCCTCAGCAACCTCATAGCTTGAAGTGAACAATTGAGGAAAGTAATCTCTAGTTGTTAGTACTATGATCATAGCAACAACACCAATGGATATTGATGTGAGGGAAACCACTATCACTGAGAACTTTGCAGCTCGAAAATCACCTGCTCCAAGTTCATTTGATACTCTCACACTTATTGCAACGTTAAACCCTAGCGCGATCATCATATCCCAACCATTTATGTTCATACAAATAGATACAGCATCCAATGGCACCAAAGGGTTTGCCAAATGCCCTGTTATCA
>LNC_000223
AGGCGGTTGAATGATCTTTAATGAGATGATTAGAATATATAACCATCATCCGGATTCAACTGACTTAATAATAAAAGAACAACCCAAATATAATATCCATTATTTTTTTTCTTCCGAGAGAAACTACAATGATATTTAAGAGCCTTTTGTCAAAAAAATAATAATATATGATATTTAGGAGCATCTTCAATTGGGAGTCCTTACTACTCTCTTG
>LNC_000224
GTCTTTGTTCCCTAGAATTTAAGGAATGCTACTAATTTTTTTATCTTATTTGTCTTGCCACTTGTTGTGATTAGAATTTAGACCCTTATATTTTTTTTTGCGGTGAATTGTCTTTTTCTTGATAATCCTTTAAAATCTAATTGAACTGTTTACCTCTTCAATAGAAATGAATTGATTCATTTATCTTGAGAATGCTCTCTCGCAAGTCCCGAGTAAAAAAT
>LNC_000225
GCATGCCACGTCAGCATTTTGTCCAGTCAGATGGCCTCAGGGTCTAAAACGAAAGAATCTTAAATTACAGGGTTGGAATCTAAGTTTTTTTTTTTACAAGGGGGTAAACCGGAACTCGCCCAAATTACAGGTGGCTAAAGACATATTAACCCTTAAAAAAATAAGCATTTGTGTAAGTGTGCCCAAACTTTTTGCATTTGGGTTTGTTCCTCTGCACAACTTTCTCCTACGTTCAGTTCAATGCTCCATCACAAG
>LNC_000226
GAGGAAACCCACTTCCCAGGTGAGCAGCAAGTACATTATAATCAAAAGCTAAAGGAAGCCTTAAAAACTTCCATGAAGATCAAGTCACAAGGTAGCCTATCTACATAATAACTAGGTGATGCTACAAAAGAGTCATTCTATATAACCTCTTAATCAACCTACTACTAATTGAGATCCGAAAGATACTACTTAGTAGTAATGCTAAATATATTACATGGTACCAAGGGAAGTGGATATTCATATTAGACATCATTATCTTTGTTAGCATTAGAAAATATCTGCATTTCGCACTTCTCTGCTTGATCATTTGCACATAGTCCTCCTAAGCCTCTTTGCAGCTTTGACAAATCCTCTAATAACTTGCAACTCGTCCATTTGCTGGGACATGAAATGCCTCTG…
>LNC_000227
CAAACGCAAACCCAAAATATTTGAATACGATGATAAATTATCCCTTTAAATTTAATCAAAGATTTTGAATTCGAATCTAACTTTAAAAATTTAACGGTGTTGATTATCTTGTTGAAAGAGAATTTTGATATCCATTTTAATTTCATCCCATTAGAAAGATGAATTCTCTTTAAAAAAAAGTTAGAAAGATTAATTTTGCATGATTCCAAC
>LNC_000228
GGGAGCTTTCCCTTGGGATTTCAAATTTTTAAAGCACATATTTGCAACTAAGTCGTGACATTAAGCAACAATTAAAGTATTTACAAATTATAATGCAGAAGATCCTCATTATTCACCAAGTGTAAAATTTAATTGCATTTTTTATGTGTTTATAATTATGGAATAGATACTGGAATGAAAATAAAATCTCGATACTACCACTTCGCAAGTTTTATGATGTAAGTGAGTCTCACATCCCACTTGAGAAGATGGTACAATATCTCTCCCGATCATAACTTCAGATAAGATGTTCCTATACTTGTTACTATAAATGCAGCAAAAGTCGATTATAGGAGACAAAAATTGATATTTGATTTTATTACAACACTGGTGTCAAGAACAATCTCAACACAAAAGTCA…
>LNC_000229
ACAAAACCTAGCATGTTTTAGAGAAAAGAAAGGTAATACAGAATAACTTTATGAGAGTAAAGTGCCCAATTTATAGGCAATCAATTGTAGGATTCTGCAATATGGGCGGAATATCAGAATAGTTCAAAAATCAAATGAAAAGTTTAATGTGGACGATCAACGCCACAGAGTAGTTCATTACATGATCAAATCACTTTCAAGTATACAAATAATGAAATGGCAAAATATGCCTGCCTCATGGTGACCACAAAAGCCATCCCAAACTAGATAGCAAACCTTATGAAAACTACATCTCAAAATTCCATGTGGTCTCAGCACTAAGTTTGGGAATTTTCTTTTCCTCGGCCAAGTTAACGGACGCCACAACCTTAAAACAACCCCGTTGTTTCGAATTCCTCG…
>LNC_000230
TGAGAGTAAAGTGCCCAATTTATAGGCAATCAATTGTAGGATTCTGCAATATGGGCGGAATATCAGAATAGTTCAAAAATCAAATGAAAAGTTTAATGTGGACGATCAACGCCACAGAGTAGTTCATTACATGATCAAATCACTTTCAAGTATACAAATAATGAAATGGCAAAATATGCCTGCCTCATGGTGACCACAAAAGCCATCCCAAACTAGATAGCAAACCTTATGAAAACTACATCTCAAAATTCCATGTGGTCTCAGCACTAAGTTTGGGAATTTTCTTTTCCTCGGCCAAGTTAACGGACGCCACAACCTTAAAACAACCCCGTTGTTTCGAATTCCTCGACCACTCAAACCCTAGCTTCTTACTCGTGGTCTGATACGTCGCCTTCAAGG…
>LNC_000231
GTTGGTTCTCTTTCGAGGTTAGATTCTAGAGTTGAGAAACATTGGGAAACACTTTGGGAGAGTGAAAATTATTGAGTGTCTTGTTCATGAGTAGAGATTAGGGAAATGGTAGAAATTAGGATTAGGTTTGTTCTTGGAGAGCTTGTTGAAGCTAACTTCTTGTAACTCTTTTGTATCTCTTTGTAAAGAACTCATTTATAGTGG
>LNC_000232
GGGATATTCGGAAACATGCAACAGAATGTTAATTAACATTTTTTTTTAACAAAAATAATGTTAATTAACATAAAATTTGACCAATTATCAAGCTTAACAACATCCTCTTGTGTTGTTTGTGCATGTGCACTTTTGTTTTTACTTAGTAATTGTGACATGTCATGTTTTAATTTGGAGAAGTGGTCATAAATAAACGAGAGTGATTCTAT
>LNC_000233
TGGATATCAAGATTTCAATAATGACTCAACAAACATACATCATAGAAAATGCACAGCTTGCTTCTAATAGAGACATTAAAAACGTTAACAGAAATAGAGGAGGAGGAAGACCCTCCTCTGCACAGACACCACTCTTTTATTTCCGAGCACTCTTCAAACCAAAACATTTTTTTAACGATAATTAATAAACAATAATTAAAAGTTAAAACAACAAAAATAAAAATAGCATCATCCTTTATCTACTTTCTTGTTTTTTAGGTTATGCATTCCCTCCAGTATAAATACAACTATTATAACTTGGGTTATTTGATGTTAGTGTGGCTGTTTGTGAAAAATCACAAGTTAATGGATTTTGCCCAACAGTGTGATAGAAGAGATTCATGGCGTATGCAGCATGGT…
>LNC_000234
CTTACCTTCACCTCGTCTAATTTTTGCCGCGTGAAAAATCGCTTTATTATTATCACCTTTTGTCCTTTTCTCTCCAATTTTCAGCTCCATTTTTCCTCAATGGAACCTCGATCTGTTTCTCAACGATCGATTACTTGTAAATTTTCTCCTTCGATATCGATTTCGTTGAGTCGTTGAAACTCTCTCTTTTGATCTCGATTTCTTTCACTTTGATCGTGAGTCGAATAAGATCTCCGTGGATCTGTTGATGATCGTGGTTATTTTCCACATCGCGGTGATACGGATGCGAGATTTGCGTTGAATCAAAGCAATTAACACAAAATTAGTTGAGTTTTTTTGTAACAATTATTCTTTAGTAAGTGATTATGTTTTGTATCGCTTTCGAATTCAGAAATTTTT…
>LNC_000235
CTTACCTTCACCTCGTCTAATTTTTGCCGCGTGAAAAATCGCTTTATTATTATCACCTTTTGTCCTTTTCTCTCCAATTTTCAGCTCCATTTTTCCTCAATGGAACCTCGATCTGTTTCTCAACGATCGATTACTTGTAAATTTTCTCCTTCGATATCGATTTCGTTGAGTCGTTGAAACTCTCTCTTTTGATCTCGATTTCTTTCACTTTGATCGTGAGTCGAATAAGATCTCCGTGGATCTGTTGATGATCGTGGTTATTTTCCACATCGCGGTGATACGGATGCGAGATTTGCGTTGAATCAAAGCAATTAACACAAAATTAGTTGAGTTTTTTTGTAACAATTATTCTTTAGTAAGTGATTATGTTTTGTATCGCTTTCGAATTCAGAAATTTTT…
>LNC_000236
CTTACCTTCACCTCGTCTAATTTTTGCCGCGTGAAAAATCGCTTTATTATTATCACCTTTTGTCCTTTTCTCTCCAATTTTCAGCTCCATTTTTCCTCAATGGAACCTCGATCTGTTTCTCAACGATCGATTACTTGTAAATTTTCTCCTTCGATATCGATTTCGTTGAGTCGTTGAAACTCTCTCTTTTGATCTCGATTTCTTTCACTTTGATCGTGAGTCGAATAAGATCTCCGTGGATCTGTTGATGATCGTGGTTATTTTCCACATCGCGGTGATACGGATGCGAGATTTGCGTTGAATCAAAGCAATTAACACAAAATTAGTTGAGTTTTTTTGTAACAATTATTCTTTAGTAAGTGATTATGTTTTGTATCGCTTTCGAATTCAGAAATTTTT…
>LNC_000237
CCTCGTCTAATTTTTGCCGCGTGAAAAATCGCTTTATTATTATCACCTTTTGTCCTTTTCTCTCCAATTTTCAGCTCCATTTTTCCTCAATGGAACCTCGATCTGTTTCTCAACGATCGATTACTTGTAAATTTTCTCCTTCGATATCGATTTCGTTGAGTCGTTGAAACTCTCTCTTTTGATCTCGATTTCTTTCACTTTGATCGTGAGTCGAATAAGATCTCCGTGGATCTGTTGATGATCGTGGTTATTTTCCACATCGCGGTGATACGGATGCGAGATTTGCGTTGAATCAAAGCAATTAACACAAAATTAGTTGAGTTTTTTTGTAACAATTATTCTTTAGTAAGTGATTATGTTTTGTATCGCTTTCGAATTCAGAAATTTTTGGTTGATAGA…
>LNC_000238
CCTCGTCTAATTTTTGCCGCGTGAAAAATCGCTTTATTATTATCACCTTTTGTCCTTTTCTCTCCAATTTTCAGCTCCATTTTTCCTCAATGGAACCTCGATCTGTTTCTCAACGATCGATTACTTGTAAATTTTCTCCTTCGATATCGATTTCGTTGAGTCGTTGAAACTCTCTCTTTTGATCTCGATTTCTTTCACTTTGATCGTGAGTCGAATAAGATCTCCGTGGATCTGTTGATGATCGTGGTTATTTTCCACATCGCGGTGATACGGATGCGAGATTTGCGTTGAATCAAAGCAATTAACACAAAATTAGTTGAGTTTTTTTGTAACAATTATTCTTTAGTAAGTGATTATGTTTTGTATCGCTTTCGAATTCAGAAATTTTTGGTTGATAGA…
>LNC_000239
CCTCGTCTAATTTTTGCCGCGTGAAAAATCGCTTTATTATTATCACCTTTTGTCCTTTTCTCTCCAATTTTCAGCTCCATTTTTCCTCAATGGAACCTCGATCTGTTTCTCAACGATCGATTACTTGTAAATTTTCTCCTTCGATATCGATTTCGTTGAGTCGTTGAAACTCTCTCTTTTGATCTCGATTTCTTTCACTTTGATCGTGAGTCGAATAAGGTTAGCTGATTTTCTACTTTTGAATTTCAATATCTGTAGTAGCTCTATTTGAATTTCGTTTAATCGATTCTGTTGTTTTGTTTTGTAGATCTCCGTGGATCTGTTGATGATCGTGGTTATTTTCCACATCGCGGTGATACGGATGCGAGATTTGCGTTGAATCAAAGCAATTAACACAAA…
>LNC_000240
CTAATTTTTGCCGCGTGAAAAATCGCTTTATTATTATCACCTTTTGTCCTTTTCTCTCCAATTTTCAGCTCCATTTTTCCTCAATGGAACCTCGATCTGTTTCTCAACGATCGATTACTTGTAAATTTTCTCCTTCGATATCGATTTCGTTGAGTCGTTGAAACTCTCTCTTTTGATCTCGATTTCTTTCACTTTGATCGTGAGTCGAATAAGATCTCCGTGGATCTGTTGATGATCGTGGTTATTTTCCACATCGCGGTGATACGGATGCGAGATTTGCGTTGAATCAAAGCAATTAACACAAAATTAGTTGAGTTTTTTTGTAACAATTATTCTTTAGTAAGTGATTATGTTTTGTATCGCTTTCGAATTCAGAAATTTTTGGTTGATAGAGAGAGA…
>LNC_000241
CTAATTTTTGCCGCGTGAAAAATCGCTTTATTATTATCACCTTTTGTCCTTTTCTCTCCAATTTTCAGCTCCATTTTTCCTCAATGGAACCTCGATCTGTTTCTCAACGATCGATTACTTGTAAATTTTCTCCTTCGATATCGATTTCGTTGAGTCGTTGAAACTCTCTCTTTTGATCTCGATTTCTTTCACTTTGATCGTGAGTCGAATAAGATCTCCGTGGATCTGTTGATGATCGTGGTTATTTTCCACATCGCGGTGATACGGATGCGAGATTTGCGTTGAATCAAAGCAATTAACACAAAATTAGTTGAGTTTTTTTGTAACAATTATTCTTTAGTAAGTGATTATGTTTTGTATCGCTTTCGAATTCAGAAATTTTTGGTTGATAGAGAGAGA…
>LNC_000242
CTAATTTTTGCCGCGTGAAAAATCGCTTTATTATTATCACCTTTTGTCCTTTTCTCTCCAATTTTCAGCTCCATTTTTCCTCAATGGAACCTCGATCTGTTTCTCAACGATCGATTACTTGTAAATTTTCTCCTTCGATATCGATTTCGTTGAGTCGTTGAAACTCTCTCTTTTGATCTCGATTTCTTTCACTTTGATCGTGAGTCGAATAAGATCTCCGTGGATCTGTTGATGATCGTGGTTATTTTCCACATCGCGGTGATACGGATGCGAGATTTGCGTTGAATCAAAGCAATTAACACAAAATTAGTTGAGTTTTTTTGTAACAATTATTCTTTAGTAAGTGATTATGTTTTGTATCGCTTTCGAATTCAGAAATTTTTGGTTGATAGAGAGAGA…
>LNC_000243
ATTTTTGCCGCGTGAAAAATCGCTTTATTATTATCACCTTTTGTCCTTTTCTCTCCAATTTTCAGCTCCATTTTTCCTCAATGGAACCTCGATCTGTTTCTCAACGATCGATTACTTGTAAATTTTCTCCTTCGATATCGATTTCGTTGAGTCGTTGAAACTCTCTCTTTTGATCTCGATTTCTTTCACTTTGATCGTGAGTCGAATAAGATCTCCGTGGATCTGTTGATGATCGTGGTTATTTTCCACATCGCGGTGATACGGATGCGAGATTTGCGTTGAATCAAAGCAATTAACACAAAATTAGTTGAGTTTTTTTGTAACAATTATTCTTTAGTAAGTGATTATGTTTTGTATCGCTTTCGAATTCAGAAATTTTTGGTTGATAGAGAGAGAAGG…
>LNC_000244
CTTACCTTCGCCTAATTTGCCGCGTGAAAAATAGCTCTATTATTACCACCTTTTCTCTCCAATTCTCACTTCTAGTTTCATCCATGGATCTTCGAGATCTCAATTTCGTTCCACCTGATCCTGAATCGAATAAGGTCTCAGTGGATCTACTGATGAATCGATGATCGTTTTTCCATGTGTTGGAGATACTGATGGGAGATTTGTGTTGAATCAGAGCAATTACCACGATATTAGTTGTTAATAATTTCAGTTTATGGTAACAATCCTTTAGATGTTGTTATATTTTGTATAACTTTCGAATTCAATCGGTGAGATCGGAAGTTTTTGGTTGAGAGAGAGAGAGAGAGAGAGGAAGGTGCTATTTGTTGAATTCCTGTGAGATTTGTGAATGGATCTTTG…
>LNC_000245
GCAGGTCCTTTATATTGTTTATCAATCTAACTTCAAAATGACCACTAGCAAGGTTAGTGGGAACTTCAAAAATGAAAGTCTTTGATTATTTAAATATTATCATCATTAGATTAGATTAGATTTTAATGTTGGTGAAAAACCATAAATAATATGTTCACGATCAAGATTCTTTAAACATTTATAATTATAGTCGCCAGCGTAAAA
>LNC_000246
CCCCGATTGTTGATATTAAGAAATATTGCAGCACATTAGACTCGACCCCTTCACTCAACATTTTTATCGTGAGTTTCAGTAAATAGTATCATAGAGAAAATTGTAAATAGTAGGTTCAAGTCTATCAAATGGAGCTACTAAAACGTTTACAGTGATCAGCCATGGATGAATATCAGAAACAAACAAGATTAAGCAAAGAAAATACATCAACAAGATATCTTCTCCCATGACACACTCAACATGAAACCTATTCATTTTTAAAGAACAGTTTTTAACACATCAAATACTGGATCATAAATTATCAAATGTCCATTGGAGAACCACCTTGGTCGGCCCCACCTTGGTTTCCAGCACCACCTTGATCTGCACCAGAAGCCTGATCTGTAGCAGCATCCTGCT…
>LNC_000247
GGAATAATGGAAACAAAGTCTATGTTGTGTTCTTTGGAAAACTTCCATGCTTCTTGTTCTGCCAGGGTTTTTGAAACAAAATACATCTACAAAAATGGGTAAAGAAGCATAATATATTAGTGAGCAAAAAATTTGAGTCAATATTGAACATGTGAAAACAACTATTCATATGTTAAAGCATGTGAAATTTTATATAGGTTTATTCCCTTGAAAATGAAAAAAAATTCTTTTAAATATGAGTTTAT
>LNC_000248
CTTTTTCGTGTAGCTCTCAATAAGGAACAAATGAAAGAGATAGAAAACATTCAAGTAAGTTTGGGCTTCAACAGGATTGCACAAACATTCCAGCTACTAAAGAAAATCTCAAGGAATTAAGTAAGATCCTAAAGCCATCACAGAAACACACATAAAGACACATAGCCTATACTTATTTATTTATGTGTGACACCATTACTTATTGGTGCTTTTAACAAATTTAGGAAGAAGCCCTTTTTCTATGCATGTATCAATTGCTTCAGTGTACATATCCTCCAAGCTGTATTTAAACTCGAATCCCAAGTCTTTGATCTTCTTTGATGAAAATCTCACAAGCTCCAATTCATCTGGAATATTATTGAACTTTGTGGGGATATTGTACTCTGGATATTTTGTATT…
>LNC_000249
GCAACTCGTTCTCCACTTGACATTGTATCACCACCACTTTGCAATTCTATCCCAGTATCCCAATCAATTTCATAAGCTTCATGAGAATCTACCATGAACGACCCTTCCTTTTCAATCTCCATTTTCAATTCTTCAAAACAAGGTGTATAGTAAGGAGCGTTAAAAGAATCCACCTTTTCTTCTTCAACAAGACCCTCTAAAACCAAAGTCATAAGAGCCTGTGCTAAAAGTTCCCATTGATAGCAACAGTTGGGTGATGTTGGGTCCATG
>LNC_000250
AAAATGAAGGGACTTAGTTGGGAAGAGTCTACCATAAAAAGTGCCCGGTACAGCAGAAACAAAACAATTAGAACCATTGTGATTATCATGATTATTGTATCCCATGTCTTGCCTTAGTTTTTTGTGAAAAGATGGCAAAGAAGCAAAAATGTTGTTGAAGTCATTGGTGAAAAGGTCATTCATATACAACATTAGTTCCTTTGGTGCTGTTTGATTCATCATGCTTGAGGTTTCATTTATAGCTTCAACTATTTCTGAAATTACACTTAAGGCATTAGGTCCGGATGAGCAACCTAAGTCAGCAATTCCCATCTTCATTATTGGCCATCGTTTTGTTGAGCATAGAATTTCCACAATAGCTTTCTTTGTTGCTT
>LNC_000251
ATACCTAACACTTTTGGGTACTACATTAAAATAAAAAATTGAGGCTCCTAAGACCGCGAGGCCCGGCGCCATAGCTCACCTTGGGCGTGCTAAGGGTAGGGCCTGTGTAGGGTCCCCATAGGTGGCGGAAGTGAAAGACCATTTTTTTTTTGTACGTGTCGCTTTGTCGAAAGAGTTTGGTATTTGATTCTTAATAAGTGGATAGGAACAAAAAAACAATTTGAAACATCGA
>LNC_000252
CACGTAGAAGCAGCATAAACTAAAACGTGCCACATATATATTATTAACATTATTGAAGTTGGATTCTGCAAATTTTAAAAAACAAACATATAGTGTTTGTGTTTCATTGTCGCTTGACAAGAGAAATGATCAAATTGATGTATTTGGTCCTTGTTTTTGACAAATGATCCTCCACAAATTTGGCAAACCTTTGAAACAATTCATCCATTATATGACTCCCAAAATGATATTCCAACATGGACTCAACCACAGCCCTTATGGTCTTTGCAACTCGTTCTCCACTTATCATTGTATCATCACTTTGCAATTCTATGCCATCATCCCAATCAATTTCATAAGCTTCATGGGAATTCACCATGAATGAACCTTCTTTTTCAATCTCCATTTTCAATTCTTCAA…
>LNC_000253
CGTGTATATAATATAAATATAATACTAGTAACAAAGGCTTGGATGACAGTATATAAAAGTTCTAACAATGACTATGGATCAAACTTCACCTTAAAACTTTGATTGAACTTGATAAATGTCATGCAATAATTTACAATTCAATACTCACATCAACAATGTTAAAATTTAGAGAAAGTAGCCATATACATGTATAGTTCCATGAATCAGACAATAATTTTATGTTTACAATGGACAAGCCAACTTGAAGACAACTCTTGGGAAGCACAAATATACAAGCAGAAAAGAAGTAGATCATCCATCACATTCGGGAACAGCTTCGTTCTTATCTCAAAACCGGCAAAACTTCCTTTTCTCGAATTTTCTTCTTTCCTGACCGTCTATGTATGCCATAAGTTCCTC…
>LNC_000254
TAACACCAAATGCATGCATTATGCATGATATATGCTTTGCGCTCCTATTCGCGTAAAATGTTTGGTATCAAAAGAAAAAGACGTTACATCATTTAAACATCTTAAGATATTAGATTTATAGATTATATTTTTTATATATCAAACATTTTACATATTCATAGACGATGTGAAACTAAATTGCTCACGCTTCTAACCCTGTATTATACATTCCAAT
>LNC_000255
GCATAAAAAGCCACACATTTTCAAATTTGGATTCAACTTAGAAGAGCTGCAACGATTGTGGAAGTAGACTTGCTGCCATAAAAAAATGTCAGACTTGAAATAAAAAGTCGCAAGAACATGATGTTAGTCAGATAGGGTATCGTGAGCCACATACCGGCGGTACATTGGGAAAGCGGAAGCCACCAAGAAAGTAAAGATCGAAAAGAAAAGACCGTCATGGTAAGAAGTCCCTTCACTCCCTTGTGCTCCAATAGTTACAGCCCGCGTGACATTCATCATTGATTCATAAACTCGAACAAATATTGAATCTAATGAGAATAAAAGAAAAGCGTCAAAGAAAGCTAAAAGCATGTTGAATTCTAT
>LNC_000256
TGGAGTGTCACTGACAGTGCCAAATTGCTTTAAACTTACAAATTTGCTCATAATTTCGTCTTTGAAATTTATATGGTATGAACTGCTACTATAATTGCATAAGGGATGGTTGAAATTAGATGGAGATGAAATGGCTGAAATAGGTTGGACAATTTCCATCAAATTTCAGAAATAAAAATCCCATTTAAAACTAATTAGAATCTACTTAGGAACATATGTTTTGATTGTTTAGCTGAAATT
>LNC_000257
CTCGGAAAAATAGCAGAACTGACACCAGATCGCTGATCATGAAATACTGATGATGATAAACATTTAAAGTTTCCTATTTGAATGCAGAACATGCTATGTTGGTGATTAGTTTTATCTTAGCAATAAAGTTTCCTATACAAATGTAGAGCATGTTGTGTTAGCAGAAATACAATAATATCTTGGGAATTTTACAGAACATTGTATGTTCGAAATTAAATGTTAC
>LNC_000258
CAAAACTATATTAATCATGGTTCTACACCACCTAATGACAGATATGTATGAAAGTTAATATTGAAATAACATATATACATGTTTAAGAAAGTTAAGGTCGTGGTACACACAGTTGCCTCATCGGTGTGAGCAACCTCGCAAAACGTAGGGGCACATGAGCCTTGATATATGTCCCTTGCTCGGTATATTCAGTTTTCTCAACCATTCCAACTTGGTGTATGGTGCTGAGAAGGTCCCCATTTTCAAATGGTAACAAAGCTTCCACCCATACCATGGAGTCCTTTAGTTTGTCTTGAACTGCATTACAGAATTCTTGTATGCCATCGCCACTTAAGGCAGATATGCATACAACATCATCTCTTTTTCCAGCTTCTAGCCTGATTTTCTGGGGATCACTAG…
>LNC_000259
AAAAAAAAAAAAAAAAAAAACTCCAAATCTAAATAATCTACTAAGAAAGCATTTGAATAAAAAGAAAAGATCACAACACACACAAGCATGGTACCATAAGGTAATAGTAAATTAATTGATTGATTGATTGATCAAACATTTTCTGTTGAAGAAGAAGAAGATAGGAATGGTTGAGTGAGTGATGCTTTAGCGTGGCTTGAGGGTCTAATGATGCTATGTTCTGTTGATGATGCAATTGCAAGCTGTTCCTTTGCAAATTTCTTCTCTTCACTTTTACCCCACAACACAAAGTATAGTCCAGCTACTATCAACACTGCACCAATGATCCCGCCCAAGTAGAACTCTTCTCCTAAAGCAATAGAAGCCATGATGGCTACAACAAAAGTTTGAACAGGTTGA…
>LNC_000260
CAAAACCCATGTAGACATATCCCCTTTTGATAAAATCCAATTTGTGTAGAATTTATGAAATTGATCACAAATAGAAATGAGATTATTGGTATCTGAATTGAGTTTATGAATCAATTTGGGCTTATTAGGTTGTAAATTGAGACGATAGAAAAGAAAGATTTTTTCCACAATTGCATATCTGAATGACTGAATCCATGATTTAAAACAATTGAATTTCC
>LNC_000261
CTTGGGGTGGTTTTGGATTTCATAGAAAAAAGAATCCATTTCTAATTTTTTGTCTCCACTCAAAGAATTTGACATGACAAAATGTGTAGCATAAAAATTGTTTAGGTATACATGATAGTTTATTTTTTGAGGGAGGTATACATGATAGCTTAAATAAGATATAATATCATCATTAATGTTTGTTGCATCTATCATTGTTAGAGAAATACTTAGGGACAAACTCAAATGTAAAAAGTTTGAGTATATGTAGAAAATTGTTTTTTTTATTTTAAATAAATTGGTTTAATGATGCTGAATGATGCGACTAATTTATTTATCATTTTTTTTTGAAAAATGTTACATGAA
>LNC_000262
TATAGGGAGTATGCATCACTTGTCACATCTAACATATATGGTTGAAGTAAAATGAAACACACACACAATGTCAATTCAACATGCTTGTCTAGTTGTCTACCTAGGAAAAGCAAGCAATGTAAAACACTGATTTTGATCCAAAATAAAAATATCAGAAAAAAGAATAAGAAGAAAGAAAGGGTAAGGAAATGACTAGTTACATGATATAATTTAGGGTCGTCG
>LNC_000263
TTCGTTTTCATTTTTTAGTTTCCAAACAATTGTAAGTAAAGATGTTTGACATCCTAACCGGATAATTATTTGATCAAATACCCTCCAAGTATTTACAGCCTGACTACATAAATGCTTGAAAAATGCACAAAACAACAGGTACATACAAGACAGTGGGCATAGGCTCGAGGGGGTTAATATTGAAGTGTACTAACCTGACATATATTACATATTACAAAACCTAATTACGACTCAAGGACAGCTCCTTCAATAATTTTCCACCCTGAATCTGAAAAAGACATTTCATATCTTGTTGTGTAGGTTCTGCTGTTGGAAGTAGCATGCTGTGGATGACCAACAGCAGTGAGGTGGGTAGACTCTTTGAGAGTTGTTTCCACTACTGCACGCCGCCCATTCTGT…
>LNC_000264
CTTTATACACCTTAGAACATTTTTTTACACGTAATGTAACTCACAACTTTAAATTAACTTTCTGCGTAAATAATCTTAATGGTAGTTAGTGTAGTTACTTTCTACGCAAGTAATCTTAATGAAAGGAGATTTTTTTTTTGTTCTTCAGTTTTATGTCTTTCAATATTCTCGCACAAGCTGGAGCATGATAGATGTTTATCATGCCCAACTTGGACACAAAAGAATGAAACTTGGGTGATGCTAGCTGTTTAGTGAGGAAACGTGCAATTTTCTCATTTGTTGAGATTGGTAGTAATCAAAGTATTCTTTTTTGAATATTTATGCTAACCAAGCGACAATCGATTTTTAAATGCTCAGTTCTTTCATGGAACACTGAATTTGAAGCTATATGTATTGCAC…
>LNC_000265
CGCACCCCAACAACAAGTAGCAACAAATAATAATAATAAAGGGAATGTATAACTTGTGTCATAAGAGTATAAGATAATGATCTTAAAATGGAATTAAAAAATAAATATTGCATTGAAAAATAAATTTTTAAGATTTTGAAGTTATAAATGCACAATTTTCAAGATTAAACTTTTACATTTAGTTTCTTATCTTGTGCCCTTAGAC
>LNC_000266
TTCATGTTCAGATTTACTGGATAAATGTTCATTGTTCAAATCTACAACATATAAAATGAAAAACAATCAATGAAGAACTCATCCAAACATTTCATCGAACATTTGAAGTGAAAAATATACATACTTGGTTAATTGGGTTATTTCAAGTTTTAAACTATCATATTCATCTTAAACCTAGTCTAAAAAGCAATCATAATGCAAACATGCAAACATTT
>LNC_000267
GAGAAATTGGGTTGTTTGTATTGTTTTGTTGATGTCATAAAGGATGAGGTCAAGATGAAGGACTTTACGCCATCAAAACCATCAACCATATGCATCCCCTCTCATAACTATGCTTTCAATGAAGAATCATTAATCATATCATGCTTGGAAATATGAATTCAACATCTTAATCACACACCCACCCTTTTGAAAATTAACAGTGTAATATCTAA
>LNC_000268
AATTAACTGAATTTAGTAAAATTATTAACATATATAGAATAAAATAAACATTTTTTTTTAAGTATTCGGACTTGCAAAAATTTAGAAACGACAATGTGTTCCTATAGACTATTGGGTTCACGGTGTCCGCTGTAATGGCATGCGCCAATTACGAATGGATGTCAATCCCTATTGCTATAATGACACGCACCAATTAAGAATGTCCGCTATACTGGGTTCACGCACAAAACAACATAAAAG
>LNC_000269
GAACATTGCGCATAGTAGCGATATCAGAGAGGGAAAGGGTTAGGAATTAGATTTAGAGACTGAGATTTTTGTTTGGCTACCACAAAAATCACTGATGCTATTTGAACGTGAATTTTAAAATTAGTTTAGAACTTTCATTTTTTTCAGCTCAATATGAGTTTGTTTTCTTGATTAGTTTTTTTTTTCTTTTCCAAAAGATAACGTTTGTTTCATTGACTCCTAATTTGTCGGTTAAATTTTTGTGTACTTATAAGTTACTTGATTACTGCTTCTTATAATCAAAACCCTAACAATTGAAAAAATTGAGCATAGTATAG
>LNC_000270
TCGTTGTTACAGTGGTAATACAAAATTTGAACAAATAACCTTGAGCAATTTAGTGAGACCTCTCAGGCTCTCACCCTATCACCATTACTAAAGCTTATTATCCTTCTGAATTCTAATATTGTTAAAGAAACGATGATGCCAGCCATTAAAGATAGTAAACTCATTTACAAGAACAGAACTAACAACGGTGATAGTTATGTAAGCATAGTTACTTTCACCTGGGGCCATATACACAACAAAATTCAATCTTTACAACAGGACATTCAATAAATAATGTCGACAAACACCAAAATTTTACATAGATAGGTCATGAAAGGGAGTGGCCTAATATCACTGGTTAAAATTGTAAACCAAATGAAAGCATCAACATGATTTTGATAGTTGTATGCGGTGTGTACA…
>LNC_000271
GCAAAGTAGAATTTAAATTTAAAATGTTATTGTTAACCAACTAAAGTTTCTGAAAACAAGTTAATACTGTCTGTTACACTTAATCGTGAAGACCTGCTATACAGAGGAGCCGATGCAAATATCCATCCCATCATAATATGATTCCATAAAAAAGTGGCATCAAGCTACTACGATTCCGTGCCTAGACAAATTCATATTAAAAGAAAAAGAAATAAAATGAAGCAACAAATCCGAAACCGTTACATAACGCTTTAAAATGTTCCAACTACCCTATTTCCGGCTAAACATCGACAATTTTGTGCTACTGGGTTCCTACTGATCTGGTTTTTCTTAGTCTTCCCCGTGTAACCCGAATACTTTCTTCCATTCTGGTCTCCTCCTTTACAAGAGATTTTCCAT…
>LNC_000272
ATAAACAGAAAATCCAGAAGTATCCTGACAGTGTTTTACCAAATATTAAGAAGAAGCTTGAAAAGGAGACTGAATATACCAGCAATTATGTAGTCAGCAAATGGATGAGAATTTGCAGAAATCAAAGCTCGGTATGTTATGTACATGCGTTATTTTGGTGATATCAATGCAATGTTGAAAGATGAACTAGATGCTCATCAGTTGAAGGAGGTATGACTGCGCCATGGCTACGCAACTCAGCCCTATTGACATGTTTTTGGGAGAA
>LNC_000273
CAAATATTCCTATAGAATTCAAAGCGATCAAACAAATCAATGATAAGATTATTTATTTTTAACTAAACAGACGGTAATTCAACAGGTATTGAAAACTGGATTTTATTTTACATGTGGTTCAATTCAGACCAAGGAATATTGTTATGCATGCATGGTAACGGTGTGGATATTAATTTCATAGGAGTATTTATGATCCAAATTCCTCCAATTAAGGGCACTTGGGTTTGCCACCACGGGTAGTCTGGCTGGCATAACAAGGACACTTTTCTTTGTTGCCAGAAGTGCCAGGTGGCACACAGTTACATCTTCTGCAACAAGTCCCACAAGCTCTTTGGCACAAATTTGGACGAGATGATAATCGACACCTTGCAACACATGCTCCATCACAATCTATTTGTT…
>LNC_000274
TCCTATTTAAAAATAACAACGTCAAACAATAATTTCTCGTTAATACAAATGATAGGTGGTACAAAAATAAAGTAAATACAACAGACAACAATTGAAAGAGATCACACAAATAAGATTATTAACTTTTTAAATTCACATTCGATAATTCAACGGGTATTGAAAGGGCACTTGGGAACCAAAGGATTTTTTGTTTTGTTTTGACAATGACCAAGGAATATTTATTTATTGTCATGCATGCATGGTAACGGTTTGGATATTTATGGTCGATGTGGAAGTCCAAATTCCAATTAAGGTAGTTTTTGTTTCTAAGGGCACTTGGGTTTGCCACCACGGGTAGTCTGGCTGGCATAACAAGGACACTTTTCTTGGTTGCCAGCAGTGCCAGGTGGCACACAGTTA…
>LNC_000275
GTCTCAAGTTAGGTTGTATTTTATATAAGCAGAACAGTTTTGAACAAAAATCTTTCTCTTTACAGGTTATTGCTTTGATAATGAAAACTCACTAAAATCAACTAAAATTGTGGCCATGGACTCAAGTACCACTGATGAGTGATAAACATGATACTATGCCTATAATTTCTTTGACATCAAAGTGAAATTACAACTACATATGACAAGCTTTATGTGCCTGTACTGATGACTTTCTATGAAACTGCATGAAAAGAAAAACAGAAATAGAGCCTAAATTTTCCCCCTTTGCCAATAAACATCATGAATCGTATAACATCCATCACCCTCCACCTTTTTATTGGTTCTGATGCTTCTTTTAATAAGGGATTTCGATGAATTGACCTACTCTTCAGGACCATT…
>LNC_000276
TGAAATTTTCATATAAATTATGATTGGGAATGAAGAACTTGAAGATTGCATACATAGCATTATGTGTCAATAGAATTTGAAAGTTTCCCTTTATCTTTTCTCATGAGTACTTTTTGCAAATGCAACGATATAATAACAAAATGTACCACATTTTCAAACAAAAAAAAAGCTCCAAACTTCCATGCTACATGCATATTACAAACTTACAATGGCACCATCCTATTTACTACTGACCAATCATTCATTATGGGGTTCTCCACTGAAGCTCAATTTGAATCTTTCCATTTTTGGAGTCAATAAGATGATACTTCTCATTGATTCTTTTGTTGCTAACCACATCAGATAAATTTATATCCACATATCCAAGAGTTTCCTTTGGATGCAGCAGGCCTAACTTTG…
>LNC_000277
GAAGAACTTGAAGATTGCATACATAGCATTATGTGTCAATAGAATTTGAAAGTTTCCCTTTATCTTTTCTCATGAGTACTTTTTGCAAATGCAACGATATAATAACAAAATGTACCACATTTTCAAACAAAAAAAAAGCTCCAAACTTCCATGCTACATGCATATTACAAACTTACAATGGCACCATCCTATTTACTACTGACCAATCATTCATTATGGGGTTCTCCACTGAAGCTCAATTTGAATCTTTCCATTTTTGGAGTCAATAAGATGATACTTCTCATTGATTCTTTTGTTGCTAACCACATCAGATAAATTTATATCCACATATCCAAGAGTTTCCTTTGGATGCAGCAGGCCTAACTTTGAGGATGCACTTATCACTTCAACATAAAGCCT…
>LNC_000278
CCCTTATATACTCCCTCCATCTCTTATTATAAACACTTTGACCAATTTCAGCATCTTTTAAAAAAATGATAGTGTGGTTAATGTTTATTTTGTGTGACCATACTAAGCTTTTCTTTGTTTATGTGTGTATTTAATTTGTATAGAGGCTTATATTCGGAGAAAAGACATTTTTGGAAGGGTGCTTGTAATTAGGAATGGGAGTAAAAAATATGAAACCAATGTTTCTCACCGATGCATGAAAAAAAAAAAAACTGGATAAATATATATATAAAAGGACAAATATCTTTTGCTGATCAATAAGTTAAATGTATTATTATTTTCCTATCTTCTAAATAAAAATGAGAGTAATTGTAATTTATAAAAATGACAAGAACAACAACAACCAAACATTATCATACA…
>LNC_000279
ATAAAATTGGGAATGGAAAGATACAGAAGTGATCTTACAGGAAATATTAGAGCCCCTTGTAATATATTTTCAGTTTTATTTGCCGACTGTTGTTTTCATTCATTACTCTATCTGTTACATTACAGGAATTGATCCTTATGTTCGGTGATATATCCCATCGGTGAAGAAATAATGATTCAAAAGTTCGTCTGCATTTTCTCATAAAAAAAATTGAAGTATTATTAGTTATCAGTTTATATACATTCATCGGATACTACAGCTGGTGTCTGGTATCGAAGTCAAAATTACATCAATCACCACAGTCATGTTGACAAAAAATGTATCTCATTATCTGTCACAATAATGTTGGTACATGTTTGTAATCCTCTGTAAAAAATTAATGCACAGGTTCTTTCAATA…
>LNC_000280
ATAAAATTGGGAATGGAAAGATACAGAAGTGATCTTACAGGAAATATTAGAGCCCCTTGTAATATATTTTCAGTTTTATTTGCCGACTGTTGTTTTCATTCATTACTCTATCTGTTACATTACAGGAATTGATCCTTATGTTCGGTGATATATCCCATCGGTGAAGAAATAATGATTCAAAAGTTCGTCTGCATTTTCTCATAAAAAAAATTGAAGTATTATTAGTTATCAGTTTATATACATTCATCGGATACTACAGCTGGTGTCTGGTATCGAAGTCAAAATTACATCAATCACCACAGTCATGTTGACAAAAAATGTATCTCATTATCTGTCACAATAATGTTGGTACATGTTTGTAATCCTCTGTAAAAAATTAATGCACAGGTTCTTTCAATA…
>LNC_000281
TAAAAACTAAAAATAAACAAAATCACAAAAGTACGCCAATAATTTATACATTATATTTTTATGTAAATACATAATTCAGCCATTCAAAACAAAATTCGATATAAATATAATTACTATATAAATCTGCCTAAAAAAAATTACTACAAATAAAAACTTCTTAATATTAGCAACAAATTTGTCCCTTATGGGAGCCATCACCTAAAACTTATTATTCTCCTTCA
>LNC_000282
GTTTACGTCCCTATAGTTTTGTTTTTCTTTATTTATAAATGAATTTTCACACATATTTAAAAACATAATTGCTAAACGTTTGTTTTTTTGGTACAAAAGAGGGAAAGCCCAATGCTAAACGTTTTTTTTTAAAGTCAATGTAGTTTATTAATAGGTAATTTATTAATATTTGTCGAATGGGAGAATTAAATTTGAGTCCGTCTTAT
>LNC_000283
CTTTTGAAAAGTAAAGCTTGCAAGTGAGGACAAAACACGTTAAAAAGACTCGTGTTAGTCTGTAGGGTTGGTCGAAAATCCTGGAAGCTGTTTGGGATGTTACAAATGGTATCAGAGCATACATCTCCTAGTACGATCTGGTTCGGAGACAAACCGTACAGAAGCTGGTGGACATGTAACGTCTGAGGCTGACGAGGGTGGGGAATGGTCGCCGGTGC
>LNC_000284
GCAATTTCAACGAAGAGGGGGTAGAATTAAAGGATATTCATTCTTTGAGTTTTCTAGGGACATTCCATGAGGATTAGAGAAGGAACACGTGAAGTAGGACAAGTACCAACATAATTTTGTATGAGTAAGAGGCATTAGTAATGAACTTATATAACTACACACCTGACAACTACATCCCCATAAGTGAGTGGAAAACTGCTCCTTGTATTTA
>LNC_000285
CGAACCTCGATCATAACGTTCGGCCTAACAATTTCGACATTTTTGTCCGTTGAACTAGGACTTATGAGACAAGATCAAGAAAAATTAATTTCACAATGTTAACTAACAAAGTTTTCAAACATTAAATTCCAAACTTTCATTAAAAACAAGATAAAAACCAGCCTAATTCATTTTTATTAAATGTTGAACTAAACATAGAAATAAAAACAAGCCAACTCACATTCACTTGTTTTAGCTTGTTAAAGAAGTGGCGAGTATAAAGAAACAAAGAAGAAGTTGAAAC
>LNC_000286
GTATTGCATTACTTGTATTTGTGTCCAAGCTTGATTCACCCACATTTTGCTGCTGAACTATGTCTAGTGTCTCTTCATGAGTGGTGTCACCTTCTGATGAACCATTGTCAGTTTGTTCTGTGTCACTAGTAACACCTTGAGAGTCTTCTTCGTTTGTCTCATCTTGATTTTCTTCTTCAATGATTGGTATGCTAGCATCATTGATAGAATTACCTGCACTG
>LNC_000287
CTCAATCGTAACTCCCGACCAACTATTTTCAGCAAAGTGAGCAATTTTAACGTTCTTAAAAACAATTTTTCGCCGATAAGCACCAATACCCAAGATTTACAATCTAGAAAATGTCAAACTACAACCTAGGATTTAGTCAACAGAAAACGAAAATTGAAAATTCAACAATCCTTTCTTAAAAAGAAAACAATTACTGCACAAAATAAAATGTAGAGTAGAACGTACACATAAAAAAACCATCAATCATATGCCATACAACACTCCATTCAACGAGAACAAAATTTCCAATACAACATCAAAAATTCAATTCATCCACCAAAAAAGTGTAGCACATTCCACCACAAACCATCTAAAAATAAGAGAAAAAATCCACAATAAATATAAACCTATACAAACCAA…
>LNC_000288
CCCGCAATTCCTTACTTCTCAGCACCAGGTGTGAGTTTTATCGATAGACATAGCCATAGATAATTAGTGAAAACTCAATTACTCATCTTATCAACAAAAAAGGAAAACTCAATTAGTCATCCGCAATAATTAAGTACTTCCATTGTTTTTGGCCAATGAGTAAATTCTTTTTCCACAATGATTGGAAATAAATAGTGAATATTTCAGGGATCTTCCATCTAAAAGGTAAAGTAAACCCACGTTTCACAAAGATGGTATTATGGAAGTTCTCCACATGATAAACAGTTCTCCACACGAGGGAGCAAATGGAGAGATCCTGACAGAAATTGGTAAGATAAAAATAATATCATCATCATCAGAAGTCATCATCATCATCTTCCTCCTCAATATGCTTTGCCA…
>LNC_000289
CCCACCCCAACGCTCCCCTCACAAAATATGTCATTCCTTCTGTAACATTCCAATATTTTATGTATGTTTTTTTATTTATTTATCATTTATTCACCGATTTATTTCATGTGCAAGGAATTTTAGAATATTGTAAATCCTCCTTTTGTTAAATTATTATAATAGTTTATGTAATTCAAATTATCTGCTTGATCTGATTATAATACTATTAATTTTAGTTGCTAGATCATCTCTATGCACTAGAAGCCATGCGTTTTAGGTTTGAGTCTTAATTTCAATTCAACCTTCTTTATTATTCCTTGTAAAATTAGTGAAAGATTA
>LNC_000290
GTAGACATCTTTAATAGTTAAATCGAGGTGATTGATTTGCACATAAGGAATAAGAGCGACGGGCGAGCCAAGATAATTCCAATGGCTAAACCAGAAGGATGAAGAACAAGATCGTGCACGATAATCAAAACTATCTCTGAAAATGTTCTGATCATCTCCACCGCTAGAACAATGTTGATGTTCTCAAGTTAATTTTTGTAGGCCAATAATTGCCACATAGGATTCAAG
>LNC_000291
AGCTCTTGGATTAGTCACTAGCTTCTTTTAATTTCCTCTTATTTGCATTGATACAATTCTAGTTAAGTTTGATCTTGTCAAAATGAAAATATAAACATGTACACACTATAATAAGCAAAAAATAACTTTTTACATTAGTGAAGTGTGTGGAGGGCAGAGGGCGTATGCTGAAACGTGTAACAGTTTAGTTTTGTTCTCAAGGAAATATATTGCCAGTAAACAAAAAAGATAAGGATATATCTTTCGAAAAATGAAATCAGTGAGACAAATCCTTAACTATATATCTCACAAAAATATGTTTATGATCAATACACACATGAACAAGCAATTGATTTGATTTGATTTTAATAAGTAACACGAACTCCTTGGTACCTGAGAATTTCACCAATGAGTTCACCT…
>LNC_000292
TCACAATATTTTGGATGAGAGATAGAGTTAGTTTAAAGAAGGATAGAGAGAAAGTCATCAAAAATAGACAATCCTAACCTAATTTAAATATAGTTTAAGTGAGATATGAATGTGATGATCAGACATAGGGGCAAACCCCTATTTATTGTATTTCTAAGTTTTGTGCAGGTTGTTTCTATCTTTACTTAGATAATCGTTTCAAG
>LNC_000293
AGATCACTGGAGGTGACATTTTTCAAGATAATCAAAATTTAGAATCAAAGCTTAACAATTTAGCATCCTAAATCACTCGAATCAAAATGTTCATCATACAAATAAAGAAAAGGAGCCATGTCAACAATCACGATAGAAATTGAAAAATATTATAAAATGCATAGAAAGCATAGTACTGGTCGTTATTAATCTGCTGATCTAACGTCTATGAGTGCGGGGGTAAAAGGAAATGGGACTTGCTCCGGTCTGAAAAAATCTCGCATTCAAGCATTAGGGACATGGTTGGACTGTTTGGTCTAGAATATCAAAGAGCTACCAATGTTCCAAATGTGTGAATGTGATTAATGAATCAAGGTTTTGGGTACAAATCGATGACCTTTTTCCACGACTCACGTGTGG…
>LNC_000294
CACAGTTTTTCCAATTTATTTCCTCATTGCATACAATTACTCCTTTTGCAGAAAAATGCACTCATTTTTCTCAACAGATATACAATATACAATTTAAAGTCGTGACAATGTTAGAGTTTTAATTGATATTTTCTTATTCTATTGGTAATATCATACAAAACAGCTTGAATCCCAATGGAATTTTGAACACAGATTGTGTTCGTTTTTCCACATATGTACATGTGTCTTCAAGCTTTTCACCACGCCGTGGCCTTTGGCCAATGACTATATCGTGCATGCCCATGCATTCCCTTTGCCTTTAACCTTCACCTTCTTTTTCTTCCCTGCAATCATGTTGTTAATGTGATGTAGAAACTTAATAATTTCTGAGAAGTCGGGCCTTAAGGAGGGATCTTTGTG…
>LNC_000295
CGGCAAGACTCTCGTTGCAACATAACTCATCCAAAAGATCATCAGAAGCCCTTTCACTGCTAGACAGCTGGACTGCATTTTCAGCTACAGCACGGAAGATATCCGTAGGTGGACTCAGGCGATCAATCCTATCAGTCACTGGTTGAAGGTCAACCTGCAAACTTCGATTATCAGAATTTTCATTCCCGTAGGGTGCACGGGTTTCTGGCTCTGCAGCAGAGAATAGTGGTGGAGGATTTCCCCCTCCAAGGGCTTGTATCATGGGCATCATCTGTTGAAACATCCTTGAGAAGTCGAGACCACCACCCTGCCCTGTTTCTGTTCCAGTTAGCATATTCCTCATATCCTGACTGCCAACCTGCTGGGCAATCGGGCTAATCTGTGGGCTTTCTGGTTCTG…
>LNC_000296
GCGGAATGTGCGCGAGTGTTGTAAACTTCGGAATATCAAGTTAGATTCATACTCATATATAAAATATCATTTCCAGTATGAATTCATGTTTAAACAATAACACTGTCAATTATTCAAAAAAAATAAAAAATACAAGTAACACTCTCAAAACCAATTCTATCTAAATCAATAAGAACTAAGACTTAAAAATTGGGGCAATAAGATACCCTTATTAAGTCAGAAAACATTCCATTTTGATGTCTGTCACATCAAGTTGCAAAATTTCAGCTCTACAACCCAACATAGATCCAATGCTAGGATGCGTGCGTCCAAGATCCCCATGAACGAACTCCTTGATATAGGTCCCAGCCTGCGTACACAAATGCAAAAGAAAATATTGGGAACTTCCAGCGATTGTCT…
>LNC_000297
GTTTTAGGATCTAAGTTTTGGTCGCAGGCAATTTTTTACGAAAACAGTTGAAGAGATTAATATGTGTAGGTCTAATATAGAGCCCATCACAAACCCGAAGAAAAGAGAAAGATTGTATAAGTATTAGGAAGTCAACGGCTAATGTAGCACCTTGTCGAATCTTCATGGGATGAACCAATGATGTTAATAAATTAAATTAAAATTTTATTTATTACAAAGTTAAATGACCTGGTGTCTCTTTGACTGCCTGATTCTAGTAATATCACCCTTAACCTATATGGACCAATTTGACTGAAGATTTTCTTGTTTTGTATTCC
>LNC_000298
GTTGGTTAAGGAGGAATAGCCGAATAGGTGTCTAGTGGGTGGAGGTGGGAAGTTTGCTGTTGGAAGGAGATAGAAGAAGGTAGAGAGAGAAAGTGAAAAAGATATGATACTGAGAGATCAGAATAAAAATGTGTTCTTCATTTAATGTGATGGTCAAAATAAAACTTGTGTATGGTGCACAAATCTAACATTTGTGCATCCTAAATGCTACCATAAGGCATGGTAATGCGTTATTGTTCCAATAGTGAAAACAAGTTTATACATAATGCAAGACATGTTTTACTTGTGCAACATAAAATTGGCAGAAAAAAAATTATTTAAAGGACAAAATTGAGTGAATATATTGGCATTCATCAGCTTACACATTTTACATTTCCACAATAGTGCCCTCATATTGTT…
>LNC_000299
ATTTTTTTTACCCATTATATAATATCTTTTTGAAACACTTATTTAATATTAAAATCATAATGCACGTGTCACATTTTTAAACGAGAGAATTACTGGCATTTTGCAGTTTACTATTTCTTATGTTTACAGTTTAGGTTTATTTAAGTTTACAATGAGGACTAAAAATTAAATTAGTTTGGATTTAATGAAATTTTCGTGTATAATCAAAATACATCAAAACCTTAGGAATACTAAAGGTCAACAAAAGACAAAATTAGAGCAGTAGCAATAATTGATTCCTATAATTTTAGTACATCCAAACATGGCATTAACTATTAGGAAATCTTTAAGTGATTCCACCCAATGCCCCTGTCTTCCCATTTATTAACATCAATAAAAGATAAGGAGCAGACGAAAATA…
>LNC_000300
CTAAAATGTAGAAATCACAAACTAGAGGTGATTTAGGACCAGATTTTTTTCCCCACAGTTTTCTAAAACCAAGGTGAAAAGTTTAGCGAAACAAAAGAGAGGTGACCAGAGAGTCTACAAAAGCTTCGGAACTGCGTGAGAGGATAGTTTAGTTTGCCAAAAACATTAGGGTTAGAATCTAAACCCAGAGGTTTTCGCGTCCTGCTATAATGTGAAGTTGTGAACACAAGTCTAAATATCATACACAAATCGATTTGTCATCTGGTTGAGGTATTTGCAGCAAAATAGTAACCTAAACACGGATGACTGTTTTAAACTTGCTTATAAAATGGTCAGAACTTAATTTCTAACCACTCCCCTCAGGTTATTTTTTTCGCACCAAACAGCCCTAAGATCCCA…
>LNC_000301
CCACAATGTCATTTCATACATTATGAAGTTTTACGTTCTTTTGTGTGCACTATGTATGCCACAAACTGACCTTACGTTCTTATATCACTTCACACATAAAAATTTATGGCTTGGTTTACCTACTAAGTTTAAGGTGCGTTTGTTTTACCTAATAACAATATACTACCAAACTAACATTTGTTTGTTAAAAAAAACTAAAATACACACGTCAGTGTTAACTTACTAAAATTAATTCAAAAATAACACGAGAAAGTACTGTATAATTAATTGTTTTACATGCCCAATTGAAACTTAACTAAAAATACTGTTATCAACCAACCAAATCTGAAAGTAGCTGAGAACAAAATCAGGCAACCCTTGAAGCAGCTACTAAACCGGCGTTGTTATAAATAACCCTGA…
>LNC_000302
ATAAGAGAAATATTACGAGTCAAATTGAAGATAGTTAAAGTCAATGTAGCTGAATTTTTCTCAACTATAAGTGAGACCATTTATGATTTAAAACTCCAACTAAATAACTAATTTTCTTTTTAAAATTATTAATTTAATTTAAAAGAAACACCTTAAGCACGACAACTATTTCCTAGGGGCACTACCAAGGTAGTGCTCAATGCTCATAACATGAAAATGCTAGGCAAGCCACAAGCTCACCCACGACCACAATTTTAAACGAGTAAATACAATTAGTCCAATTTTAACTGCCCACGATCCTAAGCATAGCAACATGATTGGTTCCTTTATTTTTCGGAATGAATTCACAATGCTCTCATTCGAGACATATAGCATTGCTCTGAGAATTATTAGCCGAAT…
>LNC_000303
GACACTTTTGTGAGAATTTGAAACGTAAACTGGACAGGTGATCATATCTTGCGACTCTTGGGATGTTTGATCATGGTTTCTCAAGTGTTGTTTCCTAACTGAAGAGCAATTGAAGAAAGACAATTTTGTCGTTCCTGGTTGTGGAAAAAATCGGTAAGGTAGAAATGATGAGTTGTTAAGTTTCAGAAACTTTTTAGGAATGCAATTGTCCGGG
>LNC_000304
TGGAATTTGAATTGTTTTCCTTTTTTTGTTACAATCAAAACATTCAGTTTTGCCTTTGGTATTGTTGTTCTTCCATTTGCATTTCATGCTTTTAGCTTTGCATTTTGTACAATTTTGTTCAGGCCAACTCAAACTGACGGAAAGATACTGCACAAATATGTTTGACGTGTCAAACATTTTCGTACACGATACAAGGTCCAATGCGATGACACTGTCGTAGGAA
>LNC_000305
TTTTCACTACGAGTTTATTTTGGGTCAACGCTCTGATTATGTAACACAAGGGAATTGGGGTTTTTCTTTTATATTCATACTTTGTTTTGGAATTCATATTTGAATTCAGCTTAATTGTTAAGATAATGTTACGATGTTTTGAACCTATTTCTGTTGCACTGTTTTTAATTCTTTTTTTAGACGAAAGGAAAATAAATTAAATAAAAATAAAATGATACATAGACTGGAGGGACATTAGACCTGTACCATGTATAAAGGAGAATACATCGTGATAATACAAACCAG
>LNC_000306
GGGAATTCCCTTGAAGAAAATCTTCAATGTTTTCATACATTGATGTATGTCGTGCTCGATATGTATGTATCAATTTTGCAAAGAAAACTATGAGACCTATCATACATCTAACAATAATGTATGATGACAAAATATACCTTCCAATGATATTTCCTATGTCAAGACCAAGTTTAGAGTCAGAAAATCCCTCAGCTCCACCGTCTA
>LNC_000307
TATCAAAGAGAAATCAAAACCTTAACACGATGACAGTCTAGTAGACACTCCATTTTAGTTATGGTGTGATTGATTGTAAGCCACCGGATTAAAAAGTTGGATGGAATGTGTTAAAAAGTTAAAACATTTAGTATTTGAAACAAAGTGTGTAGAATTAAAGAAGTTATAGAGGAAACATTTCTCCTTACCTTCGACAAACATTCGCAGCTTCGATGGAGGTCCTAAATCTCCTAAAATTTAAATAAAGAAG
>LNC_000308
CAAGAAAGTAAAGGAAAAGAAAATAACTTTTATTAGAAAGATAATTGTCACTTATTGAATTCCAAGAAAAGATGAATATTTGTGATGGCTAGCTACTCTATTTATAGAATCTAAGCAATTACATTACTACAAGCAACAGGCTTTTTGGTAAAACTAAAATAGAGTAGCTTAAAATCTAAGCAAAAGCAGCAAAAGGTGTTCTGGGAGGTGGCACGACCGTGCCAATCTTAG
>LNC_000309
CAGCCGGGAATGCATTCAAGTATCCCGTTGGTATTAGGGCTGATGGAGCAGGTTGCTAAATCTCCGCAACGATTATGACAAGAAAGATGCATCCATGAAATCTCAAATCCATAGACTAATGCCTTGTGAATGATATCATAGGAAAGTAACTTATTTCTTTCCAAACCCAACAAAGATGTTGGAGTAACCAATTTCACATGACAACCAACTTGAAAATCTT
>LNC_000310
TGTTTCTCTAGAAATGTCAAACCAAATTCTCCCCAAAATTAGTTGCTGCTTGCCCAAAACGTCAATCTTTCATGGCTGTTGTGTAGCTCCTGTACAAGAAAAGCTCCTGTGAAACGTGTGTTCCTTTGTTATGCGGCATCCTTCTTCAATTCTCTCGGGTCACCCATGGGTTAAGGCCCATTTGTTTATTTTTCTTCTTATGTTTTGCACACCTTTTT
>LNC_000311
CCGCCTCTCCAACTTTTTCCTTCCTCTTATGCTTCAAGTAGTGAATTATTTCATTTACTATCATTTAATTATATATAGAACGACCAGACAAAAAAGAAGATTGAACAACAAAATGCATTTATATGTAAGTATCTTTTCGGTCCATTAGCAAGGACTTTAGAGATCACCTTATACAAACACATTGCACAAGGATATAAGTTTCCAATCCTTCCTTCGGAATCAAAACAATATATGTGTCATTCAATTCTGATGGGAAGACCCC
>LNC_000312
GTGAATGCGGTGTAGTTACAGAAAAAATGGTAACAAATTCGAGAGGTGAAGATAGTAATTTGAAAAGATTAGTAACAAACTTAGAGGACATAGAGTAATCTAAAACGATTGGTAACAAACTCAATTAAAGCTTATAAATAGAGAAGAGGATTAGAGAAGAAGGGTTACCGAGAAAGAGAGATACAAAGCAGCAAAACAAAAACTAGGGTTATGGAGAGAAGAAGTAAAGAGGAATAGCAAGAAGAATCTAAAGAGAGATTTTGTTGTAGGAAATCATCAATTTCGCAAAACTCGAGGTAAGGAGGAGTCTCTAT
>LNC_000313
AATGATTCCAGCACTTGCTCCTGCATTTGAAATGTATTGAAGTCAATTCATAAATTGTTCTATAAAATAATATCGATAGCTAACATGTTGAATCACAAATATTTGTGGTCCTAAAACAGTTTGGCTCTTCATGTGAAAAACCTTGATAATCTGGATTTCGACTTAAAATTAAATAAATTTAACTAATGATTATTCAAAATAAACATGGGCTATGTTTAG
>LNC_000314
CAAAATGGAACCACCATTTTTTTGAAAGAATTTTTGCTTGAGCTTGATGAGTTTCCTTTTTTTGGTATGTCAAGTATAGAGAAGAAATCGCGACAAATAGAACAATGATTCCAGCACTTGCTCCAATTGCAACCTTGGTAATAACATCTTGTTTATGACAACCTCCTGCCAACGTTCCATTTCCAGATTGTCCATCAGGACAAAAACATTCATGAGATCCATCAGTATTGCGACAATGTTTTTCACTTATGCATGTGTTATTCCCC
>LNC_000315
AGCAAGCACTAAACTTGTGATAATAGAGATCCGGAAGCCACAAGAAATTGAAAAAACTCTCTAAAATATTATTGAAAGAATAAAAGTTTGCCTCTTAGGCTACAAATGTTAAGCTTAAATACTAGTGAAATAACAAAATCCTAATTTGCCGAAAATCCAAAATAAAAAATAAAACATAAATTATTAAAAACGGGCTAAAATAAAAGTACCATGGAAACCCTCCTACATCACCTTTCAAAATCAATTGAAAAAAATAAAATAAAAAGAGTGCATACATACATACATACATATACATCACAATCATCTTCCACTATCCAAGACAATCAATGGTTGATCTTTCAAGCTATCATACCCACTATATCCAGGGTTGTAGCTATCACCAGTTTCATTGTAGATACT…
>LNC_000316
TTTTTGAACAACGTTTCTTAAAACTCCATAGATCTACATTGATTCGGTCTTGTTGATGTTTTTGAGAAAGAAAAGGTGAAGTTTATGTGTTACCTGTGGTTTTAATCGGAGATTTTGAACGAAGATCTTCGAGGAAAAACTTGAACCGCTTCTGTTTGATGATTTGTTGCGTGAAACCGAAAATAAATCGGTGTTTCTTCACTGATTCACTTTCTTC
>LNC_000317
TACTAAGTCAGATTCAACGATATTTTCAAGGTCTGAATCGGCGACATAAATTGGACAAGATATCATATCTTGCGCACTGTTATATATTTGTTCGTTCTTTCTGAGATGTAGTACCCAAGAACAATCGAAGAAACTAATAGTGGTAGATCCCAAAAATTGAGAAACAAAAAGCTTTAAAGAATCAATTGATGAAAAGTTGTGGTCAAATAAGAGTTGCGGTAAACAATTTCTGGTATCAGATAGATCTATACTTTTGAAACGATAATCAATGTCTG
>LNC_000318
TTTGGGAATTCTACCCTTCTCCCAACACATTTTGTTCGCGCCAAGCTTGATTGCCAAAAATACCCTTCTGTGAGTTAAGTCATGCACTACTGGCATGGGCACGAGTTAACTCACGCAGGTTAACCGGTGATCCGAGCTCAAGAGCACACGTTTTTTGGACGGTGGTCAGGTTTTCAACCTTCAATTTACACGTTTTTTTTACCACATTTATGGTAGTTATAACCTATACTATCATTCCCACCTATAAATATCCCTCCATACTTCCCTATTTCCTCACACCATATCAC
>LNC_000319
CAATTGTCTTGTGCTAAATGTGATTCTACTTCTAAGTCCAATAAAAATGCCTCTAAGATAACCACGAGCATAACCAAATATCTGGTCCTGAAGTCCACATTTTTCGGTTGTTTGGTATACATAATGACAGAATCGCTTATCACATTGAACTTCTCCACTATCTTCATCAACAACCTCACAACTTGTCTCCTTTCCACATCTATCTTCACAAATCACAGGCAACCATGAAAGCTCAAATCCATCAATTATCATCCCATGAATCACATCATAAGAAATCTTCTCTTTCACTTCAATCTTCAACAATGGCCTACCCAACGTAGCCACCATAAAATCACACCCAACCTTAATATCCCCAAAACTATACCTGGAGAATGATGATGATTGTTCCAAAACTGCATA…
>LNC_000320
GCATTAAGAATAACAACATAGTCTAACCTGGATTCAGGAACTTTGAGTGGCTGTAGTGCATGAGATGCATTGGCAAAAGCAGTTAAAATCTACAATATATGTATAAGTATTAGTCACATACATATATCTTTTGTAGACAGCATTTGGTTCCTATCATATCAGCAAGCACATAAATTGTGCATATCAGCAAACTACCTCTATAGCATCTTCTTGAT
>LNC_000321
ATACATCATCTATAAAAAGATGGATTTGAAGTTTTTCATATTCGTGTCTGGTTTGATTATGCTAGCGGTTTGATACATCACTTTTTTTGCAATTTTTCTTTCGTGCCCTGTGTTGGGTTCTCTAGATTGTGCTAGTGTGTATTTATATGCTAAGAATTTGTGTTTCTTATACCACTTTTGTTTTATCATCGATATAATACCCTTTTAGGGTAGATTATATGGTTGCTAGG
>LNC_000322
TAAAGAAATAATTAATGTAATTGGAAATATCAAATGAATCTTATAAAAAGTGATTTTTTTCCTCAAAATGGTCTTATAATTAGGGACGAATGTAGTATAAAAACGAATAAATATGATTTTAATCCTTATAAATATTTCAACTTTTCATTTTTGTCTCTCTAAAATGTTGCTACAACTTTTGTTTCGTAAAAGCTCTACGACCCACACTTTGAGTCACTGCTTTTAAGTCAAATCATGCGTATCTTTTAAATTTTTTGAATGTGTTCTTACAAAATGTTTAGAATATTATAAGCAGATGCAGAGCCCTTCAT
>LNC_000323
ATTAAATTTAGGGACAAACAAATTTTTTTTAAATGGTCTTATTTATTTTTTTTGGTTACAAATGGTCTTATAGTTAACAACGAAAGAGTCTTTTCACAGTAACTTGACTTGTTAGATTTTTTTCTTTTCTTTAAGGAACCACTCAAATTGATATAAGGGGTGATCAATGCAACCTTAAAGAGGATTATACTACATTGTCTTAAACAAACACTACCATATCAACCTAATTGGATTAACTTGTTAGATTTTTTATAATCGTATAATATAGTACTCCC
>LNC_000324
TTTATCTCTTGCTGTTTTTGTTTGGATTATTTGCTACCCGCTTGATTTGATTACTTGGTATTAATTTGCTCCACGCATCAAGTTTTTATTGGTGTGGTTTTCTCAACGAATTCACAACAATTGGCGCCCACCGTGGGGCAAAGGTCAAATCAATAACCAGGTATCATGGGTTCGAAGTGGGATATTGAAAAGTTTACCGGTAGTAAC
>LNC_000325
CGCAACTTTTTGAGAAGATAAGGGGTCAAAAGATAGAGCATATTTTTCTAAACATGGGGTTACTTTTGCCATTTTTTTTAATAGGGGATAAAAAACGCAACATTTTAAAACTTAGGGAGCGAAAAGTGCAATTTAACCAATAGTTTTTTTTTTTCTTTTCAAATTTTTATAACAAACAAATAATCTTTTTAAAGAGTTTGAA
>LNC_000326
GTCACAGGAAAACATCAAGATGCGTAAAAATAAAAACAACAAAAAAAAAAATATTGAGTCCCCCCGTTTGCAAGTCTTGAGTAAGTCATCCTCCTACACCTCACTTGATATTGGATAACGGACTCTGTTTCTTGGACAATTTAATGTAAAGTATCATATAAACGAGTGTATTATGTACTACCTTCCATCTCATTCAACGCCATAGTTCTAACCATCCGACATATCTCCAAAGTATC
>LNC_000327
TTAAAAGTGAAAGAATAAAAACATATTTAAGTACTTTACAATAGTTACTAATTAAATTGACATGGATTTCAACTTGAATATTTTGCTTATATAAGCCTTGTCACGACCAAGTTAAAATAGAATTACCAATAGCTAGGGGTGAGTAAAAGATTAATTGATAATTTGATTTATATGTTATGTTATATCTAACTCTAAATTTGATCAAAACAATCCCTTATACCTAATCCTTAGTAGAATCCGATTGTTCTCCCCACTATATACACACATATTTCTAAGTAGTAAGTGGCACACATCTGTCTCCACGAAAATAAAGCTTTAAAGGAACAAACAATAGAAACCATACTCCAATTTATGTGATGAATTAATACATCTACTAGCAAATTAATTAGCTATATAACT…
>LNC_000328
CGGCAAGGACCTTTTTCAAAAGGTTAGCAAAATACAGGGTTTATTTTAGAACAAAAAAACTTACAGGAACGAAAACAAAAAATGCGCGAACTTACAGAGACCTTTTACATATTTAAGCCTTTAAAAAATAAGATATATTTTCTTAAAAAAACTATACAAAACAGAATCAAGTCTTTCTTGAGGGAAGACAAATTCACTTTGTCAGGTATGAACAAGATTAGCTATTGGTGAATTGTGAACCATTATAAACATATTGTGTCATTTCTCT
>LNC_000329
GAAAAACTTGTGCAAAATTTAAGATTTGAGTTATTTTGTTACTTGAGGACAATCAACTATTTAAGCATGTGATATCTTTTCTAAGCATGTCCCACTTGCATGAAAGTGTAAGTTAGTCAAGCTTGAAAATGGAATGAATGATGGTATGAAAAACTTGTGCAAAATTTAAGAAATTTCCTAGATGTTTTTTTTAGTATTGTATTGAAAAATCATGTAATTTGAC
>LNC_000330
GCTATAACCATCACCTAATTATCATAAAATGAAAAGACAAAGAGTACTTTGGACATAACCATCCACTGGTTTTGGTTCCAATTATGAAACAATATGCCTAACTTTGAAACTTTGTTTTGGAATTTAACAACCTTTGTACCTATATAGGACCAAGGAAAATAACAAGCTATGATTTCCATTGTTTATGAATCTTTCTTGTCTGTTAAAGTTTACTATATTATAG
>LNC_000331
GAAATAGCATAGCTGTTTTTGAAAATATTGGTAGAAACTGAAGAAATACACTATATAATCAATGATATATTTATTTCATAGGATTGTTTTCATTTTGTGTATGACAACTACAACATTAAAGGAGTTTTTATGTAATGAATTTTGTGAAAAATCTGTTCAACAACTATTATAGATGAAATATACAATACTAGTGTAAAAAGGGG
>LNC_000332
GTTGGATTAATAAAGAGGGAACCAAAAACAACAACTAACAAAGTACTGCATAATCAGTTTCTTGAAAATTGACAAAAAAAATCACCTTCATTGCAACAGTAATGTATTCTCACAAAAGATTCTACTAAGTGGGAAGCAAAACGAACAAGAAAAATCAAGGTAAAAGACATTCTTACTTTCTAAACTAAAGCACACAAGAAAGGTGCAGGAATCTACCACAGATGACGCTATCCAACTAAGTATAAGCATATGCACCAGAAGTGTGAATCAGCAAACAGAACCTACCTATCTCACAAATTACCAGATCAACTATTATGCAACCGGTGCAAACTTTCGGCGGCAACAAAAACCATATATCAAATGACACCAAACTCCCTTTTGGGCAAACTCACTAAAGTA…
>LNC_000333
GACCCGACTGGTTCTAACGATTTAGGCAGTGAAACGTGGCGGTTTTGGTACAGAATTGATCGAAATTGAGAGAAGAATAGAACCCATATATCAATTTTGATAAATATCGACACAATCAAAGAATGAAAAAATTAGGGTTCATAGCAAAATATAGACTCTAATTCGATGTGAATTGGGTTTGGTTCAGAAACAATCGATTTAGAGAATTCCTCATTCGGTTTCATGAATAATTAACCCAAACTAGAGAAATGGCAACTCGAAAATATTGGGGTTTTGTGAATCAAAACTAAAACGATCAGTTCACATATAAGGTAGATAGATAATATTCAAATAAGAACATGGTTCATTCAATTTTAAGAGTAGCCACATGCATAGGATTAAAAAACAAAACATACGACA…
>LNC_000334
TGAAAGTTGAAGGAAAATTTTAAAGGAATTAAGACGAAAAGTTAGTATATTTATAGGGACCAAAAACATATTTAAAACTTTTAATTTTTTATATATATCTCTTGATCTTTTCTCTAAAATTTAAAGAGAGATACAACTTGACAAAGGAGGGAGTAGGAGAGAATGAGAGAAAAAGTAAATGATCAAAATTCTTAAATTATCCATCCTTTTTAAAGGTAATTTAAAAAAACTAAATTTTAT
>LNC_000335
GGGGAAATGAAAGTAATTTGAAAATCTTTCAATTGATAACAAAAAAAATTAGAGGGTGTATTCAATTGAGATTTCAAAGGATTTTAAAAGACTTTTTTGTTTTAAAAAAGTCTTTAGGTATTCAATCAAAACTTGTAAGGAATCTAAAACATTCTTGTAGTATTCAATTAGGATTTTTTAATGAGTCCAATAAAATCCAGTGGTATTCAATTGAGATTTTGCACAACTTACAAATTGTCTATTGGTATTCAAAATTGTACTCCCTCCATT
>LNC_000336
GGAATTTCATGTAATATGTCTTAAAAATTAGGGTTTTTTGGTTAGTGTGACGAATAAAGTATATTCCTTGTACCCACATGTTTTATTCCTTGTTTATTTCATAGTTGAGCATAGGTGGTAGGACTAAAAATGTTATTTCTGTGCGTTTCTGGAGTTGAAAATAGGGGGTAGGACTAAAACTGCAAAAAACATAATATTTTAGGGACGATTTTGTTCGATTTGAAAGAGGCATGACTATTTTCGTGAGTTGGTCAAAGTACAAGGATCAAAAGTACAATTAAGC
>LNC_000337
GTAATTTTAGTTTCAAATAAATTTTCATAATATATTTAGTTAAAATGTAAATTGACTTTAAAAAAACAAATAATCTGTAGATTTAAATTAAATAACATAGTAAGAAATGCTCACAGAAAAGTATTAGGAAATAATCTCCAAAGTTGTTTCGTTTTTTTTTTTTGGTCATGTAATTTGTGGATAAACAAAGTTTAGAAAGAAAAAAATAATCAGTTTTGATATTTCGG
>LNC_000338
GTAAACAAGTATGGTGAGTAAGAAGATTATATATGTCATGTATGTACACTACCTATATACTTTAGAATAGCAAGGAATTTTGTCATAAAGCAGATTGGCAACCGAAACTTTTTTGTTTTCGAACTCCAACTCCAACCCACTCAAAGTGGATGGAATAAACACTCCAAACCCACTCATAGTGTTTAACTTGAGAAACAGTTCCTCATATTGTTAATAAATACTCCAACCCTCTCCTCTATATATTCACGCACACTCTCAAGCCCTCCTCTTTCACTCCCTCTTCTTTAGAATATTAATTTCCTTATTCTCTTCGGTAGTGACAAGTACTGGTAATAATTTCCTCTCTCTTATGTAGTGGCTTCCATAACCGTCTCGATGTTGTCTTCGAAATTTATTAAG…
>LNC_000339
GGAATATAGAACAAGTGGAGAACCATCAGAAACCAAAATTTCATCCCCAGAAGCTGTAAAGCTGTACGGTCCGCATCATGGTTGGGGTTATAAACCCCGCATCATTTGGTTCTCTAATTTCAATAACACATAAAAATTAACAAATAAAAAATCATCAAAAATTCATAAGATCTACGATAATTACAGGAAAATAAGGCTCAGAAAAATAATGGGTATGAGAAAATTATCAGCACA
>LNC_000340
GCTGAAAATAGGGTAAGAATTATGTTGCCTAGCACAATGTTAAGCATGGGTATATAGAGGATAATTATTGTTTTCGGGCTGTGAATTGCCTTTATGTGGACAATTGTCCATGAGGGACAAGTGTGACCATTTGAGGGTCATATGCCATTAGATCCGGACTGAACGGTTAGGATCTAATGGTTCAGACTATTATCCAGTGAAATTTAGGGTGTGTCCATTGTATGTTCTTGGGTCACGGATCAGACCCGAGTCTAGCCAGAATGAGCTTTAGCTTTG
>LNC_000341
CTCCGTTCTAAGCCAGAGCAAAACTTTGTATGGATTTGCCCACCAAAATTGACACCAGAAGGAATCGAATCTGAGAGACCTTGAGAGGAGCACACTCCAAGATCCCAAGTCAACTACTAGACCAGCTCCAAATGGGTCAAGACCTATAGTGTTAATAGTGAATTGTATCTTAAATTTTAAATTTGATTCAAAATTGATTAGGAAATAAAAAGCATTAA
>LNC_000342
TCCATTTCTAATTTTGTTTATAAAAATATCTTATATAATAATACTTGTATCATAAGAGTTGTTATATATCCAAACACACCTAAGTTAGATACAACTATCACAACGTGACATCCTTATGTGAACAAGTTACTCAACAGAAGAAATGCAAAATTATGGTAAACAAGCAAGCAACAATGTAATTACAAGCCTAAGCATAGCTGTTTTATGTTGTCATATACTACATACACTGTCACATGAAAGTTCATATCAGCTTTAAGATTGCACGTTAGTATACATCTGATATGGATATTCTGGACCACACCTAAATACATAAATAGACTAAACAAGCATCCAAATACCAAAAGAGTCTATATAACAAAAAAAAAGTGAAGAGTCATTTTTGGTCCGTGTGAGGCGATG…
>LNC_000343
CAGAACTATCATTTTTTCAGCATAAAGGAATGTCTATAGTTGTAGAAAGAAAATAATTTGATATTTAAATTAGTCGATAAATGTTAGTTGTTCGATTTATCTCGATAAATATAATGAGAGCCCTAATTCAACTAGACAGAAGAGTAGGATTGAGATCTAGATATTGGATCTCTCTGTAGGAAGTCTTTCTGACAGTGTAGTCTAAAGGCATGTTCCGTTGATAATAACG
>LNC_000344
AGGACACATTTACAACAAAAGTTTGAACATCAACGGTAGTCTTTGACCTTAACTTTCTAATTGTGATGGATTGTTAGTGGACTTTTTTTTTTAAAAAAAAAAAAGTTATCAAATTGAGTTTTATATTTTTTTTTATCACACATTAGAAAGAGTCTTTACTCAAATTACTTTATATATATGATCTTAAAATAATTTTTAGAATTTAC
>LNC_000345
GAAAAGAATGACTCGTTAACAGAAGTCGAAGGGAGAAGAGAGGAATCGCACAGGAAGTTTCAACTGTGTAATTCGATGTGTTAAATGAGGGGAGCGAGCTCTCCTTTTATAGGAGGAGTTCGTAACAAAAACGAGATACTTGGGGATTAAGCCTACGCGTTTCTTACGCGTTCAGATAATGACTAAATTAATTTATCATTTTCAAGTGACAAAAAAATATATTTCATTTTCCACCACGACCCACGCCCCAAGCCCGG
>LNC_000346
CAGCTCAACCGCTCCTTGCTGCCAAACCTCCACCTTTCTTTCTATGTCGTAACCCTGCTTTGTCACCGAGACCATAGGTACCTGTCTCCGTTAAGACGCGAGTCACCATTTAAATCATTCCTCCATGCAAGCCTTATCTTTGCAAAGCTACCGCGCTACTTCTTGCACCACATCTCTCCCCTATCAAAACCATAATTGAATCGAGGCAGCAACAATGCAGATGGATATGGACTAATGTAGCGTCGAAGTATACTGCCTTGTGCAGACGGGTATGGACTAATCCATGGGAGCCATATCATGTCAAAGTTTGAAGGTACGAAAAGGGATTTGAATGATATTACGTGTGGAGCATAAGGATTCTTAAGCTCTAGTGAAGACAAAAGACCATCAACCGTCACC…
>LNC_000347
TATCCGTGCCCGCCCCGTACCCTCGTGGGTACCCACCATCCTATAAAATTGGCTTGTAAAGTGAGGATGTCTACTACTTATAACCTCATTTTCGGAGCATATTTTCATCCGATGTAAAACTCCTCTTAACGCAGTGAAAGAATTGCAAGTTGTTCTTCCCAAGTTGCTGCAAATGATATACAAATAGCCACTATGTGAAAAAGAAATCATGTTTTCCAGAGTTTATAAAAAGGATTAAAAAAAAATCTAGCAAACAGCCACATATTTATTCAGATGGAACAATAAGCTGCTTCTAATATCAACAATTTATTACTTTCTTAAAAAATTTGTATATACAACTGAATATTTCCATTATAACATGTTGGAAAACCATTGGCAAACCCTATCTTTACAATGGAA…
>LNC_000348
TATCCGTGCCCGCCCCGTACCCTCGTGGGTACCCACCATCCTATAAAATTGGCTTGTAAAGTGAGGATGTCTACTACTTATAACCTCATTTTCGGAGCATATTTTCATCCGATGTAAAACTCCTCTTAACGCAGTGAAAGAATTGCAAGTTGTTCTTCCCAAGTTGCTGCAAATGATATACAAATAGCCACTATGTGAAAAAGAAATCATGTTTTCCAGAGTTTATAAAAAGGATTAAAAAAAAATCTAGCAAACAGCCACATATTTATTCAGATGGAACAATAAGCTGCTTCTAATATCAACAATTTATTACTTTCTTAAAAAATTTGTATATACAACTGAATATTTCCATTATAACATGTTGGAAAACCATTGGCAAACCCTATCTTTACAATGGAA…
>LNC_000349
CTCAAATCTCTTCTTATTGCTACATATTTATTTTCTATGAAGAATATAGTTTAAGGTAACTTTTTTTACTGAGGCGATTTTCGTCCTCGTTGAGTGATCTGACTTGGTGATTACCTTCATTTTTCATTATCTTTCATTATTGATACATATGATATGAACCTAAATTTAAGATGGAAGTTTAGAGATAATAGAGTATAAATGTGCAACTAACAATTAGTGCTATATTCAATAAATAAATAAAAAATGTGATGCATAATTATCGTTTAAAAACACTATGTAATAAAATATACTACATAAACATTTAATATGTTAG
>LNC_000350
GTTGTATTTCACTGCATGCTACTTCGAGTTAGAACTCTATCTATAAGCATTTGCCTTCCAGACAAATCTTCTTCATAACCAACGATCTGAGATTCTGTTTGGCTTTCACTAAAAGCATCATACATTCCCACTTTTCGTTCTTTAGAAGTCTCACCATTATCATCATTGCTTCCAATTCTGTTTAACCAATGCTTCGATAATCCAAAGACAGTACGAGGATTTGGATTGTCTTCACCAATGACTGGACAATCAGATGTGTAAAT
>LNC_000351
AAGAAAACTATCTTCGATTAAAAATAAAAATGCACATAGTTTTTTCTTCGGTTTAAGAAAGATATATTGTAACCTCAAAAAGCAAGATTCAGCTTCTTTATTACAATCATCACAACTCAACATATATAGTCATTAAAAGTCTTTTGATTAGAGCGCATGAAGCAGAGAATTATATATTTAGATCCTTTCATGAAGATTTGATTGCATAGGTTGAACACGAAATGAAAATGGC
>LNC_000352
CGGAGAGATCAAACACATTATAATGATTGATGATCAAATACACGATCTTATGATGATTTTACCCAATTCCATCCCTACAGAAAGATTTGAATATTTGAAAATTTTTGTGTCATTTCTTCCATTTCTCATTGGAAATTGGAGTACATAGCAAGTTACAAAGTAAGCATACACAAAAGTTGGTAAAAAAAAATTACAAGGCCACTATGCAATAACACAGGAACACCATCCTAGAGGTTTCAAATGAGCAAGAATTGAAGCTTCTTTTTGTGATGCCTTAAATCCTTGATGATGGTGAACACTAAGTAGTAATGTTGCATAATTAATACATAGCATGGAATGGTTTATAAACTCCAAGATCGGCAATAACGCCGGCAACAGAACCAGCTGCAGCAGCTAAAG…
>LNC_000353
CTTAGAGTCTTAGTTGTGGAATTCAAGATGACGCTAAAGACATAGAGATGAGGTAACTTTGTTATCAAATGGAGGCAGATGATTTTAATGCCATTGGTGGGTCTCGCACCATGTCATCTCAATTCGGGGTATCCGGTTAGCTTGGTTTTCGCTTATAGAATCTTATATGTTTATTTTCTATACTTTATAGTTTCTATTGATGCAAATGATATTGTAATGAAAAATCAATGTTTATAGTTT
>LNC_000354
TTTGGACTTTCTTGTGAGAAAATGAACAATTATAAAAGCTATGACAGAGATCACAAACCCACCAATTACACTGATGAGGATAAGTTTCTTTTTTAGAGATCTCTTGTGTTTCTTGGCAGGTACCTTAAGACATGGAGGAAGTTTCAATTGAGGTATTCCTCCACAAAGGTTCTTGTTTCCAGTTAGTGAAATTGCTGAGACTTTGCTAAAGACACCTCTTGTGGGAACCTCAC
>LNC_000355
TTGGGTTTAAGAGAATAATCTCTCATTAAGGAATTAGGATTATTTAGGCTACCTATTTCAAATCAGTTTTGTGGAGTTTCTTGTGTTGGGATCTTTCTTTTTTATTTTATCCTTGGTTAGCTATTATTGTTGCGAATTTTTATTTTTTGCTAACATTAGCTATATTAATTCATTAGTTTAATTTTTCTGTTCCAATCAAAAGTAGCTTAAATTGGAGATGCATTTAATACTAAGTTTCATGTGTTAATTTGAAAAAGGGTAGAAGTACTCAGATTGTAACTGAAACCAGTCAGGAATTCTTAATCAACATTGTACTAATATATTGTCATACAACAATCCCCTTCATTCAAGGGTGTGGTTATAACACCACCATCTAAGATGGTGAAACCATAAATTGGA…
>LNC_000356
GTGAAGAGCAGTTGAACTTGTACCATACTATTGTTGCTTGCTTGCAGGACTGTTTGCAAGATTGTGGAGAGGTGTTTCAAAATTCCAAAGTAGTGGTTTGATCAAAATGGAAAAATGAAAAAGTATACGTCAAAGAGAAATTGAAGATACATTGCCTTTCCCATTCTTTTTTGATGTTGTTTGTTTTAGATGTTTTTTTTTTTAGGAATTTTGTGAGATAGCTTGCTGTACTTTTGTTTTCATTTTGTAATTTTACTTTTTCTTTTCTTTTTTAATTTAAGACTAATATGAGAGATTATTTTATTTTGTTGGGTTTTTATACTTTT
>LNC_000357
TCACCATCTTTGGATCTAGGGACAAAGGGAGTAGTAGGCCTCACCATCTTTGCTCTTGGTGGAGTTTTTCTCCTATGTTCTTGATCAAACTTGAATCTTGGTAAATTTACGTTATGAAAGATGATTGATGAACCAAATTGACCTATATGATTGATGTATTTTGTTCTTCATCAAAGTTGAATCTTGGTAAATTTACGTTAAGCTCGCAATATCCAATGTGAATTTGATCTAATTTCTCATATAGGTCCTCCTCATCTTGGACGGATTTGAACCGAACAAAGTCAAACATATTCC
>LNC_000358
CTTCTACAAACAAACCAAAAATACCCTCCACTAAGGGCTCCCGAAACCAATAAAAACTAAACAACAAAACCCAAAAGTCATCTCCAAAAATCAAAGTCTAAACGCCTTTGCAATAGCAGAAACAAATCTTGTGCCAAACCATTGCAAAACCCCTATAAAATAACCATCAAACCTACCAAAAATCCGTGTAACCGCACTTTCTTTCTCTTCTGCAGTTGAGCGTAGTTAAGCACATGTAAATCACCACCTAGAAAACACATAACACCCC
>LNC_000359
GCCCATTCTTCCAATGTGGACTGAGAAGCCACAACAAGTGCCACACAATAACTATGGAAAGGATCAGCATGCAACATTATATTGTCCACATAGGGGCTGACAATAAGAGCTGCCTCAACCTTTCCCAAGGAAACATACTCTCCATGCTGCAGTTTAACAATGTCCTTTTTACGATCAACGATTTCTAGGCAACCATCTTGATGAAACCTCCCTATGTCACCAGTGTAGAACCATCTCATTCCTTTTTCATCAACCTTGTATGATTCTTTTGTCTTTTCTTCATTCTTGAAGTAACCAAGAGTGACATTTGGACCACCAATTACAATTTCGCCACGAGGCATTGGCGAGTCATTAGTTAAATATCCACCTTCAGGCCAGTCGATTAGCTTAATAAATGAG…
>LNC_000360
TGCATGTAGAAGTAGATATAATATCATCAACTTATGAAGCACGGACACTCCTTGAATTAGGCGTGTCCACGTGCCTGACACCAACACAACACCGACACATTTAATTACACCGAATTATGTGATTTTCTCAAATTATTAGTGGTGTCGGCGTGTCAGTGTTCATGTCGTGTCCGGTGTCCGTATCCGTGTCCGTATCCGTATCCGTGCTTCATACATCAACTGATATTCTCATCAACAGATGTGATTCCTAACATTCCTAACTTTACCCTCAAAGTAAATTGTTTGCTTTACACACACACTCAAAACCCCATTACAAAAGGTATGCATATAGACATTAAACACCTAATCTTATCTCAAATCAAGCTACCACATTAAATCATAGAAAGAACTGTCATAGTT…
>LNC_000361
TTATTCTACTCAGCTGCATTAAGTCAGAAACAAGATATTACATGAGAATATTATAGACATGGCTAAAGATAAATATTATCTCCCAATAACATTCTGGAAAGAATTGAAGTTTCCAATGGATTTTAATAAGGGATTGCTAAAAAGTCTCAGAATGTCTGGTGCTAATAACACTGAGGAAGCATTCATTGTTCTTCTGAAAGAATACGCCTGACTTCATTTGCAAGATCAATAACATGCTTGTCTTGGCATCCTATTTGAAGGAGAGCCTTTTCAAGCAGGAAAAGGTACTCTCTGTTGGGTCCTGTGGGACCTTCAGCTTGAACAATTTGCCTTGCAATCTCTTCAACAGACGCAGGACCTAGATAATTTACATTAACCTTCTTGTCTGGGGATGCTATA…
>LNC_000362
TGACAGTTCTACCAGGAAACTCAGGGGTTCCTCTATGATCAGTAGAGCCTTGGTAGAAGACACGTCGATAATCTTTGATGAAACCAACAAGACGTTCATCGTAGTTAAAACCAGCTTTTGAGATCAAAGAACCGTAACCAAATACCCATATTGCCATGTTTATGTTGTTTAAGGTTTTCAGTTTTCTGGTTATGGAACTCAGAAAATGACCAATCACTTGGAAAATGCAGTCACTCACT
>LNC_000363
AATAAACCACACATTAATATTTATTTTAGCATATATGTAAATACAATAAAGAGAAAGGAAACCACAAAATAGGGAGAAAAACATTACTTTATTTATACTCTTAGTTTCAGAAACATAGAAGTAAAGTTAAACAAAAAAGAAAAGCAAAAATATATGAAAATGCATCCCTAAGGGCATTGGGAAAGATTAGTACAAGTGCACAAAATCTCTCTTGATTTCATTTAAGTAGGAAAATTGGTGATGATGTTAAGTCTAAAGGTACTATGATCTTGCTCTCATGGTTTGACATTCATTCCAGCAACCTTCATGTCTTTAGGAACATTGACCTCAATACTTTCAAAAATGTCTGACCCTGTTCTTGTACCATCCTTAATTGGCAATTCTTGTCCCTCACTTTTT…
>LNC_000364
CAGAGTTATTTTTGTCATTTTCAATCCTAAAAGTTGCTTTTCAGATAACACTGTCACACCACGTTCTCTTTCACTATTCTTTTCTTCTTTTCTTCCTTATTTCATTTTCTCTCACTCTCTCCCATTTCTTCTCACTCTCAAAGTCAGATTCAAAAAAAATTGAATCCATCTTCATCTTTCTTTACCCAATAACAATCACTTCTTTTTGTTTTCTGATTATGTGCTTATGATTTTGTTTATTTCTCTTTAAAGAAATTCAATTTACTTGCTTTGTTGTTTGCTTTTGTTGTTGTTGGAAAGGAAGGAAAGCACAAGAGAAGGAAATCAGGGGAACATATATATGCACCCAACAAGGAGAAGGAAAGTATGTGAGAAGGAAGAACAAATTTATGGGTTAGT…
>LNC_000365
CAGAGTTATTTTTGTCATTTTCAATCCTAAAAGTTGCTTTTCAGATAACACTGTCACACCACGTTCTCTTTCACTATTCTTTTCTTCTTTTCTTCCTTATTTCATTTTCTCTCACTCTCTCCCATTTCTTCTCACTCTCAAAGTCAGATTCAAAAAAAATTGAATCCATCTTCATCTTTCTTTACCCAATAACAATCACTTCTTTTTGTTTTCTGATTATGTGCTTATGATTTTGTTTATTTCTCTTTAAAGAAATTCAATTTACTTGCTTTGTTGTTTGCTTTTGTTGTTGTTGGAAAGGAAGGAAAGCACAAGAGAAGGAAATCAGGGGAACATATATATGCACCCAACAAGGAGAAGGAAAGTATGTGAGAAGGAAGAACAAATTTATGGATTTTG…
>LNC_000366
AAATATCGTGAATTAATGTTATATTCACCTCAAATCTTATTTTAAACATAAAAATCAAAACCTTAATTTCACAAATGTTGCAAGGCGGATGATGGAGGCTTAGTCACTGACGGAAGGGTTAGGCTTTACGAAAGTTAAGATTGTTCTGGAAACAACAAAATTGATGTGTAAAGTTGCTATCAATTTTGGGGTTATTTTTATGTCGGACTTGAATATTGAGTTAGA
>LNC_000367
AACAGTTTTTTACGTACAATTGAGCAAGTGGGGAGAAAAAAACAGAGAAGAACCAAGAAGCAAGAAGAGACCGATTTTCTGTAGAGTTTTTGTGCAAATTGAATTCAGGTGATTCAGAGTAGTATATGTGGTGGCTCAACCGTTTAGGTCTCTGATACGTACATGATGGGAATTAGTTATTATTGTTTTTCATTCCTTATGTATCAATTTTGGATTACGTTGTAGAGCCTGTTTATTATGATTTGGATAATGTTGTTGACTTTATGATGGGGCTTTTAGTGCCAGAACTTATTATTGGATGTCATGTATTGAAAATCATTCCGCTGCAAATTGTTGGTTGTTTATTAAATAGTATTTTATCTATTTAAGAAATTTTGAAAATGCAGTGTAATACTCCGT…
>LNC_000368
GCACAATTATTACTAATAATAGTAATTGTAACAATAATCACAATAATCGTAATAATAATAATAATAATAATAGGTAAAAAAGGCTTCATTGTCATTTCCAATTTCTTTTCCTCTACATAATTACTTCCTCAACCGATTTTCATATAAAGTATACAAATGGTTGATAGAAAGGGAACCATTTCTAGATATAATTTGACTTAGGTTAATCTACCATTCCCATGTTTTCCTCTTTTATGTCTCCCTTACAATGTTACATGCTCTCTTTTGAGGTCCTTGAAAATTACATAATCTTGGAATTTCTAACATGGAGACATTAGCATTATGGGAATTCATTTCAATCTATCAACTTTTCTCAAATTCCCATTTTTCTTTTTTGGAAACTTGGAATGACAATTTCTG…
>LNC_000369
GATCTCTTCTCACTTAATTAAAGGGTTTAGATTTGAATTCGATCATTAAAATACAACATGGTTGAAACTCTTGAAAGAAAGTTTTATAACTAATTGCGATCCTACTCTTATTTACACATAAAAAAAAACATATATGTGTGAGTATCTACCAGACTAATTTCACAAAATAATTTTATTTTGACAAAATTTCATATAGTGTAGTTGAGGTTTATCTAAGG
>LNC_000370
GGTTTCTGAAAAAAGTGAGGAGTATATTTGCTTTAATTGAAGAGTTATATTTAAAGAAACACTAGTGTGCATTGTAGCTTACGGTGTACCATTTTCGCTTAAACGAATTTTACTTGGAAATGTTCCGTTTTTCACTTAAACACATTGTACCTTACAATTTCCCAGTTTTCTTTTATTTGCCCTAGTGCGTCATAAGAGCACACCACCGATCCTCGTGAGCTTAGCTCAATTGGTAAG
>LNC_000371
AGCAACAGTTGGCTTGAACTTGACCTCGTCCAAGTTTTCAAGCAACGCAAGCAAGTGTTCATAATGCTGGATTGCAACCAACTCAGATGGAACCATGAAAGCCGCCTGGTAGCCAGAGCCAATAACTTCCATGCATGCAAGAAAAGCAACAATAGTTTTCCCACATCCAACATCACCCTGAAGTAGCCGATTCATTGGAACCGGCCTTTTTAAATCCCAAATAATTTCTGAAACAGCTTGCAGTTGACCGGAAGTAAGAGTATAGGGAAGGAGCTCCAAAACCTTCTTGGTGAGACAGGACCATTCCTTTGTACACACCGTGTTATTTTCTGGTCTTCTATACTTATCTAGCAACCCAATCTTTTCTACTTGTGTACCAAGACCTTCGAGCATTTGGAA…
>LNC_000372
TTGGGTTCAAACCCCCTTTTGAAGGGTAGATACAATATGGCCTCTCTTTTGCGCAAAGGGATAAATCTTTCCCATCTTCAAGCACATCAATATTAAATTCTCTAATCTCGTAGTGATCTTTAGCAGGCATAGTCTTAACCTTGCCACTCACACATGCTATGTCTCTCACTTGATACTTGTTCGCAATACTATTTAGGAAACCTTTAAAAGTAAAACGTGTGCCACGGAAAAATCTCTTCAAATGCAAATAAACTGTCCTTGTTTTCCCAACTTTGTCGGTTACATGCTCAATATCCGATTCCTTGTCTGCAATCTGACAACCAACAATCACCTCAAGTAATGAAATTGAACAATTAGCTCTGACTCCCCTGCAACAGAAATACAAAATTTATCAACATA…
>LNC_000373
TTAAAATCGAAGTACATTGCAGCAATGTCATCAAGAATCTTATTCTAAAGTAAAATAAGTTTCATAAGTTCAACATGGTAAAACTACTTATTACAGTATTGAAATTCCTCAAACATAATGTCATTTCAAAGAACATGTTAGAGAGAGTGATGGACACAATCTTTCTTGTAAAAATTGTTCCTTGTACTTAAGTTATAAACAAAATTGTTCCCTGTACTCAGGTATCAAGTCATTATCACTATTCCGCGACATCAACAGATCTATACACACATTCAAAATCATCCTTGCAGCCCGGTTTAGAAAATAAATTTGGCATTTGCACACATCTTATTATTACAAGAAGCAAGTACCTAATGGAAAGTTCTAACTACCATCCATTTACAAATAGTTGAGTGTTAT…
>LNC_000374
CACAAAGCCACGGTCATCATTTTCTTTGCCAATTTCATTTCCTGATCTGTGTCATTTTCAATAGTTACTTCCCTTCCATCATGTAATCGATCATAAATCCAAAAAGGGAAATAAATTTGGCTAGATTGTTCGGCCAATGCATTCAAGTTCTTCCTTCTACTTGCCATCTCCATTAACAACATCCCAAAGCTATAGACATCAGCTTTGTAAGATAT
>LNC_000375
TAAAACCAAAAAAATATTTTTACACGGACTAAAACCAAAATGTCAGACAGACATATGCAGGGTCTATTTTCATATTTAAACCTACATATTTATATTAATGCTTGGTACCAATAATATCTAAAATGTAATTCAACCAAGAACCAGAAAGAGATCAGGTTGGTCCCTTGGGATAACTAACTGATGTACCATAAGAAGTCCATGAATTGCTACAATTATCATCTCCAACATCTGCTGTTGGTGGATCTTGTGGACAAAAATAAGGCTTATTAGGAATTTGCAAGTCTCCATCTTCTTCTTCAAGCATCTCCAAAACTTTTTCCATTGAAGGACGATCCTCTGGTTTTGTTTGTATACACCACAAAGCTACAATCATCATTTTCTTTGCCAATTTCATTTCCT…
>LNC_000376
AAAAAACCAAGTCAGCGCCACATAAGCGAATTTGGTGAGTTGGACAAGGGAGGGGGGTTTTCTGATTTTTTTTTTTTACGAGAATGTAAATCAAGCCAAAAATTTTATAGAGCGAAAAGTGAAAATGACATATATTACGGAGGTGAAAAACACTATTAACCCAAAATATTTTCTAAACTTCATTTTAAGTCTCACTTTGTCTAGCATGTCTTGCATTGACTTAAAACAATGTGAAGGCTTACCTAAGATCAAGGTATCTTCTATTATGACCTCCCAACCAGAAAAGCGAAATACTGCAACATATACACAAAACATAGTTAACAAATAAATTTCCAAATCGTCTATTACCGATATAGTGAACTATATAGACCCATTTCCAAATGGTAGAATCCATATGAA…
>LNC_000377
GGAAATAAAGTTCTCATGAAGATGAGAATAAATTCATATGTAACTACATATTTTTATGGTTTCTAAGAATATTAAAAGGTTAACCAACATCTTTTATTGAAGAGCACTGCTATGTAGTGGGAAGATATTTTTCGTGAAAAATATGTGTGAAACGGTGGTAGGATATAAGTTTTGGAATTGGTGAAATAAAAGAGGTAGTTGTGGTTATAGATTTGGTCAAAGTAGTGAAAAA
>LNC_000378
ATGATGACATTTTGTGCACAGTGTGAGCCATTCTCAAGTCTGGATCTTTCAATGCCCTTTTAGCAAATGCTACCTCCATCATCCCAGTGTGAATAAGTGTAACCATTAATGGATTAACTGGAAGAAATGCTGCAGATGCCGCCATCAGCAACTTCGGGTTTTCGTTTCTGAGAGCTCTTGACAGACAAACAGTTGTTGTAGCTATCATTGTGTAGTCAAGCCATCTCAAATATTTCCTCAGTTTCCCTCTTGAACAATGATACACACTTGACGCCACTCCAACTCCAATTAATGAATTGGCATACAACTTACAACTGAGATTCTTCCTTGGGGCATTCACTCCAAGAGCTATAAAAGGAATTGAAGTAAGCACATTTGCAATTGTTTCAGCAAGATGTT…
>LNC_000379
TTGAATCTGAGGTCTCAAAGAGGAGCACACTCCTGGATCCCAAGTCAATACCACCAGATCAACCCAAATGGGTTACCTCCAAAATAATTAGAGTATATTATAATGTTTCAAAGTAGAGAATTGTTTTTTAAGATTTAAGATCTCGTCTAAAATGAATCAATATGTTGAATGAAGCTAACTTAAACACACAACAATATCAAACCTAGAATAATAAAGAATAAATATTTCTGCAAGCACGAATTACTAACTTCAATCTTATTGAATACGATCAATTACAGAGGTGTCATTATATAAATTACATAATAACCACATATATTACACCGCATTTTGTCATTGCACAAAAATCAAACTAAGATATATAAAGTCTAAGACTTAATATAATAATTTATGATATAATAT…
>LNC_000380
AAAAATGTTAAATAAACATATCTCACCTAAACCAATACTTATAGAAACTCAATAAAAACTTTTATAAAATGACATTTTTTTTTCTTGTTTGATTCTTTCTTTACTTTTTATTTAAAAAACGTATTTATGTGCTACTTCAAATTTTAGAGAATGATAACATCTTAGTCTTTTGCATTTCTTACAAAATAGGATTTCGTTTTGTCCATGTTTTGAACTTGGTCTATGTTGTTGGAAACATTGTAAAAAGAAAATGAAATTGTAATATGGCTTAAATATGTGATTGGTCCTTGCATTTTCACTCATTTTTTACTTTGAT
>LNC_000381
CCGGTACAAAGATGTAACTTGCTCTACATACAAAATGTTTTCAAAATGCTTATGACTTACGACATAGATGATTATGCATACTCAGCGTAGCACGTCATCATTGATAACCAATTATAGAATTTCTCGAGTTCATATATCATCATAATCCCAAGTAGACTTTGCCCTCAACTGGTCCAAAACTAAGATACATAACCAAGAATCCACTAGTAGAATCAAAATACCTTTTACAAATAAGGACCAAAGATTTTCTTCTAAACATATAATAAAGTACAACACTACAGCATAACAATTGTTTAAAGATTCCTTCCCTTGGACTCATCATGTTTCCAAACTCCTGAGCAAATGAAGTGCCCTTTGCCACTGTGGTTTTTCTGACAGAACAATTCTTCTTAAGGCTGG…
>LNC_000382
GGCCACTTTAAGCAAATTAGCGGGATCATGTGGGTTATGTACACTACCAACTTTTTGAGGACCAGCTCGCTTAGTAAGGGGAATTGTTGAGATTGGACTAAGGTAAAAGTGGACCGGAAGTGGTAGGTTCTGTCGAGCCCATTCTATCATCAAAGAATTACAGCAAGGACTTGTTGTAGAAGACATATCTGAGTCTTCATATATCGTATCCAAACGCACATCGGCTTTTGGAGTGGCCTTAACGCCAGAAGAACTACTGCCATCCACAGCTTTAGACTTCACCCTTACAGATAACCATCTGCTCCTGAAATGAGATGATAACATCCGACTGAAGTGCATGTAGTCGTCATCTTCATATTTCCACCCAAAGGCTTTACCCCTCCTGTTAAGGAGAAAATT…
>LNC_000383
CGGGATCATGTGGGTTATGTACACTACCAACTTTTTGAGGACCAGCTCGCTTAGTAAGGGGAATTGTTGAGGTTGGACTAAGGTAAAAGTGGACCGGAAGTGGTAGGTTCTGTCGAGCCCATTCTATCATCAAAGAATTACAGCAAGGACTTGTTGTAGAAGACATATCTGAGTCTTCATATATCGTATCCAAACGCACATCGGCTTTTGGAGTGGCCTTAACGCCAGAAGAACTACTGCCATCCACAGCTTTAGACTTCACCCTTACAGATAACCATCTGCTCCTGAAATGAGATGATAACATCCGACTGAAGTGCATGTAGTCGTCATCTTCATATTTCCACCCAAAGGCTTTACCCCTCCTGTTAAGGAGAAAATTCTGTATACAGAGGTCAAGGT…
>LNC_000384
TAAGAGTTTACTTTTCAAAACTAAAACCATCAAGCAGAGGCAATCAGAGCAACAAAAGTAGGATATCTCTTCAAAAAATTTAGTACATCAGAGTAAAAGTAAAATCTAAAAACTAAATATAAATGTATATATATTCGATCTTGGTTTGAATTCTCCAACATATCTGTAACAGATTGTCAGATATAGTTACATAATGGTCTATGCTAATGCTATACTGTTGGAAGCTATGATAGAATCCAACCACTTAATATAAGGTAAGACCCCCCCACAACAAATTATTTAAGGGAAATGCCTACCTATGTATCAAACATACATATCAATCTCAGGATAAGTTTTAATCATGGAAGAAGAATAGAGTCATCTTCTAACAATATTTTAAGTTACATGTTGGAGCAAATG…
>LNC_000385
GGGCAAGCAAGGCATCAAAAGTTAAAAATAAGTGAAAGAGTATAATAAGAGACATTATTCTTTTTTAATATTACACTCAATACAAAATGGATGAAACATATTTTAGCATTATTTCTATCTTTCGGAGGCATAGCATAGGAGGAGCATATAATTTACCCTAAATTATATAAGAAACATTACTAGACAAAATATCCCACCTAGCCCACAAGGTTTACAACAAAAATAACAGAACCACGTGAGCATCACGTTCTTCTACAAGGTCAAAAGAATAGCCTAGAAAACCCCCAAGCTTCATCTTGATTCCAAAACCTAATTTTCACCATCCCAACCACTATAAATAAAACGAGCTACTATGATTTACAATTTTACAAATCATACCCGACCCCATTCAAAGTTCAC…
>LNC_000386
GGTTGAAGAAAACAGCAATCGAAACTCGCGGCTCGTTTGAAGGATTCGCTAATACCCGATGATCAACACTCTTATACACCTCATTAGAAATTATCTGTAGAAAATCTCCAATGTTTATAACTAAAGCTCCATCAAGAGGCTTGACATTAATCCAACCATGTTGGGTCCTAACCTGTAAGCCACCAATATGATCCTGCAACAATACCGTCAATGCCCCTGGATCTGTATGGGAATTGAGTCCAACAGTAAGATCAGGCTGAGGACAAAACGGGTAATAGTGGCCAAC
>LNC_000387
GCGCACCCTATTCAGACTATAAAATTTGAAAAAAATTGAGGGTTTTAGAGGGTATTTTACGCTTTTCGGATTATATAATCCAAAATTCATAGGACGTGTAAAAAATAACTAGTGTGGGAAAAAATGGTCATTAAGCATTTGCGTTTTGGTCAAAGACCCACAATTTTCATTATGTAAGGCCTAAATACATATAGGTTCAACCCAATGGCTTTGGATTC
>LNC_000388
TTTGGAGAGTAAAAGTAAAAACATGATCAAATTATCTATGCACAACATAAAATGTAACAAGTAGAACTCAAACATCAATCCTTAAGATCCACACTCACACAACATACCCCCATACCTTGAAGAAACACAAATAGAAATTCAAATAGACACATAAATCCTAATTTCACAATGCGAATAGTCGATATTTATTTATTTTTCTTCTTTTCTGAGTGCTCCTTTTCCATACGTTCAAAAAGGCTCCCATCATAAACACCACGAATGGTTTCTTTGTGTAGTAAACCATCCTTATCTTTGCAAAGAACATGCAAGATCTTCCATTCCGAGTAACTAGCAAGCCATCCTTTGTAATCCTTAGGCTCTCTATTGGCCTTCAACAGCCCCATCAATTCATCAGAAGTT…
>LNC_000389
GATTTTCAATTCCTTCTTCTACAAATCTCCACTTATGTGAATCTCTGTTCCTGCTCTTTCTTTCTGACGCCATTGGTGATTCTTTGTTACCATCAAACCAATATCCTGCAAAAGTCGGTCTGCTTTTTTCATAGTGGTTTCTATCTTCTCCCTGAGATTGAGGAGAAGAGTTTGAAGCATTTGACACCTTAGGTCTTCTATGATCACATTTCAGGCAAACCATGTTTCTTCTGAAATTGATGTAGTTGCACGACTCGCATTCCCACTCCCC
>LNC_000390
GTTGATGTTATTTTCACGCATAAAGGAAAGAAAAAGATGAATGATAAATTGAAACAACATAAGGGTGCCTCTAAAGCTAATTCTCTTATTCATAATCCTTCTCTTGTTAGTATGGGACGTGTTGCTCATATGTCACTCAAAGATCGCCAAGCTTTGATTCGAATGCTCAAGAAGCATAAAAAGAAACAATTAGCACACTCTTGCAATGTTGGTAGCGCATGTGCCGAGTCTTTG
>LNC_000391
CCCGGGTGCAAGCATGGATTTTTTGCTACTACTACCTTACCTTTCACAACATGAGAAAGACCGCTGAGCCTTTTGTTGGAATATTGAACAAAAACTTCACCATATTCTAGGGTTCTAGTTTCATCTAGAACACCCATCATTGTTCTTCCTTTCGGAATAAATATCCTAGTTCTTTGTCGCAATTCTAACAACTTTGATGCCCTAAATGTCTGGAGCATCATTGAAAG
>LNC_000392
GTAAATTTGGAACAGATATCACATAGAATATACGTTTTTTTTTTCTCTCCTTCAGCGCAAAAATATTTGCATTGAATATTCCCTTTAAAAATATATTTGCATCAAATCTTCCTTCATACGGTACAAAAATATATTTATTGTCCATAAATATATTTTCAGCAACAATCTTTTGAAAGCACGAAATATATTTAAAACAAAATTTTTATAATTTTAGCAATAATCTT
>LNC_000393
GATTCATACTAGAAATTTCCTCCATAGAATTGATTACAATGTCCTCAATACGTGGTAGGTACATTTCTAATGTATTGTGACCCATGGTAAGGGCAGAGACTAGACGTTTTAAACCTTTATGTTCTTTTTCAACAGAACTCCAAAAAGATTTAAATCCAATCACTTCCATGGTGGATTTTGGATAACCAATCTTAAACGTCTCATAATCTAACAAGAC
>LNC_000394
CCCAAATATGGTAGAGGTGGAGAAACATTTGTTCCTCCACTAGGTCTCGATGGCGGAACATGACCTTTAGCTAACATACCAAAATTCAAATTTGTAGAAAGTAGTGGTGGAGGTGGAGATCTTCCACTAGGTACCGACCATTGAACATGACTTTTTGAGAACATATCAAAATTCAAATTTGTAAGAGATAGTGGTGGAGGTGGAAATCTTCCGG
>LNC_000395
TTTCGGTTCAATCACTTTGTAAGTCGGGTCAACCGATCTTAAAAGTGGTAGCATGAGTTAACTCATGCTTAAAAATGCTGATAGTTAACTTTTGCTGGGTCAAGGGAATGAGCAATTTTAAAAGGGATAAGAGCAATTTCCAATTAGTAGCCCAAGATATATAAACAAGCCCAAATAAACTTAGGCCCAAAATTGAGAAGAAGAAAGAAAGGTAATAGTTAATATTGGC
>LNC_000396
AAAAAACTTAATTATCAATTTTTGAATTTTAAAAACCAATCTTTTTTTCTTCTTCCTCTCTCTTACTTATTTCTTCTTCCTTCCTCCCCTGCCTAGCCTTTAATTGAAACTTGAATTTCCTCAAGGAAACAACAACCTGCCCTCTCAAGCCACTGAAAATCAGTCTCAGCCTTCTCAAGCAACTCAGAATCTGTCACAAACTTCACAAGCAAACAATGATGTAGACACCATACTAAATGGTCTGAAGGCATTGCTTCACAATCCTT
>LNC_000397
CAATTGGTTATTTTGACTTAATTTGTACAATTTTGAAATGCACTTTGAAGTTAAAATTTGAAATGTAACTAAGATACAATGTTTACTATATACTTCGTTTTCCTTGTAACTAAGATTGAGAAATAGCTTGCTTCAAATATTTGAAAGCTTGCTGATGATTTAAGAAACCCATAAACCAAAATTCAAAATCATCCACCGTAACAATTTCAATGTACTTTTGGGTAGACTTCTTCACATGTTCCCTTTGATTAATAACCCTTATCTTCCCAAGTGGAATAATGACCTTGTAATATGTTCTAATAAAGTGACCTTTTGGAGAAGAGATTTTAATTGATCTCTCACTACAAAAGGCAATTTTATTAGTTGATATGAAGAGTAGGCCTGCTAGAGGACCAGATG…
>LNC_000398
GAAAAATTTAATAAAATTTAAATAGGGACCAATGTTGGAAGCTCGCTTATTTATAGGGACTTTAAACATAATTAACCCTTTAATTTATGCATTAATAAGGATAAATTGATCAATTTAGCTCAATTTTTTAGTCAGAATTTTCTTTTTTGGAGCTTATGGACTCGATAGTCAATTGAAAATTATATCATGGATGTTAGTTCTTGTGAATATTTTTCTAATTTAGATGGGATTAGTGATCTTTCAAAAAAATTGGTAGAAA
>LNC_000399
GTTAAATATGTTTTTGGTCCCTATAAATATACCAACTTTTCGTTTTAGTCCCTCTAAAATTTTCCTTCAAGTTTTAGTCCCTACAAAATTTTCAATCACTACTTTTGGTCCCTATTTTTAAGTAAACTTTTGTATTTTTTAATGAAATTGTGCAGAAATGTATGGAATACTGTAAAAATCACTCACAAAAAAAATTAGAATTTTT
>LNC_000400
AAGAATTTAGATTATATCTTTTTGTTATGTTGTTGGTGTCATCGAAATAGATAATTATGGTTAGTTTGATTTTTTAAAATTTGAAAGCAAGAGATATTTATATTTTTACTTTTAATCAAAATCAAAACTTCATAAAAAAAATACTGTTCATAATTGTTAGGTTTTTATAATGTGTTGACCGCATTTTGTTAAAACAATATGTTCTAGCAAGATGTTGGACCAGATGTCTTGACATGTG
>LNC_000401
ACAGTAGGATAACTCGCTGATGCAGGTAACTGCGAATACAGGTACAGCTAGGTATTTGACAACAGCCAAAGTAAGATCAAGAACAAGTTGAATGAAGTTTCCCAGTGTTGTGTTCCATGGGAAATTCTTGACTGGCTCAGGAGAACTGTCCCAAAGCTTACGTGCTTTGTCTATTAATTGGGCAAGTTGTATTTTTCTATCATCATCTGATTGATGTGCAGACATATTCATAGCACATGAGATCTTGGGCCATGTCTTCTGAGAAGCACGAAATGGCTTAAGACCTAAACAGCAACCGCGCTTCTCAACAGAACACGATGTACCCTTGAATCCCAGCAAGGGAGGTTGAAAACAAACGGAAGTGGAAGATAAGAGTTGAGACATTTTTGTGAAACCCAA…
>LNC_000402
ATTTTAAGACACAATAATTTGTAAATAAACTTTATATGAATAGTTGTTGCACTAAAGGGGTTAAGTCTAAATGAAGAGGTTATATTTTCATAATGTGAAGAACTAAAATTAGAGAGATATTAACATTTCTGTCAGACTAACCTCAAATAAAATTGCTATCGATTGAAAAAACTTATGGAAAAAAATCTTAATTTTTATGTTACTCTCTATCAACAGTACACACTTGAAAAGTCTCAATGTAAAACTCATTTTAGGTCTAAAAAAGTATTTGGTCGGCC
>LNC_000403
CTTTAGTCAGGCTTAATTTCTTTCTCATTTATTTAAAAGTTAAATACATTTTGATCCCCATAAAATTGCGACCGTTCATGTTTATAGTTTATATAATCTGTTCATTCATTTTAGTTTCTATATCTAACAAAACTACATGTTTTTAATCCTTTTGTAAGGACTAAAAACACAGTTTTTTTGTTTGTTTTGTTTTACATAGATTGAAGAAATACATGTAGTCATAGTGAAT
>LNC_000404
TTGAATAATGCGAGAGATAGACCTATAAGAGATTTGTGAGACTTAGTTAAAAATTATTTTAAATATGGATCTCTTCTTATTCCTCTTTGTGTCTAAGTTCTATCTCCAAATAGAGCTTTTTATTTATCAAAAAAACTGAAAGGATCTCAACTCATTAGAGAACCAAGAACCTTAAAATAAAATGGGAAATGTTAACTGTAACAGTCTGATTTTTAATACTCC
>LNC_000405
GTCAATACAATGTTTCAAAGCTTTTCAAGCTTATGATCATTTCCATGACTCAAACCATATCGTCGATAACTCATTCCCATCATTTATTACCCTCACTCGGGTTATTCGATTCAACGTTGGAGACAAACTTAAATCTACCTTACGTATCCCAATTCTATCGGTTGGTATTGAAATGTAAACTCATAAAAACATAGATTAGCCACCATTCTTTCACAAAA
>LNC_000406
GGAGGGAGTAGTCATGTTTTCTCACAAAGTGTCAATTTATATTTTAAAATTTTAATAATTAATTTTTTTTAATAAATACTCATTATTTATAGAATCTTTAATATATTCTTTAAAATACATGTTAGCGTAACTCAAATAATAAATATATAGTTTTTTAAAAAGCAAAATTGATAAAAATTGATAATCATCTAATGTCTACCATAAATTTCACAGTGAAAAATTGCAGATCATGTTTTGAAGAATAACAAAGAATAACACAAAGATATATATATCAGGCCAATTTAGAACGTGGATCTAAATATTTCTAAAA
>LNC_000407
ATTCTTTTTCTCTAACAAGAGACCTGGTTATAGATAAACCTAAGACTTCATTCATCAAATATAATGAGCAAAAGAACAATACCTCAAGTTCCTCAGCATTAAGAGATGCTATTTCAAGAGATTCTGGATCAATGTCAATGCTGAGAACATGTTCTGCACTCAAAAGGGCAGCTGCAATGCCTAAAGTACCACAACCACATCCAAAGTCAGCTACTACTTTGTTGCTCACATCATCAAAAGAATTCTCAGCAGTGAAAAGCATACGAGAAGCGATGTGAGGTCCAGTTGGGTATTGTTCAAGCTCAATCTTTGGTTGAGGGAATTGGTCAAGAGAACCAAGGTGACCTTCTAACTCTTTCAGCTTCATTTTCCTGCG
>LNC_000408
ACAAGACAAACACAAAATTAATTGGCACTAAAAAAAATCACCCAGTTATTGTATACAGAAACAGATGGAATCAAAACTTTGAATAAAGTAATCTCACAAATTCCATGTCGACATGCAAGTGTCTCGCCTAATACTTTATTTCTCAACCAATAACTACTTCCACGGCTATAAAATGTTAAAAACTAAAAAACTAAAATGTCACGCCAGAAAATTCTTAAAAGAATACAACTTCCAAAATGTCACATTCAGAGTGATGAAGTGTTGCCGGAAGATGATGACATGGCAGTCAGAACTTCGGTAACGGACCCCATGACGCTCAAAGCTGCTTTCAGAACCTCTTGAGGGCACCCTGGCTTTACAATGGTTCGTACCTGTTCAAGGTATTCCTGAAGTTTCTTA…
>LNC_000409
ATTCGGAAGAATGAACTCTCATCTTTGCTAACTCATCTATGTTTACATTACCTTCTCTAATTATATACTCGAGCTTGACGGTCCAATCTTTGGCAAGCAATTGGTGGACCAAAAAGATTTCATTTACATACCGATCTTGGATAGAAACACCATTTTTTATAAGACTAATTGAATGAAATGGGTCTAAAAAAACAGTTAATTCTCCTATAATTGGCATCCCAACAAAGATTTAAACCAAG
>LNC_000410
ACCATTCCTACCTAATTTGTTTTCCTTATGAGATCAAAGAATATTTATAAGAATGCAATTACCATTCAAGAAAAATGTGTCCATGCTCATTTATCAATATGTCTCGTAAGATTTTTTATTCCGTACGCAGTGTTTTCAATAATTATTTAAAGGCTTAATTTGATTTTTGGTCCCCTAAGTAATTATCAGTTTTTATTTTGGTCCCATAATTCGTAAAATCAACATTTCGGTCCCTC
>LNC_000411
GTTTCTTTGTATTTTCAAAAAAAAAATATGGTATCTATGTATTGTGTTGTTTCGTTGGATTTGTATGTTGTGTTGAGAGAAGAATAATGAAGGAATTCTCAGGAAAAAAATTAATGCTTTTTGGGGGAGAATATTACAGTTTGGTTTAATTAGAGTTGTTGTTGGTTTTGTGTTTCTGGGTTTTATGAATTCATGAATTTATGAATTTCTT
>LNC_000412
CACCAAAGATTTCTTCTTCTAAGTTGAGTTTGATGATATAATTGAGATACCTTGCCACCAAAGTCATAATTTTCTAAGGAGAAATAGGATGGGCCATTTGGTTTGGGATAAAATTAAGAAACCTTTTTGGTTAACCAAATTAACTTGTCAGATTCATAGAAAATTTGTAGATTTGTATTCCAAAAAAATTATGATTATACTTGTTTTGAGTTGGAAAGCATATATTGGACGAAAGATGTTTTTATTTGATGCCTCTTTTTCAATCACTTGACTAAGTGTCATTGAAAGTGATTCCCAATTATTAATTGTGTGTGTTGTAAGTGATTCCCTT
>LNC_000413
TTGGGATTTTCACAACAATATTCTCGACTAATTTCCTTATCAAGAGGTAAATATAATTATTTTTGTAAGTTTCATTGAGCTCGAAGGTTTTTCATGTCTTGATGGCACATACATTGCACATTTTAGAATTCATAAACTAAAATACCAATTGTCAATTACAAAAGAAAAGTAAAAAAAAAAAAAAAGTTTAAAACTAGGGCATTGTTTTTGAGGTCATAAACTAGAACATGTAAAATGTTGATAAACTTTTTTTTTTGCTTCCTATTTAATTTATATCATCACCCAACAGCTTTTTCCATTGTTGATCTTCAAAAAGGTTGATTTCCTTGTGTTGATTCCAATTTAGGATCCATGTTGTTCATTGCACTCATGGAGTGTAGTTGCTGTTCTCTTTGTGAA…
>LNC_000414
TTCACTTATGTTGTTGAATTGATCATGCATTGTGTTGTTACCATTGGTATTTGGAAAGAAGCTTAGGTTAAAAGGCGATACCGACGAAGAAGTTGTGTTGTTATTGGTATTTCCTTGAAGATCAGGAAGTTGCATGAGACCATGATGAAGATGAAGTTGTTTGTTTGAGAATTGTCCTTGATGAAGGTCTTGTTGGAAAGTTTGATTTGGATCAGTGATGAAGAAAGGTGAGGAAGACATTGATTGTTGTTGTTGTTGTTGACCAAATGATGATGATGAAGATTGATGTAAAGGTGAGATTAAATGATGTTCATATTTTGGTGTACAAGGAATGTTACCTAGGCTTAATATGTTGTTGTTTGTGGCTCACCATGCTTTCTAGAAAAGTGCTTCTTAATT…
>LNC_000415
GTGAAATATATTTTTCATTGAACTAAATGTGATAATCAAGTGCCATGAACAAGAACACTGGTATAATTATGTTCATGAATTCGGAAACTTGAAGTTGATTCAAGTTATCTATTTAGATGATTTGTAGCTATTCTCCAAAGAATGATAGCGTATGATTGCTTTATAAATGCGTATGCAAGCTTTCATTTTACTTTTTTCCTTTAGATATATTGTGAAGTTCCATTTCTCATCAAAC
>LNC_000416
TCCACTTCCAACGCTTCAGGATTTTGCGATCATCTTTCTGTGTCGTTCGAAAAGTGAATAACAGACGAGAAGAACATTAAATGGAGGAGGCAATCCTGACTTGGACAAGGAATTCAACTCCTTGCAGTATGCTGCGCGTGCAGACCCGTGATATTGAAGGACAGAAAAGGACGGGCACCACTTCTTTAGTTCCCTTTCCCAGTTTTCCAAAACAGAAGCAGGACAAACTATAAGATGTGGACCAGAATCGTTGTGCAAGTGATTCAACAAAGTCAAATATGTGATTGCCTGAACCGTTTTGCCAAGGCCCATCTCATCTGCCAATATGGCTCCTCCAATCCTCTTCCGATACAACAACAGCAAAAAATTAACACCAACAAGCTGATACGGCTTTAACAA…
>LNC_000417
AAGAAACCTTCCTATATGCGCCACATCAGAAGACCAAACAATAAGACAGAAAGGTGGAAAAAGCAGAATCCATAAACCCTACATGTGCAATTGAAACATGTAGCTAAAACTGCGTCAAAGCTCATAATTTACCAAATGAAGGTAAAATCCTTGAGGTTCATCATCTCTGTGGAACATGTAGCTAAAGTACCAAAATAGGATATCATTAAAAGAATTTTGAGGAATCGTTGCGCCATTGGTTCAGACAGAGAACCTTCACATCATTTGTCTAAGATCCACATCAATTATCCCAATAGAAATTTTTGGTTGATAATGTTCATCTGTATCCACTTCTTCAATTTCCTGAACTACGTCCTCTCCCTTTACGACCCGGCCAAAAACAGTAAGTTTCTCATTTAG…
>LNC_000418
GACAACTTCAGGAACACTTTCCTTGTAAAGTTCTATTATTATAGAACCTTTAGAGGTTCTTAAAACAGCATATCCAGGTAGATCCAATTTCTTGGATTCCACAGAAGGATTTTCATCCTCAAAGACTGATGTGTGGTTCTCTGGTTGAAATCTTGTCCTATTAGACCAATATTTGAATGTAGCAAAGAGAAAAAACACAAATATGACAAGAGTCAATGTGTAAAATACAAT
>LNC_000419
CTGCAAGATAAATATTTTTGAATAAGCATAGTTGTTATTTTGTGTGATTTTTGAACATTTTTAAAAGGAATGAAAGAAATACACATGAAGTTAATAGAAAATGCTTACAAGCTCTCCATTTTGCAGTTCTTGATTTCGCATTATCTTGAAGAACTTTTTAGGGTGATAAAATGACATGATGATTCAGAAAGAAATTAGAAGAAGTTATGGTACTGGATTGAAAACCTAGAAAAAC
>LNC_000420
TGGTGTTTAAATTTGTTGGCTTGTTTAGGATTTCAAAACTTGTAATTTAATGGGAGTCTTGAGGATTTTGGTGGGCTGGAAATATGGTCCATATGGTGGAATGTGGTGTTTGGAAGAATGTAATTGAACTCACAACAGAGGGATCTTAATTTTTACCCCGTCAAAATAACATTCAACAATTTCTTCACTGCTGCTGCACTTGTTTAGCTCTTGACATTTGAAGTATGCACTTATACAAGAATCGGTCGATACTTTCTTAACATGGATCCATTTCTGTTGTTTCCATAGACAAG
>LNC_000421
CAAACTAGAAAGGAAAACAATCGTTTAATGAAATGCTCGAATATTGAGATAACACTCAATCCAAATTCCATCACAATATAAAACCCCAAACACAAGACTTAAAAAGTGAAGTGCTTAAAGATTTAAACCATATTGAATCCAAATTCCATCAAGATACAATAAAAATTGACACAAAATCTAAAAAAGAATAAATTAAAATAATGTCTCAAAGTTATAGTTTTAC
>LNC_000422
ATTACATCACATACTCATATATAAGCAACTTATTGCATCTAAAAAGTTTGTTATTATAATTAATCACAAGTAACTAATCAAACTCTTGTGTCAAAAAGAAAATTAAATCTCTGAAATCTCAATATTTTCTCGAACAAGCTTAAAAAGTCCTTGAAGTGCAACATCAACAGCATCATTAAACCCAACATCACTCCCATTTGGGTGAGCATAACTAACCCTAGGGATCAAACCAATCACAACTTCACGCATTTTTTCAACTTCCACCCCCTTAATTCCCATTAACACCTCCTCAATCATATTACTCTTCTCACCTACACCCCCCTCTTCAATATACACCGAATACATATTTTTATACTTAGGCAAATACCAATGGTATTGCGAATACGCCGTATGTGGAGA…
>LNC_000423
AAGCAAAAGCCTCCGTAACGGTCGGATGATAATAAAAAGTCATAGCAAAACTCGTCGCTACTTGGACTAAAAAACAAGCAAGTGTAATTCCTCCTAAACAATAAAATATATTGACATGAGGAGGAACATATTTACTAGTTATATCATCGGCAATCGCCTGAATCTCAAGACGTTCTTCGAACCAATCATATACTTTATTGAGATAGGTAAACCAAAGGAC
>LNC_000424
TGACGATGGAGTGATTATTCTTGCTAAAACTATTATGATTCTAAATACGCATGATGTTAATGTATGAGAAGCTATGAGTCTCTATTATGCGTTGGAGTAGCTAAGTGACATGAGGTTTGGCAATATCGATTTCTTCCTAAACTCAAAGCTCACTACAATTCTTTCAACCATCGACGTCCAGGTGTTACTGAATTTGGACAAGTTATTATTGCTTGCAGAAGACCTTTC
>LNC_000425
CGGAAATATCACTCGGTAGTTAACTGCTGAGGAAAAAATAGAACCGACTGCAGTTAACTACCGAGGAAAACCTCGACAGTTAACTGTCGATGATCTTCTGCTACAAATCTGGTAAAAACTCTCTCATCCATTATTCATCTCATCTTACAAAAGTTTTTCCAAATCTCGCTCAAAAATATCTCTAAAAAATTCAACCAAATTAATTCAACAAAATCACAAGTAAG
>LNC_000426
TTCACATATAGCTCCATGGAGGTATACTAGCTTATCAAGAACCACATCCCTCAAAATAATCCGATTATCCTCTTGTGTTAGCCAATTATCTTTGATCTCTTGAATGATTTTTTCTTCCACAATAGGATAAGTTGAAAGGAGCCAGAAAAACCAACTGAGAGCTGAACTAATTGAACCATTTCCGGCAAACACCATAGTGAGTGCAG
>LNC_000427
CAAAAAATAAAAAACATAAACCAACTAAAATATATGGGATAAATCATGGTTTCTTCAAACAAATTTCAACTTAAGGTTTGTATATCCAGCTTGAGTCTTGTGTCGTTCAAAAAGATCTTGAAGTGCTTCAAGAAACTCACTGTGTACTTTGGCAACCTGCTCTCTTGTTGGTTCCAAAATTTTCTCAACCTGAATTGGTCTACCC
>LNC_000428
AATAGGGAACGTGATATTTTTCTAAATAGATTATAGATATGTGCTACTTTTGAAGATCCAAAATAATCAAGTAATAAGTTATTCTCTTTGAAACATGTTTGTAAGGCCACACATCTTAATTTAATTGACTGAGGATGACTAGTTTACTTAGCTATTTTAATTGGCTTAAATAATTATGTGTTAATGGGTGATGTGTAATTGTCGAGTCATTTTAACGATGATCTGTGAAGTTGATTTATGATG
>LNC_000429
CGTTAGGCTCTGCTAGGGTTTCTTCTTCCCTGAATCGTGATTTCCCTCTCAATCTCACCTTCTGAGAATTGATCAAGTGCTGCCATGCTGCATGATTGGAAAGCAGAAATTTCCTCCAAAGTTGTTCTCTCAACAGACGTGCGAGTGCAGCCCCATCCCTCACCTACGATTGCACCAGGGCCAATATCTTTCGCACAGGCTTTATCTGAATCACATAATGCTTCTTTGTGAAATTACAAGTGTGGTTGGCACACAGCTGCTCATTGATAATGCGACATTCAAACACATTTTCAGCCACA
>LNC_000430
TGAAATTTCAGGGGTAATTGAATTTCTGTTAATTTCAGGGGAATAATTGATGAAACTTACAATTTCATGAGGAAAATTGACTATTTACTCCACATTTAATGTATCATGTTGTTTTTGTTCATATACATGGAAGGCATAGCAAGTGAGAGTACTACTAACTATTATGAGAGATGAGAGGGTTGAATTCTCACCTTTGGATTAATC
>LNC_000431
TGGGAATCCTTCATAACGGATCATTTTGAGAATTGCATCAAATGTACCTGAGTATCTTAATGAGTTATTTCCACCAATCTCCTGTTTTGCTTGAAGCCTTGACTTGACAACTAGTAACGGGTATGTTGTGACAGTAGCTCCAAGTTTCGCTATTGCTCCGACCAAAAAGACCTCTAAAGCAGTTACACTCGTATCCCCTTGCTTCTTGGCAGAGCGCTTTGCCCTTAGATGCTTTAATGAACTCTCGTAAATCATAAACTGTATCGATGGATTGCATACCATAATTAGTGCAGGGATGACACCTTTCCAAAACCCAACTATACCGGCTTCGTTGTATACTTCATTAGCTGCATGTATAGTCCCAAATGGTTTAGGCTTTGTAGAATTCAGTTTTTCCAA…
>LNC_000432
CTGAGTATCTTAATGAGTTATTTCCACCAATCTCCTGTTTTGCTTGAAGCCTTGACTTGACAACTAGTAACGGGTATGTTGTGACAGTAGCTCCAAGTTTCGCTATTGCTCCGACCAAAAAGACCTTTTTGAATGACAAGAGGATTCTTACTCTAAAGCAGTTACACTCGTATCCCCTTGCTTCTTGGCAGAGCGCTTTGCCCTTAGATGCTTTAATGAACTCTCGTAAATCATAAACTGTATCGATGGATTGCATACCATAATTAGTGCAGGGATGACACCTTTCCAAAACCCAACTATACCGGCTTCGTTGTATACTTCATTAGCTGCATGTATAGTCCCAAATGGTTTAGGCTTTGTAGAATTCAGTTTTTCCAACTTTTCTTCCAAAGTTGAACC…
>LNC_000433
ACTCAATTCACTTTAAATCCTTGATTCCCAATAAATATCCTTAAAAGCAATCAACTAACGATCCATATAGCACTCTAGCAATCTATGACTCGAAGACCACAATAATTCTTAGAAAGGGTGTTTAATCTGAAGAACAAATGGACAAAGAGGTTTGGAGACTCTAGAGAGAATAAATGCAAATGATTCAGTAGTTTGGGGTGTTATAAGGATATGAGTGTTATGATCAATAATTTTATTCAAGTTTTTGTAATTCTTGTTTATTGAAGTTTTATATGAGTGTTATGATCAATA
>LNC_000434
CCCACACGCAAGGATCAATGTGTGACCAGCACGTGCAACCAAACATTAGAGAGATAGACCTAGTCAACTGAGATGGTATAGACCCCACACGTAAGGATTACCATGTGATCAACATGTGCAGCTTGACGATCGATTGGGTTAGTAACGTCACAACAACCTCATCACTTGTATAGACTACCTAAGATAAATAAACGCGACAATATTGTTATTTAATATCCAACAATATAAATA
>LNC_000435
AGCCATTAAAAATCACATTCAATATATGCACTCTTCTCTCTACACAAAATTGTCGATGGCTCCATTAGCCACATAACATAAGTAAACTAAATTACACTATTGTACAAATCCCAATACATTTTACCATTTCATGCCTCCAATTACTCAAAGTACTTGAAAGATAGTATGAAACTAAAAACTTCAGTATCTTCTGCAATAGACGTCTCTTCCTCCTGTGCCTTCACCAGTGCTCGGTATTGGAAATCCAGTGCCTCCCAGCACCATGAGTTCTCCCCC
>LNC_000436
GTAACCACAATGTCATCAACATAAACCACTAGGAAATAAACACGAACACACATGCGGCTTAACCTACTCGATTCCTTCTATTGGGGAAACATTCACCCTCTCCTGGAGCTATACCAACTTTGATGGGACGGTTCGCAAATTTTGTGTGATCCAACTGAAGAGCCTTTTCTGCTGCTTCTGTGGTTGCAAACTCAACATCCACATGCACACGGACATCAACAACTTCTCCACAATCTTTGAAAATACTTTCAATTTCAGCCCGTTGCACATCGAATGACAAATTTCTAACGCATACTGTTTTTGATGCATCATTTTTCTCTTTTTGGGTAGCTG
>LNC_000437
TGATGATACAACTCATGAATAAATAGTCTTTGATATATAAATTATTACGACAAACATGAGAAATATAGAAAGTTACACCTTTCAAAGCTTGGACACAATTGTCCTTATTCTTTATTCTTTGCTATGAAATTAACTGCCGACAAAGTTACTAGTAAGTAACTTTTATTATTTATAAAATTCCATCACTCCTGACATAGCTGAGACATCACTACAAGCCACATGAAATTTGGAAAATCCAGCTCTCTTACATAAACTCTCAAATTCTTGTTCAGTTCTTTCCTTTCCAGTTGTTACTAAAAACATGAGATTATCAATAGCACAAGCATGCTTAGAGATTTTGCTTGGGTTTGGAACCTCTGGAATTATATAATCCAAAACAATCACCTTTCCATGTTTTGG…
>LNC_000438
GTGAATTTGTGTGTGATAGTGTCCCAGTTTTGTTTTGTTCTGAATGAATTGGATATTGAAGTGATTATGTTATTGTTGTTTGAGGAGTTGTTGAAGGTTGTTGTATGTGAGTGTGAGTGGAGTTTGTGGTAGAAAGTGATTCTGCTTAACAGCTTCAAGTGTTTCGAACTCAAACTCATTTTCTGTGTCTCTCTCTCTCTCGA
>LNC_000439
GCAGCATCTTTTTAAGCAGAGGAACCCGAGGATCATAAAGCCTAGATGGTTGTTGCCAAGATCCATTGGCTGCCAGAACAAATGGTAAAGCAGAAAGTGAAGACTTGAGAGAGATATCCTCTTTGATCAAATCCTGAACGTCATTCAGGATGGATGAAACAACTTCCTGGTTCAACAGGAATTCTGACATATGATTGAATATGTGATCTTTGAAGAATTCCATTTTTGTTGGTTCTTTTATCCCTAAATACCTTCTCATAATGACCCCTTCCATTTCTGATTCAGTTCTTATGAAGCTATCACTTAAAAGAACTTCACGAACACCAGTAGGACCAAGCCATTTGATAGGATTAATCAAATTTACCAGTTTTCTGCTTTGGTATGACACAAATATAGGAA…
>LNC_000440
CTCGATATGAGTAGGGAGTAAAATGACAAGTAATGTAGTGGATCTACATTTTAAATGGTTGACTAGCAAAGTATAAAAGAGACTAAAACAATAACTGTATTGACTAATTTACAAGAGAAATTAATTATATTTGCACAACCGTTTGTTGAACATCTTTTCGATTAACATTTTCTTTCCACTTGGTTTCTCCTTGAGGTCTTAGGTTCGATTCTCTCCGG
>LNC_000441
AAAATATTTCGAAATTTATGAATATAATAAGAATTGAATTAAAAATGAAAGTTCAGATTTTTCTTTCGAAATTAAAAAGTTTGTTTTTTTTTTATTTTTTATACAGAAAATCAAAATATTGGAAAGTATATTCATAATTAAAAAAACCTAACATTAGATCATGAAGAATGGAATTAAGGGCTTGTTATTCAACAGTATAACATGACTTATATACCGGTGTCAATCAATATCCATT
>LNC_000442
AAAAAATATCCACTACTCAACCTGCCCCTAAATATATCTAATGCATACTCCATTTATGACGTTGCCAAGAAAGAATCATTTTTGTTAATAGTAATTGTTTAAGGAGACGGATTAGTCTTTTAAGAACAATCCATGCAAGGTAGCTGTCTAATAACAACATTGATAAAATGAGACAGGCGGATTTTCTAAGAATAAATACATTAAT
>LNC_000443
CCAGAAAATAAGAACAGTACCCAAGGAATTGTCTATTATAACTCTTGTGTGTATTTTCAACATACATATATGATTTTATCATCATTCTCAGTTCTCACTCCAACTCACATCATGCTTGCTTGATTCATAAAATAATAAAGTCACATTATGGTTGTTCTTTCAATGGAGGGTGGAAAGGAACAAGTAGGAAGAAAATGAAAT
>LNC_000444
GGCAAAGAAACCTTCTATTCTCTCCATTTGAATGGCTAAGGCTTGATAACTTTGGTTTGTGTTTTGAATCAAAGGATTAAAAATTGTATCAATTTGTTGTGTCAACATATTAATCATATCATGATTGCTCTCATCCATTTGTTGCCTTAAGAAAATCATGGATTCTATAGTTAAAGCTGGTGGAGCATTTTGACCAAAAACGCTAGAACCTGAAGGACTGTTT
>LNC_000445
TAAGGGTCATGCCAATTGGTGTCGTTGGACAAAACTCCAAACCGGAGGCACCCACGGATGGGAAAATGAAAAAAGATATTGGATAATTAATTAAAAGGTTGTGCTATAAGTATAGTATAAGAATGGTTCAGTGACAACTGTTTTGTGTCTTTGTTGTTTAGTAAATTTATGACATTTGATTTGGATGCTATATATCATCCACCGTTTCATTAGATTCTTCCTA
>LNC_000446
CGCAGGACAGCCATTTCGTGGTGAATCTCTGTTTTCAACCCAGAAATGAAACAATCTAAGATAGCATTTTGGGGAAGATCATGAACACGGTTACATAATTTTTCAAACTCTTTTTGATATTCATGGACAGAAGTGGTTTGTTTAAGCTTAAACAAGGCTTGTTGGTGGTTTTCAAAGGAAGAAGGGCCAAAACGTAATTCCAGATCTCTGCAAAAACGTTCCCAAGTAGTGAGTAAATGGTTATTGTGTAACCATTGAAACCAGGCTAGAGCATCACCAGCCATGTAACTAGCAATGAGAGAGATTCGTGAGTTGGGGTTAATTGAATAGTGGGTGAAGTATTGTTCTG
>LNC_000447
GTTATCGTGAAACATTTAAAATTCACCATCACCACCATGTCTATTTCTTCTTCACCAAACTCCATGAACACCCATTCCGATTTCATCTTCTTCTATTTTGAACCATATAATCAATCCAGTTTCTTTAACAAATTGACCCTTACGGTACTACAACGGAATAAAATAACTCTTTGACAGTTTTGATGAAGACAACCAGAAACAAAACAAACCTTCAGTGAAAATCGCGAGAACCTCTATCTGAGAAAAGATTGCAGGAACCAACGTTTTTC
>LNC_000448
TTTAACCATATATTATTATATACATCTATCGATTTCTATTTCCAATGTTGGCCACAAATTCTACAGCAACCCTTCCAATCACATACCATGTAGCTGCTACCAATATATATTGCAGCCAAGAGCTGTTAACAATTTCCAAAGCTAAAGAACCTCCCCAATGCTCTTTCAACTCAACTGTTGATGATCCAACTTCATGTAACCTAACTGCAGCCATACCAAACAATGAAGTAACCACTGGCAATCCCCATCTAATTGGACTATTTTCATTCTCATATGTTTCAACATCACTTCTTTTTCTTTGTTTCTTTCCTTTAGCAAATGTAGGCTTCTCAATTGGCGGTGTAGCAGTAGTACTAGTTGAAGAAGGAAGAACAACAGTTGATGGAGTCCAATATTCCT…
>LNC_000449
TATGGAAATATGATAATGTTCCTGGTATGAGTTAAAGTATGTTTTTTTTAATTAAGAATGAGATAAAAGAGGCTATGACTACTCCTATTGAAATGGGTATTTTAATAAGAAACTAAGACTTCATTCCATATATCATATTTCACTTAAAGGAAGAATGAAGTCAGTGGAAAATAAATAGGATTTTGAAACTTCTTATGAAGACTTTT
>LNC_000450
CAAAAAACTACTTATATCATATTTTTAATAATATATTAGTTTATTTATTTATTATATTTATAATAATTATGGGTACAGATTTGGTCAAACTTTTGATAAAGAGACCAAGATATACAACCAAGTCATTCGATTAATCTGGTTCAGCCATGTTCTTCAACCAATGACCCACTCGTTCAGTCATGTTGTTCAACTACCGACCCGTTGCTTCAATCATTGACCTTGTGATCCAGTGACCTTGA
>LNC_000451
CTCCTAAGCACAGTACCATGGTAGTGAGATTAACTATGACTACAGTATGATAGAACAGAAAACACACTGTTGAACCATTAAACACAGATACGAACACGACACAGACATGCTATCATTACTAATAATTTGAAAAAATCATAATTCAGTGTAATTATGTGTCAGTGTCGGACACGATACATGTCTGTGCTTCATAGCTCTTCAATAACCATTCAATCTGGAATATGAAATGCCTACTAGCACGAAAATGAAAAGTACCAATAACAGTAAGATGTAATAAAGAAACAAATGGGTTTTTATTAACTTCAGTAACACCCCACAACAATCAAGTTACATAGAAGAGAAAACATTATTCTGAGCCACACTGATGAATCTAACAAATGGATAAGAATTGCTGATAAA…
>LNC_000452
TAAGAGGTCGAGTCCATGCATTAGCATTCAGCGATTGGGGCTTGATGCTCCGGAAGTATAATAATACTCAAATAGCGATAGGGGCTTGATGCTCCGTATTGGTACCACATGCATATAAGAGGTCTAAGTTGCATAATCGAGTTGGAGTCACATTTGTCGAGTCAAGGATGTTTAAGTTGATAAGTTGTGAAGTTGTAATTGTTTATACAAACTATGATTGAAGTGCTAAATGATATATTACTATCTATAATGAATATTAAGATGATTTGATGTTGATTAAATATAATTGTTGAATTATATGCTTAATATTATTGTTTTGTGAAATCTCACCCCTTCTGCTTGGAAATGTTGCTCTTCGTATGAGTAACTTGCAGGTGATCGAGTTTAAGTTGCTGTTGT…
>LNC_000453
GTCTTTATTTATATCTAACGTTCTAAACTTTTATTAATGATATGAGACTTAAACACTCACATTTAAATCCAACTTATACAAATTAAATCCTTTTATTAATGAAATATAAATGTTATGATGAACTTGAGTTTAACAAATACTTCCTCGACCCTCATTCATTTTTTAGTTGTATTCTTAAATTATTTAATTTAGAGAGTTATTT
>LNC_000454
CATCTTTACAAAAAGTTACAAAAACTAAACTCATGCTATGTATAATTATGTATATATAACATATAAAACCATTAAAATTTACAACCGGAAACTTGACTGTTTTTTACATACAAACTCATTCGTAGGAGAAATTTCAAAGACATTTTTAATTTGTTCAAATCTCTCTGAAAGAAACAAGCTAGGGAAGCTTTTCAATGCTGATGAAACCTTGACTTCTGCTGTAAACAATGCCTTGACAGGTCTATGATCTGATAATTTTGATTCACTTCTAGCATATTCAATTTGCTTTAAACCATTGCCTAACCATATAATTCTGTCACACCATGCTGGTGATCTCTTCTTTGCTGCCTTTTTCATTCCATGATAACAACATCCATAGTACTCATCTGAATTTAAAAA…
>LNC_000455
GCTATGTATAATTATGTATATATAACATATAAAACCATTAAAATTTACAACCGGAAACTTGACTGTTTTTTACATACAAACTCATTCGTAGGAGAAATTTCAAAGACATTTTTAATTTGTTCAAATCTCTCTGAAAGAAACAAGCTAGGGAAGCTTTTCAATGCTGATGAAACCTTGACTTCTGCTGTAAACAATGCCTTGACAGGTCTATGATCTGATAATTTTGATTCACTTCTAGCATATTCAATTTGCTTTAAACCATTGCCTAACCATATAATTCTGTCACACCATGCTGGTGATCTCTTCTTTGCTGCCTTTTTCATTCCATGATAACAACATCCATAGTACTCATCTGAATTTAAAAAATACTTGTAGGTTGGAGCAAATTTAATTGTTCCT…
>LNC_000456
TGTATAATTATGTATATATAACATATAAAACCATTAAAATTTACAACCGGAAACTTGACTGTTTTTTACATACAAACTCATTCGTAGGAGAAATTTCAAAGACATTTTTAATTTGTTCAAATCTCTCTGAAAGAAACAAGCTAGGGAAGCTTTTCAATGCTGATGAAACCTTGACTTCTGCTGTAAACAATGCCTTGACAGGTCTATGATCTGATAATTTTGATTCACTTCTAGCATATTCAATTTGCTTTAAACCATTGCCTAACCATATAATTCTGTCACACCATGCTGGTGATCTCTTCTTTGCTGCCTTTTTCATTCCATGATAACAACATCCATAGTACTCATCTGAATTTAAAAAATACTTGTAGGTTGGAGCAAATTTAATTGTTCCTTCAT…
>LNC_000457
GGCATCCATGTAAACAAGGTTATTGTATTGGAACTTGGAAGGCTTGATTACACGTCCCCTACTATATGGGGATACTATTAATCAATAGTTACATGAAATACAAATGCAAAAATAAAAAATAAATAATAAGTAATAAGTTGATGGTCATACATATGACACCTTCTGGAAACATATTATGCATTGGGATTACTTAATACGATAAAGAGTTT
>LNC_000458
GGAGCACGTGGCAAATTTGTTGTCTGAGCAATAAATGCATCGCGAAAAGCATTGTAGGCAACAGTGGGTAACCTGGTAATGGCTGTGCCGGTGTCCATGACAACTCCTCCGGTTCCTATATCAGTTAACTGAAAAATTTGTTCGGATATGGGGACTCGGATGCCTCCAACTGCAAGACCCGAAAGTGAGACGTAGTAGAAGCTAGGGTAGAATGGGTTATGAATGAGAGGAACCCACATTGCACCTACGGGCATTGCTTGGCGTCCGAATTCGAGTGAACCGGATGATCCAGTGCCTCGAGAGACGAGACAGTATCCAAAGGCTCCGCCGGTTTGGGCTCCCAATTGGCCCACGAACGACATAGGTCCACCTCCGAGGCCTAACAACCCAGCTGCTCCA…
>LNC_000459
AATAACCCCAAAATTGATAGCAGTTTTGCACATCAATTTTATTGTTTTCAGAACAATCTTAACTTTCGTAAAGCCTAACCCTTCCGCCAGTGACTAAGCCCCCACCATCCGCCTTCCAACATTTGTGAAATTAAGGTTTTGATTTTTGTGTTTAAAATAAGATTTGAGGTGAATATAACATTAATTCACGATATTTGGAGATGTATTTT
>LNC_000460
GTAATAGTCCAAAATTAATACTTTCGATGATAAAATTATTTTCTCTTGACTGGGCCTAAAACATAATTTTTCATTTAGTCCATTTGAAAGAGTAGATTTCTCTTTAGGCCCCCCTCATATCTCTTTAGGCCCCGAAAATTAGATGTTTATTTTTAAAATTTATATTTTGTACATCTGGTAGATAACTACCAGATGTTCATTTTAAAA
>LNC_000461
GGGGATCTCATTAGGCTGTCACTTGTCTCTTAAAAATGGACAATAAATAGAGTAACCTTGAGCAAGATATATTAAATTAACTGCAACCTGATACATGTTCATTTGCAGCTTGATCTAATCATGTTATGTTCTCTACTTAGGTTTATTTTCAACTGGAGAATTTAATTTAAGCCGCGCTGCCAAGCGTCCATAGCACTGCATGTACATTT
>LNC_000462
GGGGACGAGTGAGTGTATGTTTGGTTCAACTTTTAAAGGGGACAAAATTGATTATGGAGATGTAAAATTGATTTTGACATAATTGATTTTTTTACAAGTAGAATTAATTTTGCATTTATAATTGATTCTTTTGAGGTTAGAATTTGTAGTTTTTGATCCTATAATCGATTTTTACAAGTAATTTTAAAATTCAACTCACTTTTAC
>LNC_000463
GTCTAGAAATATTTTGTTTTGAATTGTATAAACATCTAGTTATGTCACTTTGAGATTCTGCTGATAATACAAGTATATAGACAGAATTCATATCTTGGATAGTATTAAAAAATTCAAAGGACACTCTGTCGAAATTTCATTGAATATCATTTTAAGTGAAAGTCAATTTGAAAATTATTTAAATTATAGTTTGTCAAGTGTTGTCATTAGGCTTGCCGGACTAGGATGTTCTAGTTCGTGCGCCGGTCACGATTGTGAATTTTTGGGTCGTGACAAAGTTGGTATCAGAGCTCGGTTGTAGGTCCTAATAGCTGCAGACATAGAACGAAAATAGATTCTTGCTAGTAAATTGTGAACCGCGGCACCATTTACTTGCAAAAATCTATTTGGATTCTATGG…
>LNC_000464
TTTCCATCGATCCTACTTGTATTCATCATATTCTAATTAATGAAATGCTATAAGCTTTTTATCACAAAAAAAAAAAAAAAAAAGATCATTTAGCTTGTGAAATCGGTTTGATTAAATTAATGAAATTGTGTTAATCAGCACGCCCATCATATGACTATATGTCACAAAAACATTACATCAATATTTCAAATATTAAGGATATCACAGCTAATATATAACTATATTTAATGAAG
>LNC_000465
CTAAACAACACTTAAACATCAACATATGTCTTCATCTCTTGTACTTCAAAATCTCGAAATTCTTCATCGATATCATCATTAACCATTCCTCTATTGAACCATCAACATAACTATATTGTCCTCCATACTATGCAACAGTGGAGATATGAGCCTTATAACCACCAATAAAAACATCTTGAAAATTAATAGTAGAAGTACTCATTGG
>LNC_000466
GGCTGTTACAGATTTTGGTGGCAAGTTCAAATTCATTGCTTTCAAAACTAGGTTTCATGTGATTATCCCATTTTTGTTTGAAACAAAATTAATTAATTAGTTGATTGAAAATGTTGTTGATGAAATCATTATTTGTTAGATTAGGTTTGAATTTAGAAAGATGAAGAAAATGTGCAGAAAAGTGTGTCAATAAATACCCTCTGAACCTACCCCTCTAGAATTAAATGATCAAATACACTTTTAAAACAGAGTTTGATGGGGAAAAGGGGTAACCACGCAGCCGTTTTATGACTTAAAAATCAATTTGTTGGAAACAAAACTGAAAAGGCTAACTTGCTAAAAACATATGCTTAAAAGACCGTAAGATGTACTTGGCATAAAATAAACTAAAAAACATAT…
>LNC_000467
AAAAAAGAAAAAGCTTTACCATTTACTTATGGATGGCCGTGATTTGATTATCTTAAGTCTAATGTTGATCATTGCTGTAAGTTGTATGATTAAAATTATAATAGAGATTCATAAAACATTCATGTCCAAAGTAGGTATGTTCAACAATTCATATTGATTAAATTAAATTTTCCTTTGAATCACTGCCTTTATCTACAACTGGTGTCATGAATTCAGCTCCATTAAACAATTTTTACCCCATAAGATCATGCATAACAGTTACATCTACAGTTCAATTCATATAGAATGATGAAAAATATACACTGTCTCATGTTACAATTATTGTGGAAGTTTTCTTCCATAATTTTCATGCATGAGTATTTCTTGATACACAAATTTGGACTTTATAATTGCTATACA…
>LNC_000468
CTACAACTGGTGTCATGAATTCAGCTCCATTAAACAATTTTTACCCCATAAGATCATGCATAACAGTTACATCTACAGTTCAATTCATATAGAATGATGAAAAATATACACTGTCTCATGTTACAATTATTGTGGAAGTTTTCTTCCATAATTTTCATGCATGAGTATTTCTTGATACACAAATTTGGACTTTATAATTGCTATACAAGTATGGACCAAGTATAAAAACCAGTTTATGAATACCCCCCAAAAAAAAAAAAAAATCCCCTCAAACAATTGTTTACAGCCATTTCTAAATTTGTTTCATGCCACTGTTACACTTGCAACACTAATCCATAGAAGGTAACATTGGATTCATGCCAAGTCCAAACCCTCCTCCAAAACTATCTGGTTCTACAT…
>LNC_000469
CTACAACTGGTGTCATGAATTCAGCTCCATTAAACAATTTTTACCCCATAAGATCATGCATAACAGTTACATCTACAGTTCAATTCATATAGAATGATGAAAAATATACACTGTCTCATGTTACAATTATTGTGGAAGTTTTCTTCCATAATTTTCATGCATGAGTATTTCTTGATACACAAATTTGGACTTTATAATTGCTATACAAGTATGGACCAAGTATAAAAACCAGTTTATGAATACCCCCCAAAAAAAAAAAAAAATCCCCTCAAACAATTGTTTACAGCCATTTCTAAATTTGTTTCATGCCACTGTTACACTTGCAACACTAATCCATAGAAGGTAACATTGGATTCATGCCAAGTCCAAACCCTCCTCCAAAACTATCTGGTTCTACAT…
>LNC_000470
TGATGGTCTTACAAATTCAGGGGCACTTCTCTTCACTGTGAATAAGAGAGATTGGGCCATAATGAGGAAAGGTATAATTGAAGAAAGGGTACTAAATTTGATAGTGGTTATCATAGAAGGTATGGTATATGCAAGTGTATATATAATGCGCCATGTGCATTGGGATAACCCACATAGTGCTCCTGCAATAATTAATGTTTTTT
>LNC_000471
CAAGTGACGAAACGTTAAAAATATATAAATCTTATAGTGAAAAAGGTCTTGTTGACTAGTGTCCCGAGATATTCTTTAAGCATTCTAAAATAATCAATTATTTGTTTAAAAAATCAAATATTTCGATTTTCAATGCATTGAATATACACATTTTCATAAATATGTACTACTTATAATCCTTAAAGAGTGATTCGGAGGCACTCGTTAGCATTTCCTTAGTGGAAAATGACTCTTAGTTTTTGATTGGTATGTTAACCGAGAGCTGTAAG
>LNC_000472
GAATCGAAGACCTAGAGGCTCTCCAATTTCAAGAGGACTTGAAGATTAGTGGTAGTGTGGTAGCAAAGGATTGAAGATTAGGGAATCAAATTTCATAGGTTTAATTCAAATCAAATTTCTCCAATTCCGTAGCTATAGTCAAATTTCTTTATTTTATTGTTGTTAATCCAATAACTAAACTAGACCCATAATAATGGTAATTCTTGTGTGGGATATTGTGGTAATCTGGAGAAC
>LNC_000473
GGTTGACCTTGTAGGTTCCTTATAAAATGAACCTATAAAAATATTGGTCCATGATGGACCAATTTTTTGTACCGTTAGATCATATAAACCTACAAATCTTATCATGATCTTTAAACACCAAATCTAACCCATCTAGTCTAGCACTCCCATTTACTCTCTCTATTCCTTATCTTCCAGATTTCCACAGAGGCAAGCAGTAAAACCTCTTGCAATGATAGACATGCGTGGTAATATG
>LNC_000474
GTCAAATAACAATAAGTCATAAAATGTAGTAATTGATTCAAGACGATGGAACAACAGAAACACTAGCCACTATTCTTTCCATTTACAAAAGTGAACAATTGTGTCTGTCCCTTACAAGAAACTACAAACAAAATAACAAAATTCACTCATTTTAACACCTAGAAATCTAACAAAAAAGTGTATATTAGAGACTACATGCATGAGAACCCAGCACTTTTTAGCATCTTGTGTGTGAGTGAATAACAAACAAAGATAACTACTTTTTTCTTTCTAAACCAAGACATCTCCCGCGTAATTGCAGAGACTAATTCCTCCAACCGATTAACGTTTCTCAACGTATGTTTTCCATACACATGAGTCAGGAATCGAACATATGTTTCTTGCTTTCGGAGTCAACAA…
>LNC_000475
GTTGGCTTATGTTTTATTATGGAAGGAACGAAATTGTCCCATTTTTTGACAAAAAGAAATGTCTATTCAATGATTTTCTCGGTGGTAGATAAATCCACTTCATTGTTTTACCCGTGTAATTTATGTAATGCTCCATTCTTAGCTATCGGTTCTCTTTTTTCGCAATATTGCTTCTAAACTACTTTGATAGTTTCCTAAAAAAAAAC
>LNC_000476
GCGCTCAATCAATTTCTGTGATTCAGCCCGGTAGAACTCAGCTGAAACTTGCAGCAAAGGATTCTCAAATTCTTGCATATAAACGGAAGGACCTAAATCCATTAGCATATTTGTTATATATCTAATCAGTTTTCTATCAACAACTTCTCCAGCATAGTCCTTGCATACTAATACCAAAAGCATATTCGACAATCGAGTCCTTATCTGGTTTGAATAAATAACATTTTCTCTCCA
>LNC_000477
CGTTGAGGGGGGTCCATGGAAGCTCTTGGTTCGTCTCACCACCGTGTCTTCAGTGAGCTTCTTCAACCATCAGAGTATTATATTGGTGAAGTGGATTAACAATCATGGCTGTTCACTACCGTAAGTTATGGCTACCCTCGCTTTGTCAACCCCATTGGAGGAGGTAGAGATAAATTAGGTCATGACATATATGTTGCAATTTTAGACAATATAGGTGGATAAGTTATC
>LNC_000478
GTCGAACCGAGTGGTTCGTGAACTTTAAACGAGCCGAACTCGAGCTAGAAAAATGGTTCGTTTCGAACTCGAACCGAGTTTCGAGCCGAACCAATTCTTATCGAGTCGAGTTGAGCTCAGACAGATTCGACTCGACTCATTTTCAGCCCTATTTAGGGGGTTACCGCCTGATTCACCTTTATCACATATCAAGAAACGTCGTTTGTACTAGACTTCTTC
>LNC_000479
TTCTAAGATATCATCAATTTAAGTTATTTGGGTTCGCTCCTCAAATCGACAACGAGATAATCGTTTTTTTTTATATACTGAATTGAACGGTCCTTTAAAATAGACAATTTCAAGAATTGAACTCAGATTCTTTTTCTCGGATTATTCATTCATCTTTTGTCATTTTATCATTCAAGGGTTGCATAATGTTAATAGAAAAAATAAAATAATATATTCATTATAAGTCTAACTGTGACAAATTAGAAGCTTAACCAAAAGA
>LNC_000480
TTATCGTACATGCAACACAATATTCTCATTTCTGTTACACTTATTTTATTATATTTTGCTTCAAAGCAATAATTTTACGCAAAAATTACTCTTTTTTTCAAAAGCATTTGCTAGCATTTTCTACGAATAAATAGTCACTCTTTGTTAGAGTTCTGACTGACTCGTCGTAACAAAGGAGACATGTCCAATCACTATTGGATAAAGCCTCCACACTTTGTTTTCATTTTTTTCTGAAAC
>LNC_000481
GAGATTTTGGTGGCCGATTATTTACACAGTGCCTATATAAGGCAAACTCGTTTTCTGAATTAGGGTTCACGATTTTAGAGAGAAAAGACATATTATGGAGCTAAAGCTTTGCAGATCTGGTGGGAGACCATCAAAACTCATAGTAAGTTATCCAATACACGTATGAATCTTTACATTTGCATTAGTTATCTTGTACTTTAGATATGCGTAATCAACCTCTTTGTGGTTG
>LNC_000482
GTTCTAAAGATTACCATGTACTTCGATTTGCTTATCTTATCAAAATAAATAAATTGTTTTGTTTATCTTTATATTTACACGCCACCTGGCCCAATTATATGGGTTGGTCACATCTTAATTAATTTACTTTTAGATTTATGAGAAAATGATTGGACACCTCATTCATGATCCATATGAATGGTTGTTTCATTATTTGTGTGTGTTTTTTAT
>LNC_000483
AAATTGTAAGGTGGAAAGTGGTCCCTCCTGATGCAAATTGAATATTGTCACGCCAACAATATACCATGCATTTTTCAGACAGGGTAGGGAGTGTTTTATAAGTATACTGCAAGAACATTAATAACTTTTGGGTTGAGTACCAAGAGAGGGGGGGACCCTATCCTCTCTAACAGATGCACACACAAAACACACACTATGTTTCTACTAGTTATGCA
>LNC_000484
CTCGTCAACATTTCAGAAAGAAAGGAAAAAAAAACACTGAAAATCGATATTTTTGTTTAAAACTCGGTATCCGATCCAAGAGCGAAAGTCGATATTATTACATCATATGTGCCAAGAAAGTATCATCTCAATGTGATTGTTAGCCTCACCAGATTATAACAGGAACAAATGATGTTGTAGTAGTTCAAACAAAATAGAGTTTACAAAATCAGTAATTAGAAGACCAATTAGCAGCACTACCAACTCTTGGCATGCCAGTTGCTTCCTTCTTAGTATCAGCATCCACTTTGAATGTTGAACCACACACCTCACCAGAGCTATCAATTCTTGGTACCGGCTTCAACTCGTGAAGTGGATGCTCGAAACTCCTCAAACCTCCAGATGTTGTAAAAAAGCATC…
>LNC_000485
ATAGAAAATAAATAGTAAATGTTAACCCAAATTACATAAACACTACAAGTCTCAAACCCATCTCCTCTAGTTTTCATATAAAATCATCAGATTTGATAGCAATTGGTACTCTCACTTTCCCTTCTCTTATGGCCAACAAATCCACATTATCACCATATAAGTAAGCTTTCAAGAATGCAACCATAACTCCTCCAACAAACGTTCTCATAGGTTTCCTTGAT
>LNC_000486
CTAAAATGTGACTCTTTCACTTTTTTCTTTTTGACTGCCAGGTCCAAGATGCTTTTTTTCTTTCCATATCAATGAAAGAAAGAAAATACAGCTTATAGCTTAACATTTTTCACTTTAGTTCACATTACTTTACTTTCCATTAAAAAAAATACATAAAAATACTAATTTAAATCCCCCAAGATTAAAGAGACCCACTTCCACTATCTTCTAGCATAATAACTAAGACTTTAATTTACCCTTTTTACAAATAGATCAAAACCCCACCATGTATCAACAGATTTATACCATGTTCATAGTTAACATAAGATTCCTATAACATGTTTATAGTTAATTAACATGTTCTGTTTTTGTTGTTCCTTTCAGCAGCAATAGAGATGAGCCTTGAAACACCTTGAGTCC…
>LNC_000487
GTTGTATATATGTTTTACTACTATTGTTTCATATTGGTTTTATGATCCAGAAAGTTGTAACTTCTTCAAGTAAGGTCAAATAATCTTCATACAAATCTCTCACAACATAAATAGTTAAGGAAAATGTTTGGTGGACACCTCATCACATGAGCGTATACACTTTAAGAGAGAATGATATGATAAATGTAATAGAGATAGAGGTATCAATCGTCTAAGATAGAGGTAACAATCGTCCAACTCGTCTAATTCAGCTTCACCACGGTTTACATGAAAGTAAGTGGCAG
>LNC_000488
GTAGAATTGAGATAGCTTCATTCTTACTGTTCTCATTCAGTACTGGTGGTGGAGCAGATGATGATGATGAGTTTGACATTGATATTCCAAGGTCAGAGCAACCCATGCCAATGGAGCATTCTCTAAAGCAAGGAAAGGTAGTGATATTGAGGAGATTGTAATAGCTTGTATCGCATTCACAACTATAGTTGAACGTCGATGTTTTTTTGCATGAGCCAC
>LNC_000489
CCAAGGAGGAGTTATATCTTCTCCTATCTTTTTTAGGGTATGTTTTTATTTTTTTGTATTTTGTCTTAATTATCATGTGTAGATATTTATAGGCTAGGGTTCTAAGATGAACCTCTATTTGATTTGTTGAATAATTATTTAATTTAATCTCGGTTATTTTAGTATATTTTATGTTCGCTATTAAGTTTCATTAGGATTAATTTA
>LNC_000490
AGGGTTTCCATTTCTCTTAATATTCCCTTTATATTTGTACGGTTTTGGCCAACCATATATTATAGAATATAGATGGCTAGTAGTGGCTACAACATTCTATGGAAATCAGTATGTTATATAATATATATATTTGAATCCCTATCATATTCAACATCTTGTAGTAAAACTACATCTTTGTCTTTTATTTTCTTTTCAGATATGGTATTTGAAACACAATTTTGGG
>LNC_000491
GAAAAATCACTTGTTGAATAAAAAAAAGGCAACGCGCGTTTCTTCACTCACGACCTTTCTTCTTCCTCTCACCATCACCATTTCCCTGCTTTCTCCCTCACCATCTCGTCGGCGCTGCCCCCGCCGCCCTTTCCGTCTATACAACAGCGACGCACTCTCCCTTCTTTTTCACAGGTATTGACTCTTTCACTAACTGTGAATCATTACAACAGGGACTGGTACAATATAAT
>LNC_000492
GATGTGTGAAGCAAATAATAATCAAGCAATCAAAACAAAGTGTATCGAAGTTATAAACACAAACAAAAGTATAACACAGCGAGAGAAAAGAAAGAGAGAACACAACAAAATTTGTTTACACAGTTCAGTCTAAAACTGACCTAGTCTCGGGGAGAGAGCAGCCATCCGTTCCACTATAATGATGAGTAGCTTTACGAGAGAGATATCAATGGGTTACAAGAATAAGTCTCCCG
>LNC_000493
GCAATTTGCAACCCGTCCAACTTGAATCTGAATATTCTCTCTTACCGATAACAAGGACTGTTAAGTATTATATAAATGAGAGGTATCATGCAAATTGTAAATAGGACTGCGATCCTATAAATCAATAACTAATATCTCAACAAAAACAACAAGTCATACACACATATTTTATGCTATTCACTTTTTGTAAGAAAAATGATAAAGAACAAGACATTGGATAGCATAATAAAGTCTACATTCATTGGTTTAACCACAAACATATCTATTTACCAATAGAACATTGAACAACTACGTTATAGGCATGCAGAGACTGATGGACTATAATAGTGCAGCCTTCACTCTTTCAAAGCATATCTCTCTCTCTCCCCCTCTGGCCCTCTTTCTCTTTGTCCCTTTCTT…
>LNC_000494
CTTAAATATCATCTAAATCAGCAATTAACAATGATTTTTTTTAATACTGCATACAAATCCATTAGTAAATTCACAAAAATAGAAGGTACTCATGAACGTATGAGTGGACCTCAATCCATGAAACCTTCAAACCTTGAAGAATATTTATTATCTTGGTTTAACATAACCAAGCACAATACAAGCTTTCACCATCATAAGTATCTTGTATTAAAATCACAAAGGTAGTAGAAGTGCCATGAAATCCTAAAGCCATAAACAATTGTTTATAAATGGCATGGTTGGCTACTTCTAATTTTTTAAACCTTATTGTTTTATTTTTATTTCTATAGGCAATACCAAAGTAGCAGTAACCAAATACAGCTTGCAGCATTACAAAACACCGTAATTATAGTTACAAGG…
>LNC_000495
ATATTTTGTATTTTTTTTTTAGCACGGGCTTTTTTGGCCCAAGTGTATCTTATTTTTATGACGAATTATTTTCCTTGGTTAACAATAGTTGTAGTTTTCCCAATAGCCGCAGGTTCCTTAATTTTCTTATTCCCTCATAGGGGAAATAAGGTAATTAAGTAGTATAGCATTTATATATGCTTAATCGATCTCCTTCTAACAACCTATGCATTTTGTTATCATTTTCAATTGGATGATCCACTGATTCAACTGACGGAGAATTATAAATGGATTAATTTTTTTGATTTTTACTGGAGATTGGGAATAGATGAACTCTCTATAGGACCTATTTTACTGACGGGATTTATAACTACTTTAGCCACTTTAGCGGCTCAGCCGGTTACTCGAGAATACCAATTA…
>LNC_000496
GATGGTTCAAAGGCTAGGCTCACCGGGCTTAGTGGACTGGAAGTGCAGCAGCCTGTAGTCCCTCCACTGTTGGGAGCCAGAGGTATTCGCTGCTCTGTGAAACCAGCCTCACGCAATTCCCCCTCGTCTAGGGACCAAGAGACATAGACCTTCACCCATGTCCCGTGGCACAACTCTCAACTTGGAGCGGGCAGGCCAGCATATTGCAGCTAACAGACCAGCCAAACAAGCCGTAGCCACGTTCCATCACTTTGGTGCTCC
>LNC_000497
ATTGAACTCTAGATTATCAAGGTCTCTTTTCCTTGAGAACCAGATGTTTAAGTAAAAAACAATATAAGGAGCAAACAGCTAAAATTCAAAATCAGGATGTGAGGGGTAATGCATCAAAGGGGAAAGAGATAGGAGAGAGTATTAGCCTACAAACAAATAACCAACCTCTATATATACCAAAGGGGAAAGAATACTATGAAGGTATGTGAATTGCAGAATTTTATCAGCACTTCACCAATAGCAGTTACAATAAATTTTAGGTGAATTAAAGAATATACACCTTAAATGATTTATCTAAACAATAAATATCCCAGTAAGCCAACAAAAAAACCAGCTATCCAAAACCAGAAGTTTTCAGAACCTTGGTTTTCAAAAACTATAAAATCAAACTAACAAAGA…
>LNC_000498
GTTTTAAGGGTGTGTATTTAATCATTTAACCTAACATTTAGAGCTGTAATAAAGTTCAAGGGTGTGTAATAAAGATTTAAGCAACCTCAAACATCAACAAAATAGCATCAAAGACATAGTTTAACTCAACACACATAAGCGTCAACAATATAGCATCCATAAGCATAAAAAATCATGCATAAACTCAACAAAATGTGCCCAAAAACATAGATAAACTCAACAAACATGAGCATCAACAACTCATCAGCTATATACATTAAAAATTGTGCAAAAACTCAATAAAATATGTATCAAAGACATGGATAAACTCTTTAGAAAAAC
>LNC_000499
CTGAAACCAAGATAATTGTGTAATGGCTTTAAATAATGATTAAGATGTTATACACTCAAAGCTTAATGGTTATTTCAGACATCATATAGCACAAAAGAGGAGTTATACAAGATTGCAAAGAACTTCATGAATCAACTTTGACTTCATTAGAAAGATCATTAACTGAAAATCATAAACTCGAAATAACATCTAGAAATTTAATTGATTCAAGAACATATCCAGAAATTCATCATAAACTTGATACAAATTCAGAAATTCATCAACATCTTTATACAAACTCAATAAAAAAAACATTAAAACTAATCCAGTCCTTAATCGGAGGTTACATATCATGTTGGATGTGCTAGCTTTTGAAGCATTTCTTCATAGTATGAAGTTGCTGCCTTCTCCATATAGTTT…
>LNC_000500
ATTATTTGATATGCATGCTTCATTCTCTTACTGAACAATTATGTTATTTTTATGATGTTGATTAACTATTGAGAGATTTTGATGGGGCCTACGTGCCAAAACGATTTATTGATTTTCAAATTTAATTTCCGCTGCAAAGTTTGAGATATTTGTTGAAGTTAAATTGTTATTTAACCGATTTTGGATTATGTTTCGAATGTGATATCCCGTTGTTTGATGTTTACTCTGATAAATTTTTAGAAATTTTCATATTGGGAAAACGGGGTGTTACAGAA
>LNC_000501
CGCTGAGTTTAATTAGTCTTTTTCAAATTTATTTATTCTTTAATACACAATTTTTATTCAAATTTATTTCTTTCATATACAATCTTAAAATAAATGCAAATAAAAACAAAAATAAAGGAACACAAGTAATAGATATCAAAACTCATTTTATTAATATTAAAATAATAATACATTTACAATGGGGTAAAACTAAATCTGCTTCGTCA
>LNC_000502
ATACACTGTCAATCATTGAGAAATGGGTCCAAAAAAAAATCACTGTTCATGTCAGAAAAAAAATCAGCATCAATTCACAAACCCTAATTTTCTACTTTTCCAACCCTTTTTCAAATCAAGCACAAAAATTACAAAAAAAATAGCATGAGTTTAAGAAGAACATTCATGGGTTCATAGGAAAAATCCAGCAACACCAAAACTTTGACAAAACCTCAAATCCATTCATATAACCACACAAATCACAAACAAGCATAAACAAGCCAAAACCGAACCGAAGCAATCAAAACCGGACCGGACCGAAGAAGAGCAAAACGAACCGGAGAAAGGGGAAAAAAACGTGAAGCTCTCCATTAGAGCATGCACATTTAATTTTCTCATCATTTTATTTTGTCATTGATT…
>LNC_000503
GGGACACAAAAGCTCGACAAGTTCTTGGAAGGATGGTTAGTTGAGAAATGTCTCTTTGCGAAATATTTCCGCGCTTGTTTTCTCTATCGGTTCAAAAAGAAGCTAAAGTGAGTCATTTGAGGTTCAGGTTGTGGAGGTGGGATTTTTTTTTGGCAAAAGAATCTATTTGTTTGGAGGAAACACTTTTGAATAATTTAGTGGAGTTGGTGGAGGAGGATGGTGGTCGGAATAGGAGGATCGATGGGGGTGGCTTCCAAAAGACGGAGAGTTTTTTGTGAAGTCGACAAATAAGTTGTTAGAG
>LNC_000504
ATTGACTTAACCTTCATTCGATCGAAAATAGTCTTCATTATGGACTGAATAAACAACGTGATGAAACGAAAAATCAAAATAATTTGCATAATTTTTTATGATTTTTTTTTTACTAAATTTGAAACAAATTATAAATTTTTACTTCATTGATCAACATAATATATATATATATATATAATTGTTAAAAAATTAGATTCAATTAAATATAAATTTAC
>LNC_000505
GTGCAAGACAAAATTTTCACATTATGAAAATAGTTGCCCCAAATTGAATTTAAGTAGGTCCAATGTGAAACTATAACCCTATAACTGGTTCATTATATAAACAAACCCTACTGTAACTTCAACAAAAGGCATTCAGCTTCTTGTCAATTAGAAGTATTCTTGTTCCCGGAATCTCCTTCGGTCATATCCTTCGCAACACGTCCTCCCAACCTGAGCACCTTTGATAATGAATTTTCCAAGCCTATGTTCTTCTTTTGATTTGTGAATGATTTTT
>LNC_000506
GAAAAAGAAGCAAAGAAATATAAATAAAGAGAATGAATGATCAAGTGTAATAAGCACATCAGTCGAGGAAGCAGAAACACATCATAAGCACAAAATCAGTTCACCATCATCATGCCAGTGTGGTTTTATATTGCATATATAGTAAGTTATTCAAATTAACTAGAAAAAGAATATATATTAAAATCAAAATAGGTGCCGGGCCAAGGCACAATAGATCCAGGACTCAAGAACCC
>LNC_000507
CAAATTACCTTTTTCAACAAAAATTATTTTCCTTAAGCAAATAAAAGTTCAACGATTGGAGACATTGTACACCGAAAGCATAAGGTCACATGTTCATTTTCACTTGTATTGTGCTAGTCAAATCCTGATATGTAGCAGAGAAGAAGTACCACTCGAACATTTTTGTGTGTAGTGGACATGTAAATCTGAAATTGAAGTTTCTCTATATTTTGCAGGATTGTCTTCGGATAATAGTTCCTTGATGGGACCATAAATCCTTGTAGTTGGATGATGACGAGTGCTAAAAAAACATGCAATAGAGACTCTTGGACCTACGAGATTTGACAGTACTCTGTGTTGAGCACTCTTGAAATTGTCATTTGAGATAAACTGAGATTCAAGAATATTGCAAATTAGCCA…
>LNC_000508
GTGAAGGCGAGCGCTTTTTTGTCTAGGAGTTGGAGCTTTTACATGAGCTCCTCAAGGTGCTTCCTTAAATAGGGTTTGAATGCATTGTTGTCAAAATCGCGACTTAAATCCTAATATCCATGATCTTGCAACTTTACTTGCGTTCAACTATTCAAATTCATTTCAAAATCCCAAAACAGACAAAGTTCTAGTAAAATCGCATCAAAATCGTGAAATTTG
>LNC_000509
ATGGTACCAAGCTTATCAAACATGGGCAATTCCGTACAGATAAGTCTTCCAGATATTGTAACATAGGATGATCCAATGGGAAGACTTCCTGCCAGATGTGCTTGAGATTTTCCAATTCAAAAAGCCACAAGTTTCTTATTTGCTTTGAAGTTTGCAAATTGAGATCACCAGGGTTGGGGAATAGTGTTTCAAATGAACTATTACGCACTTGAAATGTTTCAAGATTTGGAAATACTCTTTGAGCATATTCATTCAGAAAAGTAGCTGGAGTTTCATCCAAGCATTGCAAACGAAGAATTTGAACTTCATTATAGATATTTTCTTGATTCAATATCCCTAACACATCTGTGCCATTTATTGCCAACTCCTTCAGGTTGAGGCTCAACTTTTTTATAGAAA…
>LNC_000510
GTTTACACATGCCTTGTCATACAAATAAAAGTGATGCATTTATCATATTTAATTTAAATTTGATAACTCTAGCATTTTGAATTAGATTATGGTATAATGAGGATTTGTGTCATGTTTCTCTTTTGCAATATACTTATATATAAAATCTAAAAAATAGTTGTTTTTCGGCAAATTTTTTAACATTGTCCATTCAAAATCAGCTATCATGCAACTACAGAAAAAATAACATAAAAGCACAAATCAGGATATTGTTGCACAAGAAATAAATTGGTACGTCGATCATACCTTATCCTCAAACATGTTGTTTATTGTATCATTTAGGTTTTCCTTCCAATGCCATTCTTCATCATTTTCAGCAATTTTAATTTTTCGAAGAATCGGTGTACTTATATTTCCCTC…
>LNC_000511
ATGAAAGGGTTAGTAATCATAAAGCACAAAATAGTAGGAAATAATCAAAAGGAAATGCATAAAAAGCAAAAGAAAGTAATAAAGTGGTAAAAGCCTAAAAATTTTTGATATGATACCTAAAGGTGCTTGTGACCCATAATTGTCATTTCATGGCAATTTTGAAAGAGATTTTGTGTCAAGCCATGACATGAAATTAATAGGGACACA
>LNC_000512
TCTAGCTTGAAAAATAAGTCAGAAGGTGTTGGGTGTCTGCTGAGGTGCATGGGATAGATGAAAAGTTGCATTCAGGAAGTGCCATGCGCCTGGGGCGCATGAGTTACATCATGGCGAGCATGGGGCCGAATCTTTGCCAAAAAATGTTGTTTTTCTTTGTACTTTGAGTGATTTGCTTTCATGGTTTCATCTTGGGACCTGGAACATTATTTTCC
>LNC_000513
CTTCATTCTTAAACTCTGTTGAACAATTTTTATGAAATTTATACAAGTTGTGAGAATAGATTCAAAATATGAAAAATACAGACTAATAAACAAAATTTTCAAATTTATGGGTTAATTTGCAATTTTATGTGTGATTGAGAAGTGATAGGGAACAATTTGAAAATGTTCTAATATGTGTTGTTGGGTTTTTAAGTGATGTAGTTACAAAGAAGAACTATATTCAAGATCTTCCATCTTCAAGTGGTATGACATATTCGAAT
>LNC_000514
TTTCTCTATATACCTATCTTTCCATTGACCTATATACATATACATATATATACATATAGAGAGAGAGTGTGTACCTGACTTATGAGCAGAAAATCAGCGACCTCGTGCAATGAAACCGGTGAAACAGAAGGTGGAGAGTGTTCAACTTTTTGTGCAGAAAAAAGGGTAGCTTTTATAATCTACATAAAAACAACAAAACTTTAGAGACACAGAAACAGAAAAAAAT
>LNC_000515
GTTAACTAAATAGGATATTGAGTTTTCGAGAAAAAAAATTAACATGATTAAAAAGAACTAAAGGTTAAATTATTTTAATTAAACTGTTCTATTACTACATTAATTTTATTATTATAATTATTATTAACGGTGCACATGTAATTTTTTTTACTTGTGATTCATTGTGAGAGAACAATGGTATTGAAAGGTAAAATAAGAAGTTATTTTTAGCACACACAACTAGTGCGGGACCATTT
>LNC_000516
TCAACATCTAGTTGGGATGTTCTACCATTGCAAGATTTAGGAGAAGGAAGAGAAAAGGGAAGGAGAGAAAAGGAAGTACCTGATAGTACAGAGAAGTAGAAAGCTGGAGCAGAAAGGGTGAGTGCTGAGAGCCCTGGAGGCTCTGATAAAGAAGGAAGCAATCGTCATGTTTACCCAAATTTAAGAAGCAAACGTACCAAACACGAACAGCTCCCACTTCTAATTAAGCTCTTAAAGGCTACAAAATTAACTCAAAATTTAACGTTCATTCAATAGCAAAATAACCATCCATATACAATCATAAATAAGTGTAGAAAAACCAACAATATCAAGTCATACTGATAACCATATTCTGAAGCTCAACTGAAACCAAGTACAATATTTGAACAAGCATATAGG…
>LNC_000517
AGAAGATTCTGCAAAATGAGGTGGGTTAAGATTAGTAAATAAAGCTAGAATAAATGAAAGAAATATGGTTTTTAAGGTGAAACTCATTTTGCTTTTTGTGTAGTGTTAAGGGATCAAATCATTGCAAATTTGAGGAAAATCTTTGAAGTTGTTTTTTGAGGAACATAAAGGATTTGTTATATGGTTTTGTGGTGGTGAGAAGGTGGGATTAAATGTTATTTGGATATGGG
>LNC_000518
CTTCATCTTCAGCCATATCCAAGATTACAAAGTCAGCAGGAAATATTAGATCGTTCACTTTAACTAGCACGTCTTCAAGCACACCAAACGGATAGGAGATTGACCGATCAGCTAAAGTGAGAGTCATTCTTGTAGGTTTTGGCTCCCCACCTCCAAGCTTCTTCATCATTGAAAGGGGCATCAAATTGATGCTTGCCCCTAAATCACATAAAGCTCTTCCAATG
>LNC_000519
GACGGATCCAAATTTTTTGAATAGTGGGAGCACCATATATAAAAATTTATAGTATTATATCCTGGAAACGTTAAATGATTTTATTCATTTTCAATATCAATAAAATATCTCTTTCTCGCTATATATATATATATAAGGATAGGATCAAATAACACCAAGGTGTCAAATTAAATTTGACACTAAATCCTAACCATTAATCCACTTTAA
>LNC_000520
AAAGAGACCGCTATTGAGATGATAAGTTTGTACAAGGGCACTCCCTCTCTCTCCCTCCCTCCTTCCTGCATGAATATGGCACTATAACTTAGTTTTTAATAGCCAAAACGAGCAGAAACTTGAGGGCTGCAAGAATGGTAATGAGAATAATAGAGGAAAAACTACCACTTGTTGTACCTCTATTTTCCCCAAAGATTTGCTTCCTTCCAACAATTGATTGCAAAAGTGAAATGGATAAACATGTGCATTTCATCTTCGATATCAGTATTACATACAACACACGCAGATTGTCGATGAACTCCATGGTCTTGCAAGTTAAAACATATGGAAAGACAATAGTGAAGCAACG
>LNC_000521
TGCTGATTAATTTTAATTTATATGATATCATTCTAAAATGACGATTTGTTTAATACAATTCAAAATAATGTTTGTAGGTAAAAAAATGAAAACTTTTTTAAAGTCGGTATGTTAATGAGGGTTATGACTTATGAAACTTCATCACAATTTGTGCTTTGTGCTTTTGTTATCAAACTTCATCACAAAAATGAAAAACTTTTGTAGTGTACTGTATGTA
>LNC_000522
CTCATCCTTATCTGATGGACACTGCGTCCTTATGTATGATAAGTGAATCTCCAAATTGGTTAAGATATGACCTTCTTAGCTCAGGATGATGGAAAACCAAGTCAAGTGATTGTTTATTGAGCTCTATGATCTAAACATATAACTTAATCAAATAGTTCTATTTCTCAAAATAAAGAAAAATGATCTAATCATACACTCAATATACATAAATATAAAAATGGTGTTATAGTTTCCCTAAACAAAATGTTGTAGTATATTTCACATTGTTTTACTTGCACACTGTCCCCAAAAAGTAACAATGAAATGCTTATAAGCAAACAAGATCAAGGCATATGTAAATTATTTCTTTATATGTATAATTTTTAGGAAAAAGAAAAAACAAAAGGAGAAGGTGAAGGT…
>LNC_000523
AAAAGTTCCAAAACTCTAGTATTTGCCTTGACATTTGCTTCATGGTACCTTGCTAAGGCGGCCTCCACCTTCGTAGTGGTAAACCATTCCTCACCTACCTTTCTACCTTTAGAATCTAAAGCATGTTTAAGATGTTTAATTTGTTCCTCTCCAGGGGTACCAGTCCATATATTTGGTATAAAGCATTTACCCTTGAACCACACAGCTTCCTGTTCC
>LNC_000524
ACGGAAGTAAGTACATCATTTATGTTGGTTGTTTTTATTCGACCTTTCCATACAGACTCCATATCCTCAAAAAATTCATCAGGAATAGCAGAGAAGGAACTGACTTTCTGATCTGTCTCACCATCCAGAGATATTACTTCGTCAATCTTACGCGATGCGACTTCACATCCAGCAACCAAGGTTTTGAAGTCAATGTCTAACCCAGTAGCCACCCATGTGGGACCAATTAAATGTTTCAATATTTCATTGAGCTCAGATTTTCTGTACATGTGTAATATTTCATCTAGCACATTCTTTATTCTACAAAGTTCAATATGAT
>LNC_000525
ACCAGCTTTGGGGATGCTATCTGATCGTAGACCACCAAAGGGATTTAAACCCGCATATTCAACAAGGATACAAGCGTCTATCCCAAGAGCTTCATAGAAGTCTCCAACCCTGCAGAGTAAAACTTGACGTGGAAATTGCGACTTGAACTGCAATATGTCACAGTTAAGTGTTCCTGCCTTCAGAGTTCCATTCTTCAAGTTAGAATCTAAGCCAAGCAAATTTGAGTATTCAAGCCTTTCAATTAGATTCATTGTTGAGGGTTTTTTGCACGTCTGCAACTCCTCCTTCCACCACAATATGTGAGAAAGTTCTTTTTCGTCTAAAACATTATCTGATACTCTGAGCTTCTTGGTCACTTTACCACTCCCCCTTGAAACTTTCCGGTCTTTAAAACATGA…
>LNC_000526
CTAGATTTTTCTTTCTTTCGTTCTTTCTTTCTTTCTTATTTTTAATGAATCTTGTTAAATAAAATAAACAAGACACTCTCGGTAATAGTTAAAATGTTTACGTTAATTAATATCAATGGTACACTTGAAGTAACACCTCAATATTATGGCTTAATGATGTGTTTCGTCCTTGCAATTAGGCGTCATTTAAAAATTAGTCCCTGTAATCGCTAATCCTGGCAATTTACCCTTGCA
>LNC_000527
GTAGAAGCTCCCTTAAAAATAATAAAAAATGAAAAAAAATGTCAAATCAGCGCCACGTAAACAAATTTGCTGAGTTGGATAGGGGAGGGGTGTTTTCTGGAAAGTTTTTTTTACAAGGATGCAAATCAAACCGAAAATTTTACAGGGGTGAAAAGCACTATTAACCCAAATAAAAAATAGCATAATATGATTTAAACCACCAAAATGCTTGGAGTTTAACCTTTTTCAATAAAAATAGGAGTTGCCACCTTAATTTGTGAATTGAGTACCTCTACGTGCAACTTGTTGCATGTTTAAGAGTGAATTCAAATTTAGGGGTTCGATCGAAAAAT
>LNC_000528
TCCAACTCTGTAAAAGCTTACAATTATTTATGCAATCTGCAATTTACATATAGAATTTATTTATCACCCAGTATATGTCATTTATCACCCAGTATATGTCAGAGTATCAAACCCTAACAAATATAAAAACTAGATTTCAAATTTCCATTTGGGAGTAAACTTGTCATGTTTAAAATAGCCACATTACCAGCTAAACAAAAAAAATCCTGGAGAAACAAATGGAATAGAATACCCCTTTTGAACAAAATTGATCATAAATGAAAATATCACATCCATATTCTCTGAGCATCTTAATTTAAGACTAAAAAATACCAATTTTTGGTCTAATCTATTGAAATTGACTACTAGGAGCTGAAATATCTGGACACAAAATTGGACTCTTGATATTTTTTTAATTAG…
>LNC_000529
CAATGAAATGGCAAATTGGGATGGTACCAGGTTCGACTTTTAGAGCTTCATAAAGCAACTCAGCATTCATGCCTCTTGTGTCATGGTGGCAAACAGTTAAGGCCTTAGCTTTACCTCCATCGGGGGCTACCAATGATACCACATAAGCAGTTGTTGCTTGCACTTGGTGGCAATTGAATACAACTTTTTCGAAATTCAATCTATGACACATCACTGCATTGTCTCCAAC
>LNC_000530
TGCATTTTTATAATAGAGTGTATTTTTATAGTGTTGATGTACTTAAAGAGAAATTTAATTATAAGTTTTTATATAACCACTTTACTATGTAGGCTAAAGGGACAATAACAACACATTGATTTACTTAAGAGACATTTAGTAATGATTTTAATTAGAACAAAATTCAAATGCATGTGTAAGCATAGGGCAAAGTCAAAAATCAAGGGATCACCAA
>LNC_000531
GTCAAAATAAAGCTCATCGCCAATAAGACGAGCTTTGACATGCCAATCTCTTCCTCTACGATCTCTTAGGATAAAATCCTTTATTACCTTCCTTTTTGAACGCATCAAGTTCACAAAAGCATTTGGGATACGCATTCTTTCAGTGTGCTTCTCTGTGGAAAAAACCTTGAAGAAATCTGGGTAATCCTTGGCCATCTTAGTTACAACTTGGATATCTGAAAATGCCAATTATATTCAAATTATAGCAC
>LNC_000532
ATCCAATTAGCATTTGAGGCACATGTGGTATTGACATTTCATAAAGTTAATTAAGTTAAGCATAAACAATTAACGTACAATCCCAATTAGGATTATCAATTTCATTAGCTCCAAATAGCTAGGGGTGGCATATATACAATTTGGCCAAATTGTCTTAGAAATCGTGGTTTGGCTAACACAATTTCACAAAAACGGTCTGTAAGTTAAAG
>LNC_000533
TTTATAGTCATGGTTTATTTTTATTTCTCCTTGTATTGTGTACCATGACAAAAGTTCATACAACTATATAGACCTAAAGCTTATTACTGATAGTTTACATTTACACTATTAGTACAGCTAGAGACAAAGTTTTGACTTGATGATTATTCACAATGAGTGCAATTCACAATGAAAATAGAGACTCAATGCATATTTTGAAGGCACATCTATGTCACTGATTGGAACATGTAATCCTTTAGAATCACTTCTCTGAAAGCATCTTTTCAATTTCACCATTTTTGTTGTACATATCCACAATTTTCTTAGCATATGAAGGCATGTGCCTATCAGCCCTTTCCTTTCCCCACAACCGGTTTACGTATAAATAGTTCCGAATGGTGTGATAATCAAGCGAGTATC…
>LNC_000534
TTTTAATATAACTTATTGTAGTGTATTCCAGTACCATTTTTATTAGTATAATAACTATAACATTCTCAAGCTAAAACAAGGTACATCAATCTGTTCAGAATTTTTGATATAACTTTCGGATTAGCATTGTTTGAGTCGCATGCGTTGCAGTCAACCAGGTTGCAAACAACTAACTTTATTGTTTTCGGAATTAACTGAACCTCTCGCAGCATGAGCAAGGTTTCTTGCAGATCTTAAATAATGTCTTTCCTTTAAAATAACTAGTATATTATAGTTTCATTATACTTGGGAACGTAGTGTTCATAAGTAATGTAAAACTCTGAAATACATCAATTACATATCATGTTTTACTCTTGCACCTTGCATATACAGTCACCAAAAGTTCCACATCTCATTAAT…
>LNC_000535
GGGAATTTTCGATATTAATATATACTCACTTTGACGCTACTTATGATTTATAAAGTTTTGGATTTGAAATGGAGATTTGATTGCATATATTTTGTGCACTAGTTTTGATATGTTCCTAAAATCTAGTTTTGACTAGTTTTGATATGTTCTAAAGCATGGTTTTGGAATTGTGTTTTTTTCCGAAGATTTTGGTATTTATATGTACTCGATGTGGATTTTATTTGGATTTACTTTTGACTACAAGTGGTAGATTTTCAATTGAGTTTTGATGGTACATATTTTGATCCGATATGTTGGAAAATATGGTTTGTAAGACGTTTTGAGAATTTGTTTTGAAAATTATTATTTGGGGCCGCCCCTATGGAAAGGCCGCCATTCAGTGGCGGAGCAAGACAAAAA…
>LNC_000536
GGGAATTTTCGATATTAATATATACTCACTTTGACGCTACTTATGATTTATAAAGTTTTGGATTTGAAATGGAGATTTGATTGCATATATTTTGTGCACTAGTTTTGATATGTTCCTAAAATCTAGTTTTGACTAGTTTTGATATGTTCTAAAGCATGGTTTTGGAATTGTGTTTTTTTCCGAAGATTTTGGTATTTATATGTACTCGATGTGGATTTTATTTGGATTTACTTTTGACTACAAGTGGTAGATTTTCAATTGAGTTTTGATGGTACATATTTTGATCCGATATGTTGGAAAATATGGTTTGTAAGACGTTTTGAGAATTTGTTTTGAAAATTATTATTTGGGGCCGCCCCTATGGAAAGGCCGCCATTCAGTGGCGGAGCAAGACAAAAA…
>LNC_000537
CCCAAAGCTAGTTAACAATAATTTCAATATATTTACAACAATAAAATCAAGGGAAATCATTATAATTAATATAATCAAACAACTTGAATTCAAACTCTAATCATGTTGATGAAATATTTGCTTAATGTGATTGCAACTATAGTTGAGTTAATGGGTTTGCACATATATATTTGAAACATAATCAACAATTATTGCAAGAACCACAATGTTTCATCCCTTTTATGCTGCAGCACAACACCATTGGAGAATCAAATCCTAGCTTTATAACTTTTTCCAAACAAATATGGAAGCTCCTAATTCAATGGCACCTGAAGTGAAGTGAGATCATTGTTTATGACTTTTCCCTTTCTTTGATTTGTTCTTCTCTTGCATCTTTTTCTTCTTTTCTTCAGCAGTGAC…
>LNC_000538
CCAGATTATACATTCAGCAACAATTAAATGAGGTGAATTTTTCCTCTTCAAGCAAATACCACTAATGTCACTTTGATGAAAACTATAGACTCTATAGCCTCAATAGTGCAAGTTGTATCCTCAATAGATAAGGATTTGTTACAATTATAATAAGCAAAATGAAAGTATATTTCACTTGATTGTAATATGAAATTTTACTCATAGTATCTTCAGACTAGGAAATTTCAATTCAAGCCATGTAAGCTAGATGGATCCACTATTTGCTTTAGAGCTTCTTCAGTTTTGCTTTCAAGTGTGGCTGAAGGGTAACTGCATTGGTAGACATGTCAACCTCGTAACAGAGATCCCCTTCAACTAGTCGGAAACATCTCTTGATCCCAGTAACCTTGGAAGCATTCC…
>LNC_000539
GTTTGGATAACATGATAAAATAATAGCCAGCAAATTGATTTAGCTTGTAGAATGAGTGTCTTACAAAAAACATAGTAAAGATTTTTTTAAGCTATAATGATTAATGAACATGGGTAAATTGGTTATATTATAATTATATATGTACTGGTATGTGGTTTTGTCCATTCTGTCAAGTATACACAATTGTGGGTGGATTAAGCATCAAGGAGATAGAATTATTTACAAAAATGCATCACGTATTAATCGCGCTAATACCCGAGAAGATAATCTGCTAAGAACATCAGGAAGCACTTTAGCAGAGATGCCTGGCAACACTGGCAGAAGTTCTTGGATAATCTGAGGAACATTGAGAGCCTGACTAGATGTGCTTGACAGAGTGCTTCCTGCAGTCAAGAACTC…
>LNC_000540
TGATTAATGAACATGGGTAAATTGGTTATATTATAATTATATATGTACTGGTATGTGGTTTTGTCCATTCTGTCAAGTATACACAATTGTGGGTGGATTAAGCATCAAGGAGATAGAATTATTTACAAAAATGCATCACGTATTAATCGCGCTAATACCCGAGAAGATAATCTGCTAAGAACATCAGGAAGCACTTTAGCAGAGATGCCTGGCAACACTGGCAGAAGTTCTTGGATAATCTGAGGAACATTGAGAGCCTGACTAGATGTGCTTGACAGAGTGCTTCCTGCAGTCAAGAACTCCAGCACTTTCTGAACATTGTTCAGTATAACTTTATCCTCTTCAGTTATGGTGGGTATAAGAGCTGCGGGCTTAAAGCGTCCAATAGTAGGTACCATA…
>LNC_000541
GACGGACGGCAATGGAACATTCAATGATGTAAACGATATTCCTCTAGTTTAACTTATAACTATTTGACATCTTTGAAAAATGTTTCAACTCAAGAATCTTCAAACATCATTTGGCACAAGGCGGTTCCGTTAAAAATCAGTCTTTTTTGACTATCTTGGTTCTGGACAATTTGGAATGAAAGAAACAGTCACATTTCTTTATCACAAGGAGTACTCTTT
>LNC_000542
GTTTTGATTGGTGTTAGGCTAATTTGAATTTGGCTTCTTGGTTCGATTCAATACATGTTGAGATCTGCAATTTCAAAGTTTACAGGTTCTACGTATGATAGACTTTTAGCAAATGTACTAAAAATATATCGAAGTAATAAAATTTATAAGTTCATATTCACAGGGACTGTTTCAATTTCTACTTGACAAAAACGTTAAAATAAAGAATATATT
>LNC_000543
TTGGAATTTATTTATGGTACAAAAACGGCTGTAGCACCCATGCATTGGAAAACCAAACAACCAGGATTTGAATTTCAAAGTGGGGACATCTAATCTAATCTAATTATTCCTAATCCTAGTTAACACTCCAATTATCACTTAAAACCCTAATTCTAAGATTTTTAGGCGCCAAACAATCATGACCATTAGATCTCTATCATTAGACGCAATTATCATATCAGCCATTTGATCATATCTTA
>LNC_000544
GGTGGCTCCTCCGATTTATCGGTTGTTGAGTGGTGTGTGAATTTGATCGTTTGATGCAACATATCATCGTCGGCTGCTTTTTTGATCTCCGTTGGTGGTAGTGGAATCTTGATTGTTTGTTGATTTTCCGCAAGATGTTTTGATGTATTTTTATTTTCTTTCTGATGTAATACTTGGGATTTAATCCCTTATTTATATATAATATATTTTCTT
>LNC_000545
AAAAAGTATAGGCCTATGTCTAGCCTATTACCTGTCATGAGCTCATTTTTAATGTATGGACTACCATTTTTAAAGGCTCGATGAAGCCTGAAAGTCTATTTAAAAACATATTTTACTCTAAGGCCTAACCACACCTATAAGCCTACTACAACACACGAATACGTCTGCTATTAAATAACGAAATTTTATGAAGGTCTAATCACACCAATATACCTGCTAGTAAATAACCA
>LNC_000546
GCTAACTCAGGAAAAATGTAGGGATTTTAAAAACATTTATTGAAATGTAAAGACTAATTCTCAAAATCGTGCAAAACGTATGGACCAAAAACATATTTAACCCTAAGAAAAACAATAGCAAAATATGGAATCCATAACTTCACTCACCATCTTAACAGCCACTTTCTCTTGAGTTTCACATCAACACCTGAAACAACAAGTCCACATGTTATTCAAAGGATAAAAAGAACGTTAAAATAAAT
>LNC_000547
GAAAATGACGAATTCTTATTCCCAAAAAAGAAATGACAAATTTTATAAGATTGAATAAAAAAATTGATTAATCATTTTATAGTAAAGGAGTTGCTATGCTTAGTGTGTGACTCGTTGGTTTTTTTTAGAGTGGTTAAATTTCTACAAGAATTCGTAGAATTAATTACTAAAGAATTAATAATCTACTCATCGCTTACCATTATCTGGATATAAA
>LNC_000548
CGATATAAGACTTTAAATAGAGTAGCTAGCTATCAATAACATTTATCTTTTGTTCTTGGAAATAATAAGTGACAATTGTTTCTTTGAATAAAAGTTCAACCTTTATTTTATGTTCTTCTTCTTCTTCTCTATGTCTACAATGAACATTAGTGAGTAGACTTCTCTTGTCTTGGGATTGTTGGATAAGTCTAATGACATAATCC
>LNC_000549
AAAAAACTCAAATCCCACATAGAAATAATAGGACTCGTGATAAGAATTTATAAAAGGTGTGTTAGATTTGTTAAAAAATAAAGGACATTACAAGATAATTTCAGTTGTGCAATAAGAGATGAATCTCTTTATGTAATTTAAGTATTTGGTCAGATCTTTTAAAGAACAATATTAATCACACATTGCACTTAAATATGATTGAATATTTGTATAAATAAAATTACACTGTC
>LNC_000550
GTCTTTTTTTCTTTGTTAATAAACTGTTTACGAGTACTTTTTATGTAAGAAGAATATGTCAGGTTGCAGATGGTATTTGATTACGTTCTAAATGGTTGTTGGTTCGACAGATTTGGGAACGCTTGTTATATTTGGAGTTGCAAAGCTATTTAGTTTGGATTGTAGAAATTCAAATTATTTTGTGAAAAGACAAGATCAAGA
>LNC_000551
CAATTTTTTAATTATTTTATAATTTTTATATTTTTGATAACTTTAACTATTTTTCAATTTTTTATCCCAAATTCAGTTGCTTCTACATTGTCGTTGTAGAAGATTAAGGTATCGCTTGACCCGGTTTTTTTTTCAACTTTTCTACATTTTTAAGGAGAAGTTAGGTCAAACATAGTATCAATTAATTACTTACTAAAAAAAAGTAATTTTTTTGAATGCATAAAATTGAATGGAATGAG
>LNC_000552
GTTTGTTTCAGAAGACTTACTAGTTGCACAATATCTAAGTTGATGATGTTTTCTTGGAGTGCAAGGCCACTCATATGAGCAGAAGCTGAATTAACGGCAGAGTTGATGATTTTAATGATTATTTGCCTGATGTCAAAATTATCAGAGACACACACCCACATCTTCAATTGAAAGAGTTCATCTATTCTCTTATCATTGAAAACAAGCTTTGCCAATGTGGTCTTCCCCAAG
>LNC_000553
CGCAATATGTTCCTAAATAAAATAAAATAAATTGAAGTTAAACTGTGCTCAGCCTTAAAGCATTTTTGGCATTTCCCGGAACTAACAAACACGAGTGCGTGCTTCAAATAAATACAATGCTTAATCCAAATTGTTGAAGGGACAGTAGTGAACTCAGTCAAAAATATCTAAAATAAAAATAAAAAATTGTCTTGGGGTGCCTCGTTTCTTACCTATTCAAAACTTAGTTTCTGTATTGGCAAAATTGTATATACGAAGACCCGCATCAACTAAGGCAATAATTTAAGATATTGAAAAACAAATGTGAAGTTCAAATCATGCATCAACCTCAACACCAGACATGGGAGCCTCAGTGTTGACTTGTTCGTCATCAACATCATTGTCGTCACCACCATCACT…
>LNC_000554
CATAAACTGAGCTTGGAATTATATCAGGTAAGTGAATTGAATGGTTTAGAACACTCTTTAATTGGCTATTTGAGTATCCTATTGAAACAAAAATCATTTTAGTCCATCCATTATAGTCAACTTTAACCACAATATCACTTCCACTTTTGAGGTCAACATTAGTGCCATTTAGACTCTGAAAAGCAACTGGATTTGTGATGCTTGTTGTGAC
>LNC_000555
GTGGAGATTCTTGAATTATTTGAAGTTACTTAAATAAGGTGCTGAAATATAATATTTGTAATTGAATTTCTAAAGTTGTTCACAATTTTTTTCTTCATTAAGTCAAGTGGAATATGCACCTATTAATTTACCAAAACCAAAAAATTCAAAAGACAAAAATAGAAATTACTCCCACCGGTTTCATATATAAGAAAATATTCTTTTTTTAGGTTCGTTGAATAATTAATATCTCCG
>LNC_000556
GACCAAAATGTAGCACTGCATCAATATCATAAATAGTGAGTCTTAACTGTTTCATTCCACTTAAGAACAAAAGGACTAATTAGACTTTATTGGAATTTCTGAAATCCAAATTATGTACAATCCAACAACAGTTTTGATTATTGGTGCAAAAAAAAAAAACGGCATTAACATTAATATCACATGTTAACTCAAAGCAGTATCTTTATTGCCAGGTTCACTTGTTGCATGTTCTTAAATTACGTTAAGCACCATAGTGTAAGCTACACCACCAGTTGACCCGAACGGATGAGGTGATATGTTTGAGTAGTTTCTACATCTTTGACCGACTGCAGCTCAAGCTAGCTTCAATTGAACCATGTGGCTCGTCCGTTGGTAAATATACATCGTCATCAAACTTTA…
>LNC_000557
GTAGTACTTAAAATTGAATGTGTTTGGATGTTCTTTTGTGAAATCTCTTTCAAATTTTAGTTGTTTTTTTTCCCAAAATTGAATCAAACCATGTAATACATTTTAATACTTATCTTTTTAAACAAAAAATACGTATCTATATTTTATTTATTTATTTAATGGATACAAAATATAGTCTTCCCTTTCTTTTATCAATCCCGAAAAATGACATCATCGGCAATATTCATCAACG
>LNC_000558
TATTATTAGGATCAATGGCACATTTTAGCTTTATTTTAATTTGGATGATCACAAGTGTATGGATGCATCCAAATATATGTTTGCATTTCTACTTGTCGGATACATCAATTTGACACAAGGTCGAGAAGAAAGAAAAAGAAAGCTCCACCTCAGCTAATCGAAGACTTTCAATAAAAGGCAATGTGGTCCTTTAATTAACACAGCTTTAGGCCTCAAAAAAATTAAGGTGAAAAGAGCACAAGAAAATCTTTACAAGTTAGACCCTGTAGGAAACATATATATAGACATTTCCCAACAACTTGAAGCGCCGTCTCCAACTAAAGCAAAGTGAAAATCCCTCAATGGGTGAATCGGGCAATAGAAAACATTCAAGTATACCTATGCCTATACTTTCTATAC…
>LNC_000559
GGCACATTTTAGCTTTATTTTAATTTGGATGATCACAAGTGTATGGATGCATCCAAATATATGTTTGCATTTCTACTTGTCGGATACATCAATTTGACACAAGGTCGAGAAGAAAGAAAAAGAAAGCTCCACCTCAGCTAATCGAAGACTTTCAATAAAAGGCAATGTGGTCCTTTAATTAACACAGCTTTAGGCCTCAAAAAAATTAAGGTGAAAAGAGCACAAGAAAATCTTTACAAGTTAGACCCTGTAGGAAACATATATATAGACATTTCCCAACAACTTGAAGCGCCGTCTCCAACTAAAGCAAAGTGAAAATCCCTCAATGGGTGAATCGGGCAATAGAAAACATTCAAGTATACCTATGCCTATACTTTCTATACAAAACCCAACCCAAAA…
>LNC_000560
TATTCATGAACTGGTGCGAACCTATTTGCGCTTACACCAAATTGTGTGACTCTTATTTTCTCAAAACTAACTATGGCTGCAATTGCATACAAGAATTCAACTTATATTTTTCATATGGCCGTAAACCATCACATTTGCTTCAATTCCTTTTTGCAACTGAAATACACAAACTTAGTTCAACTTATTTTTTTTTTTGTTTGAAGAATTCAACTTATGATAAAGATATAAGTTTATGACTCTTATAAAGACCTTGTTAGTTTGTTATCCAATAACAAAAATACCTTTGTCTAGTGAAATTGTTCCTGTAATGTGTGACATAAATCACTCTTATTTTAAAGAAACATTGTATTATTTTCG
>LNC_000561
GTCTGTCAAACAATGACATTTGTCGGACGTCGGCCACACTTTCAAATTGAAGTGTTAGTTAGTGCTATATAGTTCAATAGAATTGTATTTACATTTCTTGATACAATTTTTTCTCCTTACATCTAAGGCCTTCATTAATAGAAATTCATCGTGGTTGACAATGATTCTGATATTCATTCAAATATATGGTTCGAGTTAAAATAATTACCAAGTGAG
>LNC_000562
GGTGCTGGTAACGGCCAGGTCGAGCTGAAAGGAGACGGTCAATCCGTCACAGGATGTGACGGTCGTCACCTGAACTGAATTCTTTAGGACTTCTTCCTTTCTTTGTTTTCTTGCCGAATTTCGTCATTTTTGCGCATGGAGGCCTTTATTGCTGAGTACCTGAAACACAGCCATACAATCCAGCATAACATAGACAAAACAAGAGAATTTAGGCCTAAA
>LNC_000563
GTCGGGGTCCCCAATTCGCATCATCTAGAAGGAGCACCAAAGGGACATGGTCAAAAAGGACCCTTGGGTGCGCTATCTGAATAGAATTCGGCCACACATCACACCAACTGCCAGACAAAAAAAAAATCTATCTAAGGGGCTCATTGAATAACCATCGCCGCGATACTAAATGAATAAACGACGACAAATAGGAAAATCCAC
>LNC_000564
ATTTTGTGTTTGTTAGTTGTTGAGTTTGATTCATGAGTTTTTTTTGGGTTTGTGGTTCATGAATGTTAACGATGGTTATATGAAGAAGATGAAGATGAGGAAGAAGAGTTGGAAAACAATATAAATTATGTGTTGATGATACATCGTTAGATCCGATGGACCTCCTTTATCCAACAGTCTTCTTTTTAAGGAGTTTAAAATTAATAAAATAGGATCAAATTGATCATTTTGAAACGTAT
>LNC_000565
ATTTGTCTGAAATTGTATAGATGCAACAGATCCTTAAGTGTAGGTTGACCTGGAGCTGAAACTACCCCTGACTCGAGCGTACCAAAAGTAAGATACCCACCAAATTTCGCACAAAGTATACGTGAAATTAATCCCCTGTCGCCCATAACAAGTCCAATGAATGGAACTTGAGAATGCACCATAATTTCAAACATCCGCGCCACATCCGTGATCTCAACGGCAGTCGTTGCAATCTTTACTATGTCTGCCCCAGTTGCTTGTATTCTTGCTACAAGGTTGCCAAGATCCTCAACTGACGGAGTTTGCTGATAATTGTGAGATGAAACAATGACCTTGGTTTTATTGTATGTCTTCCCGCGTATAGAGTCGTAGAACTGGTGAGCAACCTTAAGTTCAATG…
>LNC_000566
CCCTATCCCATATTCTTTTGCTTTCTCTTTGTAATAAAATGAAAGAGAGATGTCTCTTCGCTTGGTTACAGAGGTCGAGTCTATAATTAACATTTTGGTTTCCACATACCATAAAGTCATATAAAGACTAAGAAATAACCCTCTCTTGGTATAACCATGCTTCCGGCATATGCATGACCTTATAGGCATAAAATTATAAATCCAGTGTAACTAATTTTTGTTGACTTGAAATAACCCTTCCTTATCCATTACTGATAAGAGCTTCTCATTTAGAATATCGGATTCTAATCTATGTGTTTTATCTACCTGGAAATGCAAATTATAGAAG
>LNC_000567
GAAAAAACAGGACATTCCAAGTCTATATTTCCTTTCAAGACATAAAAATGTCCAAGCACAAATATTTGGCATTACAGAGAAAATGATTATTACAAGAGATATATGGAAAATCCATATGAAAATTAAACATGAACAAAGTTCAAAGTAATACGACAATAATCACCAAAACCAATATGCTAGTCTAGGATCCCCAAATCCATCTGATTATTGTACAAATGGAGTATAAGATGAATCAGCCAGATGCTGTCTTCTTTTGCTGGAAAATGACTGCATACACAGGAACTGCAACACCAATGCTGAAAGCTGTGAACACAGCAAGAGACATTTTCAAACCCTGATACTTCATCTTGTCCAAGTTGTACATGTGATATGCATGCATGTACTCTGGCTCGCTATGGC…
>LNC_000568
GCTAGTCTAGGATCCCCAAATCCATCTGATTATTGTACAAATGGAGTATAAGATGAATCAGCCAGATGCTGTCTTCTTTTGCTGGAAAATGACTGCATACACAGGAACTGCAACACCAATGCTGAAAGCTGTGAACACAGCAAGAGACATTTTCAAACCCTGATACTTCATCTTGTCCAAGTTGTACATGTGATATGCATGCATGTACTCTGGCTCGCTATGGCCATGTCCGCCTCCCATCCTCTTCACGCCAGTTGAATGAAAACCTCTACTCACCTTCTGATACATTAGTCTACTCTACTGACATAGATTCGAGGACACAACTCTAATAGCGGCAGCAGTATCAATATTTCCGATGCATCTGCACCCACATAGTTATCAAAATTGCAATCACACGGG…
>LNC_000569
ATAGAAGGAATGGTTGGAGCTTCTCACGCGTCCCCTTCCCCTTCCCATTCTCTGTTTTTTTTTTTTTTTTTTTAAATCATAAAATACACATGCATATTTTCCTTTATTTTTTTTTTGAAAAAAATATACGGTTGACAATTTTTGAAAGTATGTGGCGTGCCACGTAGAATTGACTGGATCAAAATTAGTGTTTTGCAAAAAGGGCTAAACATGAGGGGGGACTTTGACTAATATTTTATAGGGGACTGAAATCGTT
>LNC_000570
ATCTTCCGTGTCTGCAGTTTGGACAGTAACAGCAATTTCCTGTGACAACCCTGCCATACTCCAAGCCTGTACCGCAAAAGGACAAATAGACATGACATGAACCATATTCTTATGTGCAGAATTGCAGCTCACACAATTGGTTGGACAATGGACTCCTTTATCTTGCAACCGTACACGAGTTGGGAGGCAACCGCGACACATGTGCCAAACCAAATTTTTCACCTTTGGAGGAACCTTTAATTTCCAAATAGCTGACCAATCGCCCGGTTTATGGAGATGAGACGTGCCAAGCATAATGTATTGCTACCATATACTTGCAACATTATCCCTTAAAGTTAGTGTCTTGTCAATTTTTACATATACTAATAAAAATTGAAAGAATATTTAGTTAGTTTTGTC…
>LNC_000571
GAAATTGTGAATATTGTTTTTATTTTTTTTTATTTAGTGAAATATTTTTGGATCATATTTATAATATAAAAAGAAGTTAGTCATTTTTGTTAAATTTTTGGTTAAAACATCTATGTTGCTAACAGATGCGCACACATGGAAAAAAATTCGGTTTGGGGGTACGAGTTTCCACTTGGACATTTTAGATAAAATTAACTCAAAATTTGAGATGACG
>LNC_000572
CTCCCTTGTCAGCATAGTTAATTATTACATCTCTTAATTGGTTTTGACCAAGATATTATATCAGGGGGACGTTTGTTTCAAGTTTACAAAATATGATCCTTGAAATAATTTTCCTGTGAATATAATTAGGATGAGAATTTTATTCTCGGGTTTACTGAAAAAATGAGTTTGGTTAGTATTTAAAGTAGAGTAAATTATACTCCCTTCCCTCAAAGATGTTTGAATTACACTCTCCTCCCCTCTTATGTTAAAATATACACTCCCTCCCGTGAAAAGTAAAAT
>LNC_000573
CTACATCTAGAGGGGGAAAGTAACCAACTTGATCAAAAATCCCTTTTCCTCGAACTTGAACAACATCTTTTGCAATTTTTGTGGCTTTCCTACTTAGTTGATGACATAAAACCAAGTTGGAGAACGACAATGTTGAGCACCGGACATTGGCACGGCGAGGATCGTTTTGAAGCCCATTCACCTTTTCAATGACCTCGTTCACTTTCTCCAACCAATTCAGAACATCTTTTTCAATCTCTTTACCATTTCCC
>LNC_000574
GGCACAATGACTCATTAAACTGTAGGATAGTTCAACAATGTTAATAACTAACAACATACGGTGTTTCCATTAATATTATAGGTGCGACATTGTCCTACTAAATAAAAAATAGCATAAAAAAACATCTACATTGCAATCATATCAAAACACTACACTAATTTAAATCTTCTTCTTTATGCGTCCATCCTTCACCCATGGGGAAAGCAGAACCCCACTTTTTACACGGTTTCTTGGCTTGTCCTTAATTATAGTTAAGAGATTTGATGCATGATGTGCTACATCATATGATACATTTGCC
>LNC_000575
GAAGAATTCAACTTGTGTTGGCTTAGGACCTTGGTGTAGGCTCGTACTCTTCTCAAGGTGTCAGATTCAATTCTTTCTGATGTCAATTTTAGTTGACTAGTTTGACTTCTTAAAAAAGTCAATTAGATACACATTCATAAATACATATCATTAAATTATTTCAAAAATATATATTATTTATTTATTTATACCTTTTCATTTATATTTATAGTCTAAATGGATTTTATTTAGGTTTCTGACCAGACAAATATATCTCCTTTTTAAGACAATATATGATGCAACTTGCTAAACTGATAATAGACTCACATGGAAAACAGAAAACCACACACCAAAGCCCCTCCTCCTACACAGAAGAATTCCACCAAACAAAGGAGGAATTGAACCAAAACTAGCACAACT…
>LNC_000576
TTGTGTATGCAATACTGGATTATAAATGTATAGGTAAGTTGAACTTTAGTACATATGTTTGTTTCAAATTTTGGTAAATGTTAATAGTAAAATGTCACTTCCAATTTGCACTTTTAAGGGCGCAAAACACTAAATACCAAAATTAACAACGGTAGCTTAACTTCGTGCACTATTTCGTATCCATCAACTGTGTTTTGAGGATCTCTGCACTCACTTCCTCGACATTTGGAAACAAGTGACCAGCACCTTGCAATTCATGGTATTGAATCCACGGAAGTTTTTGAACAATATATCGTTGCAGCGTAGCGGGGACTAGCTTATCATCAGCACCTTGCCATAGATGAACTTTGATTGTATTATCTGAAAAAGGGTTGTCAAGATCAAGTGGATCAAAATCCC…
>LNC_000577
GGAACTTATATACATTGCTTTTCAGAAAAGCTAATAATATGTCAGTCCAAATATGCTATCAACCAACTTCCATCAGGTGAACTGCTTACATGATGCCTTGGTATAAGGACAGAGAAATAAATACAAATCCACCATAAGTGAATAGAAATCAGAGATTATTTCTACCATATCCATTATATTCAACTATATGCTGGGACGGACTGAAAATAAAGATCGGAAACAATATGCTGGGACGGACTGCCAGAATGAACAATGTACAAGAGCATACTAATTTTGGCAACTCATGGTGGAAAACGAAATGCCATGCAAATTGTTAACACTCTTATATCCATGTGTAGCTTGATGTGTTTCACGATATTCCAGCATATCATCAATCCACAGACGACAATCAATGATGAC…
>LNC_000578
AAGACTTTTAAATAACTGCTTGGTGGGTAAAGTCACTCCAACTCCACTAGCTACAAATTTTGTGATGGAAAATGGAATAATTAATATTCCTAACAAGTTAGATATTACTGTCATTGCAAGAGCCAGTGCAGTATTTGCTCCAGCAAGCTGGGTAAGTGCAACACCACTTGATAATGTAGTTGGCATACAGCAAAATATGGCTAACCCTGTAATAAATTCTTGGGGTTGGAGCTGAATTTGTAATATTGCCCTGGAAAAGTATGGTGTAAGAAATAAAATAGATACTAGCCCAAAGAGTCCAACAGGCCATGCTTCTACAGCTGCACCAATTTCTTCGCTTCGCAACACCAACCCTGAGATAACAAAAATTCCAAACGGCCCAATTTTGGATACATGATA…
>LNC_000579
TCAGGAACTAACATGGAAGCAACGTGTGGTGGTGATGATGAGTTGAGTGGTGAGTCGAGAACAGCGACTCGGATGAGTGAGTTTGAATGTGAAGAAGTTGGATTGGGATTGGGTAGAGTGAATGTGATGAAGCGAGAAGGGGTTAGGGTTTCAAAGGTCGATGCATCCATCATCACAACAACACTGTTCTTTAGTTACATCTTC
>LNC_000580
AAGAGACAATGTATTCACACGGTAGTCAACCAAGCTGGTCCCCATCAAATTCACAAATTGAGGTGGAGAAAGAAAATATTAAAAAACGAAAAAGTCGTTGGATAGTAGTTTTATACATGTCGGACGACTTTAGGTTGTTAGAAAAACCGTTTGAAACTTCCCAGTGTAGGACTTATATTACAACCAAATCAGAAATAACAAATGAGTACAGCCTCCTGGTTTTCATTTTTGTTTCCTTTTGCTAGATTAATCAAGCAACAAAAGGGCTCACATGTCAGCAACCAATTTTTCCTCACCAACTATGGATTCAGCAAGAGTTCCCCGAGTCCACTTCTTCAGCATATCTAATGCAGCTTTGGGCTGGTCCATTGGAACCATGTGACCCGCATCATGGACCTT…
>LNC_000581
CGGAAGTGAACATCAACCGATAGTCGACATTGCTGGAGCACAGTAGAGAACAACGATAATTTGCAATACAGAACATCTAATTAAGCTCTCGATGATGGTTCAACAAAATTTAAGCTCCACAATAACAAACATGCATCCAAAATATTAACAATATATTATAAAGCCATGTTATTATTGATATAGCGCAGTCTGAGCCAAACTTGTTTATACATGGTATAGATAATATTTTTGGGTGAGTTCATACAAGATATATAGTCAACAGTTTGGACCCACATTCCTCTTCAAATGAAGATAGATTCTCTAGTGCAGCTTATTTGGTCCTGAATGGAGCTGAACTGTCTGGCTTGGAACAACTTGAAGAACACCTGGTTGTTTTGAAATTTGTTCAACTTGGTGAGG…
>LNC_000582
TGCCAAGAGTTTTTGGATATTAATCATAAGCATTAATAATTCTAAAATAATACTAAAAAAAAAAAGGGGAAAGATTTCTAACTATTCTTAGCACGTTAAGTACTTCGTTTTGATACGGGTACAAAAGAATTCAGAAAAAAAGAAGTAAAATTCGATCCTATGTGCTAAGGCTCAGCTTGTCACATAAGGAAAATAGAAATGCATTAAAAGCTAAAATTTGACGTAACTTTTGTAGCCAAATTCTACTGTCCTTCATTCGGCTACAAGAAATATTCTAAACGAAGACAGTATTACAAAATTTTCTGAAAGGGAGTCTTTATGGGGATGCAATGTTTCTGAAATCCAATTAGCACACCAAATCATCCTCCCATTCAAAGATCCAAACCCTAGTTCCAAACA…
>LNC_000583
GCCTTGGAAGGTACGAACTGAGGTGAAGGTTGAATAGAATTAAAACCGAGAGTATAATAAATAAAAGAAATATGAAAATAGGGGGAGTGAGTGAATTTGGTAACATTTGCCTCCACTCTTCACAAAATCCAATTTACATAGTCATGGAATTTAGTAACAACCATCACCTATGTACAGAGTTTGTGAATCTTTCACATTCATTATAATTTTAACATTCAGGTTACATAACCATAACTGGAATATCATAATCATAACTAACAATGATTTCCTTGATTTACAACCCCCCTTACGCTATCGATTTCTCCTAAAAGAATCAGAAAAAACTATGTATACTCGAATAACAAATCAATAATTAATCCATGCACACACTACAAGCAGCATTTCTATAGACTATAACAT…
>LNC_000584
CTTATGTCCTGGAAAAAGAATGCTTTAACCATTCGAACAGCGGTGAGGGCTGCGACCCTGATTATGGTACCACATGCATTGTAGAGGAGTCTAGTGGAGGTGTCGAGTGTTGCATGAGTTGCAGTTATTGGTCTTATTTACCATTTGTTGTTGATGTTGATAATGAAGATATTTATATATGTTGATGAATTATTTTTATGATAGGGTGTTAGATTCAATTGATGCATTCATTATCTATATTTATTGTTGTG
>LNC_000585
GATAAGACCAAATGTAATTGAAAATAGGAAGATGTGGGTTGAGTAATGAATAATGTTAGGGATAATAATAGTAGTGAGGTAAAATTATTGAATTACTTAAAATTAATAAGACGAATCTTTAATGGAGTAAATGGTGTGAGTAAAGACTGAGTTAAAAACTGTAATGATGGTGGGTTTAAGATAAGAATCAACTAGAGAAGATTAAGACTAATGTAAATATGGGATAGTGGTTTATAATAATTGTTAAATAATAAAG
>LNC_000586
TAAATGAATTATTTTTTGAGTGATATTAACATAAATATCAATTCAAACAATTTATGTAACTAATTGTTTATACAAATAGTTCAAACCTTTAGAAAACAAATACAGAGTGATAGACTCAGGTCTCATAAGGTTTCACTCCAAGCAATCAGCATCATTCCATTGTATGTTTCCATCAGCATAAAGTCACTCAAATGGCCACCCAGAATGTTGTGCATTCTGGCTATTTTCAGGTATACCTGGTGTTAGTGAGCTGCTTCCAGTTGCTCCGTCGTTACTTCTAGAATTAGAAGAGCCGAAAGGCCACAAAAACGAAAAAGGGTTTCTCCTTCTTCCACTCTGCTGTGGCAATTCTTGACGGCAAACAGGGCAGGTGTTATGCTGAACCAACCATGGTACAAT…
>LNC_000587
GTAAAAAAAAAAAAAAAAGGTATGTTTTTGCCAATAGACCTGATTGATACATGACAATAACATAATATTAAAAAAAAAACACAAATCCACGTTGAATAGATACGACCCTTGATAAGAATTTATAAGAAAAACATTTCTTTTATTACAAGTCGGTTTTGTAACGGACCCATGGACCCATGAACCAAATAGACATTGCAGCTTTGACACTCTGACAATCAGAGTTCTTGGTACGATCTCCAACTAACTTCAATGTTCCTCCAGATTTTGCGGATACATATATGATCGAGCACC
>LNC_000588
AAATGGTGGAGTTGCATCAATACATGAATGGATCAAAATAAAACCTAAAAAGAATGAATATTTCCATTTGAGAAGAATAAAATGATATTGAAAATTAAAATTTAAAATTTTGAAATTTTAAAATCAATGGTGTTGGTATCTCTAAAAAAAAAAAAGATCAATGGAGTTATTAGGCAAATGTGTGTGTGCCATTGCCACGAAACTCAACAGGTTGAAAGGGAAGGGATGAA
>LNC_000589
TGGCAACAATAAAAATTTCAAACCCAAACGAATAATGGTAACCTTCACTCTTTGAAACAGTTGCAAGCAACGACAAACAATATCATCAAATCAAGAACAACATTCTACCAAACACCAATCGTCTTCATATTTTTCTTCTTTAACTTGTTCTATAATCAACCGAAACCCAACTGTTTCATCTATGGTGGATGAATGATTGACATAATAATCATTGTCAACGCTTACATTTTC
>LNC_000590
CAGTTATCCCAGTAGGTATATGATGAATGCAAACTATACGCTGAGTTTGTCTTTTCTGCTCTCCATGAATCAAGGGAGACGAGATAATCAAATCCTCGGAATCAATCTCAAGATCAAGAGCTTTCTCTAGGAACAATGGAATAACATCAACAGTTGCAGTGCTAGTCTCAAGCTGAGAAGATTCATTCGGAGAACCCCTTATGAGGTGGTGAACTCCTTTTTCCCCCAAAAGATAGCCATAAGCACATTCAAATTCAAACTCTATAGTTGCTGAATTGATTCCTCCATTCTCGGTCAAACACCTGTCAACAATCCTTCCTTCATAACCTTGTCTTTTGGCCCATCCAAGATACATTTGTAGGAGCTGTTCTGCCCAGAGCTTTGAAAAGATGCCAGTAG…
>LNC_000591
TGCATCATTCAGGAAATACACCTTAAATTTCTCTTCATTGCCATTATCAACACAAAGTTTTACATCTACGAAATCATATTGCTTGAGGTACATTCCAAAGTCTTCATCAACTTGTTGTATAAAACATATAAATCGGATATATGAAAAATAACAAAGGAATGGTAACATTATAAAGAAGTGAAAATAGTAAAGAAGAAGAAAAACCTTCATTGGGCTGA
>LNC_000592
GTAGTGTTTCCAAACTCCCTTGAACTTTATTCTTTTGTATAGTTTTATTGTAAAAGGCATGGTCAAGTAGCTAATTCTTATTGAAAATATCATGACACAAAATTTTCATTATCTCCTCTTATTTGGTTGATTCTTGTACATGAAAGCAAACTCTTGTGTTTTAAGTCTTCTTGATATACCCACATCTTGTTTTAAAGTGAAT
>LNC_000593
CCGTTACCCAAAAGTAATTAAATAACAGATATTAATCAGAGTTAAACACCAACCGGGTAAGCTACATTGCAAATTCAAAATTCCTTAAATAGAAAATAAAACTATTCAATTCAACATGTTTAATAACTTCAAAATCATGCAGCGGAAAGTTTGCATTTCAATAACAACAACAAACTGTTTAAGTCTCCAACGACATCTTGGCATTAAGC
>LNC_000594
GTGCTATTGACAGTCTAATGCTTTTATACACTATGGAAAGGTAAAAACTGATAACAAATTTCAGAAATTATGCATGGGCTATGGATTTTCCACATTTCATATTACTTGGAGTGATATCTCAACTATGTCAGGAGTGATAGAATTCTATAAATAAAAGTCACTAAGGTTTTCCAAAACACGAAAAGGTGTTTGTCTTTGTTTGTTTTGAATTATATAGTTCCAATGAATACAAACTCAAACAATATCTCCAATAGAAACTTTTAAAAAAGATTTCACAAAACATGAGCACAAAGACTTACAACATAACATGCATACCATTTGTCCAAATAGAAATGTTCAATTTTTAAAAATAAAAAGAGTGATCCATCAAACACGTAGAAACACCCCCACATATGTCAT…
>LNC_000595
AAAGCATATGTACAAAGTATTTCTACGCTAAATTCAAGCTACATTTATCACATAACACAACAACCAAAAAAGACGACCCCAGTTACAATATTATATGCAGCAGACATCACACAACAACCAAAAAAGAGAACCCTATATTCAAGCAAAGACAAAAACGAATCTTACTTTAAGGTATTCTTGTCAGGAATCTTCTTCTCTTGTCGAGGACCAGAGCTTTCACCAGTGTCCTTTCCATTCAAGCCTTTATCCACCCACTTCATCTTCTCCAAAAATAGTAACACAAACCCTAGATCCGGAACTCGAATTACGTACCTGATAACCGAAATTAGGAACTCAAAC
>LNC_000596
CTCCAACACCACTTTCCAACAACGCCGCATTAAGAACTAAAATTAAAGCTGAACATTTGGTAACATATTTACTGATAAATTGTACTCTAAAGAACTCCAAGTTGAGCAATTTTACAATAATTGATAAACAGAATTTGCTATTACAAAACTTTGATTTCGTTAAACTTTTTCCAATTCTCACCAAGTTCCATACAAAAAAAATTTAAAAAAAAACTTTTGCGAAGTACCAAAATGCAGAAATAAAACAAAATCCATGTGATTGGTCATAGGTTTCGTGCAAGAAAAAAATGTATGTATTGTATGTAAACCGCGTCAATATAGCGGAATCGCAGTACATAGTGGAGCTATGGTGAGTTGAATTTTGCGGTGGCGGCTTTTGCGGCCGAAAATTGCAGCGGA…
>LNC_000597
ATTTATCATTAAGCATCTGAAGATTATAATGTTTATCAGCTCTCAATTCCTGAACAGCAGCAGGATTCTGAAGAAACGCCACAAGAGGTGCAGCAGCATCTTCAAGAGACTTAAGTCTAGCAACAACGTCAGCCCTACGTTCAACCATATCCTGAGGAACATCTTCAGTTTGATAAAGAGTTTTGAAAATGTCCATAGCATAATCAACCATGTTTGTGTTGTTTAAGAGTTCGATCTTAGCCTTAAGGATGTGGTTATCATCGTATAACTGTCGCTCTTGAAGAAACTCTAAGAGTGGGAAGACGAGATGACGGTCGAGGTTTGGTGCCATTCGCGGTGTTAGATCGTATTCCGCCATTCTTCGTCTGGTTTCAGATGCGGCTGGCTGGC
>LNC_000598
CAAACCTTGTTCTTCTTCCCATAACCAAACCACCATCATCTTCTTCCTGTAACAACAAAAATTAAAAAACTAGGAAGAATAATCAAAATATTCATCTTCAACAATCCAAAATTCATCATTCTTTCATTCATTAAACCTATATTTCTCTCAAATTTAAATCCAATTCATCTTCTTACAAATTCAAACCTATAACAAAATCAGAAGCAGCAAGGGAAAGGGAAAAACAGAATTGCAAACTAGCAAGTTGATACAACAAAATGAAG
>LNC_000599
GTGGGGAGGTGAACAAGATCATGTATATCTGTCCAATGTTGGAAATCAGCAATAGAAATTCTAGCAGGGATAAAATTACCACAATATGCATGTGCACCTAAAATCACATTGAAGTCACCAATGAAAGCCCAAGGGGCATTAAAATGAGATTGCAGCAGAGAGAGCTTATCCCAAAGGTTTCTTCTTCTCAAGTGATCAGTAGAGGCATATATAGCAGACATATACACTAGGTTATTATCAACAGTGATACTAAAAGAAACTTGTTG
>LNC_000600
GCTGAACAGGGTATTTTGTTTGAGACATCTTGTGTTGGAACCCCCCAACAAAATGGGCGAGTAGAACGAAAACACCGACATATTCTCAATGTTGCTCGTGCCCTTCGGTTTCAAGCAAACTTACCTATTGAGTTTTGGGGTGAATGCATTCTTACAGCCGGTTATCTTATGAACCGTACTCCTACCACAATACTACAAGGTAAAACCTCATATGAAATTAT
>LNC_000601
GGGTTTCTGCAAAAGAACGTAACCGCAAACTGTTGCACTAGGGTTCTATTTATAGAACTCCTTATGTGCTTTGCAAGTCAAACTCGTTTTTGACTTCATTAAGCCCAATACGAGTTTAGTAAACTTTGCTAAATCATTAGCATTATTTACTAAGCGCACCCTTTATATAAGTCGTACTTATACATATCTCTTTTGACTGTTCTTTGTGTGTGACCCTTTAGGTTC
>LNC_000602
GGCACAACATGACCTTAGAGTTTTTCAACCTGCACTAATTGAGAAAATCGAACAGTTATTCTTCAGGCATGGGATAAGCCACTTTCGCCTTCTAATCAAACTAAGATTCTGAGATGACTTCATTATCATGTTTGAGGTGTCCAGAAGCTTCTACCATCTGCCATTCAGCGACATAAACTTTTTCTTCAACATACCGTTTTTCGACAGCATCCACAATAATGGCTTCCAC
>LNC_000603
TGTCTTTAGGTGCTCTGATACGTAACGGGATGGGAATTTGTTATTGCTTTCTATTCCTTACGTATTGTTTCTGAAGAGTTATGACTATGTTTTTAGAATGGATTTTTATGACATAATTGTAAAGAGGCTTTAGTGCCAAAGACTGTTTTGATTATTGAATAATTTCCGCTGCGAAGTATTAAAGACTTTTTAGTTATTGAATTTTAAAGGATAAATAGTTATTTATACAGTTTATGATTTTAAGAAAAGAATGTGACATTCCGTTTAGGTGAATTACTCTGATTAAATAAATGAAATTTTCACGTTG
>LNC_000604
AAACATCAAACAACGGGATATCACATATAACGTAATCCAACAGTTAAATAACAATTTAACCAATATCTTAAACATTGCAGCGGAAAATCATAATCATAATTCATGAAACGTTTTGGCACGCAGGCCCAACAAGTATCTCAAAAGAGTTAATCAAAACAGTAAATATTCATGGCAGTTCACGTAAGAGAATGAAGCATGTTATAGCA
>LNC_000605
GTAAAACCCTAATTTCCAACGTTGATTTAATAAATAATGCGGATAAATTTAAACAAAAAGGATGTTACACATACTCATCAATCATTCACTCGAATAATAAATAATACGTCATATTTCAGAATTCGAAAAATACTTAAAAAATATTTCATAAAATAAACATGTTTGATCCTCAATCGTCATTCTGAAAAATATCATAATGATTTCAAATACTTAAGATTCCTAAAATTAAACATTCAACGTTTGACCCCATCCCTAGTGTTACTGATCAGAGCACATGATTATTCAACTACATAAATATTTAAATAATAGATACGGAAGTATATTTTCGTCGCC
>LNC_000606
TAAAAAGACAGTACAATGTTCAAGAAACAGTTCCTTTGGAATCCTTCATATCCAACTCATGTTCTGCTACCATAATGCATGAATCTGCTTCCAGAGATGAGATTGAGGCCTTATCTTTGGTCGATAGTTCCTTTGGCGAATTAAGCATTTCTGTTGTGCACTGCACGTCTGGCGTTATCCCGACCTGATCTATGTCATGAAGGGCGGGTGATACATATTTTGCCACTGTAACAAAGAGGGCTGATCCATCATGAAGCTGAGTTACACTCTGAATCTTTCCTTTTCCAAATGTTTTGTTCCCTACAAGAATTGCTCGACCGTTATCATGTAACGCCCCAGCTAAAATCTCGCTGGCACTTGCACTTCCCTCGTTGACAATCACTACAAGTGGATCATGTG…
>LNC_000607
TGCGGTAGTGTAGTTAAAGTGAAAATTTTATGCAAGAACATTACTAAATTGATATTTAAGTATAATATTCAGTATTGATTATTCATTCAATATATTCCTTTTTAACTTTTTTAAAAAAACTTTTTTTGATCAAAATGTCTCATATGAATAAGACTAGTCAATGTTATGTTTGAAAAAAAAATAATAAAATGCATTTAACAAAATGAAAATGAG
>LNC_000608
ATTCTTCTCATGAGTTCTCCAATCTCCTCTAACAGCAAAAGCCTTACCACATTTTCTACACATAAAAGGCTTAATCCCATGTTTCCTTTTATAATGTGTTTGAAGTGTTCTGAAATCTTTCAATGGCTTTGCTCTTGGGTGATCAATGTTGTTCCTGCAACCTGGTGAACAACAATAGCAAGGAAGCCTTAGCATACCTGTTGGTTGTGTACCTCTTAGAGATTCTGGTCCTTTTCTGTATTGTGATCCA
>LNC_000609
GTCTACGGAGCTGCAGAGTGTTGTGTAACATATGAGAATCGTTTGAATACAAGAGAAGAATTGAACACGATAGTACTTATGAGATAGCTCTACATAATGGATAAGATTTATGAGTAAAAAGGACAATTGCATGGTCCGTCTTTCTGCTATGTTTGTACTGTCCTAGAGTTTGCCCAATTCCATGCAAAAGGGCAGAGTGCTGTAAGTAAAGGAATGATTCAGCCAATGATAATGGATTTGAACTTAAGATCATTTCCAATGTTTTCTATCCTGCTCATTATAAGCTAAAACAACTGTGTTGGATTATGTGAAATTTGATAATGTCTTCGTTGTTTTTCATGTGAAAACATAGTGTGTTTATGCATTTTTAGCACTTGTTTATTGCTATATATTTACTTT…
>LNC_000610
GTTGAGTAGGGAAAGCGTTCGATACAACCGGCATGAAGACATGAAAGAAATTCCAAATCACATAGTCAAAGTATCACAGCTCCCAAATAATAGAGTAGATTCAGTAAAGTAAAACAGAACAGTTGTAAATCATCACAGTGCACACAACTTAATTGAGATTTTTCAGGTAGATAGTTAGTGCACCATGCCCACCCATAGAATGGCCAAATATGGAAGCTTTTGATGTGTCAAGCTGTGGAAAGTTATGACTTAGAAGCTCTGGCAATTCCTTGACAACATAGTCATACATGCGCCAATTCTTCCATTTCTCTTGTGTAGCGTTGAGATAAAATCCCGCACCAACACCAAAGTCCCAGGAATCAGCTTCACCATCAACATTCAAGCCTCTTGGAGAGGTGT…
>LNC_000611
TTTTCGTTGATGGTTTCTTTATCTCTTGAGAATCAAGCAGTGATTGATAAGCTACAAGTGGTATGCGACTTTCCTGAAGTTTTTCCAGATGAAATTCCTGATGTGCCTCTAGAGAGGGAAGTCGAGTTTTCTATTGATCTTGTTCCTGGAACGAAGCCGGTGTCGATGGCATCTTATCGTATGTCTGCTTCCGAGTTAGCTGAATTGAAGAAACAGTTAGAAGAATT
>LNC_000612
AAAAAACCACCGGGGGCGCGCTTTCCATTTTGTTAGTTTTATAATGCTACGGATATATATTATATTTTTAGTACATTGTACATTAAAAAAAATATTTTGACCCCAAAAATTGGGGAGGCCCGGCTCTATAGAGCTGTTTGCACCTCCCCAAAGACGGCCTTATAATCACAGTAACACAAATCTTACAAGAGAAGTATATGGTTATAATTAGTCACATGCTTTTTGACGTAGACTACATGTTAATTACTGAACTCAGC
>LNC_000613
AAATAAAAGAATCACTAGTCACTCAAATAGGTTCAATGTAAATGAATCACTCGTGAAAGAATGCTTCTGATGCGGGCAGGAAATTCATTTTGATGTGAGAGTTTGTCATCTCGAGCACATAATCCTGTTGTGCTCATGTGAGAGTTTCTCTACCTTAGATTGGACGCTAATACCTTACCCAAAATAAAAAACTTAAAACCAACCTGCAAAAGATGATTTTATTGTTCAAAAGAAACAAGCATCATTTACATCCCTTGGTAAAAGAACTTACTTCTTAAACCTTCATAAGGTTCCCTCCCTATCTTTAGATGTCAACTTATGACAACAAAAAACACTTATATCCCAACAATTCACATAATGTAACTTCCAAGAATGGTATTCAACAACTCAAAATTGTAT…
>LNC_000614
GGAAAACTTAATGAGCAGCGGAATCTCATTCGGCAAAAGAAATGTACCACACAAAAATTTGTTTAGGCCTTACAGCCCTGTATCAGCCTCGTGTACCACCTCTGATTGCAACACCGACTCAAATTGAGGCACCGACCAAGACTACGGTACCGGCTAAGGCTTCAGCACCAACTAAGTCTATGGCATCAGATAAGACTTTATCACGGGCTCAGATTGTAGGACCAACACCATCACGTATTCATTCCTCT
>LNC_000615
AGGAAATCCACTATAATAGTATTAATTCAAAGTCCTATGTGAACAACCTTCAGTTCACTGCCTTCTCACTTAATCACTACCCGTGATATTTCTATATAAGACTCTCCTAGATATGAGACCACTCTCACTTTCTCTCAATCACAGTCCCTGTGATTACAACAAAAACAATCAAGGTGGAGACACACTCCAATAAACAAAATATTCTCTTTGTTAAAAGCTTTAGAGAGATTC
>LNC_000616
CAAATCTTGCATGCAAAATCTAGTGTCATATTCGTGTTCAGGACAAAAAAGGATATCTAAAAATGTAAAAAATTTCGAAATCGGAGAAGTTTGCTCAACTCCGGCGGCGGCGCCGCCACCCTTGGGCGGCCGGCCACCACGCCGGAGGAGCAAACTCCACCGGAGAAGATGAAGATCATCCTCCTTTTTCCAGTATCCGGTGAGATGAGAG
>LNC_000617
ATTTTTAGCAAGCGTCTAATATTTTGTTTGGTACCTGCACAAAAAATTAGAACGTCGTCTGCATATAAAATGTGTGTAGGAATAGAGGTACCATGACAATATGACATAGGCAGAATCTTGCCCTCGTAAGAAGTCATGCAAATCGCCCTGCTCAAAACCTCTTCCGCAATACAAAAGAGAAGCGGAGATAAAGGGTCCCCCTATCGGACTCCCCGAGAAC
>LNC_000618
ACTTTAATCACTTATACTGCAAACAATTTTACTAATACGGAAAGTATTGCTAACCTTAATCACCAGTTTGGATTTATTTGCTTTTTAAAATAATAATGGATAGCACTATATTATTTTCATGAGTTGTGGATCGGATTTTTTGAAGTTTGAATTAGTGAATTCAATTGCTACCGATGATCTTAGGCTTTAAAATTAAATTGAAATTGATTCACA
>LNC_000619
GGCGTTCCTCAGATTAAGTGTGTCATGGTGTGGGAAACATGTCGGTATCCGACACCAACACGACACGGACTCGCCAACACAACTAAAAATTTGAAGAAAAAAAATCACATAATTCAGTGTATTTACAAGCGTCGGTGTCGGACACGTACTCCTAATCCTAATCCGAGAGTGTCCGTGCTTCATAGGATAAAGGTCTTTGTAAGGTCCTTGTTCATTGTGATTCTCAGTTGGTTGTCCAACTTTCAAATAGTGATTGTGATCCCTCCCATCCTTATTCGAGCATGGTGGAGCTATGGAATTCGTCGACGAATAAGGATTGGGAATTGGTTCTTGTTCATAAGACCTATTTTTTCTCATGAACATAATACAAAAGCAGAGAATATCGTGCAAATAAAAGAC…
>LNC_000620
GTACAATTTAATCTCGTCAACAACATCAGAACTGCCTTCCTTACCATTGTAAAAACCAACAGTTACGCGATCGTGCCCTTTGTTAACATACTTGAACAGATACTTGATAGACCTTGTTTGGTTGCACCACTCAACATTAATATGAGCATTATACCTTAACAACAAATATCTGTTGTATGGAACCACATACCTGTTGTCAACAAATG
>LNC_000621
GACATTTTGATCCCTTAAAAGGGTATGTAGGCAAGAGGTCAAAACCTCTCCAAGTCCAATAAAATAAAAATCCAAACACTCCTCCCCCCATTCTTAACATAAACAATTTCTTTTTAATAAATAGCATCAAAAATAAAGCGTAGACATAAAACTAAGAAAACGGTTCCTATAGAGTACTATAGTCATTACGGGTGCCTAACACCTTCCCGTAACGAAAACGACCCCCAAACTTAGAATTTCTAAGGGTTTTCTCAATTTTGCCCTTCCCAAGAAAAAATAGAGAATATTAAAGATTGAAAGGTTCAAGCCTAATTAATGACTTGAT
>LNC_000622
GTTTTCTTTGATGGCATACTTGTCATTGGAGAATCAAGCTGTGATTGATAAATTGCCGGTTGTGAATGAATTTCCGGAAGTTTTTCCTGATGAGATTCCAGATGTGCCACCAGAGAGGGAGGTTGAATTTTCTATCGATCTTGTTCCCGGAACGAAGCCGGTGTCGATGGCACCTTACCGTATGTCAGTGTCCAAGTTAGTTGAATTGAAGAAACAGTTG
>LNC_000623
AAAATATGAAAATAAAAATGTAAGGCAACATCGTAATTGAAGAGTCAAATAGTCAAATACTAAATGCGTTAAAAAAAAAGTAGTCAATACTATAAAAAGTAAAAAGTCAAAATATTAATAATATACTAATTGATATTAATTTTGGTCAAGCAATCAATCGATTCTCGGTTGGTGGTGGATCAAGTTTAAAATTCAAGTCGTAATGTTTCAG
>LNC_000624
GGTACCACATGCATATAAGAGGTCTAAGTTGCATTGTCTCATAGTCGAGTCAAATAATGAAAGATGTTAAGATGTTATGTGAATTACGATGCTTTAATGAAGTGCTTACTTGATATAAATTATTATCAACGATGCTATGATGTTTAAGATGCTATGTTGAAGATGTTTATGTTGTTGATTACGATTGTTGAATTATATTGATTAATATTATTGTTTTGTGAAATCTCACCCCTTC
>LNC_000625
CGGCGCCCTCTTAGGCTGAGTACACTGTGAACTAATGTGACCCTCTCCGTTGCAATTAAAGCACACAATGTCCGTACGATTGCAATCAGCTACAACATGACCTTTCTTGCCACACCGGACACACTTCTTGATTTCCTCAGGGCAGACGTTGCTTTTGTGGCCTTTCTCACCACAATTGAAACACACAATCTCTGCAGCATCCTTCTTCTTAGGCCGCCTAACATCGACCATCTTCTATTTCCCTTTATCA
>LNC_000626
ATGTCTCCATATCTTCAATACAAAGACTACGGCCGCTAACTCGAGATCATGCGTAGGATAATTCTTCTCATGAACTCTCAACTGTCTTGAAGCATAAGCTACCACTTTACCTTCTTGCATAAGCACACCTCCTAAACCCAACTTGGACGCATCACAATATACCACAAAAGGTTCATTTGACTTCGGCAAAATTACACTGGAGCAGTCGTCAAACGCTTCTTCAATTCACTGAAACTGTT
>LNC_000627
GCACCATTCATCTGAGGTCTATAGGGAGAAGAGTTATGATGCTCAATTTTGAATTCTTCACAAAGAGCTTGCACCACATTGTTGTTCAGGTTTGTACCATTGTCGGTAATGATCTTGCTGGGAACACCATATCGACAGATGATGTTGTTCTTGATGAACTTAGCTACCACTTGCTTGGTCACATTGGTATAAGATGCTGCTTCAACCCACTTGGTGAAGTAGTCAATTGCCACTAAGATGAAACGATGA
>LNC_000628
ACCATCAAAGACTAAACCCCACTTGCTATTGGGATCTGGACCTTCACCAATCAACGGTTCTTCGCAGTCTTTTGATTTCAAATACATGATCTCTTCATCGGGGAAATCGAACTCAATTGGTTGATAATCATCAAGAGGTTGGTAGGCAAGATGATCAGCAAGAATGCTACCTTTGATTGCCTTTTGAGTTTTGAACACAATATCATATTCAGACAATAGCATCTGCCAGCGTGCAACCTTCCCAG
>LNC_000629
ACATGACATGGTTTTGAACCTTATATTTATTACTATTTCCCTGTCCTCTTTTTGTATGACAAGGAGAAACATAGCTCATTTCATGATCTAAGAATTGATACGAAGATATATAAATAAAAAGATATTGTATACGTTTTTAAATCACTATGTATACTCTATAAGAATTATAAAATTTATAAAAATAGATATCAACAATACTTTGTCTATCCAACAAATTGTCATGATGAATTATTT
>LNC_000630
CAAAGTAGGTTAGTAAAGTCCCAACAACCTCATCACTTGTGTAACGCCCTAGTCGTTATTTATTTATTTATAATTTATTTAGATTCTTTTAGAATAAGTGGGAATTATTATTATTTTAGAGTTTGGGGATTAAATTAGAATTAATAGAATTAAGTGGAGTTAAGTGTAATTGGGAGGTTACATTAAGTTAGAGAAAAATAGAAAACTGAC
>LNC_000631
AATGAATAAAAACTAGGGGTGTGCAAAAATGTGGTTAACTCAATTGTATTCATAAACTGAACCAAACTGAACCACAAAAAACTGGTTGAGCCCTGCTAGTGCCTTTGGATGGAGGTAAATGTAATTACCTTTGTAAGTGCTCTTTGAGCCCGAAGGTCTTCTCTGCCTTGGACTGGGGCACCATCCCCTCACCCTAAAATTTATGTAACAAAAAAAAAATAACAAGTTAAAACTGG
>LNC_000632
CAAAGGTTTACCCAAATGTTTTTAGACATGAAAAGATACTCAAATCCATATACAAACTTGAATCAAACATTATTTTAAACAAAATCACCATTTGACCCATTTTCTCAAAACAACAACAACATCTCATTTTTCATCATCAATCCATAATTAAGTATACCCAAGTTATAATTCACTCACAACAACATGTTTTGTCAACAACAACATCCATTGAAA
>LNC_000633
GTAGACGTTGTGCAGGATTAGTTGCTCGTGGTTGCTTGGTTAGTGGGAGCTATCTCCTATCGTGTCTTAGAGTCTAGGATGGCTCTGATCTAGGTGTCTATTTTGATTATTTAGATTACATGTTTTGGATTTACGTTTGGATATTACCCATTTGTCGGGACTTGGAGATCTTTGATGTTCATATATTTGTGAATATCATGGAGATCTTTG
>LNC_000634
ACCAATTAAAATGTGGAAAAAAAATATTATAAATATGATCAGTCATTTCAGCTTGGATGATGACAGGGTGTGATTTCACTCACCACATTGTCATCAATGAGAAGCTGGTAGTTGAACTTGCTGAATTCAAATAGGAAAAAAAAAAATACAATATTGAACGATAAAAATTACAACAATAACTGGTAGCTCTCTACATGTACAATCTATGAAAATGCTGATCAGTTCAAGGAATAGCTGTCAAAATTGACAGCGCTATTCAGCAGGCCAATGTTGAAAACAAAATTGAATCACAGAACTCGGTTATCACCCTTGAATGTTTTTATGTACTTCTATATATTTGCCTCGATGAATTCTCGGTATTCTCTCTTCATTTTAACTCCTGAAACAGTCTTAAGATTC…
>LNC_000635
AAAAAATATTATAAATATGATCAGTCATTTCAGCTTGGATGATGACAGGGTGTGATTTCACTCACCACATTGTCATCAATGAGAAGCTGGTAGTTGAACTTGCTGAATTCAAATAGGAAAAAAAAAAATACAATATTGAACGATAAAAATTACAACAATAACTGGTAGCTCTCTACATGTACAATCTATGAAAATGCTGATCAGTTCAAGGAATAGCTGTCAAAATTGACAGCGCTATTCAGCAGGCCAATGTTGAAAACAAAATTGAATCACAGAACTCGGTTATCACCCTTGAATGTTTTTATGTACTTCTATATATTTGCCTCGATGAATTCTCGGTATTCTCTCTTCATTTTAACTCCTGAAACAGTCCTGCAAAATCAACAGCAGTCAAAACTA…
>LNC_000636
CTTCGGTCCTGGAGTACTAGTTGCTCAACAGCGGTGAGGGCTTCGGTCCTGATGAATGCTTTAACCATTCAAAAGCGGTGAGGGCCTCGGTCCTGATTGGTACCACATGCATAATGCATCTCATTCAGAAGTCTAAGATGGTATCTTAGCAGTGGTCATGTCATTTGCATGAGTCTCGGTTGTTATTTCAGTTATTATCTGGTTGATATTGATGTTGGATATACA
>LNC_000637
TCAGTTAAGAAAACTCTAGGCCAGACCTTGCCTAGTTAAACCGATCTCATAGTGATAAAGGACTTTGAATTAAACTGTACAGATACAATTGTAATTGACAATTTAGTTTTGACCAAAGTAATGAAGCGAAACGCAATGAAATGAAACTTAAAAAAGATAAATGCTAGCAACACATTTTAACACACATTTCAACACTCTTTGATTGGTTAAAATTCACATGGATCTCATCAAATCAATTGGATCCCATATAAATTTGGCGGATCCCAAAGAGCATGTTAAAATGTGTTGCTATTAAACATTACTCTAATTCTATGTTATTCCACCGATCCAAACATACCCTTAAGTTTCCGTACCTTATTATTGCTTTGATTTTGTTTGTTCTGTATAAGAGAGTGCAAC…
>LNC_000638
CACCATTCCATCCTTGCAGCCCTTGTGGGTTGTTTAAGGTCCTGTACATATCCTGGAGAGCTGTGACTGTTTATCAAAAAAATACAGCAAATATATAGTGTTAGTGAGAGATCCTCGAAAAGTTATATATGCTCCAAGTGATTGCCAAACATGTAATTTTTTGTTTTTCTCATATACCAATCTAACCTTTTCACAAGTACATGAATATTCCAAAATATATCAATTTAGC
>LNC_000639
GTTAAACCTATCTTATGTATCATGACTTTTATTATTGAAATAATATATGGCACTCTTTATTATATTTAGATAATGTTAATAAAGTCCTTAGAATAGAAAGTTCGTGTAATAATATATTAAGTGTGACTTAATCATGAGATTACATTATCTTATAGAACGCTATTCTTAAATATATATATTCGTAGTCAAAGCTTTAATATGAATAAAGGATAATAATAAAG
>LNC_000640
CAGGTTGTTCATCAAGGATATTGAGGTTTGGTTTGCAATATCAATTTTGTTTTTATGATTCTATTTCTTTTCTTTCAAACCTTCGTCGTGCAATTTCAATTTCTGATTGTTGGTTAACACACAACTATTGATATTGCTTTAATCTATTTTGAGATAATCGGTTGATGCTTTCAAATTAGAGTCAAGATTATTCAAATCAATACCAGCGGTTGTTTGTA
>LNC_000641
CAGGGATCTTTCTCTTCACCCATTTGGTTGGAGGAGCAGAATATCCAGATTTCTTGCCACCTGAAAAGACCCAGGTATCAGTGGGGGACCTCGCAGATGGGTTGAAAGTTCCCCTCTAGTTTTTCCTTTGAGAATTTCCAGCATAATGGTCTTTGCGCGGGACACCCCTTTTGTCGAAAGCAAATTTAGGGCGATTATCTTTCCACTTGCCTCTCCACTTTGTC
>LNC_000642
GGATTTGTAAAACAACAAGACTAATTTAATTCCCATTACAAAATTGTATGGTTTGGTTTTCTGTCAGTTATGAGTATTGAGAATGAGACCCTTCAAAAATGGTAACCTCAATATCTTTAGGACTAATTGGTGTATCATTGTTTGGTGTATTGTCCAAATTTTGAGTGTTCAATTGGCAAGTACTATTTGTCTTCTGTTGTTGGTCAAACATCATCTTCAACTGCTTTCCTTGTTCCTCTATTCGCAACTGTAATTTTCGCTGTATCTCTAGTTGTTCATGAAGACGCCTCTGAACGTCTAGCTGCAGCTGAAGTGCCTCTCTAATTTGCAAACCAGATTTCGCATCAAGGTTCACATTCTCTACATGAGTTCTTTTCTCGGATTTTCCTTGAGCTGGTT…
>LNC_000643
TTTGTAAAACAACAAGACTAATTTAATTCCCATTACAAAATTGTATGGTTTGGTTTTCTGTCAGTTATGAGTATTGAGAATGAGACCCTTCAAAAATGGTAACCTCAATATCTTTAGGACTAATTGGTGTATCATTGTTTGGTGTATTGTCCAAATTTTGAGTGTTCAATTGGCAAGTACTATTTGTCTTCTGTTGTTGGTCAAACATCATCTTCAACTGCTTTCCTTGTTCCTCTATTCGCAACTGTAATTTTCGCTGTATCTCTAGTTGTTCATGAAGACGCCTCTGAACGTCTAGCTGCAGCTGAAGTGCCTCTCTAATTTGCAAACCAGATTTCGCATCAAGGTTCACATTCTCTACATGAGTTCTTTTCTCGGATTTTCCTTGAGCTGGTTCCG…
>LNC_000644
GTGAATTCGAATAAAATTGTGTATTGAATAAATTCGATTAAAGTTGCACAAGTACACAAAATCAATTAAAAAATTAAACAATTTTATTTAGTTTTAATTTTATCTACATTACATTACATCTCACTAAATATATGTGGTATCATCATGATGTTCGATTTAAGTTTAATTTTTGAAAGTTTGCGAAAAATGTTGGTATTAAAG
>LNC_000645
CAAACACAATATGTTGTGTCAGTCACAAAAACTGAGAAATATTTTGACTTTTTTTTTGCAGAAACATTTTGATTTCACAGACAAATATTTTGACTTTTTTTTTATTTCACTATTGGCTGAATGAATAACATTACTCAAGTTCTACATCACAGAACCACTTTTGTTGTGATACTAAAACATGAAATATGATTTTGTAAGAAATGGTGTCAGCTTCAAGTTGAAACTTCTATATTCACATAGGGGATTTAAAGTAACAGGAATTTGATTTAACACCTCGAATAAGGAGGCAAAAATATTCACTTTCCATACAAAACACCTAGCTTTCATACTCTGGACTTGATTCTCCCAGGGATGATGGCGATGCATCGAGTCTCGTTAAAACTTCTGGTATCCCAGCTG…
>LNC_000646
AAGTTGTTAGGAAAATATTTTGATTCTTCACTTAATCCCTAAGAACCAGAATCAAAAGAGGATACTCAGAGGAAGAATCAACAAATATTTAGAATTAACAAACCATAATCGAGATCCAAATGCTTTTTATCGATATAATAGTTTCCACGTATATATGTCACTGAATTTCAAGCCCAAATGCTGACAAGCGATTAGTACTGAATGATTGCAAGTTTTTTGTTCTTCTGAAGACAAAATTAGTGTAATGAATGACTATTCCAATCACCATGCTAATGAAAAGGTTGCTTAAGTTATATAGTCACATTTGAATTGAATTTTTATTACTGTCTCAGACAACGTCAACCTCTTGAAAACCCACTCTTCTTCTAACAAGATAATAATACAACTCAGACAACATCA…
>LNC_000647
AGTGAAGATAACAAGGATAGAAGTCACTGCCTTTCAACAAAAAAAGGATAGAAATCACTGAAGATAATAATCGAATACCAAAATGTCAAAATATGTAATAAAAAAGAACACTGGTGGAAGAAGATCCAATAACTGATGGTAAAAAACACAATTGCAGCGGTGGTATTAGAGCTTCAACAGTTAAAACTAATCAGAAAATAGACGCTAGGAATGTTA
>LNC_000648
ATAATATTTTAGCGGCTTTTTAGTTTGTTGAGATTTTCTATCATATTGAATTGAATACAAGGTTTAATGGAAGGCTTGAAATGGTAAGATTTTCAATGTTCATGATTTGTTGAATTGGAACTATTTTAGCCAAATCTATTCATTTTGTGTTGCATGAGACATTGATAAACCCAATAGGCTTATCAAAGTAAGTCTCCTCCTTCGTGATTGTATCATCAAAG
>LNC_000649
CTTAAATAAAATTACGAGTCCCCTAAAAAAATCCATGTAACAATTATAAAGTTTTCACCTCCTTTTTTAACGGTAGTTAATCTCTGTTGAGAAATCTATAGGCACATAAAGGTCGGAAATAAAAACTTTGACCACTTGTTAAAAAGGCTCAAGTCTCGTGTCTCATATACATACTAATTCATATACTAATATGAATGAGAGGTCATAAATTTTAGATGTATGATAAACTTTTT
>LNC_000650
CTTCAACCTTACTTTTTCGTTGCCCCACATTTGCAAGATGTCACGTGATAATGTAGTGCGTGAGGGGATCTGAAATTGTGGTATTCCAAGGTTCAAAAAATCATGAAGTGCTTCATGATCCACCTTTCTAAAGGGAAGCTCAAGACCTATGAACACTTTACCTAGTGCTTTTCGAAGTTCCATTCGATCGAACTTCGAGATTGCGGATGAATTCCCTTCCATATCTGCTGTTGAGCACGAACCCGATTTCTGCTTCTTGTTCCTATCTTCCTCTTGGTGTTTCAACCAATGATTTCTCATTGAACTCGTTC
>LNC_000651
CAACTCCACACATGTGAAGAAGCACGCTACATATCTCTTCTCTAAGTCACCTTGCTCTTTACCCTTGAACACAACAGTTCCATTCACCCAAGTTTCTAAAGATTATCAACATAGCAAGATGATAGGTATGAAGACTGTAGCTAAATGTTGGAATAGAAAAGAAAAAAAGACTGAGTTTTGATCGAGTAAGAGAGCCTTGGAAAAGAGCTTTTAATTAAGTTTGACAACAAGCTAG
>LNC_000652
CAAATTTGTGTTGTGCAGATCATTCATGGACAAATTTTATTTGTGCAGATCACTTACTTTGTCCAGAGCAGATTAAGGTATTGTGTTATATGATGCCTTTTTACTTTCAGTTTGTTTCATTTACAAACATGTTTTTGAAATTAGAGATTGCTTTAGGAACCCGTTGATTATATATATTTAGTGCATAATCAATGTCATTCTATTGGTTAAATTTTCA
>LNC_000653
TTATGATCCACATCAGCTTCACCAACCCATGAAATTTAAAATGGAAATAAGACTTATAATCGTATCTTACCCAAGAAACCGTACTATGAAAATAATACTAGAAGCTCCAGCCGATCTTTTCTGACCCATGTGATTATTTTTCTTTGTTATTATTCTTCAAATATCTACATCGTCAAATTGATAGAAAAAAATTCAAAGAGAAAAATTCTACTATTTTTTATTGATAGAGAAAAATTCTATAATAACATAGCACTAGATAGCCATTTGATTTTTCTTTAATCATTTGATACGG
>LNC_000654
CTCCCATAGTGTTTTTACTCTCTCTCTCTCTTCATTTTCTTTCTTTATTGTTTTTGATCAATAAGAGGAGAGAAAAGAAAGGTTATCACAAAAGTTGTCATAAAATGGTTGTATAAATATAATTACTCTCATTGATAAGTTTGTCAAAGTAGTTTATGAAAAAAAACAGTTTATGAAGATATAACTTTCGTTAGTAGAAACTTATGAATTAACTTAAAAAACTTATTTATTTGCATAAGCTTTTTATCATAAACTCGCAAATAAGTCAATCCAAACAGTCCTACCTTGCGGCCTAAACTATATGCTAGCAATGTGAATGGGTTCTCTCAAGATATTTCTCATGTTTTCTCGTGTTTCATAATCTCCACCGTTAAAACTCATTTTGGTTAAAGTTCTCTT…
>LNC_000655
TTTGTCATACTCCTTTTCCACGTCGTAGCTACTTGGATCTCCAATGCAACTCTTCATCATGTTCCACAAAACATCTATAACAACCATTACTAGTTCAAAATGATTAAATAACACTAAAAATTATATAAAATCATAAATTCCAAAATAGTCATTGAGTAGATGCAATCAGTCAATTTATCATAGATTATAGGAGATAAGTGTGATATAATA
>LNC_000656
CCTGTGGCTGTGGAGAGTTACTTATAAAATCAACCACCGTCTTACTTTGTCCGTGAAATTCATGTAACTCCTTCCCAGACACTTCTTTGACCAACATTGTGGATGTTCTTCCTGAAACATCAAATGGAAAACCAGGTTAGAAGTAGAAGGCGAAAGAGAGAAAATTAATGAAGGAATTTTCAAAGAAACTACTCAAACTCTGCCATAGGACCAAAACACAAATATGTTGTAACTCG
>LNC_000657
TTTTACTTAGGATTAGTGAATTTTGTCCTAAGAAGGGTATTTTAGTCATTTTAGACTCAGGGTATTTTGGTCATTTGAAGAGTAAGGGTAAAATAGTCATTTTATTTATAAGTTTATTTTTGGTGTTGGGATAATTACTTAGAAACGGTAATTATTCGTTATTTTGGCGGTTGAAGTGTTTAGTAACTTTGGTGAATTAGTTCGTAAGAATATTCAGCACTTTAAGACAATTAGAG
>LNC_000658
AGAAAATACAGGTGTTGGTAGATATACACCAACATGTTTAAGCGACTGCCCTTGACTTTTGTTAATTGTCATTGCAAATGATACAATCAAAGGAATTTGTCTTCGTTGAAACTTAAAGGGGATCCTGACATCTGAAGGCGGTAGAGATAGCCTGGATACAAAAACCGGATCACCAACATTACTTCCGGAAATGTCCCTCCCCTCAATGATGTATCTTCCCATCCTAG
>LNC_000659
TCTACTTCCACAAGCCTTTTTCAAGGTGTTTGGGTAAATAAATAAAAATAGTTCATCATAGTTTCATAAGTTGCTTATATCATATTTTAATAAGCCTAAATTTTCAGCTTACCCTCCGACTTAACAAGGAGCTTATGAATTTATGTAACCTCTTTCGATTCTCTCTGGATCCACTTTTTCAAAACATATATTTTAATTATAATGTTAGTTATCTTTTACGGTGC
>LNC_000660
CGATAATAGCTTGTGACTCTTCCGTTGAAGGAGTAGCATACTCTTTGAGAGTGCGTTCAGCCATAGCAGTATTATTTTGTGCCTCTCTCTTTTTCTTATGCAAATATCTTTCGATCTCAGGAATAAATTCTCCGAGATTTTTACTTCTTCGCATAAGAAATCGAGAACCCAAGAAGTTAATTGGTAATACAAAGAAAGAAGTAGAAGAAAAGAGGAAGAGAAAAGAGTTCTAATCAC
>LNC_000661
TAGAAATTGAACTCCATCCCCAACACCGACAGGTTTGGGTATCCTCGCAATAGAATCATGTTTTAATAAAAAGAAAAAAAAAAAAATTCCGACCTCAAACTTGTACCCAAAATTTTCCCAAATCCGAACCTACAACCAGAAATTCATTTCCACAATTTTCTATTGATCTAATCCATTTTTTGGTAGAAAAACACTCATCACCGCATGTATTCAGAGTGATTAAAAATTCAAAAATATCTCAAAAGTAG
>LNC_000662
GAAGAGGAGAACCAAGAGAGAGAGAAGCCGCCGATCATTCATTCTAAGGTAAGGGTGGGACTAACATTCAATAATCTTAAGTCATCGATTCTGAAAATTGGATTTAACATGTTGTAGGTTTTAGTTTTTGAGAATTTGGGAATTAGGGTTAAAAGTGGTTAATTGATGATTTTTTAAAATAATGTTTTTGGGTCAAGTTTTATATGGTTTTGAGTCTCTTTTGATGTATATAAA
>LNC_000663
ATCCATTGGCAAAAGGACCCATCGATTGACTATTATGACATCCTTGCGTCTTTAAAATATTGATCACAGAATTCCATTTCCATAGCTTTGCACCCTGTCTATACTATCTTCAAACAATGCACGTTGCAAAGACAATGATACACATAGAGAGCTAGAATGAATTCCTGTGCGAATCGAACTGAAGGAGTCTCCTCCTCCATAACTCTAGTCAGGATAGTAAGCAACCCCTCTCTCCCAGCCCGCTGCTGAGTTTCTTGGTAAGGTAGGTTGTGGGTAGAAGTTAAAGATGGTCTAACCCTTGAAGTTTGAGCCCTCACATAGCCGTACCGATAATAAGGACCAGGCCCACGGGGATAACGTCTAAAGAGCAGGTCCAGTAGATTGAGTTTGAGCATGAAT…
>LNC_000664
TGCAAATCAAAATTAACCAAGTCAGTCTTAAAATTAAGAAGTGCAATCTTACATAAAAACATTATCAGTCAAAACTTTTGACCCAAAAAAAAAACATTATACATTGGCAAAAGGACCCATCGATTAACTATTATGACATCCTTGCGTCTTCAAAATATTGGTCACACAATTCCATTTCCATAGCTTTGCACCCTGTCTATATTCTTCAAACAATGCACGTTGCAAAGACAATGATACACATAGAGAGCTAGAATGAATTCCTGTGCGAATCGAACTGAATGAGTCTCCTCCTCCATAACTCTAGTCAGGATAGTAAGCAACCCCTCTCTCCCAGCCCGCTGCTGAGTTTCTTGGTAAGGTAGGTTGTGGGTAGAAGTTAAAGATGATCTAACCCTCGAA…
>LNC_000665
GGTTAATCTCCTTTACATCGCTGGCTATAAGAAGAAGTAATCAAGTTCCAAACCAAAACACCATTTACCACACACAAGGATCTGACTCCTCTAAACTAAACAAATCACTTTTTCGAAGAAGGCTGAGGGTATTTTTGGATTGACTTTTGGGAGTCAAGTGATCATGAAGAGTTAAAATTGATTTGGTCAGTCATATTTGGAGTTTCTCGATTAGATTGC
>LNC_000666
GGGATATGGGAGTATGCTGCTCCTCAAAGTCTCACATGATTCTTGTCAATTTGGGTTTGAACCTAATTTTGCTTAGAATAATAACAAGATTTGGTAACTCGTATGATTAAAAAAAAAACAGAGTTGGCAACTGTCGTTTTTACACGAGATTATAACTTATTTTTATGAGCTTATAATAGTTTTTCAGAAGATGATTCAAGTAGCTATATTTATATTTTTTTTATCTCAGTGTTTCTTATTGTGCTTGCACTTGGATCATTTGGAAGAAAGGAATAGCAAAATTTTCAATAACAAAGAATGC
>LNC_000667
GTTTTCCTCATTATATTACACAAACGTTTCACTTGAGTCTGCTACGCATAGCCCACGTACAATGCAAAAGAAACTAAGTATCTATGAAATTCGCACAAACAAGAATTGGAGGCAGAAAAGCACAAATAAAAGAACACGGTCAAGAGGCATTTTGATTAAAACAGGACTAAATATAGAACACAGTCACAAACAATAGATAATACGACAAATCCAGATAAATTAACATATCATCTATCAGAATCACTGAACACAAGCAACATCAGAAATAAAATGAAAACTACGGCATCATCTCCCATATTAACCAATCTTGTCGATTTAAATCACCTTGAGTACCCTGGACTGCGGCTTATGCTCCTGCTGTAACTCCTACCTCGATCAGGGCTTCTAGATCCATAAGGT…
>LNC_000668
CAACTAACTACTTTTGGTTTTTCGATTGACATTGCAGACAAATGGATTTGGCAACTTCATCCATCAAATTCATTTACCATAAACCGCGCTTACCATTAGCTGATATCGGCCAATAACGATGGCAACTCGGTCAAATCCTTGTTTCTTTAATGTCTGACAATTCCTCTCGAGAGGAAAGAAATAATCCTATTTTTCAGCACAAGTAAGACAACCTTCAATCTTTATGTGTACAATTAAGATTTAGTTATATTGGTGGTTGAAAGTGAATTATGTTGTTTTTGCTTTTGATTACCATTTTTG
>LNC_000669
GTTTCTGTGAGTTGTACTCCAAAACCATTTTGCTGTGGAAATGGTTTTTGTGAGTTGTACTTCAAAACCATTTTGCTGTGGGAATGGTTTCTAGCAAGAACAACATGAACAATGTTTTCCAGCAATTCATTTTTTGAGCTTTCACTACAAATCCATCAAACACTTTTCCAGCAAACAATCATCATAATCACAACACACTACAAATTTTGAATTCTTCTTGCTGGAACATTCCTTGAGCATAGAATCGAATGCTCG
>LNC_000670
CAACACGCAAAAATATCAAAATTGCTTAGTCGGACAATGTGATCCAGAGTCAGAACCCTGACTCCTCCACTTATGCACGTGGTCATTTCGTCTATCTTCCAAAGAAAGATACTCAAAGGAGATAAGGAGAAAGTAAAAGATGTAGTACTAACCAGCACCACCTGGTCCAATAGGGTGCACATAATTGTGGAAAATGGGTTCAACATGAACAAGAA
>LNC_000671
GTTAATTATATATTTATTTATATATAACTTTATTGATTAAATATGCATGGATATTGGTATAAAATAAAATATACTATACATAAATATTATATTTTGTTTTAAGAAATGCATAAATAGTTTTTTTTTTTAAAGAATTTAACCAAATGGCAACAATGCTGAAGATGGATTAATATTATTACTACCGAAGTTGGATGTACGATAGAACATTTCCG
>LNC_000672
GGAGAATCCGGAATGTAAAATCCGGAAAGATTCAACATTGGATTCTTTTGAAAGAGAGTCATTAATGAGGGTTTGGACGGTTACAACCACTAACATGTTTTCATTGACTGTAATGACCTAGGACTTGTTTTAGGCTATAAATAGGTTTCCATCTTCAACAAATACCTTCATTCTTCACTTCACCTCTTTTCTTCCATTTTCTTAAAATGTTTTTAGTTTTTTAGGGGTGTCGGTGGTGTCATGGTCATTGTTGACCGTTCATATAAACCTTGCAATAGCATTGCAACTTGTGTGAGATTCATATAACGGTCAACAGAGAC
>LNC_000673
AAATCACTGGACCAGTAAACAATTATTAATAATATTGGAAAATTTTATGGTGAAGTCATAAGAATGATTTTTTTGGTGAAGTTAACACTACAACATAAAAAATATAACGAGTAACACCCCACTATTTGTAGAATGACATCAAAAGTTCAGCCCTCATAGTATTATCAATTCATCAGGTTAACAAGACTACACTTAATATAATTTTATCATACCTTGTTCTAAG
>LNC_000674
TGCTACGCTGTGTATCTTGCTTTACCTATCATATTTTTGGGTTGTAACACTTATGTTTCGATTTGAGTATTTCAAACTGTTTAGGACATTGCTAATATTTATGTCTTTTGGAACTTAATATGATTATGGATTATTATGTAAGTGATGTACTTTTGGAGATCTATATGTGATCTATGATGTACTTAATGTGTAAGTGATGTACTTAATGTGTACATCCGATTATTAT
>LNC_000675
CATAAATGTGCATGCCTCTACGCATTAATCAGATTAGTCACACATTTTTTATAAGTCGAAAATCGGTGAAAAAAAAAAACACATAAATGATCAGTTAAAAAAATACAAAATAAAAACCAATTAAGAAATCAAAGATACATAGGACTGTAGATGTAACTTCGATTTAAATTTACTCCAAATTCTAAAGAAATGATTTTTTCGAAAAGTAAGCATAAAATTAAAAAGTTTGAAAAGGAAGCA
>LNC_000676
CTCTGCTTTAACCCCCATGTGTATTGAAAGAAAAGATGGAGCTTTAACATAAACTTTTTGGAAGTTCTCTTCCTCTTTTGGTAGTGATTCTCCTTTTACTAACTTTCCAAATGTGTCCCATCTGGTAGCATTTGATATTATGGTTTTGGCAAAAAACTCTCTGCCGTCTGAAAGCCTCACTCCTACGGCTTTGCCCTGCTCGGTGATAATACTCGTGACATTTGCCTTGTAAAGTATCTGACTACCCTGATCAACTAGACCTTTTGCCAAGGACTTTGCAATGCCACCAACACCCCCGAGAGGGTAGTTAATCCCACCAAAGTGTCTGTCACACAGAACCATGCTAGCATTAATCATTGGAGTCTGCAAAGCGTTGACGGTGCTCACTATAAAACACTC…
>LNC_000677
CAAAAAAGGAATTTATGTTTTGGGTTGTTAAAGGCATTCTATGGATGTGTACCCACTATCCTTTTATATTTTATGAACGAAATAGGGGTACATCCCAAAAGCCACGTGTCAAATTGGAGATCCTTTGTTTTACTTACTTCCAAAGTTTGGGAAAGGTTTGTTTGTTTGTCTTGTGCCGTACGAATATTAATCATGAGTCGAGTCAATGATGACACTCCACAATAAACTCCTTGAAATTATGAGGACATCATGAGTTAAAGAGTGATAAAGACGTACACGAGGATGC
>LNC_000678
CTAGCACAAACACTTGTGAGATTGTTTAAAAGAAATTGTGAAAACAACTTATATATCAAAATGCAGCACTACTATACAAAACAATAGTACTTCTAACTTCTATTAAATTAAGAATTCTGCTCTTCTCCCAGCAAGTTTCGCTCCCACCCAATCAAACTGACCAAAATATCTATGCATTAGTTAACTAACGCATGTGTAAATCAAACGTGACTTAATTTTACACATGCGTAACTTAAAT
>LNC_000679
ATTTTCAAGCATTTTCCATTCTAATTGCTTAGAAAAATTAAGTGTATTGAATGCCTTTTTGTTACTATCTGTCATTGACAAAATAAACAAATATTGCATTAGCATACTTTTTTTTTCTTTTTTTTTTTTTTTTTTTTATATTCATAACTCGGTTCTTTAGTTAGAATGAATGCAGTACAATAATATCAAAGCTTTAAATGCA
>LNC_000680
GAGTGTTGCTTTGCTGCATGCAGCGGACCTGAATGAGTGCTCATGCTAGGGATGTAGCTCATGGTGTGTGAAAACATGTAAACTTCGACACAGACACGTGCATAGCAAAGCAATAACGTCCATTGATACAAATGATGTAATCAAATGGTTATTTACTCAAAGGCCACTTCATTGGACTCAATGGATCAAATTCTTCGTAGTTCATACTCAGCACTGATCTACCATTTGCCCCCGAAGGCATAGCTCCATGTTGGAAACATTTTATTCTGAAAGCCTTGATTCTAAAAGCCAGAACAAGCACAACAGTAACAATATCCTGTATCAAAGCTTCTTTACAACTTCCTCAATTACACGGGTATAATAAATCATTCTCCTAATTGCATTCTTTGCTTCTTCAAA…
>LNC_000681
TATTATTACTCATGAATTTGATCATTCTTACTATCTAGATAACACAAATATCTAAACAGAGAAATGAACTAATTAGAAGTTTATGTAAAAAGCTTTGTAAATATTTTCTTGAAACAAATTTATATCGATCTCGACAAGAATACTACATCGCATTTTCGTCATTTCATCGTCACTTGATAATATTACTTTGTGAATCGATTTTTACACAAATTTTATACTCATAATCTCTTTTAAAAAGGGGTTACACATTTAAAAAATATGAAAATGAATATTTCCATGCACAAATTTTTTGTTCTTATTTATAACTTTACGAGGCAATGTAAAGATAAATTGACAAACACAATATAGTATAGATTACATGGTTAGCAGAAAAATAAATGGAAAAGGTGATTTCATGTC…
>LNC_000682
GGTGCAAAAGTTTCCTTAAAATCAAGGCCTGGTGTTTGAGTGAACCCTTTGGCAACCAACCTTGCCTTGTACCGTGACACACTTCCATCCGGATTTCTTTTAATCCGAAACAACCATTTACAGCCAACTACATTTGTATGAGCTAGACGAGGTACCAAGGTCCAAGTACCATTGTTCATAAGTGCGTTAAATTCTGCAGAACTAGCA
>LNC_000683
GATCCCCATATGTTTTTTTTTGTTTTTGTTAACTATGTTTTTCTAAACAAACTTTTGCTAAAAAAGATTCTCATTAAATTTGTGCCACCAAAGAAAAGTCTTTGGTAACTAACTCTGTCTACATATGTGCCATTTTATGTCAAACTAATCATCTCTTAACTCTCTATATAAGTAACATCAAATAGTATTTATAAGTCATACTTCATCCTTCATCCTTCG
>LNC_000684
CGATGAATGATATATTATTATATCTTTCATAACTATCCATTGTTAGAAAAAAGAATTAACAACATTGTAGCATCAAAAATTGTATCTCTATATCCCATTCATTCTCCATAATAGGCTAAGGCAAAGACATTCTGCATGATATGAAGTTAAGGACCATAAGAAGAATTGAGCTGTTATTTTTACGCAAAAAGAATTAAGGTAGGATCTGATTCATTATTTTTTGTCTATGTCAATGACAATGAAATGAAAC
>LNC_000685
TAAGGGACCAAAAATATAATTTAGCCAAAAAAATATAATGAATGAGTTTTTTATTTTATTTTTTATAGAAGTCCTAATGAATGGGTTCACTCCCTTATAAAGTTGCAGGTTTAACTCGTTTCATCAATATGAGAATTTTATGGTGGATAATTTGTAAATACTTTGACTATCGAAAGAAATTGAATTAATTGGAGCTTAATATTATTTATTTTTAGTAAAACAAAACAGCCATAAAAT
>LNC_000686
CATGTGTTTATCTTTTTGAATACCCTGCGTACTACCCATCCATCTTTCTGAATTACTGATACAGCGTAGTCGAATTGAATGTATCATTGCATTTTTTCCTTGATGTTCAACATGTGCGTATTTTAGAGCATTAATCAATTCGTTTTATCTGTGTTCCAGACTGTTTAGGCAAGCAGATAGGGGAACAAGATCGAAACGCAACTTAGTTTCTCTGCAAAGAGG
>LNC_000687
GGAGTTTGGTATGTACAAATGCAAAATTTGTGCACCATACACAATTTGTATATTTAAAAGTTGAAATCAAATCTGAACCATTGATTTATTAATATAATATTCCGACGGTCCAGATCTGGCAAAAAAGTGCAATGGGTGACCTGCTAGTGCTTTTGCAGAAATGGTACAACGGACCCCACGAATTGAATAAAAGATCATATTATATTCCTTTTTTTTGTGACTTTTGTATTGGGC
>LNC_000688
GTCGACTGCAGATTATTTAAAAATGATTTTGATATTAATTAAGGTCTTGTTTAGATCGAATTATTTAAGTTTATCTACGAGTTTAATGTTTGTAAAAATGTTTCAGAGAACTTGTAAAAATATCTTATGATATTGTTCATAAGATGTTTTTAACTTATTTTCATGAGCTTATTGTTTAGTTAGAAGAAAGTATTATTTTATCTTTGGCTATAAAAAGAGTTTATACAATTTCCGTGAGCTTAGAACAATATGTAAG
>LNC_000689
AAATAATGAAAACTTCAATTGATCATCATTCTATATAGAGACTATAATCTCCAATATATCGAATGCAACGTATTATTTCTTCTTCCCATCTAAAGAACATCTAAGAAATAAGGAGTTTTAATTGAGAAAGAATCACAGACAGATAACCAGAATTAGCTGTTTATGTGAGTTGACTCTCTCACGCGTCGTCTTAGGGTCGCTCTGATACGTAACGGGATGGGGATCTTTGCATTGTTTTCCATTTGTTACGTATATTTATGAATTATGTTGATGAACCACCTAGAATAGAATTTTAATAAGTTGTTTATGTTGAGGCCGTAGTGCCATTTTGTTGAATAATGAAATGTTTTTCCGTTGCGATGTAATTTGAATTATTGATGAAAGATTTTTAAATAAATA…
>LNC_000690
TCTTCTTCCCATCTAAAGAACATCTAAGAAATAAGGAGTTTTAATTGAGAAAGAATCACAGACAGGAGGCTGATCAAGGGTATGAAAAAAGATTCTCTACCATCAATAAGGATTTCCTGGATTCACGCAGTCATCGGTTTGGCACTTTTTTAGTGTTAAAACTTAAATATACTGATACATATGTATCATGCCGTGAGAGGCAGAGAAGCTGTTGGAGGCTAATGAGGGTAGAACGAATCTCTACAAGCAGGGATCCTCTGCATTCACACAATCAGTAGGTCAACTCCATCCGATTTTGAAATATATTTTTATTCAATTAACAAATTTGGAAATTTGAGCCAACGCACACTTAGTGGATAAGACTTGATTGTTGTTATCTAGATCAAACAATGTTTATTA…
>LNC_000691
GTGAAAACAGTTTTTGGGAGAATAGGGAGAAACCAAGAGAAGAGAAGAGTCAGAGAAGAGAAAGCGGTAGAACCTTGCGATCATCTAACCTATGGTAAGGGTGGACTAGCTTTCTCTAATAATGGGTTGTATAATTCTGAAAAAGGGTTTAACCTTGTAGTTGTTATTAGTTTTGATGTTATAGAAATTAAGGTTAAATTTCATTCATAATCTTTTGTATAATCTTTTTTTCTACTTCTACCCATAAGTGCCTATTTGTATAAAGTGACTATTGTGGATTTAATTGGTG
>LNC_000692
TTATATTCAACGCTCCAGTTTTGTCTTAAATATTTTAATCCGAGCCATTGAGAATTTATTTGCAGATACCAAATATTTGTTTGATCAAATTAGTATTAAATTGTTCATCAATTGTTTTTAATTTTTTTAGACAAAATGTATGTTGTTGGATTCATGCTTTGTTTCTGCAAATAGATGTTGTTGGTGGTTTGTTTTTAGCTCTTAACACAATCTTAATTAACTCTTTGGTTAAGC
>LNC_000693
TAAAAACTTACCTTAAACATCACACTAGCATCATAGGTGTCAATAAAAAAAACTTTCTAATGACAAGGTAGCAATAAATAATAAAAGGGAGTTTTGTGAATTTTTTTAAGGATAACAAAGGAACATGTTTACAGAAAGCAGGTACTCAATTCCACAGTGCCCCAAATGCAAGGCAAAACAGTGGAGAGAGTGGGAAAAAGCTCAAGGATGAGATTTATGATGTAAACATGCATGAAAAGAATGCTAGCATTTATCAGACATTTATCTTAACTAAAATTTATTTACTAGAAACCAATCCACAAACTAGATAGTCATGCTGCAATCATTGGTCTGGTATCACCCAAATTACATTTTTTTGTAGATAATTTCTGCCAGAAGTTACTTCAAGGTTACCAAATA…
>LNC_000694
TGCCAGGACCAAAACTATATTTTAGCCTTTATTATTTTTTACAAGATATCCACAACTAGAGAGGGGAAAGAACCCCATTTATATTTTAAGAGTATTTTGCAATATAAGAAATTATTGTTTGTTAATATGCTCCTTACATAAAGTCATCGTGAGCTTAACTCAGTTGGTATAGATAATACATAATATATGCAAGGTTTAGGGTTCAAATCCC
>LNC_000695
CAGCAGGTACCATTTCTGTCGCTTGTTGCTCATTAGACTCTGAACTTGAAGCAAGAGGGAAGCTTGCGGGGGGCTCAGCACCATTAATCTCTTCAAATTTCTCTTCAAATTGACTGAAAACAGTTCAAAAATTCCAAAATTAACTGGAGAATGCATTATCAAAAAGATAAACTACAAAACTAGACAAAAGTATGCATATATATATTAATTACTAATATGTAGGAGTAATTAGCATCCCCCGTAAATCATGAACAGCCAAAGTAGCTATACCTGATAAGGTAGACATCAATTGGACCCATTGTGCTCCTTAGAATGATTCTATATCTCCGCTGTAGTTCGTCAACGGCTTCCTCAGGATCAGGAACTTCCAAGGTGGTTCCATGCGGAGCTTTGATTGCT…
>LNC_000696
CTCTTTTTAAATTTGATATTTCACTTCATAATTATCACATTCAATTGGATTTCTTTTATTTTACTGTAAGCAAGTCCATCCTATTTCTTTTGTAAAAAAAAAGTCTATCATATAATTCTTTCGTAAAAGAAAAAACATCATATTCCCTTGGGTTGGGTCCAATGTTTTCATTCTTTGTTATTTTGTTTTGCTATTTTGAAAAACTGTAC
>LNC_000697
TAACAAAGAAAAAGTTGTCTGAGAACAACAAGTTAAGAAGAAACATTGTGGGACCTTTGTACGGTGATGGTTAAATCCACACGTGCGACCAGCCGCCGGCATACCACCGACTCTTTTCCCATGCTGTATTTTGAGACTGTACGTGACTTGACTGACTGTGTAAACTGTGCCCTACGATTACACATACAGATAGAATACAGACAGGTACACCCATCTTGATTTGATTGGCA
>LNC_000698
GGGGAGGTAGATGAGGGTATATGTTTATTGTCTGCTGTAATTGGAGGTATGATTTATTTTTTGAGAAAGAGACCAACAATGTGTCATGATATTTATAATAGTTTTATCGAATATTGAAAACATGGGCTCCGCCCATTGGAAATGTGGAAAATTCTTATCATTGAATGAAAAATCAACGGTCAAAATCGTAACAATTTGTAATTATGAAAAATCAACGGTCAAAGTTGTAATTTTTTACTTCATCAAAGAAAGGTTGTAATTTTTGAAATTGTT
>LNC_000699
ATAAGCTTAGAGATGTTTAACCCCGAAGTTGATCTGGTGGTAAATACTTGACATATGAGATGTTTAACCCTGAGGTTGATGGTGGTAAAGATTTGAAACATAGGTTTCAAATCTTCACTTGCCAACAATTTTTGTGTTGGACTAATTCAATTAAGTTCATTATTAATAGGCGGCGAGATTGGTTATGAGATAAGTTGGTTTTGAACTATATATTATATTTGGAAGAAAAAAAAGTG
>LNC_000700
CTCACAAATGGATGGAAAGGTTCAGTAACACCAATATTTGATTGAAAAGTCGAAGATAACAAGCTACACCAAGTAAGAAGTGTAGAACAATTAGTTCATAATGACCGCCGTTGTATAACCATTCATCAACGGATGCAGCTTCCCATATCGGGTAAAAGTGCAAACCGATAGTCGCCGAAGTAGGAATAATGGCACCAGAAATAATATTGTTTCCGTAAAGTAGAGATCCAGAAACAGGCTCACGAATACCATCAATATCTACTGGAGGAGCTGCGATGAAAGCGATAATAAATACAGAAGTTGCGGTCAATAAGGTAGGGATCATCAAAACACCAAACCATCCAATGTAAAGACGGTTTTCAGTGTTGGTTATCCAGTTACAGAAGCG
>LNC_000701
AATTTGGATGAGAGAAGAAAACCACTTGCCATACAAGGATAATATAGAAACGATGTGTGATGGATAAATGAGTAATACTAAACAACATTAATCTTCGTTAAAATGGTTATCGTACTAAACAACATTAATCTTAGATTTTTGAACATGTATACAAATTAAATCAATCAAATTAACGTGATACAAGCTTAGAAATTAATAACATGGTAGTAGTAGTACCTATAATGCGAATCAGAAATCCAC
>LNC_000702
GTCATTAAGTCATCAAATCATTTGATGTTCTTAAATGATTACATATCCAAAAAAGCATAAACTAAACAAGTCCAAAAAGCTTTAATTAAACTAGTCCAAAATCATAATTTAAACAAGCATCAATGCTTTGGAAATCCTGGAGTTGGGATAAACTCCATGTATTGGGGTTTGAGTAGAAGCGGATGACCCGTAATTTGGATTTGAAACTCTAATAACTCTAGGGGCAGTTGGATTTTGTGAAGCAGGACCCCCTCAGTAGTGTTTGTTTATGCATGTCATTT
>LNC_000703
AAAAGCGCAACTGTATTGCACCAATGAGGTTCAAAACTTCTGCCTGCAGAGGAAATAATCTGTTTCTGTATTTATCGGTGAATAAATTGGCAGTGAAAGCACCAACTGATAAAGAATAACATCCACTATGGTAGTGATCAAGAGACAAGAACCATCATTTACCTTAACAATACTCGTACCAGAACTCGTGGCATTTATACAATCATTTACCTTAACAATACTCTTACCAGAACTCATGACATTTATACATTATATGTACATGATCAGTTTCACTAGGCCAAAAAATGCCTAGCTAGCTCATCACCCAGAGAGGCCTCAAAGAAAAGCAAAATAAATTATCCAAATCCAAAATACCATACAATATTTCAATTAAATATTAAAATGCTTACACACCCAATG…
>LNC_000704
GGAAGAACCATTGAGTTTGTTAACTCATGAAGGAGTCTATTGACATTTGAGTTTAAACATGTTTTATGACCTTTCAACACTTTGCCATTTCATGGTTGTGTGTCCTCTCACAAAGTTTAAGGCTCCAATCACCGACAATCAACAAATAACATCTCACACGAAACATGAACCCACAATTCCTCGAACCAAATATCTTATGCTTGAACAAATTCTTGTACTTGGCATTAGAAC
>LNC_000705
TTATGATGGGATTAGATTTCAATAGTTATTCTTCGTACGTTTCATCTGAATTGATTGTATACTTTTTATGCTTCAGATATAACTCCACCTATCCCTCAACACACGTCTTCATCTATAGTTAACAATACGAGATCAATTGAACCAACTGACTTCTGATACGTCAGTGGCAAAATATCTGATTGTTTAAATGGCATAAGTGCGGATAGTTATA
>LNC_000706
TTTCAACCTTCCAAACTTCTTTCCCTATAGCAATTTGTGCTGTAGCACGGGTATCTCGATTAGTGATTCTAAAAAAAAAAATCATATATATAATTCTTGCATTTCTTTTGCCCTTGATTACCCATATTTCATGTTATTTTTTTGTGTCACATGAAAAATTAATGTGAATTCAAATCAAGGACTTTATATATGTAAGAAATTAGAAAATGGGTCA
>LNC_000707
GAAAAATTAAAAAAGTAAGATACAAGTTCTACAATTTACACAGATAAACCACAACGGAAGTTATTTTAGGTTGGAACCAAAGTTCAATTAGTCTACTTCACAGCAAAATATCTTTTTCGACAAAAACAAAACTCAATATCTTCATAAGCTATCCTCTCAACTAAATTTGATAAATCAATATGAAACATCAAATGTTAGCAAAACCTATACTCCTTCAACTAGAGTACGACAAACAATGAACAACGGTGGCACTGAGAAATTATCTCACGTGACTTAGGTTGCCGCATTATAATTATGAAAACGCTTCCTCCAAACACATGCCAAGTAGGATGCTACAAACACTGGGACTTATGGGTTTAACCGTTTCCGAAGTTCCTCAACAAAATTTTCTCTTGGGAT…
>LNC_000708
GTTGGGGGCCAGAGTTGTTCTTCTTGGTGGCGGGAGGTTGGGAAGATTAGGGATGGGGATGGTGGTGTTGGGGGGATTGGTTTAAGGATTGTGTTAGCAAGAAGGTGGGGAATGGAAATGATACTCTTTTTTGGTTTGATACTTGGTTGGGGTCGTTACCTTTGTGTGTTCGTTTCCGTAGGTTGTTTGAGCTTTTTGAAAATA
>LNC_000709
TGTAATCATAATCAATGCTTTAGAATAAGTAACAAACACTAACAAGAGACTAGAGAGTAATATGAGTCAACTGATCTTGGTTTGTCTGCAGAGAATCAATCGAAATCCAAAGTTATATCAGAAACAATCACAAAGAAAATGAGCTAGACTCAGCCTCAAGATATTTGCAAATCCTCTCCATAACATCTCTACTCTTAGCACTATTCTGAAGAAACCTATCAGCACACCTCTGCTCAAC
>LNC_000710
TGGCCGGTGGCTACATTTTTGTTTACAGAAAGAATAAAATAACATTAAATTTATAAAAACAAGTAGGATAAAACATATCTTACTAAAAATGTATTAAAATATACAATACATTTCTCTATTATATTTTTATTCAAAAAAAAATTGTCTATCATATTCAAACATAAACAATTGCATATCAGATTTACAATTGTAAGAAAAGTATCCTAACTCATGTTTGT
>LNC_000711
TTTACTTTCAATATATTCTCATTTTGCTGTTCCAGAAAGAAAAAAACCCTACAATTCTACAGACATTTGTGCTATTGCACTACAGAAATCTTGATATGAAAAGAACATAAATAAAAGATTCAGATAATTCTAATCAATCAAGTAATGAAATACTTCAAATGCATGGTCAAGGACTACGGTCAATCTCCGCGAGGAGTTCTCTAATAGCAATCACAGTCATGGGATTTTGCCATAATGGCAATCTCACTGGGGAAAATCATCTTACATTCTGATAACAATCCCTGCAGTCAAGCAAATCAGCACTATTTCCACATGTTCATATTCAACAAATCAGTCACAACCATCCAATCTTTACCAACGAATATGACCACCCTTTAAATCACTTAAAGCTGTTGGTGT…
>LNC_000712
TTTACTTTCAATATATTCTCATTTTGCTGTTCCAGAAAGAAAAAAACCCTACAATTCTACAGACATTTGTGCTATTGCACTACAGAAATCTTGATATGAAAAGAACATAAATAAAAGATTCAGATAATTCTAATCAATCAAGTAATGAAATACTTCAAATGCATGGTCAAGGACTACGGTCAATCTCCGCGAGGAGTTCTCTAATAGCAATCACAGTCATGGGATTTTGCCATAATGGCAATCTCACTGGGGAAAATCATCTTACATTCTGATAACAATCCCTGCAGTCAAGCAAATCAGCACTATTTCCACATGTTCATATTCAACAAATCAGTCACAACCATCCAATCTTTACCAACGAATATGACCACCCTTTAAATCACTTAAAGCTGTTGGTGT…
>LNC_000713
GGCCTATTAACCCAAAAAAGAGCTTTTAGCTCTTAGCTTATAGGTTATAAGCTCGTTTGACAAAAAAAGCTCTGTTTGGTATCACTTTTTTACCATGACCTTATAGCTTATTTCACGAGCTTATAAGCTATTTTTCAGAAGCTATTTCAAGTAGCGTTTGAGCTTATAGCTTCTCACTTTTTCTTCCAATTTTACCCTTATTATTTCATTTAAATTCCATTTTTATCCATTACAATTTTTATAATAAGCTACGTAATAAAGACTACTATCCCTTTATTCCAATTTTTGTATATATATCAGCTGGCCTTTTTTTTTGTTTTGAA
>LNC_000714
GCCAGAGTAAGAAACACGGTGTCTAAGATAATAAGGAAAAGCCTTGGTCCAGGCGCATGAGGGCGAATGATGGCTACAATGGAGAATGGTAGGGATAGAACTAAGTAGGAAGCTGCAATTGCCATTGAAATAACAAAAAACTGGAAGGTTGTAAAGCTATCATAGCTAGCTTCAAATTGAAAGAACTGAGTGAAGAAAGGGAGAGTCTGATCACTTGTTCCCATCGAGGCGGCAGCGGCAATAGCCGCTGCTATGGCACCTAACCTTAGAATGAAATCCATTATGGCTGTGCCCTTTTTCCATCCTCCTGGCCTAGCAGGTGCAACTAGAATTGTTTTTTCCTTGTTAATGTTGCTTGATTCTGGGACATCAATGGTTGTTGACATTTTTTGCTTTAAA…
>LNC_000715
GGAAATAAAAAATAAAGTTCATATTAAAAGGATAACTTTTGCAACTTTCAAGACATTGAATGCATAAATTCCAAGAAAAACCTTCTAGATTTAGTTTCTTAACTTATGTCCCAAGGGCACAAGTTAACATTTCCCAAATAAATATTACACAATCTACACCCTAACTACTATAATCATTGTTGTCGTTTAAATTCTACCACGCCGCAGCACTAAAGCAACCAACTATTTGACATCACTTTGTACTCAATATCATATTGCAAACTAGTGATTTGTTAATGGCCGCTATAACCGATATTTGGGCTATAATTCAGGGAAAAAGACGTGTTACAGCTATCGAAGGATACCATTTAAAGCAGCATCGCCTCCCTGCGTATCCACAGCAGTTGAGGAGACAAATCA…
>LNC_000716
GGAAATAAAAAATAAAGTTCATATTAAAAGGATAACTTTTGCAACTTTCAAGACATTGAATGCATAAATTCCAAGAAAAACCTTCTAGATTTAGTTTCTTAACTTATGTCCCAAGGGCACAAGTTAACATTTCCCAAATAAATATTACACAATCTACACCCTAACTACTATAATCATTGTTGTCGTTTAAATTCTACCACGCCGCAGCACTAAAGCAACCAACTATTTGACATCACTTTGTACTCAATATCATATTGCAAACTAGTGATTTGTTAATGGCCGCTATAACCGATATTTGGGCTATAATTCAGGGAAAAAGACGTGTTACAGCTATCGAAGGATACCATTTAAAGCAGCATCGCCTCCCTGCGTATCCACAGCAGTTGAGGAGACAAATCA…
>LNC_000717
CTCCATCTCATCAAAATACTCCAACCCTTTCTCAGTCAACCCAGCATGACTACAAGCTGAAAGAACACTAACGAAAACAGTTCGATCCGGCTTCACGCCTGACCTAACCATTACATCGAAAAGCTCCACCGCAGTCTCACCTTCCCCATGAATCCCATACCCGCCTATAATAGCAGTCCAAGATACAACACTCTTACTCCGCTC
>LNC_000718
CTTAAACTCTGCAAACGAATGTTCTGGATGTCTTGGTTATCAATCAGTACAGAACCAGATATAGGATCATAAAGCCGAAGCAACAGTTTTGCCAGTGTTGTTTTTCCTCCCCCAGACGGGCCAACAATAGCAACTATCTCTCCAGGTCTAACATGAAGGTTCAAACCTTTTAAGATATGAGGTAGGCCATCATTGTACTTAAAGGAGACATCACAGAATTTCAG
>LNC_000719
GGTGAAATGAAATAACCTTCATTTTTGAAATTCCAACTATTCTATTGCCCTAGTCTATTTTGTTTAACCATATACCACTAATCCAAACATACTGTACAGCTAAAATCGAATTAGCAAACAATCAAACCAAACATAAAATTTATGCAGGGCTTCAGCCCTCTTTTCTAACAAAAAAATAAAATAGAATAAAATTTATTCAATAAAAAAAACCCAAACATAAAATGAAAGGTAGATAAACATCTATATAAAATCTATAGATTGTATGTCCAAATTAAAAGTCAATAAAGCTGCGGGTAATCAGTAATAATTTATATGAATTCCAATTGTTCTGCATATATAAGCACCACGTCGCAATGCTTGAAAAAATCTTAAAATTTTCAGATCAGCAGAGACAGGACA…
>LNC_000720
TCGATATTCCTGTTGCTAACATTTTGTTCCCCTCTAAACATAATACTAACAACTAACGTTTGTATATAAGAAAAAACATTCAAATTATATTGGTCCACCTCATTTTTCTTTCTAAATGCAAAAGAAAACTTTATTAACTACAAACACGCACATGATGCGATGCTAATAACTCGTGGTTTGAACAATTAATATTTGTATTTAATGATTAACTCTTTATTTTGTTTCGG
>LNC_000721
CCAAAACTCTCTAAAATCTCAAAACAACCCCTCAACTCAATATTTATTTTATTTTCAAATCGTATTTTATTAAACAATAAAATAAGTCACAACACCTCATCAAATCACATAAATCACTTAAATCATGGTTGTGAACGCCATTAAGAATAGCCAATTTCCAAGCATTTTTTTCCCTCACGACATATCCACGCACCTTGAACAAACACCCACATTTTCTTGATCCCGTTGCTTCATGCTTCACTTTTGTACTCGGTAATTTGTGCTTGCCGCTCCGTTC
>LNC_000722
TGACAAGATTGGCTAGGGAGGAACCAACACTAAGAAATTCACAACTCAAAGTTCATGTGATTCTATGAATGCTAGAGCTCAGCCCATTGAGGGAGATTGGAAGCCTTATTGAGTTGGAAAGGTTCACATAGAATTCAGACATTCATGTGGATTCCGGCTCATGAGTAGCTACTCACTAATTATCGTAGAAACAAATGGGGTGTTGGAGCTTCCCCCATGTGCTCTAGCTGTGACAGA
>LNC_000723
CTCCCTCTGTAAATTCTTATGAGACCTCTTGAATCTTCATTCTTGATATTCCCAAGGTCTTCACTAATCTTCGGATGTTCTTGCTTTGCCAATTTGCATGATTTCTTCGTGAACTACATCAAAAACACCCTATAATTGCTATGTTTCGGGAAGAATAGAATTACATATTCCAATATAGAAAACATTACAAATATCCCGAAATCATAGATAATTGTTCTAAAACTAAC
>LNC_000724
GAAGATTTACATAAATTCATTTTGGTAAAGACCATAAATTGAGTGATTTGATTATCACGAAAAAAAAAAAAAAAAAAAACAAAGTGGTTGTCCAAAATCCTAGAAAAGTGTCCTAGTAGAACATCCTTAGAATAGAGAACTCTCAGTTTTTCTGATGCCTCATTATTTTTCCAGTTTAGAGGAGGATACTAACATCAGGTGCAAAAAAACCAGTACCTAGCATCATCATAAAATTTGTTAAAAACTACATTTAATTCATGGTGTTTGAATCCCCGGTCTCTATTTGTGGTAGTTGTACATTTCAAATTTGCGACCATTCAATGGCTGAAGTGGCCTTGCGTTGTGCTGAAACTCCGGACCCAATGGTGCCTTTAGAAGTTTTAGTTGTTCCTTTGAGAG…
>LNC_000725
TCTATCCTACCTTTTGAACCAATTTAGTTCACATATGTCATTCATTCATAGTTTTCCATGAAATCAAAACTTAGAATCTAATGCTTTACTTGATGGGTTTTTTATTTGTTTCAAAAGAGACTAGCGATAAAACTCACACACACTTTGTATAAAGAAATGGAAAATTGCGGATTCGAATCCACGTTCAACATATTAAGTATAAATGCAGTCTTTTATCGTTTGAAT
>LNC_000726
GCACTTGAATCCTCTAATTGATATTTTTCTTCTGTAGTAACAAGTTGATTTACCTCTGTTAAGAATCAATCTAAATTTTACAAGAGGAAATGTAGGTCTCAAGAGAGAGCCAGACATAACATGAGACTGAGTTAAAGACCCTCATAAGCCTCACAAAAATCACTTACTGAAGATTGCAAGTTTATTTTTGTTTGATGAAAGTGATATTAACATGTAAATGCATCACTAAAGAGTGTAAGTTGCTCTAATGTACTCTATAATTTCTGCACTCTCAAACATTTCTACTCCAGTGTTTGGATCTTCCAAGAAAGGTACCTGGAAATTTCCAGTTTTCTGATATAGAATATTTCGTTTTGGGCTACCCCTAGCACAATTGACAAGCAAATGTGGCAGCTCCAA…
>LNC_000727
TAGGGATTGGTTAGGTTTGCCTTACACTCGACATTCTTTTGTATAAATGGTTCAGGCCTCTCCTACTTATATTTGGGGTTTAGGGTTTAAGGATTATTGTTAAATAAGTTGTTTGTCCTTACAAATATCTTCAATTTTGATTTTAATCACTATAAAAAATTTCAGCAAGTTTTGGTCCTTCAAATGTTTTTCGTCACGATTTTCGGTCTTTATTTTTTAATCAACTCGTG
>LNC_000728
CTTGACCAATGTTATTTATAACCCCTAAGTAAAAAATGATGCATTGGCGAAGAAATGCACAGAGCATTGGGAAGAAGAGTATTAAACCCTTGGATAGCGTGAGCGTCCTTTCTTCTTTAAGAAATCGGGGATCTCAAACAAACTACCATCATCAGAGAACGAGGAAGGTCGCCGATTGAAATTGATAGTTGTATCTCCCTGAGTGAGCTGACTAGTCTGTAGTGGCTTCTCTTCATCTTCCTCTTGACGCTTGAATCCGGTTGCAATTAATGTTATGCTTACTTGACCAGTGAGTGAAGGATCTATTACTGCTCCAAAAATCAAATTAGCACTAGGGTCCACGAGATCGTAGATAACTTCTGCAGCAGCATTTACCTCATACAAGGTTAGATCACTCCC…
>LNC_000729
ATTTTATTGGACAACTTTTTCAGTCGTAGGAGAAAAGAAAAGATGTGTTAATTGTCCAAGTCGAGTGATCAATAGGTTTAGACAAGCAGTATCAAATTCCAGGCTGTTCGATTTGCGCATGGAAGGCTATTAATTTACTTGGTTCCATTTTATTGGCACAGAGCACACAGTGGAGGTAAAACTGGATAGAGCACGCACCAATGGTGATTTGTGTCAAACATTTCCT
>LNC_000730
GACGGAATGACTTCCATGGCTTGTGATTATTTTTTAGAACTTTTTTAGAAGCAGAATAGCACCAGTGAGGCGATTCTTAATACCATTAATCCATCTAACACTATTCACTAGTATGGATAATGAGTTTCTATTTGCCGCTTTCCTATTTGAAGAATTCAAGGAAACCATCTTCTCTATGAAAGTTGATAATGACGAGGACGTTATGGCTATAACCCTGATTTTTATTTAACAAAAAATTAGAAAAATTGTGGTCATCATATATTTACTGCGGGTTGCACTTTGAAGGTCTCTGTTAT
>LNC_000731
AAAATCTTTCATCCGTAAAATTTATAATAATCTTGAACTTTTACAAACTATAAGTTTCATTTTTAAAAGGAAAATATTGACAATTGTTTCGGGACATTAGTTAAGAAAATAAATAAATAGAAATATTGTATATGTTCATCGAAATAATGTATATGTTAATTTTAATCTTTAGATAAAATATTGTGACACGTTCAATGAAGATGTGATAGTTTATGTGCACTCC
>LNC_000732
TTTCTCTTTCATCTGATGCGCGTTCGTCTTTTTTCTTCTCCCAGCCAAAGCAAATCCGACCGAACAATATCCACCACCGCACCACCGCCGGCGAACCGCGACCACTCTCCTCCTTCTCCATCCATCACCGCCGCATCCTCCTCCATCTTCTGTATTGATTCTATAGTTCAGAGAGCTATCTCCATCCATCCTTCTCCACAAACCCTAATTGTTGTAACTTGTAAGCGGCCACCCCAAAAGTTTTGGTCTGGCTCCGCCACTGCACGCGATGCTGCTACAGAAACGTGAGAGTTGATGATTTGCTATAGTGTTTGGAGCCCCTTTCCCTCTCACCGAACTCGGAACTCCTCCTTCGTCCACGGCAGCGACACCGTCAAATCGGCACTTCTCTCTACTAAT…
>LNC_000733
TTTTCTATAACTATAAGCATGTTCCAGCAACCTGTCATGAAAAGTAGCAACATTCATGGCATTTTCCATCGGAAAGATCTATCGAACCTGGCTCAGCTTTTGAATTCAGCTATCATCGTCTTCTGTTTATGTTTATCAAGTAAAATATAAATTGGTCCATTTTGAAATCATTTGTTATTTCAATGAAATTGAAACTGGCTTTTGTTATGAAATTTGAATGTTATTAGAATTGGTGTAACATTGAAACCATGTATTGTTATTTGATTTTGAAATTACGTTGATTTTGAAACTGTTTCAACAGGAAAAGTTGTAAAACATCACTTTGAGTATTTGTCATGTAGTTTTTTTTATGATCGGTTTTAAGTATTATTTAGTTTAAATTTTTGATGAATGAAACCG…
>LNC_000734
AAAATCACCTTTTTCTCTCTGTTAAATTCAGACAACAATAATTGATAGTACATGAAAAACGTGGAGGATTGTTGTGGAAGACAGTTGGTGTGGCATGACATGACCTTGGCCACAAAATAGTGGTTAGATCTCAATTTTAAACCAATCTATATACTACCACAAGGGTCACATTAAACACATCTTCAATTATCTCTACTTTAGTAAAAACATGCATGAGGTGGATGATAAAAATATTTTTTTGATTTCATTTTATTACACAACACCAAGTCCTCTACATTTGAAAAAGAAAACTTAAAGCATCACCGCACTGAGATGAAAACATAATACTAATATCAGCAGTAATTCAATTAACCAAACTCATCATTTTAAATGTGCACTCTCATCATTGTAAATGTGCAC…
>LNC_000735
TGGATGATAAAAATATTTTTTTGATTTCATTTTATTACACAACACCAAGTCCTCTACATTTGAAAAAGAAAACTTAAAGCATCACCGCACTGAGATGAAAACATAATACTAATATCAGCAGTAATTCAATTAACCAAACTCATCATTTTAAATGTGCACTCTCATCATTGTAAATGTGCACGGTATTAGGCGTTGGAGAAACGACAGGCGAAATAAGAGCACCTGACATGTATGACATGGGAGAGGGTGGAAGCTTCGGAGAAAGGTGAAGCATTTCCAAGGCCTGTAGTCTAAGCTCCACAGGGTAATCAGCAACACACCCGATTCTCGGACCAGCTCCAGTTGACCATTTACGCGAAAGTCTATGTCCCAATTGGTAGGACTTTGAACCCTTCTTGG…
>LNC_000736
CGCAAAATTGAAAAACAATATGCAAACTAAATGCCGAAAAGATCTTATTTGCAAGGAGTTTTATTATTTGGTTTTTGGCTTGCTCATATCAAGTCTGTAAAACATAACAAACAAAAATTACAAGAGTTATTGAGTAGAAGACACTCTGAAGCAGGTGCCACACAATGATATATAAAACAAATAAGCACAATATAAGTTCCCTAAGATATAACCTAGAGTAAAATGAAGCCAGTACAGATATATTTTGTGCAATCACCAAGCAACTTGTCCTTCCCAAAATATCATTAAATTTTACTGGCAAAAGAAATGCCTTCCTTTGCAAGTTGATTCACATCCTCCACTGCAGGCAATGCTCTTGCAACTTTGGCAATAGCTTTGTTTTCATCAGGAGTTCCGCCC…
>LNC_000737
TTCGTCCCTCCCCAACATGGACATCCCATGTAAGCATCTGACATGGCCAAACTAAATGACACGCCATTAGATTTAACAGAAGGTTAACGTTTTGGACGTGTATGACTAGCAGAAGAGACATTGAGGGAGTTTTTGGTTCGTTTTCTTGATTCAGGGACGTGTCTAATAGCGAGGTACACTTTCAGGGACCAAAATGAGGGTTTACTCATAAAAAAC
>LNC_000738
GGATGAGATTATTCAAGTTTACAACAACAATATTATTTGGCATAAAGAGGTCCCTTTGAAAGTGGATGTTTTTTTGTGTGGTTGCTTCTCCGTGAAAAATTCCTACGACAAACAATTTAATCAGAAGGGGGTCTTGGAGGCTGATGCGCAAATTTGTGTGGGTGGTTGTGGAAATATGGACGAATATGAACCATCTTTCTCTTTTTCAATTGTTTTTTTTTTTGGCAAAGTTTG
>LNC_000739
GAAAGGCCTAAAAAAACTCAATTAAAAGGGGAAAAGTTACATAGAAATGCTTCTTACACACCACTTTCTGCTTTACACTTTTTTGTTTCACACGCTTTTGGTATTAAGAAGCATATTTCTCTTGTTTTATTACACAATGAAAAAGTAGTGTGAAAAATGTGTGATGGAAAAAGGGTAAACATAACATAACCATGTTGAAAAATAAATGCCAATCAAGCCAGTTCAGCTTGAAGCCATTATTGATACTTTACCACAACCAACCTAAACAAAAACAAACACTATTGTAACCCTACAAAATAGCACCATAACCATGATGCATACAACTCCAAAACAAGTTCAATCAGAGCCTCACAACCCTCTTAACATATTAGTATTTGTAGTCCTTAACATGAAGAGACT…
>LNC_000740
GTTGAAGTATGCTAGAAGGTTTGGGTTCCAAGTTGTGAAGGAAAATGTGGACTCTTTTATGGTTAGTAATATTATTAAGGTTTTGTTAACAACTGTGTCTTATGTGTATTGTTTAAGGATTTTATTAAAAGAAATTATGTCTTGAAAAGAATAAAAGTTGTTTATTTTGTCAATGCAATCATTACATAATTTTTATTAGAACTTTAGCAAATGTTTTAAAGACATTTGTTAGCATCCCTCTATTCTTAACATAAATAAGAGGTTGTGGTTAGAGCTTTGTTGTAAATATTCATCTTCTTT
>LNC_000741
AGCATACAAAGGAATTGCTATAACGATTTTTTTTAAGAGGAGGAATCATTATTAACGATTCTGATGCCATCTATACTGAAACAACAACTGCTAAAAATTATTTGTAGTACACAATATATATTAATAAAGAGGAAAAATAAGTACGAGATCGAGGGCAGAACTCAAACGCAGAGATCTTAAAGTCGGTTTTAAGAACTGAGTAAGGAGAAGCTTGACTATATGGAGG
>LNC_000742
TTTGTTTACTAGATTGCTGGATCATTCTGAATTCACTGATGCCTCAAGCCAACCAGTTCAATATCAAATATAAGTGTCCCTAAAGTTGAACCTTCACCATTTGCAAGTCGAGTCGGATTAAAAATGGTAGTGAACAGCCTCTGCCTGTCAAAGAAATTAGGTGGGATAGGTTCCTGTGATGTGTTCTGATACCCAAGTGATGGAGGTATGACGACTCTACGAATACCACCGACTTTCATTGATCGCACTGCCACATCAATTCCAGCAATTACCTTACCAGAGCCAAGGACAAAGACAAAAGGATTAGGATCACCATTCTCATCTTTGTGGTCATAGGTTGAATCAAAACGCCATCCTTGTTTTGCTGCAAGTCTACCATAGTAATGAATCTCAACCTGG…
>LNC_000743
GTCGAGTCGGATTAAAAATGGTAGTGAACAGCCTCTGCATTAGGTGGGATAGGTTCCTGTGATGTGTTCTGATACCCAAGTGATGGAGGTATGACGACTCTACGAATACCACCGACTTTCATTGATCGCACTGCCACATCAATTCCAGCAATTACCTTACCAGAGCCAAGGACAAAGACAAAAGGATTAGGATCACCATTCTCATCTTTGTGGTCATAGGTTGAATCAAAACGCCATCCTTGTTTTGCTGCAAGTCTACCATAGTAATGAATCTCAACCTGGTCTCCATCTTGAGGAACTTCACCTGAACCAACAAGGAGTTCCAAA
>LNC_000744
ATTTTCTTCTAACTCTTGGAGATTCTATATCTTTCTGTTCCTTCTTCTGCTTAAGTCGCGCTAAAAATTCCGGATTTGAAAACAACTTGGCCAAGAAAGATACCATTTGTTTCTGTCTTTGTTCAGCAGATTGAAGCCTTTGATTCACATTACCTGCGTGACTAGCCGTCATTCGTTGTTGTTGCTGTAAATCAACCACTTCTTGCATTAACACAGTCCTCTCCTTCCTCAATCTTTCAATCTCAACCTCGACTCCAGATTTCCCTGCATCAGAAGAAGATCCAACATAGTTACAAACTTGCTGAGATTGAGACGTGCGGCGCCTTTGAATGCTCTTCAGTAAGTGCTTCTTACCTTTCTGAAAACCTTCATTAAAAAACTCCCATTTGTCGGTGTCAA…
>LNC_000745
GTACAATAACAAAATCAGTTTTAGACGAATTTGATTGTTAGTTTGAAATCAGACAATTGAGATAAAAAAAATTGTGTGGCGGAGTCATTGCTTCAAATCCAAATTCCAAGTTGTACAAACAATGTAGGCAAAATCTTAGACTCGTTATAGGAAGTGTTTAGGGTTACATTATTACTAAAAAAAGAAATGGTATTTGTACAACCATT
>LNC_000746
TACAAACTGTCAAGTTGACGTTGTTTCTAGCAACTGTCTTTGTTGAAAATTAAATCGAGTAATTACTAGTTTATAATTTGTCTTTATGTTTGAATTTAAGAAAGTATAACATAACCCTGTGATGAATTAGTGGAAGTTTGTTTTAAGGGTCATGCTAGCTTGTGTCTTAAAGGTACAAGTTAACATTTCCCTTGTTTTAATATCCCCGCAATTTAACCTTTTACAATTGCGGGGTTCGC
>LNC_000747
GGTATACTAAAATAATACTAATGATTAAGTTAGGACCAGAGAACTCTGGATTAATTTGGTTGTGATTAATTAGGACCAGAATATTCTGGAAAGATTAATAAATATTAATATGATTGTGATTGTGTGTGTATAGTGTAATTTAAATAAAAAGAGAAAGGGAAGAAGAATAACACACGAGATTTATCCTGGTTCACCAAACCAGGCTACTTCTAGTCCCC
>LNC_000748
GTAGTAACTAGATTGTTGAGATAAGAGATATCTAAAAAAGTTAAGCATACCCAAAATTTCAATCCTGAAAACTAACGTAACCACTAACTAACTTACTAATATTTTGCCAATAAAAAAGTTTACCTAGAGATATAGATATTTCATGTTGGTCAACAGACATTAACCAACTTCTATGAACCCTTGATTTTCTTTTTGCCTGCTATTCCTACTTTACTCTAAATTAATTAAGTGCTACAAAATCCCAAGAATCCCATGAACTCATGGTTGTGTATCATTTCAATACTCTTCTCAGTGCCAACAATACCCATGGTGAGAGCACTGGCGAAAATAACACCAGAGAGGATGAATACAATGACAGATGCCCTCCCAAGAAATGCAACTAGTTTTCTAACAAAGAAC…
>LNC_000749
CGTGAATTTTATGGTTCAAATTTTAAATCAATAAATTATAATTTATCATTGGCTATATTTAATTATGAAACAATGAAATATTGGTTGGAGTAAAGAAATAACTCAACTGATAAAAATGTTGAAAATGTTAAGCGGAATATTGTAACCAGGTTTCAAACCCGTCTCTCCACTTGTGTGAATTTAATTAGTTATTTGTCATTTCATCTTTCAATAAAAAAAATTA
>LNC_000750
GAAAATTCCAAAACTACCAATTTTAATCAGGCATTTTTATGTACAAAATTTCCCTCAACACAATTTTCCAAATTCAAAATTTAAACATAACCGATATTATAAAACATAATATATAAATGGGCATGATCCGCCAGTAATTTTTAATGACAAGTTCCTAAAATAATCGATCAATGCATTAAAAGCTTGAAGAAAAGGTCATCAGACAGCACATTATAGTCATACCCAAGTCCGGTGGCACGATCGTTGAATTCCTCCATCTCGCTGCTTGGAACCTGAATTCCAACTAATACATTTGCTCCAGTTTCACCCTGCGCACGGTAATGGAATAAAGAGATATTCCATCGTGGACTAAAGGAGTCTAAAAATTTCGTCAAAGCACCAGGTCTTTCTGGAAAGGTA…
>LNC_000751
CATCTAGGTCACTCATGTCCCTCAGCATGATTCATGGAGTACCCATCAACCAACTTTATAGTCATCCTGTTACGGACAACGTTTGAATGGTGACAAAGCACTCGACTCCAACATCTAGGTACATAGTGGTTTCAGGTCGAAGGGTGGAATACACCACTATCACTATGAGAATATCTTATGACACTTTTCATAACTTTTACTATGTAGTATTCTCATGGCGGATCAATCCAATATAAATATTACTCCTAATATTTATATCTATGTGAAGACTTGATAACTCTTTATCCATGATCTGTG
>LNC_000752
GAAAGAGCTAGAGAGAAGAGGACTTGAAGAATCAATGATTGAGAGAAGAGCTAGGAGTAAAATTGAAGCCCAATCTAGAGAGATTAACCTAACTAAGACATTGTGCAGGATTAGTTGCTTGGTGAGTTCTTGTGCTTGGTGGATATCAGGAGCTATCTCCGGTATCGGTGTCTATAGAGTTAGGTTGGCTCTGATCTAGGCGTCGTTGTGTCGGTCTAGATTATCATTTGTTTTAGATTTTGTTATGATTGGAGATTACCCGTATGTTGGGATTTTGAGATACATCTATGTTGATGTAAT
>LNC_000753
CTTAATTAGGAAAGGGAACCAGATAATATATTCACCAATACAATAATTTATTCTTTAAAAAAAAACACAATACAATAATTTATGAAAAATATCATCCGTGTAGTAATCGAAAACATACACATGATATTTTATACTTATTTATGGTTCATATTTATATTACATATGTTTAGGGTTTGTGTGTTTCTCACCACCTATTTTATTTTAAATAGAGACATAACTGTATTTAGAAGGTAGTAGTCCAATCAAGGACAGAATGTGATGGCATAGTTAGGTCCATTTGAGCAAGTGAAAGTGCTGCTCTTATCATCGTAAGCATAGCTATAAGCTTCTGGACATTGGTTCTCAAATATCTCGGAGTAGTTTGTGGGTGGACATGTTGCCTCGGTGTTGAAACTTCCA…
>LNC_000754
CTCTTGACTCCAATATGACCTCTTGGAAATTCAATATCCATCAATGATTTACTCACAACCTCACCGGGCCCCAATTCTAACTTTTCTGATAAATATGTTGCTGATTTGATATGAGTTTCATACGTCTTCTTTTTTGAGTAAGTTGTACTTGATTGCATCACAATTATTGATAATAAAAAAATAAACGCTTTAGAGATCAATCTCAT
>LNC_000755
CAGCAATTTGTTGATTCAAAGATCACCCTCAGCCAATTAGGCATGAATATTATCAACGGTGATGAACCTGTGACGATTAATGGGAGAGAATTGAAGGACAACCATCAAATTTTTATCAAGGAGCCAACAACTGGATTCGATTTTGGTAAATCTATAAGTTTAAATGTGAAACTAGTAAGTATCCTGTTCTAGAGTAAATCCAATCTTTCAAATGACCAAACAAATAAAAACAAACCAAGTCATCCTAACCTGACCCCTGTATCCTCATTTTTAATTCCAAAGTTATAATTCATAAAAGCACCTCCTCGATAAATCTGAACTAGGAGAAATGAATATACAGCGATACAGATTGGGCTATTAAAATGAAACTAAATATTTCTACTAAACACCATGTTAATG…
>LNC_000756
GGCAAGTTCCTTTCTTCTTCTCTTCACTCTCTTTCAATTTCTAATCACATGCATCACGATTATATATTTCATAAAATGGGCTAAGGAGTTTTTTAAAAAATATAATAACAAACTGCAATAATTAAATTTGACTAAATCACCAAATGGAGGATTGTTGATCAATGACTTTGAGCCAATATTTAAAGGAAATATATAATTAAGAAAATCTGAACATAACAACTAATATATTAACATTTATCTATAAAAAAAT
>LNC_000757
TGCTTTTGAAACTGTCCTTATTTCCTGCCATTGATGGAATGTTCAGAAGGAGAGTGCCAATGACATTGATGCAAAAAGAATTTGGTTCCATTGATGCTTATTGAGCCAGCATCACCCCTCCAAAATACCGCAATATCATGGCCTCTATTGATAATAGTGGCATTAGAAGATTTATATTTGGTCTTGATAACTTGACGATAGTTTGGAATAATTTTGACTCTCTCATTAGACAAATCTATGGGAGATTGCATGTCTCCATGTTTACAAGCTGCCCATTCTTCTTTTAGCTCCCCCCAATGATGTGGTCCCTTTTCACTTCCTTCAATATAATCA
>LNC_000758
GAATGAGATACATATTAGCAACTGATATTTTGTTTGTTTAAATTTGCAAATAAAATCATATTTTCAACTTCTGATTCATACTTATTTATATGAAGATCAAGATGAGATAACAATAATTTATTTTAAATGATTTATTTGAACTTCGGATTCATTATCTCCCTTTAATACCAAGAAAACTAATTTATCAATTCACTAGTGGAACGTCTCTCTGTGTATTTT
>LNC_000759
CTTATTTATCAGCATGGATGCTTATGACGTGGTGTTAGGTTGAAACATTTAAATGATGATGCTTAGTAAGACATGAGTTATGCAAGGTTGGTTGGGATTTTGAACTGTTACTAGGAACTCTTGTTGGACCTTGACTCTGCAGTACTGAAATTGGTTTTTTGAGATCTATCATTGACTTTGTTTTGTACATGATCACAACTAAATTGTACTCTTGGATTCCGT
>LNC_000760
GAACCAATTATGTTGGTATGGTCCCTCCCTCTTATCTACATCAATTAAATCCCTCCACCAGCTAGAACTTCACCTCCAACTCCAAATGATCACCTCATTTTTGTGAGTCCTACTTTTGTGATAATAAGTCAAACCATAAACCTCTTTTTTCCACTCTTAATCTCTACAACTGCCTCCCTAATAAAGACAAATTGAAAACTCAAATCATTAATCCAAAGAGTTGTTCTCACTTCCTCAC
>LNC_000761
TGCTATTGTTCACACAACTATCCTCACAAAAGTGCAAAATGATCTTCCCTTTTTGGGATGATCGTGAATATGAAGGCCCAATGTTATAGATTTTACAAGCAAAAATTGATATTGAATTGATACTTATCTTCCGAAAAAGGAAGAAAAATAATCAAATGAATACCATCTTACACCAAACTACCAACTTGTATTATATAAACGATCTCAAGTAATATGATGATGACGATGACAACACCAATATTTATAATAGAAGTTACAGATATGAACCATCAGATGCGATCATGTTTTTTTTTTTTCTTTCTTTCTATCAAACCTTGTTGTAGAGGAGCTACCCCAGATTAATCCTGCTTGACATCTACACTTCCAGGTTTAGTAGGTTCTGTAGGAGATGGTCCAACA…
>LNC_000762
GTTTTACTAAGTTAAATCCAACAAAGACGAAGGGGAATTCAAGGATTCCTTAATCATCGTTAAACCTCTGAATCACAAACATAATCTTGCATTGGGCAGGACAATTAAACTATGTAACCCTTTTTAATCTCTTTTAATTTTACTCTTTAAAATAAGTTTTGCTAATAGCTAAGTTGAACGACAATCCCTGTAGAGAACAATAAACTTACTACTTTATTACTTGTTACGGTTTGGTGCACTTGTCAATT
>LNC_000763
GGAGAGGTGAAATTTACCTAACAGTGTCGTTTGGATTGTCACTCTTCCGTGGTGGAAAAGGGAAAAACGAATGGTTTATGCGAAAATGAAATGATTGTTGTGATTCTTTCGATGAAATAGCTTTCCAAATTGACTGATTAAGTGATTATACAAATTGGGGGTGGTTTGATAGCATCAAATTTATGTTCAAAAAAGAGAACTAGAGTCTAGAAAAAAC
>LNC_000764
TTTGACGACTACTTTGATGGAATCTAAATAGTTTATGGATTACTACTCCAGTCTTAAATATAAGCTAAATTTGGTTTTAAAAAATTGATGTATTTGATTCAATCGGACAAAATTAATCAAAATTGCGTAAATAAATCATCCTTTGTCACTCTCCAATCTAAGTAAAAAGAAGAAGATATACCACAAAAAAAAAGAAGATAAAATTAAGTATGCG
>LNC_000765
TCACGGTTCAAAAACTGTAATTGAAATCTAATTTTGTCTTTGATTACGCGGTATCAACGCTACAAATAGTCCTTTGACAAATTACGGGGAATTTTCATATCGATGATAGAATGACATGCAGAAGACACGTCCAAACAAGCACCAAGTCAACCAGCAATTGTAAATTAACTGTACTAGAATCTGAGGTTCTCACTCCTGTTTCTATGTGAAAAAGCTGTAGTAAAATTATAGCCATTTTACCCCCTCTAAATAGTGTGAATCAGCAACCAATCTCGTCAATTGAAGCTGTAATTAGGAACTAAGGCCCAATTGAAGTCCAAGGGCAGCATGGACAAGAAAAAGTGTCATGATACTGCTACCCAAGATGCCATGAACATTCCTTAATCCAGGATTTCCCTC…
>LNC_000766
TAAAGCCACAGCACCGCAGACCAAAATCTTGATTTCCTTGATCCATCATGGTCTATAACACTAGTTAATGGTTGAGGATCCATCTTTATTGGGTGATGCCAGCCATTGAAGCTACCAGCCACTTCAACAACATCACCGTCGCCGCAGAATTCAACAAGAACCTCCTTGAGTCCTGAAAGACTTTCTTCAGCCTCATGCAACTCTGCATCTTTTTCAGATATTAGTTTTCTGGCTTTGCTGATTTCTTCCTCCGCCTTGGTTTGCAAGACAGACAAAGCATGCTTTTCCTTCTCAATCTGTT
>LNC_000767
GGAATTTTCAGACCAAATGGAAATTTAACACCAGGGCAGATATATCATATATTCAAATCAGGGTCAAATTTCAAGTTTAAGTTCTAACGCCACAACCAACAATTTATTGTGGCCAGATAGAACGGACAATTGGATATTGACATGAAAATAATTCTGTGTACATGTACAGAGATACAGTGACATCAACTTTTTTGTGCATATACAGAGATATTACTAATTTTTATATACAGAGTGCACAAAGAATGGTTAGAAGACCTAGAATATATCTACAGAAAGTCCCATTGCCAATAGACCTTGTCTACAATTCCTCCTCCACTTTTAACAGCTAGGTGAAGTGTCTCAGAAGCTGGAGGAACGCCCCATAGTAACGGTACTGCAACAGTCATGGTTAGCTTTTCA…
>LNC_000768
CAGAACCTAAAATCTTAATGATTTCGTTGAAAAGAGCATGGCAAACCTCATTGTGAGTTAAAAAGTTGTTGTTGTGTTGTTTTGTGAGGGTCTAAAGGTTTTGATGAATTGGATGAGGTAGAAGATGCAAAACATGATGAGATTGTGAAAGGAAGAAGGAATCAAAGGATCATACTTTGTTTAATGTTCTCGTGTCTTCTGCAAATTGGAAGATGTAGTAGTTGTGTTATGTGATGATACAAAGAGAAAATAGAACAGATAAATAGTTCTAATTCTAATGGAAATAGAATAAAAATGATAGACTATTTACAGGTTGTAGAACATCAATTAGCATACGTGGCCTAATTAACAACAAGCTCAAACCCCTAACAAATCGAACTCTTGCTCCCGTTAACACAA…
>LNC_000769
CGGATAACCACTGTGAAATTCAGATTGCACATAAAATCATTGGAATGTATGGCAATAAGTAAATGGTAATCATAATTTAGAATGTGACATAAATGATTAGAGCAAGCAGAAGTACCAAGTGATATACTTCTAAAAACAAATCAGTGAGCGGCTGCTAAGACGTTATATATACCTGAAAGGGAACCGACCACTATGTTGTCCTCCTGCAAAGACCAAGCCCCC
>LNC_000770
AAGAGGTGTGCAATGGTGGTGTATTTGAAAAGGTGAAAGACTGAAATATATATTAGTGCATCTCATTGCCAACACCTAACTTAAAGGATTTATGTTGTCAAATCAAATTTATTTTTGAAGGAATTATACTCCCTCCTGTCCTTTTTGTTTTAGAAACAAAAGTGAGAATTTTTTTGGTCCATTTTAAAAGAAATATTGACAAGTTTATGTTTGAAGTTAAATTTCATTTGTACCCTTATTTATTATGAGAGATAATATTAAAAGTAAGTAAGTTGGTGGAATAGATAGTAATTAATTTAAGGATATTCATGGAATTGTTTTTAAATGTAGAAGTGTATTAAATGAAGATAACTATTTTCAAAGTATTTCCTTGGTCCTGATGTTTTATGTCTTTTGTTT…
>LNC_000771
GTTCAAACCAGCCCCCATCATATTAAAAATATCACCGCATCTTTTTATCATTTGAACTACACTTAAACAATAAGTAAATGGATATTAACAACATCAAATTCAACATCATTAATATAAATTTTTCCCGTTTTGTAGAAAGGATTGTAGATTAATCTACAAGAAATCCGTTGCAACTTGCTAAGTATAGTGCACGGCCAATGTGGCCGTGGGTCAAAGTTTTTGCCA
>LNC_000772
GAAAAGGGCATACAAATTCGAAGTTCGACTATGATGTAAGTATAGTTTAATTTAGATTTTTTTCATTTAAGAATCGAATTTGGATTCTATCAAATGTTTATTCTTCGTGAAACTCTTTAATTACATGAGCTCGATTGTTTGGTTGGATTGATTAGGATTTTAAAAGATAATTTTTGAATAAAATATACTCTAGATTTCAAAAGATTGC
>LNC_000773
GTGTTTTTTGGACACTTTTTAACGTTTGAATTTGAAAAAGGTTAGGGTTTGGACTTTTGAACCTTGATTATTTGATTTATTTTTGACTTATATAAGTTTGATAGCCACCACCATTCAAGAGTGGTACTATATGTTGGCCCATTCCACGTCTATAACACATGGAATTGTGTTGGAGTTTGAATTTGTACGCCACGAGATGAATTCTGTTCCTTGAACACG
>LNC_000774
CCTCGCTTAAGATGAATACTCTGCCAGTTTAAACAGCAGATTTCATAAGTATTTACACCATCTAAAGTAAGAAGCGATAGTTTGTTTATTAACAAATTATATTGATGTACAGTTTCTTACATCTCCTATTTGTACAATGAATTTAAAATACATTGCATCATGGCCCTATAATAGGTATTACTAACATAGAAGTACACAAGATCCTTAAATTCTGCATGATTTAATTAAAAATATGAAATTAATGTACCGTCCTTCATGCGTTATGTTCAGTTCTATTTCACCTCAGAACAATTATTAGCCCCAACTGGTTCTCTCAAGCAACTAGAAATTGCCATAACTGCTGATTCAATAGATGCATCTTCACCCTTCTCCCGCCAATAGAAAATGTTCCCGTACTTG…
>LNC_000775
GTTAGAGATATGAATGATGATGGATTGTGAAGAAGATGATGAAGAGGATAATGTGCCATCATTGTCCTTCCCTTTTTGGAAACTTGTTTGTTTGGTTCGTTTTATTAGTTTCTTTTTGGGTTTTGAAACGGGTTCATGGGCTGGCTCATCTTAAGTTCTTCTGCTATTTTTAACTTGACTGCCCACATTTGCTTAAAAATCGATGCTAAGTGAAGTAAATAGGCCAGTTGAAGTAGTATGAATCTCGGTGGGCTCTGTCCCAAGTCTTGTTCCAATTGAACTCATATCGCTGATTCTTCCTCATTGCCTTTTTCCAGTGATATTGCTCAAAAAGCATTACCCTGTCATGCCAGTTGAAGGAGGAGGAACCGATGTGCCAGTAGTAGGGATTGATACAGT…
>LNC_000776
GAAGTTTTGAAAAGGTATAGAAAATAGCAAACCTAATGAAGTTGTTTTTCCCAATTTTTCTACAAAACTTGAAAGTATACTATGAAGAAAATATAATATATGATATTTTTATAATTAGAAAGCAGAACAAAAACAATGTTAAAATACACATGTAAAAAGTTTAAAACAATCTAGCATATAATTCCCCCTAAACCAGATTCAGCCGTTATACAGATAGCATATATGGTTATGATTATGTTGTGAGGTAATGACAAAAACTAGCTCCTAGGTAGTAACAGCATCTCAACCTTCCACTCCTTAAGAGGTAACATACAAGTCAAAGCATACCCTGCTGTTTTAGTCATTACTTCATCTAAAAGCTTTGTACTTCTTACACACAACATATCAGTAATCCAATAG…
>LNC_000777
ATCCTTCTTTCTTTAGGGCGTAAGATATTTAAGACATTGAGCACATGTCGTCTCATCAGCTGTTTTGCAACACTCATGTTTGGGCTCTCAATTGCACAATCTGCAGTAATCTCCTGGAAAGTTGTATCTGTCTCAGATCCCACAGTGTTCTGCATAGAAATTGGAATTCTTGCAACAAACAGTAACCTGTCAACCTTGTCTGGTGAAATTCCTACCCTTCTTGCTAATTCTTCTTTGGTTGGGTTAAGATTTCCCTCTTCCTTGTACAATTTCTTTGCCTCCAATACCTTGCTAAGTTTATTATATACCTTCTCCGGTAGACGGATTGTCCTGGAATGATTATATATGGCCTTCCTTATTGCTTGTTTTATCCACCAATATGCATAACTAGCAAATCGG…
>LNC_000778
CGAGAGGTAAATAAAATTTGTTAAATATTGTTCAAATTCGAGATCAAACTTGAATATTCCTTATCGAGATTTTAATTTTGAGTTTAATCTAAACTTCAGAATTTTATTTTTAATTTAGAAAATAAAGTATTAAAAATTTTAATTAAACAAAAGATATAAACACAATTAATATTTATTAAGTTAAAAAAATCAAACTTTGAATATTTT
>LNC_000779
CATCAACTTAGCTAGCATATCGCAGAAATCCAACCGCTACCTTGATATTCACAATTTGTTCCTCAACTACTTGAATATTGCATACCTTAAATTTTTCATTAAATAGCTTGACAAGCTGGAAGCACGCATCTGCGAGAACCACACGCAATTTCTATACACTGTTAGGGGAGATGAAGAGGTCAGACATTTTTTATGGCTTCATAGCATTAACATGAGCTCTTTGTGATGTCCAAGGATGGTAATCTACACATACATAAATATCAGACACGTCAATACCAGCAAGAATTTGAGAAAATGGAAGTGATTGAATGTAACCCCACATGTGTCAGCGTCATGTCAGTGTCAGACACCAACAAGTGTCAGACTCCGGACACGTCTTCAATACGAAGTGTTTGTACT…
>LNC_000780
GTTTCATAGGGCCACCTATGTAGTTTTAACATCTCTTTGTTGTTCTTTACTTGTTAAGATGACTTAGATTGATCGTGATTGTGCATATAGACATGGAAAAGGACAATCTTGAGATACAAAACTTCTGTCATGGAAGGTTCTTGGTCGTCAATTACTTTTCACTTCTAAGAGACTAATTTAACAATAACAATAACCGTTGGGTCAAAGCTCCCCAT
>LNC_000781
GATTTATCCATTAAGAAAAAAAGTATAATCCAATTGATGTACATTTAAATACTAAGATGGAGTTAAAAAAATTAGAGAAACAAAAGAAGATAAGGAATTCTCCAAAACAGAAAAACAGAAGAGAAAACAAGCAAACAAAGAAAGAAATACAATGGAACAAAAGAAGCCATTTGTGCATGGTGTTGCTGCTCATGCACAGATTCTGTCTCAGAAACTTCATTGATCTTTGCTTTTTCAGCAGAGTGTGGAATTGTGATAATGAAGTATTGAGATATTAATCTAATTTTCTCTTTCTATAAGGATCGGTGAATCTGAC
>LNC_000782
TTTCTATTTAAGCTTTAAGATGAGGTTATTGGTTAATAGAAATTAAAGAAAGAAAATATAAAGAGGCAAGAGGCAAAACAAGATTTAAGTATAGTAGGGTACCCTGGACTATAATGGTAGCCGGACAAGTTAGCAGCTTGGGTTAGAGCTATCTTCCATTGGTGCAATCGCTCCATGTTTTTCTTGTTATTTTGGAACCTCTCTCCATGCTTAGCAAGCTCTTCACCATAAC
>LNC_000783
GGACAATCCTCATGTTACGGAACCAGTCTAAAAAATTTGTTTCAGTCAATTTTTCTTTTTCAATGAGGGATCGCAAAATGTTTGTGGAAGCGTTATTGGCCATCTACAATTTAAAATGTGCAAAATAAGTATCATGAAAATATATATTTAATTTGGTCTTTAATTAAATATGCTCCCACTATTTTACTCAAATCAAATGACCTTCAAACACTTGACTCGGAAAATCCCGTTGGAAGATTTTCTAGT
>LNC_000784
GTCATTATTTGGTGAATCATACAACTTGGTTGATATCCAGAATGGATCCGATAAAGTATATCTTTGAGAAAGCTGTTGTTACTGGGAAGATTGCACGCTGGCAGATGCTTTTGTCTGAATACGATATTGTGTTCAAAACTCAAAAGGCAATCAAAGGTAGCATTCTTGCCGATCACCTTGCTTACCAACCTCTTGATGATTACCAACCAATTGAATTCGACTTCCCCG
>LNC_000785
TGAAAATGTGGTTGACTATAAACCCTGGTACTATGACATCAAACAGTTCTTGCTAAGCCGTGAGTATCCGCCGGGTGCTTCCAAACAAGACAAGAAGACCCTGAGAAGATTGGCCAGTAGATTCCTGTTAGATGGAGATATTCTGTACAAGAGAAACTATGACATGGTATTGTTAAGATGTGTTGATGAACACGAAGCAGAGCAGTTAATGCATG
>LNC_000786
CCGAGTTTAACATCTATAACTAAGGGAAGGCCTGAAGCATATGAAACTGCACGATTTAAAACATCTTCATAACTTGAAGGAACTTTGTTATTTTTAAAAGCCATCCACGTCAACAATTCAAGCGCTTCCGTCCCATACAACCCTTCTACCGAATGCATACTTTCTATCCCATGACAGGTTAGTAAGTGTTTGTCTCGAGTGGTAATGATGACCCTGCTTCCACGACC
>LNC_000787
TTTTTTTTTTTTTTGGTTGGGGAGGTTTAATCACAATTGTATTGATAAACTAAACAATCAATACCAATCTCATTTAAACCTCATTTATATGTTTAGTGGGTAAGCACGATTATGAACTGCGAATACAGTATTAAATACTATATCCACAAACAAACGTGTCATAACATGTAAACAAAAAAGATACCAAAAGAAATTAAAATGACAAACATGTAAAGCAACAATAGCTATTTTCATAGCAACATTAGCTACATTTAACCAAAATAGGAAAAAGACATGTGATAACAAACAGCAAAAATAAGATATGATGCCCAGATAATAGGACTTCAAATACATAAACTTATTTGAATTTTGTCTCCCTCAGCAACTTTCTCACTCCTTCTCCCTAGTCAGGGATTTAAA…
>LNC_000788
CAAAACCCAACCATGACATGATTGGATTAATGGCAATTACTCAACAACTTCGTCTCTCAGGAACATAAACAAGTTGCTATTATTACAAATAAGAATTTTGCAAAATTAGAGCAAGCAAACAACTTGCACAATTAAAAAAAGGTGATAATCACAATTTTTTAAAAAAAGGTAATGATCAGAAAGGAATTAAACATCATAAGGTGCTTTATTTAGCTATATTATTGACAATGAATACTAAAATGGACTAGCAAGGGTTGTCATTAGACAGCAGGGGACATCAAATACTTGAATTTTTGTCCATTCCTTGCCTTTGGTTGTAATGTCGCATATGTAGATGCTTTACCCATTAAGCTGAGGAAATCCCACTCCTCCAAAAAACTTGGGGAAATAAAAAGAAAT…
>LNC_000789
TTTAGATATAGTGTGATGGTTATAAATCCTTTTATTTTCAAGTATTCTTTTTTTTCTTTTTTTGTGTTTGTCATATACTGAAGATTTTACTTCAAATTTAAAACAATTTAAGATATGTATATTATAGAGTCCAAAAAATATGAGTCTTAACATTTTAGTGGTTCATTTCTCTATAAATAGAAGTGGGGTAACCTAGGAAATCCATATGTGTCTCATCCTC
>LNC_000790
GTTACAGCTTCCATCTTTACCTTCCATAACCCAAAATCGTTATCTCCGGTAAACTTCTCAATATCCCACTACGAACCTGATGGGATAAAACCGCAAGTGCACGGTCTTACCGAAGTAGTAATAAAAGTATCGTTCCGATAGGGAGTTATGAATTCAATTATCTTTTAATAATGATTAGAATTAAAGTTTAAAAGATTGAAAGTTGTATTTTTGTATAATTAAAAGAAAA
>LNC_000791
CTCACTGAGACCGAAAGGAGATGTGATAGGCTAAAGAGAAACTTGTCTTTAGAAATTAGGTCTAACATAAAGTTCTAGGATTAAAGGTTTGGTTTGAGAAGGATTTGTCATCATGACGAACCAATAATCTCAAGGCACCTTTTTATTATTATTATTATTGTTATTTCTCTTTTAAAGCAAAATCCAAACCTTTCAACTAAAACTCTTTTCTAATCATTGTTGAAAGTTAA
>LNC_000792
GTTGACATCATTAACTTGCATTGATGACAATAAGCATTGAACGACATGTTAGTGTTATGCTAAAGACTCCATTAGAGAACTCGTACCTTGAAATCCATAAAAGGATTATCATTAACTCATAATGAATATCAATCTAAAAGTTAGTACAGAGCATGTGTATCTTTGTTGAAAATATTTAGTCAGCAGAAATCAATACATTATATATCACATTCTAAAATGTTCATGCCAGTCGCAATTGAAGAAAATCTTAATTTCAATACTAAGTTAAGCGAAACACGCTTATTCATCTAATC
>LNC_000793
CGCCTGAACTTCTTCCAAGGTGACAGTGCCTTCTTTTCCATATAGCATGGTATCCTTGAAGGATTCAAATGATCTCGGTAGAGCACACAACAAAAGTATTGCTTTGTCTTTGTCCTCAAGTTTCACCTCAATGTTCTCCAAATCATCAAGGATTTTGTTGAACTCTGTCAATTGCTCTGTCACGGTCTTTGACTCCACCATCTTGAATGAATAGAGTTGTTGCTTAAGGAATTG
>LNC_000794
GCCTTATTAAGTTATGAGCCAGCCAGCATTGACTACCTAAATGGAATTTGATACAGAAAGTGTTTCTGAAAAAAATCAACGTTCAGAGCTTTGGTTAAGACATAAGAATCAAACTACATCTCAATACTACAGAGGATACAGATTCGGTGACTTTTAAATGTGACAAATAAATATTTTTCATCATAACAGATAAATACTTTTCGTCATTTAAAACAAGCAAATAGTTCATCCCATTGCTCACAGGTCGATACTTAAAATGAAATTACAGAGGTCCAGTTCTAAGTGCATTGTCTAGATCAGCAATCAGATCATTCACATCCTCAATACCAACAGATATACGAACAAGATCTTCTGTTAAACCTCTGGTCTCGCGGACTGCAGCAGGTATGCTAGCATGTG…
>LNC_000795
TGGAAAATGGCTTTTGATACATACTGATACATGTGTTGCCTTGAATTCAATCCAAAAGAATTATTAGAGGTACGGTTTCACAATTTTGTTATGTTGTTTTACTGCTACAAATCATTGTGCACAAGGAATCGGTTTCATCAAAATTCCATGTATAATCGGAAGCCACTCATCAAACTAGGACCTTTTAATTTGCAATCAACGGGTTTTGAAACACAATATTTTCAATAATTTGGTGCAGTTTTGTTAAAAGGTTCGATTCATATATTAAATTGATGGATGATGGTG
>LNC_000796
ATTTATAGAACACAAACTAGAGTTAACTATTGATATTTCTATTTTAGCCCATCATAAAAATAGAATTAGTCATTAGTCTTCACACACTAAACGTTCACACCTTATTGAATACTCATTAGTTCATTTTAGTCATATCTTATTATATCACTTTAATTGAACCTAGCCAACACGACACATAGTGATTCACATATAGGTCAACGTTAGATTAACG
>LNC_000797
ACTTATAAAAGGACAACCCGCACGCACTTCATTCAACAAACCACACACACTTTTCTTAAATTCATTCATCTATTTGCAATTAGAGAACTAATCAACACTCTTATAAATTATTTGAGTTGATTTCTCTAGTTAATTAATTCAATTCCATGGCAAAGGAAATCAAATTCTCTGCATCATTTGTTGAGTTTGCACCCAAACCAGTGGTTCCACTTAAAAAGGTTTCAAGTGTTCCAATGTTAGCAACTATTGCAGAAGAAAAAGAGGGTGAAGATCAATATAATTAACTAGCAGTTATATTGTTTTGTTAAAGTAATGTTGTTCACTTTCATTTCTTGTACAAATATTAGTGCAGTTCCACAATCGACCAAGTGTTTTTGTTGTCAATTTTGTGGTACGTTA…
>LNC_000798
CAAGGGTTTTGATCGTTTGGAAAGGGTTATGGTGAGCAGCGGATAATGGGTGATTGGATTTGGTTTCCGTGGTCAATCGCAACTTGCAAGGTACTGTGGAGGTTTGATGGTGATCTAAGTGTTGACTTTGTTTTTGGTGGTTAGCGTTCTTATCCGTGTTTGTGGTAGCCATCGGTTTATGTGGTGTATGTATTGATGTTTTTATGGGTTCTTTCGAATGTTCCGTCTACATACGTTGTCTTTATTTTGTAGTTTGTGTTTGCCAA
>LNC_000799
GAGTTGGATAAAAAATATACTTAAGAATTATATATTAATCATCGTCAAAACATAATCTCTTAATTAATTATCATATTAATCGATTAACGCCTTTGATTGATTCATAAGTGTAATTGTCTATATGCGATTATCATGTCTTTTTTTAAGAAAAATGCTAACAAGTTTCATAAAGATGTTTACCGACACTGAAAAATATAATCTTGGATCCGCCCTACTCCTTA
>LNC_000800
TGGATTCCCATCGTATTGCTATGTCTATGACATATATTTTGATTCCAATACATTATTTGTTGCTGCTGCCCCTTTCGTTTTTATTAATTTTCCCTGTTGTGGTGCTTCGATGTGCTTCTGTTGTGTTTGCCGTGGCTGTTCTATTCCATTCCAATTGCAAGGCGGTGGCTGCTCTCCGAAGTTAAAAGATCCCATCATAAAGAGAACCGGTGGCCGCTGCATTTCTTTT
>LNC_000801
AAAAAAAAAAAAACCATAACAGCATGCACAGGGCTGTAAGTAAAGGACAGTATCTCTCAAGATGGGTGGAAATTTTCACAATGATAAGATTAAAAAAATAAATCAGACACAATATTGTCAAATTAATACAGGCATCATGGGAATACATTGACAGTCTTCCTGTATCATATCATTTCTTTAGCACATTGTATAAGTAGGCAGCAATTCCCAGAATTATAATCAGCAAAACAATATCAATACAGAAGTTTCGACTGGATCGAAGCTGATTAACTGTGTCCTTAAGTCTAACATTAGTATTCTTAAGATCAGAGGATGCTTTGTCCACCTTAGCGTCAATCTCATCCATTAGGGGAACTTGTCTATCCAGTTCCTCATTCATGTCATGCGCCATGTCTTTCA…
>LNC_000802
GTTTCACCCTATGTTTTCTTCAAAACTGAAATATAAAAACAAAAAACAACAAACAACACCGTTAAATAAATAATAATTAAAACAAACATTAAATATATGTTGACATAAATTTTAATTCTAACATTAAATAAGTAAAATAATAATTAGAATAAGTTGTATAAATAGTAAAAGAAGTAAACTAAACATTTAATTATACTTACATCAGC
>LNC_000803
CTCTACTTATGTGTGTGACTTTATTATTGATGGCAGAGTAAAGCGATTCTATGATGATTGGCCTGCTCTTCATGGCATATTAAAATACTAGATCTAATCGTATGTCACTTCTAGAAAATTAGAATTAATGACCAAGATTGTGATGGAAAATTGAAAATTTATCTTTAATTTCTTCGTCACTTATAAATTTAGTGACAGATTTAAAATAGGGATTTCATATTTTC
>LNC_000804
GTTAATTTGGACTACTAAGAGGTTTCTGCATCAGTGGTAAAGCTTGAGACAGTGAGATTGGTAGTAGCACTTACAAGTCTAAGTTGTGATCAAATTAACAAAGGTAGATTAGAAGCCTAAGGAGAGATGAGATGAGAATTAAGGAGGTGTGTTGTTAGAGTGATTCAAGTTCTGTTATTGCTGTCAGTGACAATTACTGTGTGTGTTAGTTAATCAGTTGCAATAGGCCAATCAATCTTTAACATCATGACGGTATCGCAATGTTTTCAAGCTAGATAAATTTGTGAATGTATACTCAATTACGTACCAAAAATTCAACAAAGTGATTCAATCTAATTTTCTTAAGCATTAATATATGCAGATTCTTCTTCGAAGTAATCAATTATAGGTAAACCATAC…
>LNC_000805
TAAACAGGAAACTTATTTAGTTAGAATATAGGACATTAATTAAACATTTATATATTAAAATTATAGTAGTGGACTCCTCTATTTCTTTTAGAAAATGGAGAGGATCTCAACTCCTCATAACCTCGGTATATTAGTCTCATTCTTATACTTCCAGAGCCATGACAATTCATCACTTTAAAATCTAAAATTAAAGTAGGATTCTTTGATTTGTGAAGG
>LNC_000806
GGGGTCCAAAGTGACAAAAAATATTGTTAAGAAACGTTGTTGAACGAATGGAATCGAAGTTTGTAAACTTAATAGTGAGAGCTGTTGGAGAACACTGGTAAGCATGTTCCACATTTCCTCTGGTATCTTGATGCATTGAACACAATTTTTGACTAATTTCAGCAGCTTCCGAAAGCTCCATTGACGTTGACATAGAAGCAGCAGCTTCTATATACAGAAGTTTTGTTGTTG
>LNC_000807
CAGAACTTAGTACTTGGTCCGAGTATCCCAACATTTTTATTAGCTGGCATCAAAATTTCCATTACCCAAGACTACAAGAGGTAGAACTCAAGCTTTCGAAAACAATATTCTAAAGTGTTTATACTGCAGTCACAATCCATAAATACATCAGTAAAAAGGTAGAATGAAATTTCATCGAATCGAAAATAATATCATATATAATAAAGTAACAGCAGATGTACCAAAGGGAACAAAGCTACCAGGTAAACGGCTATTAATCATTAAGGTCCCAATACTAAATACTGTACAAAAAATATCAAAAAGCATGACTAATTAAATTGCACTCCGTTTGTTTCTATACAGCGGACACAATCCAAAAAACAGCTAACCATCAGCATTCAGCAGGCTATATACACCCCC…
>LNC_000808
GTTTGGAAAAATCAATATAAAATTTGATCTGATCTAAGCGGTTTCACAAATGGACATCCAATAATTTTTGGTTTTGTGCGGTGATCAGAGTTGTGGTTAGAAAGGTGGTGACCATTTGTGGCTAGAGTTATGGTTTCTAGTGGTCAAAGTGTTAGTCGGTGGTGGTTTTTAGTGGTTGTTAGAGTGGGGTAACTGGTGGTGGTCAGATTGATGATCGAAGATGGATGGAATGGTGGTCAAAGATGGACAGAGACACAGAGTGGTG
>LNC_000809
GAGAAGATGGCATTGCAAAAATTGAGTGGGGCTAAAGGCGTGGCAAAAGCAGTAGAGTAATTGACAAGATCCATTAGAAGTCTAAATATTGGATTACAACGAGAGGAAAAAAAATCTTTCATATCAGGAAACAAAATCACAACATAAAAGTTGCTATTCCTTACAATATCATAATCTCAAAAACCAAAGACAATAAAGTAAAACCTAGAGAACAACATTCAATAAGAAAATATAACTTCATCTCACCATGAGACACTTCATTGTGAGACACCCAACCATTTGGAGAAGTTATCGAATTCTGTGTAATCAGAATCTGACACCATAGTATTGTACCATGCTTTTCCTGCAGCCTTGATAGCAGTAGCTTCTTCCTTAGAGACGGTCTTCCTCTTCTTATCG…
>LNC_000810
GTTTTCTTGATGAGGTTTTTAACAAGACAATTGTTGTAAACTCTATGTTTATTTCCTTTAGTTTTGATTTAATACACCAAGATGTAATTTTGTTCTTTTCCTGGTTATTTTAATAAATTTATTAGAGTGCTGTTTAATAAAAATAAATGGAGGCTTTGAAATGTCAACATAGTTGAGATATCTTTGATGTCATGTGATTTTTTGAACTACTTTTTTGTTAACTTTTACTTGACCAGAAAATTGAGAATCCCTTCTTCATAATCTAATGAAAAAGGTCATTTCACCCAGGTAAAAGTGTGACTTTACACATGTGGCATATTTGGAAACGAAAAAGCAGAGTGCACAATCTTCTTTTCCTAATTTTTTGATACAGACCATTAACATTATGCCATAACATAA…
>LNC_000811
CTTAGAAATATTGATTAGAGCTTCAACTGATATCTATTGTGATTCAATTTCACTGAAACTGACAGACAAAATTGATTAACAATCTATGTTTCCCAAAATTTTGGAAGACCCAATTGCTTTTCTGCTAAAATGATTCACTCATTTTCTTTTAAACTACTGTAGACTTCAAATTTTCTCTCATACTATCTCGTTTTCTTAGATCAACCGAAAATGTCACTGATGAAAATCCCTTTCCTTTCTCTATTTTCTACTTCATCCCTTTACTTTCGAATGAGAGGATGGATTCAAAGATGACTTAATCCCACATATTGCTTTCCAATTCATTTTCTTTCAACCAGAAACTCCCAAAATACCCTAGCTCCCTAAGGACATATGTTTTAGCAGTGGTGGCATCAAGAA…
>LNC_000812
CTTAGAAATATTGATTAGAGCTTCAACTGATATCTATTGTGATTCAATTTCACTGAAACTGACAGACAAAATTGATTAACAATCTATGTTTCCCAAAATTTTGGAAGACCCAATTGCTTTTCTGCTAAAATGATTCACTCATTTTCTTTTAAACTACTGTAGACTTCAAATTTTCTCTCATACTATCTCGTTTTCTTAGATCAACCGAAAATGTCACTGATGAAAATCCCTTTCCTTTCTCTATTTTCTACTTCATCCCTTTACTTTCGAATGAGAGGATGGATTCAAAGATGACTTAATCCCACATATTGCTTTCCAATTCATTTTCTTTCAACCAGAAACTCCCAAAATACCCTAGCTCCCTAAGGACATATGTTTTAGCAGTGGTGGCATCAAGAA…
>LNC_000813
GATGAAACAAGGGTTTAGAAAGGAAACAACAAAACTAGGGTTTGTATAGAGTTTGTCTCTTCGGAACAAACACTAGGGTTTGTGGGTTGATTCACCTTGGGAAACACTATTAGGATTGAGTCTCTTGGTTACGGGAAGAGGCTGGGACTTTGGGTAGAATTAGGCGGGAGACTTATTCTTGTAACCCATTGATTTCTCTTTGTAACGTTACTCATCATATAGTGGATCGGAGGGCTGCTCTCTCCCCC
>LNC_000814
GCTATATAGCACCAGAGCACTTTCAGTTTAGAATTTTAAGCAAACTCAAGCAATCCATAAACGCTCAGGTTTCTGGATATTGTTGAAGTCGATCCTGTGTTTACAGATGGAAGGATAAGAAGAAAACAATAAGACCAAAATTATAAACTCATACTGAAATATCATAGACCATAACATGACTTACAACAGAAGATATTGAACAATTTTTATGGATGATTACTTAAATTCATCCACATTCGACTGTAAATTGTTGCTGCAGACAGTAAATCACTAAGCTGATGAGACACATAAAGAAATAACCAGCATCTAACTTCTTAATCGTAACATTACTCACAGCCAATCCTGCTGCTGCAATTTCAACGGCAAATAAACTTCAGAGAGATATTGAAAACCAAAGGT…
>LNC_000815
AATCGTTTGAAGCAACAAATCATTATCGACTGCTTTTATGATCTTTGTTGGTGATGACGAAAAAATTTGTTGATTTCTCGCTGGGTGTTTTGGGGGGCTGTTATTTTTCTTGTTCCTTTGAGTGTAATACTTGGGATCTAATCCCCTATATATATAACATATTTTGCCGTTCAAAACAAAGAAAATGTAGAGAAGTGAAAAATTACAAATTCAAATCTAC
>LNC_000816
CAGTTACCTGTAAGTACTTCAATTCTGAGACACCCTCCAAAATTATCAAGTAAAATGACTTCAAAATGTACCTGTGCTATGTAATGTACATAAATATTAGTAAATGTTGTACAGAACAATTTTTTTCTCTCACTCCATTAACAGCAATCTAAAGAAACACGAGAGTAAAGACAACTAACAAACAGATAGTTGGATATAAGAGACTCTG
>LNC_000817
TCCTCAGTTGGCTATTGGCTAATGAAACCAACATATAAAATAAATATTTCTTACCAAGTATACAAAATGATAAAGGAATAATAATTTTTTTTTTTTATTTGAGGTGGAGGGGTAGAATTGGATTGCTTGGTAAAACAGAAGCAATCATGCTGAGCCAACTCATTCTGAGTTGGTCCATAAGCTAATCAGATTTGTTAGCCAGACTTAATATTACTCCAATGGAAAGACTAGAGGCTACAAAACCAAGAGATGCCTCCGTTGAGACATGGAATCCAAAATAGTCCGAGATCATCTTACACCCAATAAATCCCAGTACAACAGCAATGGACGGCTGTAAGTACTTCAATTCTGACATACCCTCAGAAATTATCACGTAAAGAGACCTCAAACCTACATTTG…
>LNC_000818
TTTTTCTTATCAACTTCAATAGTCATTTAACGATTATCCAAGTTGAGAAACAAATACACGCTTTCATATTTTGCGAGACGCAATAACTTTTTATGTTTCCCTCAACTTTCCTAAAGAAAAATAAAAGATACACTTATATACTTTGTGTGGTTCTTATTTAAACTTCACCGCTCATTTAGAGATTGTTAAGAGAGAATCAGAAGTCACATAATTTTGTGCAAAGAAATA
>LNC_000819
CAAAAAATGACCTATATTACAAGATAAAACACCGTTAACCCTAACTATAATGTGGTATAATAATCACACAAAAACAATTGTAACAATTTTTAATTATTGAATTTGTGCATTCATGGAAGTTGTTTGTGAAATTTCCCGACTGAGTATTTATTGATGAGAGTGGGAGAAAATTAAAGAAGGGTTGGAGAGTTTGCAAAGGAAACAAGAATACGAAGGATCAGTTTACAAGATTGCAAAGTG
>LNC_000820
CAAAAAAAGGACTCATTTCCCTAATTGTGCAGTGTGCACAACAATTTCTTCACCTAACAAAGCAGAAATTTCGGCCACAGCAAAAATGCACGGACATGGAACTCTCTCGTATTGAAGTGAGCTTTTCAAGGGGGAGTTGAAGATAAAAGGTTTAAATATGTCTTTCGTCCCGTAAATATAGGCCATTTGATTTTTCGTCGCGGAAGTTATTAATCCTTCCAATCTGTCCCTGC
>LNC_000821
GTTGATTAGCATTTGAATACACACAAAAAGACAAAGAATGAATAAATCATTAAGGAAATGACTGTTTAGTAACGGAAAGATAAAGATTAAACATTTCAATAATACATGAATTTCATGCTTGGAAAGCAACATACATAGGATTAGTTTAAAAAATAGATATTTCTCTTAACATTAACTTTGAGGTAATTCAAATGGTTGAATAGAAGAGGTTTTCAAAAC
>LNC_000822
TGGCATTTGTTCGCAAAAGTAGAACATGATAGACCAAATACAAGATTGACATTGTTGAAGATGTTTTGGGAGAAAAAGCAATATTGAAGGCCATTTACTTTGAGTTATCTACTTCGAGTATCCGATTTTATGATTTAACCAAATTCTTCTAGATCCGAATCCAAGATGATTTACCATGGTTAGCTCTCTTCAATTCCCACTAAACTTATTCACATCCTCATAATCTATTTGTCCAAATGAAAATATTATCATCCATTTATTCATCTTTAGATGAAATTAACATTGCCCTACTTGATTTACATTACTAGGAAACATCCTAAGGACAACTATTCTCTCGGGGGTACAAAATTTCTAGATACCGACTATTTCTGCCACTAATTCATCTAATATCAATCTCTC…
>LNC_000823
GCTGGTGTTTACAATGGAAATACTTACATGATGCCCTGAAATTAGACTAATGGACCAATTCTATTTTACCAACATAAAATACACTGTTCTAAAAACCTAGCCGGACCTCAATTTAAAGGGTCCATTGGTGGACCTCAATAAGTTACCTGGTATAGTGGGTCACCATTATAAAGGGTATCAATCTTGTGGGACCAATTAGCATTCAGTTTATATTTGCAGTTATTTAAAACATGTACTCTC
>LNC_000824
GTTTTGATGTGATTTTGGGTTTATGAAAGAGCAAGAACAAAGGTGGCCATTTGTTCTTTGAAGCTCACGTGCCATACTATCTTTTTGGTGATTTTTTTGTTTTTGTTATTAGCTAATTATACACGTGGGATTAAAAAAAATACACAGGTGACGTGCCATATATGGTTGACTGAGTCAAAATTGACGTTTTGCAAAAGGGGGTATATATGGG
>LNC_000825
TAGATTTAACATATTTTTTCGCGTGACTTTACTATATTAACCTTAGATTTAATTTATGCAAAATGTCATCTCTAATTTTAACCTAATTTTTCCCTCCACACTTTTGCATTTAATGTTTATCTAAAGTAAAATAAAATGATGTTCCCAATTATATGTTGTTTTTTTGGAAAGGAATAACCGTTAACCCGTCTCGCTATACTTAACCTAATCTCTTACTTATAAATGTTAA
>LNC_000826
TGGATGTATCAGAATCCAACGAAGCAAGCTTTTTCTGGTTTTCAAATATCTTTGAGCAGATCTCAACCTTTGACTTATTCATCTTTTCCGTATCCTCAACCACTTGTGCAATTTCAGATTTCGCTGAATCGATGTCGATTTCTAAAGTGCGAATGTTCGTCATCTGCATTTGTTCTTCAGCTGAAATCTTTGCGGCTTGATCCTCCGCATCGTTCATGTGAGAGCGTAAAGTCTTCATGTATTGCAAATATTCTTCCATCTTCTTCTTCGAAATGGTAGAATCGGTGATTCGTTTCGTTTCTG
>LNC_000827
CATTTGAATAATTAATACTTCATTTTGTTGATTTTCCCCATAGTTAAGTTACTGATCTACTTTCTTAATTTGCAGGATTTTCTCATTCTCTTTGGTTAAAGATTATTTGAAATTCATATGGCTAACATATTAATAATTTTTTTAATATATACCACACCTTTTTATTTTCTTTCACTTCAGCTACGTAGCTGTTTAATTGTTTTG
>LNC_000828
CAAAAAACCATCTTAGAGTTCATTGTGACTTCAAGCATTCGATGGATTTGTTGAACCTATAGCAACTCAGAGGTAAGAAATGTTAAGCTAAAGCCCTGTATTCTGCTTCAGCAGAAGATCTAGCAACTGTGGGTTGTTTTTTCGATTTCCAAGCAACTAAAGAATCACCAAGGAACACACAATATCCAGTGGTCGAATTACGATTAACCTTACAACTACCCCAGTCTGTGACTTTTAGAGTTGAGGTAGCAAGGAA
>LNC_000829
CTTGGACCGTCCATGAAAAACTGGATTTTTGCTCAATGCAATTGCTGACTTGTTATCACAATATATCTTTGTAGGAGTGTTCTGCTCATGATGCATCACTTCTAAAATTCTTCTCAGCCACACTGTTTGAGTAGCACAACTGGTTGCTGCTATATATTCTGCTTCTGCTGTTGAAAGAGCAACCACAGGTTGTTTCTTCGAAGACCATGATATTGCACCGGTTCCTAGATGAAATGCGTACCCTGACGTGCTTTTTCTTGTTTCTGTATCTCCTGCCCAATCACTATCTGTATATCC
>LNC_000830
GAAAATAGTTTAACGACAAACTAGTATATCTTCATAAATTAACATTCACCTTCAATGACATGTTACTCTTTAGATGGCCGTTTAACGACAAACAAAACTCAAACAACTAATGAATAGCAAAGTTACCAAAGAATAAAGTTTAAAATAAGTTAATTAATTCAATTCATAATTGGCGTAGCCTATATTGAACAAAATTAAAAATAACTATAAGATATCAAAGTATTTGATCAATTATTCACCAAAAAAAAAAGAAAAAATTGATCAATTTGAGCCGAGAAACATCAAATGTATAAATTATTCTGATATACGAAGCTTAGCAATATATTGGAGCACCAAGTAGGCGAAGGATGTTGTTGGTTTTAGCAAACATTGTGCAAAGTCAGTCTCCTGAAAAAAGAA…
>LNC_000831
TCGTGAATAGCAAACTAAATTAATAAAGTTTAAAATAATTTCATTAATTCAATTCATCATACAGATTTCGAGTGAATAACAGCGTTTTGAAAAGTATGAAGAAATGACGTATGGCATAATTAGCTTAGCCTATATTGAACAAAATTAAAAATAACTATAAGATGTCCAAGTATTTGATCAATTTAAGCCGAGAAACATCAAATGTATAAAGTATTCTGAAATACGAAGCTTAGCAATATATTGGAGCACCAAGTAGGCGAAGGATGTTGTTGGTTTTAGCAAACATTGTGCATAGTCAGTCTCCTGAAAAAAGAAAGGGAAAATAAAACAGATACTGATACAGATGCAGCAATAAATAGATATCTGATTAATTTCCATACATAGGAAGGATCTAGTCTA…
>LNC_000832
GGAATTGCCATCTTTTTTCTACTCTTTATCCAACCAGTTCGTATTGCCAAGTAATGTGATCCGTAAACCATGTTTCAGCTGGAATATACAAAAACGGCTATGGTCATGAAGGTTATAAAATATATGGTGAATGGTGAAGAAGATGACAACAATTGACTATGATTAAAAGCCAAATGAAATTATAGAAGAGTGGCTATGTTAGAATACTTGCACAGCAGAGATAAATGCCAGGCGG
>LNC_000833
TATAATCCGAAAATTGATTGCTTATTGGATAAAAATGCTTGTCTAAAAGTACTATCAAGGACAAATAAACAACATTGAAAAAGGATCCAAAACATTAAACAGCGCAAGGTTATCATTACATGAGTGATGACTCAGTTTCATATTTTAACAAAACGAACATCGCTCTGTCCAAATGCTGTTCCACAGGCAGGACATTTGCGGTGACGGAGTTCAAGATTTCTTTGTATACATGGATTGCAGAACAGATGATAGCACTTCACAATCACAACCTCCTTTGGACGGTCAGAACAGACAGTACACTTGATCATGTTCTTACAAACTCTTATTTCTTCTTCAAGTTGTTGTACTGCAGTTTTTCTGCCTTCAGAATTCAGCTCAGCAATTTGGTTGTTCACTTGC…
>LNC_000834
GGAAAATGGGAGCAGCAGGAATGTAAGTAGAAGCTTGATTCTCCGTAGTGGATACAGCGCGAATCTTCAAATTGCGTGAAGCAAACATCGTTGACTTTGAATTTGGGGAAGTTGTTGTTGAGAAGTGAAAATGGAGAGAAACGTTGTGAGGAATACAAGAATACATTTCTCAGACTGTGTTCTAGGGTTGGAATTTGAAATGAAATATGCTGCGATCAACACAGTGAGAGTGTCGTGATTGATGACAAGTTGATACGGATACTGTAGCAGCTCCGCACTAAATTGCCCAAAATTCCATTTCCTAGCTTACAGCTTGTTAAAATTAGCTTATAAGCTGCCTGTGAGCTTAGTGCTTGTTAAAATTTGATGGCCGCT
>LNC_000835
AAAACTTAGGTACCAAATTCTCAACGAGCAAAGCAATAATCTTAGTATGTATATATGCTTGTGTAAGCACGTCTGCATGTGTAGATGTTTTTGGTTTTATATCTAATAAATCTAGACCATTGAACTACTCTAAAGTAGTATTTTTCTAGTATGCTGATGAAGTACTTAATTTAATCATCACCTTAGAATCCACCAAATATATTTTTTCTAGGTCAGCATATAAATGATCATGTATTTCCAAAATGTATTACGGTGCTATAATCCGTGCTTTTATCGTAAATATGTACAGCAATATTTTTGCTATAATTCATCATTGTTTGAAGTGCCGTAAAATGTACAACAATATTTTACTATAATTCATCATTGTTTGAAGTTCCAAAAAGAGCCAAGAATCATGGA…
>LNC_000836
GGTATACCTGAGTAGTAAGTGTAGGTGCTTGGTTTCTTTACGACACGTTTCCACTCATCAGCTGTCTGGTTCACATACATTTGCTGCTCAAAATGATTTCGCACACGCAAAGATGAGAAGGAGCTCGCACTTTCTATAGATTGACTGTTGTATGTATGAGGAATGCCAGTAGACTTTGTGCTGTATTTTTTTTGAGTTGGAACCTTCTTGTTGCTTTGTAGGAGACTTTCTTTCCAAACCTGGAAGGATCCCTCATTGATAGATGAACCAGCCACATTCTTTATAACCTCGTCTGGCGTGCTGTTTGTGGCAGTTTTTATTTCATGTATAATGCTATAAATTGGTTTTCCATTTTCTAGGAATATGTGATTATTTGGATGTCTGGTCTTAGCACCAGCA…
>LNC_000837
AACAAATTTACGGTGGTAAAGAATATATTTGAAACAAGAGGATAAGGACAAAATTGTAATTTTGTGACAATAAATAATGGATAAAATAGTCATTTTAGACAATTAGGGTTGGAAATACGCAATATGTGATGATGCTTGTGTAAAACATCTTTTAATTGATTTTTTATAAAAATTATGTAACAAATATTTAAACAAGATAAACATATATATTGTTTAATATTAATTCAAATTTTGTGCACATGTTCACTCCCGTGTTTCTTTTAATTGGTTTATCACTCTCGTATAAATTTTTAGTATTTTTTATGTTTAAAAAGTTTAACCTTTTTTATATCCAATATAATATCTCAA
>LNC_000838
ATTTAATATAACATTTTGCCAATCCAAACAAAAGAAAATCGCCATCATAGGGGCAATGCGAAGGTTTTCGAGAGATCTACAACTGCAAATGTGGCCCCATCAGCCATATCATCATTAACCCATTCACCAGCATCAGAAGCCAAAAACCCAACCAAAGGAGCAACATCTTTAGTCTCACCAAGCCTCCCTAACGGCGACTCATCAATAATCTTCTGCACCTGCTCCTCCGTTCTCCCTCCAAAAAACATCTCCGTCGCAATCGGTCCCGGTGCAACACAATTCGCCGTAATCCCAGTTCCCTTCAACTCCTTTGCTAAAATCTTCGTCATAGTCTCAACTGCCGCCTTCGCCGCCGTATACGCTGCAAATCCCGGCCTCAACGCCGCAACCTGCGACGAC…
>LNC_000839
GGATGAGCAAGACAAATCAAGACTTTGAAATTGAATTGATCAACTTGTTGCTAAAATCCCAAAGTTTTCTTCCTAATAGTCCATTTGACGCAAAAGCACTTGGTTGAAACTCATTACAATCCAAAAAGTACTTCCCAGTTACTCCTTTCAAGCTTGGATGAAGAGCAACATAGCATGTTGTTGCAGCTCCCTGTGGGACATTCTTCCATATGTAAAATGTGAACATCTTCAAGAAGTTCATAAGTAAAGAAGAGTGTCTCATAAGAGGAGTCATTATTACTCCTG
>LNC_000840
GAGAAACTAGCCTCTAGTATGTGATGTATATTTCATTCTTTTATCCAAAAAGATTGAATAACAAGACAGTATAACTGATAAAACAGAAAAGTCAGTTAAGTGGGTGAGGTTATCATTCTACTGAGCAATGAATCATTCACTTCTTCATCTATTTATTCAGTAATAAAATATTCCAGATGTATGATATAATAATTTCTTATAAATGATAAATGCTTACAATCAAAAGCTTGAAGATGCACTGGAACAAAAAAAGTACCAGGGCAATAGGTGAGCTAAACTATAACTGCTACAGACAAACTTAAGACCACCTTTGTATTACAAATAAGACTGCATGATACAAGTTAGAAAAACTATGATAAAGCACCATACTCTAGCAGCATCCCTAACAATACTTTATAA…
>LNC_000841
TAAGGAGAAGCACAACACCGAGAGACCAAAAGAAAGAAATGGTGTTGTATGTCATGAACTTTATGAATTCATGTGGCCAGGCATAAGCTAAAACTGCAGTGCCGGCTTCACATAAACCATAAGTAGTGCAATTGAGTCCTCCAGTAAGTGTATTTTCTTGCCAAACACCACCTGGTGGACTTATTGCGGATTGAAAAGTCATTGTGGCAATTACAGTTGCC
>LNC_000842
GCACCTGGTGGGGACCGAGGTATTGCTGGTAAGGATCTGCGAAGTTTGGGTTTGGAATGCGTGATTGATCTGGAGGCAGAGCACCAAGGGAGTTAAGGTGGTTATCTGATTGATTTTCTGCTTGCATTCTGGATGAATCAGGTGCAGCTGCAGGAACATGGGGCACATGGAAAGGAGGCATAGCGAACCTTGGTCCAAAAGGACCAGCTACAGTTGCTGCTGTTTGCAAAGGAGAATTAGGCAACATATTAGGAAATGGCATCACTGGTCTGTTCATTCCCATTCCCATTTCCATCCCTAAACCCATTCCCATCCCCATTCCCATCGCCGGCATAAATTGCTGAATTCCAGGAAACATCATAGGTACCATGCCACATCCCATGGACATCATCTGCACTT…
>LNC_000843
GTTATCGTTAAATAAGTATAGTACTAACACAGACTGTGACCTGTGACAATGTCATAGTACATTATGGAGGAAATAATTTCCTGTGTTGCTGTACCAATTTACATTGATTTTGCATAGCTAATTATTTATAATGTAAATCATGTACTCATTAATATCAAATATGTACAAGTCATTTTGGTAGCACTTAATAAATTAGGTGAGCAGGGCCATGTGGACATATATAATCAAATGCAACAATGATAGAGTTACATCACAACAATATTTATTAAATTAAACAGAAAACCGTGTGTTGTGAAATAGTGGCTATAGTGGTGCTATAAGTGTAGCATAATTTGAACAAACAACTATAATATTCTGCGATCCGCGATTGACAACACTGAGAAAACCCTCGTCTCATCT…
>LNC_000844
CATGCATTTGGAGTGTAATCTCTTTTGCTACTTCTATGGATTCAAGTACATTAGCATCTCCATTTCCCTGATAGAAACTTTGAGGCGATGGATTTGTTGGAGAAACCAAAGCCTTAAGATCATTTGTTCTCCCAGGACTAGGCTTCAATACCACTATTCGAGTAGATTCCGGAGAGTATCCATAATTCCTGTTCTCCCATACAGCTGCTTGATCATAATTTTCTGGTTTCTTAATCAACCTATCCTTCTTCTTACCCTTTCCAGAAGACTTGTCATTGCCAAACATCTTCAAAGGTTTGATAAGAGTAATGTGATTTGCATCATCCTGTGGAGTAGAGGGAATTTGATAAATATTTTGTGAATCTAGAAACCTGACCAAGAGTTCATTGTTTGAGCTTA…
>LNC_000845
TAAAGGATGGATTTAAAGCGGCTGAACGATTAGAGGAAGTCCATAAGCTGGCCTTAGTGAGAGCATAATACAAGGTGAATGAATATAATTTGGGGAAATATTAAAACTAAATCTAGAGAGAAGAAGGGTTAACACTATCTTATACTCCATAAAGCTCAAGTTTCTACCAACACACATTCTTCCTCCAAATCCAAAAGGTAAGTATCCCATTTTTTGGTTGCATCCACCATTTACATCATCCATGAATCTTTCTGGTCGAAACTCATTTACATTTTCTCCCCACAATGATGAGTCATGGTGCATTGCAACAACGTCGATCCACATATTGGTCCCATTAGGAATTGTTAGATTATCAAGTTTAATGTCTTCTCTAGATTGCCTTTGAACATTTGGTGCTGT…
>LNC_000846
TAAAGGATGGATTTAAAGCGGCTGAACGATTAGAGGAAGTCCATAAGCTGGCCTTAGTGAGAGCATAATACAAGGTGAATGAATATAATTTGGGGAAATATTAAAACTAAATCTAGAGAGAAGAAGGGTTAACACTATCTTATACTCCATAAAGCTCAAGTTTCTACCAACACACATTCTTCCTCCAAATCCAAAAGGTAAGTATCCCATTTTTTGGTTGCATCCACCATTTACATCATCCATGAATCTTTCTGGTCGAAACTCATTTACATTTTCTCCCCACAATGATGAGTCATGGTGCATTGCAACAACGTCGATCCACATATTGGTCCCATTAGGAATTGTTAGATTATCAAGTTTAATGTCTTCTCTAGATTGCCTTTGAACATTTGGTGCTGT…
>LNC_000847
TAGAATATGCACTATAGGGAAACAAAACCAGAGGCAAAAAGAAAAGAAAGAAACCTAGGGCTGAACTCCTTGTATAAGGGGGAGGAGTATATGAGAGAGAGATCATCCTTCAAGAGTATGGAAAAGAACTTCTAAACTCTGCCATCCATGCCATCTAGTAGGCCAGTCCAGATTCCCTTTACCGGCGGTAATTGTGCAACGAAAGCATTCCAAGGTGGATAACCAACACCACTTCCACGAACTCGACCATCCAAGCGTAGAGAGAGATACACCGGAGAGTCAGAGGATACACCTGCCATCTTTTTTTGTTCATCTAACCACTCGGACCACTCGGAGGTGATAACTGGAGCTAGCTGCCATAGTCTCTTCCTTCTGGTGGCAAGTTGCTTTGCCTCGTCA…
>LNC_000848
GAAAAACTTTTGGGGGACTAAAAGTTGAAAAAAAAAATTTTAAGGGACTAAAATGAAAAGTTGGTATATTTATAGGGACCAAAAACATATTTAACCCTACCTGAAAACAATAGTGAATATCCTTCTTGAAAATATGTACACCACTAAATTGGTGAGCGTGTTCCTCAATGTCAGTTAGGCTAACAAATGAACATCCATACTGGCTTGCTCAACTCGAG
>LNC_000849
GTAATATCAATTATTGATTGTCTTGGTTTGTGTAAAATGTCAAAATGTGACAATTAAAAAGGAACGGAGGTAGTATTTAGTTCTTACAGTGTCAATTCCCAGGCATTTAAATGACCAATTTAAGAATCATTACATGAATACAGTTTTTAAGTACAAAAGGTGCTTATTTCAGTTATACAAACCCTAAGCACAGATTTATTAGGGTCTAATGACTAAAAATCGATGTATTAACTTGGAGTGCTTTCAAGTTTCAACCAACATATGCGACAAATTGGTAACCGGATCAGATTCCCTTCAGGTTGAGAGTAATATTGACAAGGTCTTAGCTCCCCTTATTTTTAGCAACAGCATCTGATAGCAGAGTTTCAAGGTCTCCTTTCCTGTACAGCTTAAGTGTAT…
>LNC_000850
CCCGACCCATATTTTAAAATGTATTATTTTATTTTTTTTAGAAAAAAATCGATGGAATTAACAATAAAGCTAGATATCACATATTTTTTTAATAGAAACATATTACATAAATTATTATACATCAAATAAATCACTTGTCTTCGTAAACTTAGTTAAATTATATATAAAGCGTCTATTAAATCAACATTCATAAGGATAAATAGCACAAAAAAATCAATGCAAAAGTAGAGTATTTATCATAATCACAAAGTGAACCTTAATGACA
>LNC_000851
GCTTATGGAAAATTAAGAAATTGTTGAACTCACTACAAGTCTAACTTATGTGCTACTTTCTCCATTTCAAGTTTATTTACTTAAACAAACAAAAAAAAACATTTTTGTGGTGATAAAAACAAAGTCTGACTTCATTAAGTATAAGAATCTGTTTGGCGATGTTGCACTTGGGGGCTCAGGACAAGAGAAAAGAAAATAAAAGCATTTGTCAAAAAAAAAAAAAAAAAAAAAATGCTTGTGTTCAGACTCCAGAATATGAACAATCTATTCATTATGTGTAAATGTTCATTCTTATCACTTTACACAGCAAGACAAAAAGTGGAAAGTGAGCTTCGACCACAAACACAATTATAAGCAGCTCAGCTTCACTTTTTAATGGTTTTCCGGCTAGATTAAACC…
>LNC_000852
GTTTTTATTTGCATTTATCTTATGAATTTAGCATCTACATAATATAAAATAAAGCAAAGAGTGTAAAACTGGTAAAAGTGATTTCCAAATTATATAATCTAGAAATTTCTGGGAAATTATTTATCCGGATTATATAATCCGAAGGGCTTTTTTGTATATTTTCAGGGTGTGCGAGAACTTAAGAAAGTGGGAAAAGTAATAGTCAAAATATTAAGGTATAAGTTTT
>LNC_000853
GTTTTAACTCCTTTCCCATGTAATGATCTACTGTTGTTTAAAATGGAACCTAATTTCTGCCAATTTATATACACAATCAATTCTCGAACTCAGTTTTACAATTCAGATTCTTTCAGTTTTTGAAATTTGTTATCTATCAAGTGAAATTAACAACTCTTAACTAAATTATTTCATATTCAAATTTTCTGTTCTCTGACGACATACACAGAAAACTATCATGTGACTTCATTGTAATTTGCAATCCATGATTGAAACTTCATTGAAAGTAAAAATTAGAAGCAGGGAACGTCCTTTCCCTCCTCTCCCTTACTTAGATGTGAAAAAACAAATATCCAGAAGAAACCAAAACTTCTAAGAGGGTAAATCTCAAAGATCCTGAACTCTATCAATAAACAATTC…
>LNC_000854
CAAAGAGGTATATTTACCATCTGCGCATTTCTGAAGCATTATGCAGCCGTCTTTTCCCAAAGTTGCAATCACAAATTTAAGTCTTGGAAGTCTTAAAAGAATTGAAACTAGTGCTCTTGGTATAGATGATGCCTCTGTCCATGTCTGAGGAAACTTTTCTGAGCATACAGCATAATCAGCCAAGTCCAGAAGGTCGTTCAATCCTTCCCTTGGCCTTTCAGCGTCAACTAAGATGGATATATTTTGGCGAAACGCCTCTCGAGCAATGACAAGAGCAGTTGCAGGCATCCTAACATCAAAATAGGCCACTCTAGCTCCATTCAATGCAGATAACAATTTCGCACGCGAAAGATCTTCCGGTACCATTGTAGGATATCCTTCTGTGAATATACAAGTTCG…
>LNC_000855
AAAAAAGTTGTTATGGGGTTAAATTTCAAAAGTGGGATTTTTTGAACTTAAAAATAAAATAAAATTGTAGAATGTTGTTTAGAAATTTAATTCTATTTAGTTGGCTTGTACATGGTCTTTTCGAAGTAACCAAAAAAAAAAAGTACATGGTCTATATGAAAGATGATAAATAATGCAATTGTTTTTTGTTGAAATGTATAATGCAATATTCCTTCATCGGGAATTGAGTGTTCTCTTAGAAAGAGTGTGGTTGTAGCACTCCTCTTTTA
>LNC_000856
GTAAAGTCATCTTCTAACAACACATTGCTAGCTTTAAAGTCTCGGTGGATTACACGAGGATTAGAATCCTCGTGAAGATAGGCCAATCCTCTCGCAGCTCCAAGGGCAATTTTTTTTCGTGCTTCCCAATCTAGAGGGTGATTTATCCGGTCAACACCATGCAAATGAGACTCGACACTGCCATTGCGAATAAGCTCATACACCATGCACCGTTTGTGCCCTTCTGTGCATATACCGATGAGTTTCACAAGATTGCGATGATGAAAACGGCACAACATCTCAACTTCCACAATAAATTCACGATCTCCACTTTGATGAATATCCCTCCTTAGTTGTTTAACTGCAACATCAGTTCCATCATCCAATCTCCC
>LNC_000857
CTGAGCTCTTGTTTAGAGATGATGTGAATGGCGGGTGAACGGCACCTGATGGTCTCCGGAGTTTCCTCAACTTAAAAATGATGAAAAATGCTCCAACCAAACCCAGAAAGAGTATAATGGAAGATGCAGAAATAATGATTATGGTCCTCAGAGTCATTTCCTCGTTCTTGTTGATAAAGTTCGCAGTGAATGGGAGAATACCTGCTGCACTTCCACTGGGAAGAGGACCACTCCCGG
>LNC_000858
TTGGAGTATATAATAAATCCTTAATGATAAATGACACCAGTAGAGATCATTGGTGTTGTATGTGAGAAATAGAACTCAACATCCCTTTTAGTGGGGAAGTCCCTTTTGGATCCTAGCAGGGTCTAGTATTCAAAACTTGTATCATTCCAATTCGATAAAATCCGGCTAGAGCATCTATCTAGATTCTAGACTATTTCCTCCTCCATTAGCTAGGGAGATATTCTACTACGATAACAGGTAAATAGCCACCCACAAATAAGCTCAGTAGAAAAAACAACAGACAACATGCTCAAAGAATTGCAATGCAGCTGCATGTTTGTATTACAATATTTCCTAACAAAAACTCTTGCCTTTTTTTAATCATTATAAAAGAAAGCCGTAGAGGTGTGGAACAATAAG…
>LNC_000859
GCCACCCACAAATAAGCTCAGTAGAAAAAACAACAGACAACATGCTCAAAGAATTGCAATGCAGCTGCATGTTTGTATTACAATATTTCCTAACAAAAACTCTTGCCTTTTTTTAATCATTATAAAAGAAAGCCGTAGAGGTGTGGAACAATAAGCTTTGGGATCTATAGGAAAGCAGTTACATGGTGGTAACTAAATTACAGAAAACAAACTTCTTGACAGAGGACAAAAAAATAGAAGGGAAAAAGTTAGAACATCAACTCAATATTTTATGAATTGTAAACCATTAGCATCAGAGTATCGCTCCATGAATCTCATGAACCTATCCCAGTCCCGTGGAGTCCGCATTATATACTTGGCTTCAATTCCTGAGGGCTTTCCGTTGACAAATTTAGCATT…
>LNC_000860
TCAATTAAAACTAGATGGCTGAGGAAGTTAGCAAGCACCTCACATTTACAGCATTAAGAAATAGAGACTAACTTGTATGATTAGTTAGTAGTATTACATGAAAATTTATGAAGCCTGCATCATCTAAAGTGATGATGTATATTGGCAGTGACGGAAATACCAAGTTAAACAACCAAAAACCAAATCAGGAAAACCAAAAAAAGAAAAAACGATTTTATCATTTGAATCTCAAAAGTCAAAATCCATTTACTTGCTGTACTTCATTACTTTTTTCTTCCTTCTATTTGTGTTACATATAAGGGGGATAAGTACGTTCCTCTTATCCTTGGCCATGAAAACAATATTTATATGGGCTTGCTTTTCTGTCTGCTGTTCTTTTCTTCCAATCTTGGTGCTAGT…
>LNC_000861
GGAAGTTAGCAAGCACCTCACATTTACAGCATTAAGAAATAGAGACTAACTTGTATGATTAGTTAGTAGTATTACATGAAAATTTATGAAGCCTGCATCATCTAAAGTGATGATGTATATTGGCAGTGACGGAAATACCAAGTTAAACAACCAAAAACCAAATCAGGAAAACCAAAAAAAGAAAAAACGATTTTATCATTTGAATCTCAAAAGTCAAAATCCATTTACTTGCTGTACTTCATTACTTTTTTCTTCCTTCTATTTGTGTTACATATAAGGGGGATAAGTACGTTCCTCTTATCCTTGGCCATGAAAACAATATTTATATGGGCTTGCTTTTCTGTCTGCTGTTCTTTTCTTCCAATCTTGGTGCTAGTCCATTAGCCTCGGATGTCCTCA…
>LNC_000862
CTGCAAGGTTACTTTGAGCACTTGAATTTAGTTCTTGACTATTGGTGAAATAAAATTTGAAGATGCCTTGATGACTCTCTTTAGAATCTGATGAACTTTTAGTCCTTGGACTTGACACTCTCCTAATAGATGGACAATCAAATGCCCACAAGTGTTCCAGAAATTGTGGTAGCTGTGGGATACATTGAAGTCTCTTGCAATCAGTTAAATCAAGCGATTTCAAGCTTGAAA
>LNC_000863
TTTTTTTTTTATTTAAGTAATTTGCAAAACAATATTCAAATACTTAATTTTTACACTTATTGAAATGTTTTTTGAGGACTTAAATGTTAAGCCTAAAACAAAGAAAAAGGAAATAAAAGAAGAAAATTTCGTGAAAGTTCTTTGGAAATAAAATAGGCAAAAAAAGAAGAAGATCAAATGAGTAATACAATTAAAATAATTGTGAATATTTCCGTAAAAAGGAAATAAAAGAAGAAAATTCCGTGAAAGTTCTTTGGAAATAAAATATTCACTATTGTTGAAGATCAAAGCAGTTATAACAAAAAAAAAAGATTTAAAGGAGTAATACAATTAAAATAAATAAGGAAGGCAAATCAATAAAATTAAAAACGAATTATTAAGAAAAATCAATCAAAAATG…
>LNC_000864
GGCAAAACTTGAATTTTTTAAAACTTACAGAGCCTTAGAATATATAAAGATGAATGAAAATCGGCAACAAAAAGTAAACATATTGTGGCATACGATGGACTTGGGAGAAAAAAAGTTATTCAAGGGACACATCATAGATTAAACTTTAAAGCCAAGTATAATTACAAGAGAAAATTACACATTACATCATATCATTCATAAAAAACAAATCAAAATATGCATTCTCAACACAACTTCCCACAAATAAACACACCATTGCAAACTTTTCCGAAATACAGGAGAATAAGTAGAAGCAACTTCTGTAGCAGCACCTCTATTCAATGTTTTCTATAGCCTTTTCTCAAATAGAGTAGTGTCCTAAGCAAGTAGCTCGGTTGGTGAGCAGGGACATAAAATGAG…
>LNC_000865
TGATTTTTGGTTCCAATTCTTCAAGAAGTCTCAAAGTTTTCCAATCAGGTCCAGTTGAATCATACAAAGAATGTTGCAACCAATGAACTGCAAGTGCTTCATTAGGCCTAATTTGTAACATGGAAACATCAACAACTTCACCAAATTTACATGCTATAGGGTAAAACTCTAAACACAAACCAAGCCTTCTAGCGAAATTCGAAAGATTTTTCCCCGTCTCAACAAGAAGTTCCATCGATGCTCCCATCCCCG
>LNC_000866
CAATGACACCATGAATCTGTTTACAGTGTAGCATATTTGACAATAAACTGAAAGAAATTTACAATTCAATAGTTGTGATTGACAGAAAAGACTTGTCCAAGCCAGCTTGCTCGAGGTTAATTACTTGATTCAAGACACAGCACTTTCTTCTTGCCTTTTCTCATAACCATTAATTAGCGTAACCAATAACAAATCCAAATGTGGAATTGCATTGAGAGTCACATTTAGAATACAGGAATTGTCAAATATATGCATGAGTTATGGTACCTACACTGTTTGACTGGATAGATCATGAGATTGTGTTGTTAAGACTTATGAGTAAGATTCCTCTCACTATGAGATGCCTCTAACTTGGGTGGCAAAAGATTCAAAAAGCTTCCTTGAGGTCGATCACTTGCA…
>LNC_000867
CTGTTCAAAATCAAATAAGTTCAAAAAGGCGATTTAGGACGAGCTTTCATTGTAACTCAAGCCTGTAGTGTAGAGAAGAGGAACAACATAAAAGGGAATACCTACATCATATGAAAGCAAATTTTCACAATGATGTGCTCATTTCTCACTCAGTTGCTGAAGTTTTATACTTCAAGTGAAATGGTAAAGACTTTGTCCATTGTTGGAGCATGTCATTTTTCTGAAACCCGGATGCTCTCGGTTGTCAGCCACATCTTCTTCTGAATTATTAACACTGCATCATCCTCACCTGTATCTGAATCTTGCTCCACATTAGATTTCGTCACTGCATCCCAGTGCAATGCTGGCAAGAACTTCCTTATAGACATCACAACCGATCGCTTATCATGAATAATTACA…
>LNC_000868
AAAAGTTTCTATAAAAAAATATGTTGGGAAAAAGTAATGGCCAGTTCATGATTTAATCAAGGAAACTGCAAAATTATATAAAAAAATGAAATACGATTCCTATCTTTCTAAAAGTGCTTCATGTAATCGTAGTGCAATTGATTGCCGTATTTATGGTTAAAGAAGTTTTTGATGAAACATTATCTTGATGATAGATAATATACACCATGACAGCATGATCTTGAA
>LNC_000869
ATTTTATTGAGTTGCACCTGGAGGTGGAAGCTGATGTTGATGGTGATGATGAAGATGAAGAGGCAATTGCAATTGCATTGGTTGTTGCTGCTGAAGCTGAAGCTGTTGTGGTTGTTGTTGTGGTGGACGTTTCCTTTTCTTCTTCTCATAACTAATACCTCTTGCTTTGGATTGAAGATCACGAACCTCACGAAGGTAAAGTCTAACAGCTCTAGCACCAAATGGATTTGTTTCTGGCTTCCCTCCATTTTCCTCAAAAGCTGCCCTTAAACGACCTATCAG
>LNC_000870
AAAAAAAGGAAGGTGCGTGCGGGCTGGTCCGATAGTCCGGGAGCCCGTATAAGGCCAGGCTCAGGTTCTATTATTTCAGCCCGTAGTTAAACCGGGCTAGGTCCTAAAAAGCCCGCAACCGGTTCGAGCCGGCCTGAAATGGGCCGGGTAGCCCGTTTTGACAACTCTAAAGGGCATAAGTTATCATTTTCCTAATTTTTTTCATCTATTTTTTTGTAAGCAGG
>LNC_000871
GGACTTTACACCTTCCTGTCATTAAGCAGATAAGAAAGGAAAATAAGCTGGAAACATGTTTTCTCACAATGTAGAATTTTATCATCATCAACCATAAAAAATGACTAAAAATTGGTCAACAAAATTTAGAACCAAATGACATACAAACAGAAAAGGAAACAGAGGAGTCATTTGCCAGAACCTCAGCTTACAACACAATGTTGAACTAAATCTGTAACACAGGCCGCTTCAGATTTTCTGGTTGGGAAAAGATTCAATAAATTGTCTAATATGCAGAGTTATGTAACCATCCCATAGCAACAATTTAAAAATCATATATTTATTCTTCATCCTTGCTTCAAGTAAAATCCACAAGAAGAAACAAAAGGATTGATAAATTCAAGAAGTTAGTGCTTCTCT…
>LNC_000872
TAAAAGTTGAAGGAAAATTTTAGAGGGACTAAAACGAAAAGTTGACATATTTATAGGGACCAAAAACATATTTAACCCTATTAATTATCCCTTAAAAAAATGAGTTTCTAAATTCTCCCTTCCTATCATTATAAATCAGATGCTACATGATACCATGAGTATAATTCGGTTGACAATGACAATACATTATTATACGTGAAGGGCAAGTTC
>LNC_000873
CAAAATTACTCACTAAGGTGCAAGACATATAGTGAGTAACATGCTTTCAAACATTCACAAACAAGTTCGAAATTTCTTACTCACTCAACTGAGTAGTATTTCCTAGAGCACACCACCATATATATAAGAAACAGATAGCAATTTAGTTAGTTAACATCAACATATATGCACATATAATCACAACTGACTCTAGGGTAACTCACACATGGCCCACACAACCAAAT
>LNC_000874
TGCATCTGTCCCACCACTTTTTTACTTTGAAATTATAGTAAGATTTTTACTAGAGAGACCAAAACAACTTAGACTATATCTTCATCTTTTCTATCTTCTTTTATTCAGGAAATAAAGGATTTGCAGGACTTGATGCGAACTTGAAGCACGCGATGGTTTACTTGAGCAACTGTATATACATACATGTAAGTACTAATTAATTTACTATAGTATGATTTATTTGTTTCAAAACTTGACTAGTTCTGTTAAACTCTATTTTGCATTTCTACATTTTTTTTTTTGTTGTTGAAATCTTATAATGCCATAAGCATTTTGATTAAGAATCCATTCTACTTGTAGCTTATAGAAAAACATGAATTAAGAAACTCTTACAAGTGATATTTCTTTTAATTATGCGCT…
>LNC_000875
TGGCGGTGCCGCTTCATCAAAACTTGTATAGTGGAATTCATAGGAGAAGCTAGGGAAAGAATCGTTTGATATATTAATCAATTAAGTTTGTTAATTTGAAAAATTCTATGTAATTACGATTTCATATGAGAAAGGGGAGGAACCGTGTGTGTGGTGTTGTTTGCGTGTTAGCGACAGCACATTCAAGAAAGAATGATAACACTCATGTGGAATTCAT
>LNC_000876
AGAAATTTGAAGTCTTCATATGAAAAAGGAGTAATATATGAGTGATGCGAAATATAAGTAATGTAAAAATTGCATTTGTGAAAAAAATGAATGTTGATTATTAGGGAGTAGGCAAATATAAAGTTGTAAAATGTTTGGAACACGACTTTTGATGGTAGTGGAATGATAATTATTTATGAAAGGATTTTAGCACCTCTTAGATCTCTCTCCATGAATTAGATTATTTTGAAAGTTCCACCGTGTGTGTGACTAAACAACTAACTTCGTGGTAAAGCTCTAGAGAATCCAAGATGAGAATGAGTTATTTTTATATTATTACATATCTCTTTTACATCATCAAATACAATACATTTTTCCTTCCAAAAAACTTATTTCATTTAATTCTTTGGTGCCTCAAAT…
>LNC_000877
AGAAATTTGAAGTCTTCATATGAAAAAGGAGTAATATATGAGTGATGCGAAATATAAGTAATGTAAAAATTGCATTTGTGAAAAAAATGAATGTTGATTATTAGGGAGTAGGCAAATATAAAGTTGTAAAATGTTTGGAACACGACTTTTGATGGTAGTGGAATGATAATTATTTATGAAAGGATTTTAGCACCTCTTAGATCTCTCTCCATGAATTAGATTATTTTGAAAGTTCCACCGTGTGTGTGACTAAACAACTAACTTCGTGGTAAAGCTCTAGAGAATCCAAGATGAGAATGAGTTATTTTTATATTATTACATATCTCTTTTACATCATCAAATACAATACATTTTTCCTTCCAAAAAACTTATTTCATTTAATTCTTTGGTGCCTCAAAT…
>LNC_000878
CTTTGTTCAAACACCTAAGTGTCTGTAACCAAAAAAAAAAACACCTAAGTGTGCTACCATCAAATTCTCTAGCAAACTTTTGGATGACATAAGTCTGTCAAGTATTGGAAAATTTTCTCTAAGACTATTTTGTTTCGCCCAGCCCTTTGGTGCCACCAAACAGTGAGTATTACTTTTCCCATCCTGTTGACTTCTCGCGTGCCCTGCAAAATTTCCAAAAAACATAACAGAACTA
>LNC_000879
GTCCTCTTGAAGGGTCGTTATTTGTTAAAGTCATGTAAACACAAATTAATCTCTAATAACCCTTCATATTGTGAGGGAAATAGATTATCTATGGTTAGTAGACATTCTAGTTAATCATTTCAGCTATTGATCAAAATTAAACAATTGAGATTTTGAGTTTTCAATTAATTAAAATTATAATATGAATTATCTTATTTATTTCTAATAATTATG
>LNC_000880
AAATGTCAGTTCTGGTTCAGGACACGTAGGGTAATAGTGACACACTACTGTTTCACTTTTCATGCACTCTATATTTGCAAGATAGTCCCTTTTTAGCCCTAATGCTTCCGACATTAATTCTGATAATATTTCCTTTAGTTTTAGAATATGTTTCATGTATTTTATCACTGCTTCCCTGCACACTAGGGGATATGCTTGTGGATCAAGAGGACCATCATGGAAGTCAAAAATAATGGTATCCCTCCAATTAGCTGCTTTAGCAACAAGAAGATCACCATTACTAAAGTATCTAACTTTCACCTTATGATCACGTGAATACCAC
>LNC_000881
GTTTTTCTATCAAGTAATTTAGTCTAAAAATACAGTTATATGACATTTTTAAGGAACTTTCCATTAATTTAAAACATACCACATCATTTAAAACATATGAAATCACCGATTTTTAAAATGGTGAACCAAATCCAAAAACCGGTAAAAATAGACGGATAAAAATTGTCAAATTTTAATAGGCTGATTGATATCTATCATTCCAATGCAAACGTCGGTACTTTTATACAATTGTGTTATTTAAATATCAAAAATACAAACAATTAACGTGACTATGTTTATGTTTATCTTCATCTCATACTCTTTATCTTATCTTTATACAAGCACATTGAAATTTTGATGTCAAGGTATCACTTCTGAGTATCACCTCATCCTCTCGGTGTCTTTGCACACCATGTCACA…
>LNC_000882
GAAAAAGGCAAGAGAGGATTCAAATCCGCCTAATGATAGTTTCCGGTCATTCCCAGAGATGTTTCTTGCCGCTCACCCAAATGATATGACGTCATTCTTTTATTAGAGTAAGATTGGCATTGTATGGTCATTACATCATTGATGCTGCAGCTGCTAAAATCAATTGAATCAAGGGAGCTCTTAGGAGATATAGGGTTCATATAATTTGTGGGACAAAATGGATTGATTAATTGCTGTTTAACAACATTCCCTGACCATTGATTCTCCAAGTTCTTTG
>LNC_000883
GCGATACACAACCATACACAGGATCTATAATACGAGCTTGAGCTTCATAAGCAATTGCGACAACAGCATCATGACGATCATGAACAGGTAAATTCAGTAGCATCTTGGAAACATTGCCAGCACCAAACACTTTATGAATAGCTGCAAATCTTGCAGGTCCTTCTTCACAACAAAAATAAGGTGCAAATATGCACTCAGAAGTACACTTTCTACGGAGAAATTTGCATGCCCC
>LNC_000884
GATCATTTTTGCCAAAACAAATGCACCTTCCTCATCACGAATGCACACTCCAATCCCCGTACGATTAAAGTTCGACGAAAAAGCTGCAACAACGTTGCATTTCAGCCTCCCGGGAGCCGGTTTCTGCCACACATTCTGCCCTACTGCTGGATCAGTAACTGCTGCCGAATTAGAAGGCTGATGCGTAGATGGTACTGCTGCATCAGCTGTGCGACTCTCTGGTGTACTGCTG
>LNC_000885
CTAAAGTTATGTCTTCTAAATACAAGCATGTTAAGCCTGTTGCTACTAAGGGTGCAGCTGTTACTAGGCCTGTAGTTGTTAATAAGCCCGCTGCTAAACCTGCTCATAAAGCTTCTCATAAACATGTTGCTACCGTTAAGCCTAGTTACAAGTTTAAGTCTGCTACTGATATTTCTTCTACTTCTACTTCTATGTTTGTTACAAGTGCTAATGCTGCTACTTCTATGTATGTTAACCCTCATTTCAAGGTTCCAGCAAAGAAAAAATCTGAAATCATATATGATGTTACTCAGCTTAAAAAC
>LNC_000886
CTCTGACATACTCACATGTGTAGCCATGTTGCTATTGATTTACACGTGTTTAACAATTTGGGATGCATCTTGTGTCCTTAATTGTGATTATTTATTATTATGGTTAACAAATGAAACAAGTTTTGGGGTTCATCACCAATTTCCAACACCGTAATATCCTTTATATAATGAGTACATTTATGTCCAAAACTTTAGTATAAAAATT
>LNC_000887
GTCGTCCGCAATTTCTCCATTGTTATGAGAGTTTTAGAAACCACCGATCCAATAATTTATCGTCTTGACCTTTACACATATAGCTTTTCTCTCTTAAATATCAAACCCCTTTCTCCCATTTCCCCTGTTATTAACTTTCTCACTTACTTGCATCAAATCTCACATGTGAGTTAGAAATTGGGGTATGAACCTCACAAGCTGTGAAC
>LNC_000888
GTTGATGGTCAACACTCGTAAGTTTGGGACGGAAGGAGTATATATTTGTGTGTGTCGACCTGTTCGTGTCTACGTCTGAGTCTGTGCTTTATAATAGAAATCGTCAACAATCGTGTCCATGTCGGAGTTTGTGCTTCATAATAGAAATCGTCTACAAAACTTTGAAAATTAATATAGATCCCACACTTTAGAAATGGATCTCATAGAAAGTGTTCGGATCCACATTGACTTCATCTA
>LNC_000889
GTTTCCAAGTAACACTTCAATATTTGACACATCTGAAATGGATTAGTATCATTCTTATTTCTCAAAAGAAATTGAGTGAGAATCTCAACACATTAAATAATTTCCTACCAAAAAAAAAGCCTCCAATGTTTTAAACTAGTAAGAAGAGCTTATGCAAAATGAAATATTTTACAATACACTTCACATGATAAATATTCACTTAAAATTTTTAAAACACCTTATTATCC
>LNC_000890
ATTTATCTTTGTTAACGACATTTAAATTCAAGACCCGTAAAAATTTCTTGTTTGGAAACATGAAGGAAACCAACAACATTAAAAAAATAAAAAAAAAAACCTACTGAATCATCATATTCTCTAAATCCTATCCAATATTATACCAAATGCAGTACAACTCGAATACAAGAACCAGAACTAAGATTGAATGGATTGTTTAAAAAACGCAAGGCTCCTCAACTAAAATTGAATGTAATATTCTCAATAGCCATAGTTGGTGCCGTATACAGAACCATAGTCTGCAGGTGGTGCATGGCCTGCAGCACCTGATTGTGGAGATGCATAAACAGGAGCATTGGTGGGATAGGAATTATAGCCTTGGTTAACTGTTCCTCCCATGTGATCCTGTGCCTGTGCGGC…
>LNC_000891
ATTTATCTTTGTTAACGACATTTAAATTCAAGACCCGTAAAAATTTCTTGTTTGGAAACATGAAGGAAACCAACAACATTAAAAAAATAAAAAAAAAAACCTACTGAATCATCATATTCTCTAAATCCTATCCAATATTATACCAAATGCAGTACAACTCGAATACAAGAACCAGAACTAAGATTGAATGGATTGTTTAAAAAACGCAAGGCTCCTCAACTAAAATTGAATGTAATATTCTCAATAGCCATAGTTGGTGCCGTATACAGAACCATAGTCTGCAGGTGGTGCATGGCCTGCAGCACCTGATTGTGGAGATGCATAAACAGGAGCATTGGTGGGATAGGAATTATAGCCTTGGTTAACTGTTCCTCCCATGTGATCCTGTGCCTGTGCGGC…
>LNC_000892
ACGACATTTAAATTCAAGACCCGTAAAAATTTCTTGTTTGGAAACATGAAGGAAACCAACAACATTAAAAAAATAAAAAAAAAAACCTACTGAATCATCATATTCTCTAAATCCTATCCAATATTATACCAAATGCAGTACAACTCGAATACAAGAACCAGAACTAAGATTGAATGGATTGTTTAAAAAACGCAAGGCTCCTCAACTAAAATTGAATGTAATATTCTCAATAGCCATAGTTGGTGCCGTATACAGAACCATAGTCTGCAGGTGGTGCATGGCCTGCAGCACCTGATTGTGGAGATGCATAAACAGGAGCATTGGTGGGATAGGAATTATAGCCTTGGTTAACTGTTCCTCCCATGTGATCCTGTGCCTGTGCGGCGGCCACGGCATTTG…
>LNC_000893
GGAGAAAAAATATTATTATGGAGACAACAAAACCTTTTATTTTTGCAACATTACACTATTAAATTCTTTGATTGGCCTAAAAGGCTATTATCGGCACCTTCCACTTAACTAATTAAGCTCGTTATTTAAAAATAATAATATACATGAGTATATTTTTCCTAATTAAGCTTGTATTCTATTTTTAATTTATTTTTTCTAAATTTTGAACAAATTATACTTCAGGTGCGTCGAACATTTTCCCATAGAAATTGAAATCTATCTCATATTTAATGTGCTTAATCTCAATTATCGAAAGCAGTAAATCGAAAGAAATCCAGAAAGAAAGAAAGAAAGAAAGAAAACTTTATTATGAACTACTATTAATCTATTCCAAGCAACTAAACCGAAAACTTAAAAGAC…
>LNC_000894
GCCTCACCCTACAAACATTTATCAACTAAACAAAACTATACATTCATACGCAGAACCACTTAGAAACAAAACAAGGGATAAGATAGTTTCATTGTTCAATTAATAGTAAAGAAATAAAACAAATCAAGAGATAAAATAATTTCATTGTTCAATTAATAGTAAAGAAATACAAGGCAAATCCAAACGTTAATTTAGAATCTAAAAACTTCAATAAAAATCCTATTTGATGTTGTAATTGTAAATACACATGCAGAACCACTACATTCAGCAATAAACAACTTTACAACAACACTAAAACTATAAGCTAACTATTCTCTAATTCTCATTTCCTTCCCCCTCTCTTTGTCGACACAACTTTCTTCACCGGAGACTTCTTAGCTGCCACAGCTTTCTTCACCG…
>LNC_000895
CTTAAAATGCATGTAACAAGTTTGTTGTGGAAAGCAATGTATGTTGGATGTTAAGCTACATGGTTCCTTAACATCATTCCACCCGTGTTGATTAAATTCTTAATGCAAATACTTATTGTTCTAAATTTATCATGTCAGATTTTCTAAATTTTAGGTTTATTGCATTTTGTTTATTGTTTTGTGTAAATATATGTTAATTAGATGTTAATAGTGATACAATATTGTTG
>LNC_000896
ATTCCAAAGCTTTTGTATGTTCTCCGTTACTTGTGTGTATAAGGCCTATGTTATAAAGTATATAACTTCGATCATAGGGATAAATTTCCAGTCGCATAGCCTCATAATAATTCTGTAAAGCTTCCGCATAATTTACTTCAGATTGAGCCGACATCCGTTACGGTCGTCATTCGGTTCAAAGAATATCCGTTCCAGAACCGTACGTGAGATTTTCATCTCATACGGCTCCTCCTTTATGTGTATAA
>LNC_000897
TGGAACATGGTTTAAGGTAGAATCATTTCAAATCATTGCATTTGCGACACAAAAACAATCTTAAAAGCTAAAATTCAATCACAATAGCAATGGTACGAGAATAATTTTGTTGAAGACAAAACCATACGCAAGATTAATTTTTCTTTTTGTGACTGGGTCTGAAGTTTGTATTTGAGAAAGGTAAGTTCAGAAAAGAAATAATGTAAATGTGATCAACGCATTGGATAAAAAATCTATCAAAATCACAACTGATTTCCTAAGATTCATAGTCTATTTTGACAGAGATACATCAGTTATTGCTTTCTTCCTCTTCCTTTTTTAATCGGTTGTGCATCCGTTTGTTCTTTCCCAGTGACTTCAGAAAGATCCACTTCTGGTCCCCGAGCCATCAACGTAAAG…
>LNC_000898
CAATTTCCTGCCTCCGCCATTGCTTGGCGACACGACCTTCAAGTGTCGGGTGTGATGAATCTCATCCTCTGACTTAGAGATCATGCCATCCATGTATATCTTGAGCATGTTCCTTATTTGTTTCTTGAAAATCTTATTCATCATTCTTTGCTAAGTCGCTCCTGCATTCTTGAGTCTGAATGGCATGATGTTTTATGCATAGTCAACATTTTGGCATATAGTACTTTGGGG
>LNC_000899
AATCGCAAATGAATTATAATAACAGAGGAAAATTTAAAGACAACTTGGAAGAGAAGAAAACGAAAAAAAAATGAAGTTACAACAACATACAAGCGCATTATTATACTTATTCTTATGCAAGCACACAACAAGTAAATATAAATAGAGTTTTGCAACAGAAACACATAATTTAGAGTCATTATCGTTTCTGGTCATAATTTATACTTGGACATCTCAATGCTTAATTAATTTTTTTTAAAATAATATATAACAAACCATATAATAATGTTACACATACACAAATTATATCTATATATTTTTAACAGCTAGCTCATGAGTCCATATGTTTCTGCTGCAGCTTAACGTTGCTTCAGTTGCCAAGTCAACTGGGCATCACATGGAGCAGGTTATGGACTGTAA…
>LNC_000900
GTTTTTCAAAAAAACCATCATTAGGTTAGTTGATAGTAATCTATTAGGTATTAAACAGAGAGACCCAATGCTCCTTCTATTTTTCTCCTTGTGGTTGAAAGTCTGAGTGGGTTGATTCATCAGGTAGAGTCTTTAAATGTGGTCAGAGGTTTCTCAATTGGTGATTCTAGGTTAATTATTTCCCTCCTCAAAATGTTTCCCCCCTATTCTATTAGGCTCGTTTTAAGCTTAA
>LNC_000901
CGAGTAGATACTTTAACTTTTTCTCGAATCATATTAATATATTTTTATGAAACTCTAGATTTAATTGTTTATTTCTCTTGAAATCTCTTTCTTTAATGTTTATTTTTAGTTTCACACACGTCTTTTTTTAGGAGCCCTACATCCATTATGTGGCATAGGGGTTACATCCCCTATAAATCTTAATAGTATACCACTTCTACGAATAGCTCTTAATGCCGCATCTCTTCCTAAACCGGGACCTTTTATTATGACTTCTGCTCGTTGCATGCCTTGATCTATCCATACAGCACGTAAAAGTTGAGAGCATGGTTTCTGTCACTTAAGAGTTAGGAATCAGGTCAAAGCTTCCTGATTGAGAGCCACTTGCTTGGGCACAATCAAGTTCCATTACTTGATTAT…
>LNC_000902
CGAGTAGATACTTTAACTTTTTCTCGAATCATATTAATATATTTTTATGAAACTCTAGATTTAATTGTTTATTTCTCTTGAAATCTCTTTCTTTAATGTTTATTTTTAGTTTCACACACGTCTTTTTTTAGGAGCCCTACATCCATTATGTGGCATAGGGGTTACATCCCCTATAAATCTTAATAGTATACCACTTCTACGAATAGCTCTTAATGCCGCATCTCTTCCTAAACCGGGACCTTTTATTATGACTTCTGCTCGTTGCATGCCTTGATCTATCCATACAGCACGTAAAAGTTGAGAGCATGGTTTCTGTCACTTAAGAGTTAGGAATCAGGTCAAAGCTTCCTGATTGAGAGCCACTTGCTTGGGCACAATCAAGTTCCATTACTTGATTAT…
>LNC_000903
AAACATTTTTGTAGCAACCCAAACTATATCTAGGATGAAGGACACTATCAACAACTACTTAACAGAGAAGTTATCAAGCAACATCAACGGAAGATCTAGTAACTTAAAATAGTAAAAACACAAGCATTCCTTGAGATTTTCTGTCCTGAAGAACAAGAACTGGTAACTCTTTTTTTTTTTTTTTTTAAGAAGTGGTAAACTTATTACTTAAAGAAATGACAATGCATCGACCAATACCTTCAAGATAAAATACACACTAAATATATATCATTGTGAATCTACAAATGCTAACATCTAGAAAAATTAAGGTATTATTTAGGATTACCCTATCACTCATATTTGATTTTGGGGTTGTGAAAAGAATTCCTTTGCATTATGAGCTACCTCTGCCTCCAAAAT…
>LNC_000904
GGGAAATGATGAGTAGAAAAAGCAGCACCATATTGGGATTATGGTTGAAGAAAAGCTGAAGAAACAAACCATATTATTCATAATGATCATAATGGATGATGAAAAGAAGAAGAGGAAAAGGTAAGAATATTGGGAAATGAAGGAAAACCTAGAGAGCGGTGTAAGTTAAGAATCATGGTGGAGAAGGAAGAAGAAAACTTGGAAATGAAAGACGTTAGTTTTGTGCTTTTGG
>LNC_000905
TAAAAGTTTTGTAAAATAATAATCATATTCATCCCTACTACCACCACCACCACCACCATAAAATTATATCACCAAATAAATCAATTCCTGCAATTGTGTAAAAAAAAATACACTGCATATTTCATAGTATTTGGAAGAGTGGGTGGAAGAAACACATATCATAATTTGAACATAATAAAAATTATTAAGCGTGTTTGATTATGCGGTGATCAAAATTGAG
>LNC_000906
GTGTTATTGGTACTGCTATTTCTGTTTTGAACCGCTGGACCAGCTTGAGTACATAGTAGTGCAGCCTCTTTCCACTGCTGCCAATTGGTACGCGCAGTCCTGTCCACCGTCGCCAATACCATTTGTTCAGCATTCCACACCAAATTATTGCATGCTGCCCCAATCTGCCAAAGCAAGACAGCAACTTTGCCTGCAATATCATTCACGCGATGCATTCGTTGCAACAAAGCTGCAGACAGACCAGCATGAAACCAAGCCCCCTGAAATGTAGTATACAGCAGTACAACCGACAAAAGCGTGCCAATCACTCTCAGA
>LNC_000907
CACCTCAACTTTATTATATTTCATATTAGTAAAAAGTCCATCCCATACTTCAAGAAAAAATCAGAAGGGGATAGAATTAGAGATGTTACAAGCACAATTAGATTCTTAATCCTCATATTAGCAAATTAAAAAGGGAAAAATTAAGCCAAAATTAGAAACAATCAAAATTTATCTATGGGTTATCATCCTCAAAAACTACTGCTAAACCAGTCACAACCTTAACCCCAGTCAATGAACCTTTAGGCTTCAACTCCGGCGGCTTCCATTCGATAACCACCTTCTCCTCTTCGCCCGAACTCTCGGTAACACAATTTTCCTTCAAAATCTTCTTCTGATTCTGTGAATTCACATTCATTCGTGTGTAAGATGAGAGCCATTTTGCTTTGACATATTCGACTC…
>LNC_000908
GACAATGAAATCTTTAGAAAGAGTCATCATTCTAAAGTTCAGAGCATCAGAGCATTGTAGAAATATTGTGTCAACTGGTTCTTTTATGCATCATAAGTTATAATCTTTTTCTTTAGGATAATATAAGTGCGGATTAGATAATCTTATCCTTTGCTGATTTTGAAGGTCACAAACAATGTCATTGTCCTTGCAAAAATACCAAATGGCGCATATTTGAT
>LNC_000909
AAAACGTTTACCGATTAAGATAATTAATTTACAGTTACTTCAACATAAATCCAAGCTTTGTAAAATTTCTCACTTCATCAACAGTCAACACTTTGAAACTTATGTAACTAGTATAACCAAGATAGTAAGATTGAATGATAGTACACCAAGTTGTCCAAATCAATGATGGTTATATATTTTTAACTTACTATAAAACACACTTAGAACTGGTTTTCACAGGATAAGTGGCTCAACAAGTCCTTA
>LNC_000910
TTTACAATCAAAAAAATAAATTTACGCGATTCCCCTCAATTTCTTTATAAAACTCTTGGTGATAAACAATCTACACACTAATCTTGACAACTTATTCTATTTTTTCTTTTTTCTTTCTTTTCTTCCTTCTCTCTCTCTCTCTCTCTCTGTTTTTTTTTTGTACAAATCACTGGTGTCTCGATCAAAAATTTCAAATTCATCAAATTATTTGACAATCAAGCTAAACTTCCCT
>LNC_000911
TAACCACCACATATAACAATGATCATCCAACACTTCCTTTTATATTGACATAAAGTTATGGTCAGATTTTAAATTCCTAATTTTGTCATGGTCATTAACAAAAGTAAAAGCAAAATCACTACAAAGCAATGAAAAAAGAAAAATGATGCAATTAAGCGCGCTAAAATTTGAACAAAGCATGCAACTATTTCTACTTTTTACTTCTCCACCAATTTTTCTCTCCCTCTTTTTCTTTGATGTTGTTATTGAAATTCAATTCAAAACACAAGCTTTCTTCGAAGCGCCTCTTGTTTGTTACATTGAGGTGCAAATGAAGCAAGATCTTGTATAGTTTCGCCAATTAAATCCTTGAATACGAGTCGTTCGATGTCCAAAACGACATCTCCCATCTCCACCGTC…
>LNC_000912
ATTTTTTTTATTCATCAATGATTGATATTATTCACTTTCGGGTATGCTTAGATGAATAATTTTGAAGATGAGAGTTGTTTTTCTTTCCTAAATTAAAGTTTAAAGTTATAAAATGTTGATGAAAATGAATAAAGTGTAATTGAAATGTTATATGATCATTTATTATAGTTTTCTTTCAAAAAAATTAAAATCTCAAATATATATACTAACACATACATTTAGCCATCCAAACCTACCGATATTTCGACCAAAAAAAAAAAAAACCTACTGATAGAAAAAAAGCCTTAGCTTCAAGTATGTCTTGGACAATATTAACATGAGCTATTTAAAGATACACCTGGAAACAATTTTGAGCATGAGTGATAGAGAAGGAAAGCTAAAAAAATAAAAGAAAAACTA…
>LNC_000913
TCCGAAGACAGGTACCCTTCGAGGTAACAAGCAGACCATAACCAAGTGCCAACCTTTCACTATGTCCATATAGCATCTGTGTTTTTTCTTCTTCACAAACATCGTGGAATACCAATTTCGTTTGAGCCCTATAGCCTCCTTTTTCTTTCAAAAGTTTTGTAAACTGGGCCAATTTTAGATAAATGTTATTACATTGTGGATGAGACTTGTCCCTTGCCATGAAGGTGTGAATCTTATTCTCAACCTCAATCCAACTGCATCCTGGTTTCTTCTTCAATTTATTTCCCTTCATTATCGACCTTACTTCTTCCACATCATTCCATCTTCCATCTGCC
>LNC_000914
GAACTTTGAAAGTGACAGTTAAATAGAAACAAAAATTTTCTCTAAAAATGACACTTAAAAAGGAACGGAGGGAGTATATATTTTTCCATCTATTTGTTTTTTCATTTATACTGAAGTTCCCCTTGTGATCCCATTTAATAAAATATATATGTCGACACCTAAAGAAAAGAAAAAACAGGCAAATAAAATGAGGAAATATTCAGACAATGTGAAAATCAAAGGAAATGACCTTTTAGTTTCTTTCTTTACTTTTAGGGGCACATTAAAATAAATGCCCCAATGTCACTATGGAAAAAGAATTTCCCTTAAAAGTATATTATAGTCATCCCACCAACAGTCCCATAACCATACCTCTCACAAGGCCTATCATTTCAATCACATTCCACTTAACGACTTGCC…
>LNC_000915
GAAAATATAAATTAATTAGTTATATATTTTCAGACGGACAAGTTGTGGAAATTACACAACTTAAAAAAGTTTGGGATTTCAAGTGGAAAAGAACAAAAGAAGTGGTTGAGATACATATGATATTGGCATTAAGAAATGAGTAGTAGTACAACCCAACAAATGTTGATGCGACTAGGGTTTGACTGAAATTTGATATTAGGCAATAAGCACATCACATTAGATACAATTCAATATATACCCCAATCACAAACGGAGATTGCTCTTTCGCC
>LNC_000916
TGCTGCTCCCGTACATACACAATCTCTCTCTCCATTTTTATGTTTAATTCACGCAACCATTACCTTGGATGCTCTCTTTCCTAGCCGAATATAACCCCTTAATCCACGCTTCATTCTTCGCTCTGTTAAGTCTCTCAGTTTCAATTGACCAGGACAACAGTAAGAAAACATGCTTCTCAAACGTACCGATGGCTAAAAGGG
>LNC_000917
TAAAAAGAGGGTGGATATCTTATCTTGTAAAGAAGAGGAATACACAAAAACGTTTAGATGCGGTAATAAAATACATGTATGGTCGTTGAGGATAAGCCACATATATCTGGTATTCTTAACACATCTCCAAAGGATAGCAAGAATATAAATTACAAAATTTGGGCATTGCCCTCTTTAGAAAGGAAAATGATATCAGGGCATGTTTTCATTACAACAGAGTATACAAATGGCTCTAATCATTCAAATTTAACTATACTTTGCATTTACAAATTTAATTTTCATGACGGCTGATGATTGTACAAATGCCGGTCTCTTCATTCTTCATAGCTCGCGAACTTGACTCATGGTTCGTGGCTATTAACACGCGTATGAAGTTCCAACATTTCTTGGTGGTTTGGG…
>LNC_000918
CAAAATAGCAAAAAAGAAAGAGAAAGCGGAAATAAAAAAGAAACCATCTAAGGAAACCGAATATTAGGAAGGGCATGTCGGTCCCTAAAGAAATGAGGAAGCAAAGCATGCGGCATCACCGAAAATCAAACTGGATCATGGAGAGAGTGGCCTATGGTAGCAAGCAAATCGGCGCAACAATTGCCTTCTTTGAAGATGTGAGATGAGATAACCTGAACGCATTGGTTACAAGC
>LNC_000919
GGATTCTAGACACAAAGATGAAGGATTAGAAAATACGGATATTGGATTAATCCAACAATTACTACTTTACAATGTCTCTCAACTCGGTTCAAAATGTATTATCTTAATGTCTATCAGGGCCGTTCCTATATATTTGGAGACTCGATTCTTGTGTAAAAATAGGTCTCTAATAAATTAAAAACATAATTTTTTTAAAAGAGCAAATATCAATTTAAATTGAAAATAAGATATGTAAAGATAAAAAAAAAAGTCATTATTGTAACTAAAAAAGGTAAATAAAAA
>LNC_000920
CAAAATCATATATTTTTTACTGATGACAATTTTGTGGATTTGTGGACAGGAGTTATATTAGTTTTTACTCTACTTGAAAGTGTGAAAATGAAGTATAAACTAGGTGATTATGCATGCATAATCAAGTTTGTAACAGATACTATTGTGTAATACTATGTTGAATTATCATTCAGTTTAAGTGGAAAAAAAATGTTACTTATTTTTTATTTAAAACTTTTCGTGTTTGAGATCAACTCTCT
>LNC_000921
CAAACTTTATTTATTTTCCGATCGAACTTCAGATTATTGGTGTTCATTCCCCGATAAGTGGAGGATTAAAAAAATAAATACATCATTCAAGCATTATCACTTATCAAAGCAAAAAAAAAATAAGAAAATCCAAGCATTATCAGTCAAGTCTTTTTAATCTAAACGCACAAATCTTTGATGATGCATAAGCATTCGATCCATCTGGTGCAGGTTGGTCAAAACAAAAACTTCC
>LNC_000922
TGCGAAGATTAGTCGTATGCAAAGTTGATGGATACTTCGCACCAATAACATGTTTACCAAAAAAATATCTCCCATAATAAATCACCAATAATGAAAAAAAATACCAGATGAAGAGTGTTAGGTGAGAAAAAAAAAATCCTAGTCTGATATGATACAAGTGACCAATCAGAGGAAAGTAACATTTTACATCTCCCACTGTATATCCACACATGAATTAAACCAGAAATTGAGGAAGGGATTATTCAAAATTTTATATGAAAAAAAGATAAGAAAAAGAAATGGAAAAGTTCCATCCTAGCCTCTTCTTGCTAATACATGAGGCACAAACATGTACAGAAGGATCGAAATATGACTTGTATCGTCTTAAAGCATCTATAGAAAGGAAAATATACAAACAAG…
>LNC_000923
CCTAAGTGTATTAATTTAGAAAACAAAAAGTTATTTTACATAAAAAAAAATGTTGTAATTTTTAAACTGATAAAAACAATTGTATGTTTTAGATAAAATTTTCTTTTATCGAATCCCTATTCAATGTTCTTATGACATTTGTTAGCAAGACCCTAAAACTACTATTATATTATAAACTACTATTTATATTTATTGAAAAATGACTTCATTCATTGGTTGGAAAAATAATTCAATGTTATATTTTTT
>LNC_000924
AAATGAAAAAGCATTGGTATGTCGCGTCCAATACTTCGAAATTATTTTTAGAACCATACGGTCCAATACTTCCATATACTTACTCATAACGTAAAAACATAATTGTCTTTTGGATGGAATATATACACATATTCATGTTTATATTTATTTTGGAAAGAATAATGCATGTTTATATTTCTTAAAGAAACGAATTAAAATTGATAGTGGGGTAAGTGTCCC
>LNC_000925
AAAGAATTTGCTCCATATAAGCTAAATTCCGAAATCTTGATCAGCAGCTCAAAATAGAAAGAACAAGTCTGCACGCACGGAGGAAAATACACAGAAGAGGTTCTGTTTGCATGCACGTGGATATATATAATGCAGCAAATAATATAGTTATGAATCATGCAAGTAGTAAAAGTTGAGCAGTAATTCTACTCCAACCGTGATATCACTCATTACATTTATGATATAGATACATGATAT
>LNC_000926
TACTCACACCAACTCACGACCCAACGGTCTAATGGTTATCAATAACACTTCTGACCATAATGGTTATCCAACATCAATGGTAATAGAACTTTGCCTTTCGCAACAGCCTTCCAATGACTACATTCAACTGTCACATCGACGGTTGTATAAAAGTGTCCGTAGATCACGACTCAAGATACACTTTATCTTAAAACCTTTCACTCC
>LNC_000927
CAAAATACCATAAAAAGAGAAGGAGCATACAAAATGAGGGAGGACTACACCAAAACCCTCAAAAGTAAACAAATCTAACGCTTGGCATACCAAGCCTATTAAGAGCAAAATGCCAATTGAATCCCAAACAACCAAACCATGAATGGATAGACCAATGTTTGGAAGGGAGTCTGCACATTGATTTCCTTCTCTGAAAATACAAGACACCGTGAAATCCATATTAGTAATTAGTTTGTTGCATTTGAA
>LNC_000928
GTTTTAACATGTGTTTTTTTTTTTTCTCCGAAAGGATATCTAGATTTGTTTATCTTCTCCTTTATTTGTTTATATTATCCTTCATTTATTTTAGATTAAATTGATGATAAAAATATTAAATTAGCAAACTAGCATAGACAAATAAATATTAAATTGATAATATATACAAATATTAAAAGGAAATGCTTAAAAAGATATTTG
>LNC_000929
GTTCATTTAGTTCCTATTGAAATATCGACATCAGTCAATCAATGATTTGGGCGTCAACGTTGCAAATCCGGAAGCATGGGTATTTCGGTGACTTAGGTTTTATCATATTATTTTTAAGCATTTTGTCGTTGTATGCTATTAACTTGGGTGTTGTGACTTTGTTCGCAGATTTACCCTTTACGTTTTTAACAATGTGTGTATTTG
>LNC_000930
CTTTGTCCTGACAAAAGTTGGAAGGATGGATCTGTTTGATTTGGCTATTTCTGTGTCACAGATGAAACCTATACCCAGTTTGATGAAAATGAATTCATTTTTCAGTGCATCAGATCTCAATGGATGAAAATAAATTTATTTCTAACCTTCTCTGTTTTCTGCAGATCAGAACTTTTGGGTCTGAAATAGACGATACCTGTCTTAAGTCTCATAACTACTTGCATTGCATCAATGTCATATTCATTTTGGTGCAGTGTTATTTTCTAAAGCAATAATTATAGACCCTAAAATGCAAATAATGTAAGTTCTTCTAATTATTAATGTATACTCGTATAGTGTTCTAACAATCGCACCCCTATAAAGCATCAACTCTCAAAAAAGAAGCTTAATAACTGGGGA…
>LNC_000931
GTTTACAACACTCAAACACCTTGCACTAGAGACTAGACCCTTGTAAGTTCTTAGGGTATTGGGACTGCATTAAATAAAGAATCACACAACATGGAAGCAAAGACATGAACCAGGCATTCACATAATTGTGCTTGTTTGTGGGAGAAGTAAAAATGAAAGAAATAATTGCAGCTTTTTCATTAATGAATTAATGTAAGTACATCTCACGAGGGAGACAAAAAATCATATATACATATTACTAATAGAATTGCTTTTCTATGTCAAATTAATTAGATCCCACGAGAATGTTGAAGCCTACAAGAAGCTAACCAACCAAGAAATATGACAGTATAGCAAGCGGTCCCAGCTTTTTCAAAATTGCAGGCCTAATAGATTCCAACTTCCTTTCATTATCCACCA…
>LNC_000932
GTGAAGAAATCCCAAATTGCATGCAAGAACTCACCTTTTCAATTTGAAAAAGCATATATTTAACAGAAAAAGTTGTCTTCCGTATAACAAATAAACAAATGCATCAATATTCAAACTTGGCTTATATCAACAGCAACAACAACAAAAAAAAACTTGGCAAAGTAGATACAATTTGACCTTCTCTAGATAGAACTCAATTAAGATGACTTTTTTTGTATCAAACGATCAAACTGTCAGCAACTCCTTTTCTTTCTGTTTGTAGAGGGCATCAACTTTCTTTATATAATCATCAGTCAGCTTCTGCAAATCGCTAGACAAATCTTTTACATTATCTTCTGAGAGCTTCTTATCCTTTTCAAGTTTTTCATAAGCTTTCAAAGCATCTCTTCTTATGTTCCT…
>LNC_000933
GCTCGTCTTGCGGTGTTCCCTTGCCACGTAACTTGGAGGAGGGGTCAACGCCTGCATCATGAGTTTGAGGGGAGGTTTCGTCATGGTTTTTGGTGTGGAGGTATGGGACTGTGAAGAGGATGTATTTGAGGAGGCATTGGGAGGTGGTGGTGGTGGTTTCCGGTGGTGGTAGAGGGTGGAAGTTATGGTGGTTGGTCCAGTTGGTGAAAGAGGATTGGTTAGAGGAAGTGATGTAGTTGATGGAAGGTGAAGAATCGATAGTCCATTGTGTTGATTGGTTTTGAAGAATGGTTGAAACAGTTTGAGAGTAGTGTGTGTCTTCTTGTGTTAAGTCTTCTAGTTGATGATGAAGTACTGAGGATGGTAGTTGAACTTGTAGCAAATTACCCACCGG
>LNC_000934
GAGGAAGTTGGGTTAGAGGTTGAGTGTTCTGAGAGTGCTGGCTTTGGCGGCAAAGAGTGACCATCTAAGAAGAAGCTCTTCACATGTTTGATGAAATTAAGGTCTTCTTGAACCTTATCCGTTGTGCCAAACTCAACGACGCCATCCAATACAGGAATACATACCACAGTCTGTATATTAGCACTCTTAGCTAGAATAGCTCTTGAAAATATTTTGCTATCCACTTCATTTGCAC
>LNC_000935
TTGCCTTTTGCAGCGAATTTCAAACTTGCCAATTAATTCTTCATGACAGGATGAGAAATGGCTCAATCAATAGCAATGTAAAAGGACCTTGCTATCAACACCATTCGATATTAATCTGACTTGCCGGATTGCTTGACTGCTGACCACAGGCAAGAAATCCAAATCTTACCCCCACATCCATTTCTTCTGCATTTGATTGCATTGCATGTTCTCTG
>LNC_000936
CAAAATCCTAGTTATTTCACAAAACATAGTACCAGAATGTCATAAAAGCAGCAATGCCACTTAAAATACAAAGTGTATCCAACCTACTTTCACTTCTCATCTTCTCCTCTTTTAACTCATTTTGCACTTTTGAGTACATATGACAAGATTCAATAACTTCACTATAATTCTTGCTCCTTCTGCAGCTAAGTGCTTCTTTAAGAATATGCAAACTGTTTTTTCCATTAACATGAGCACCTTCCATGTCTTCCAACTGCATGCTAAGTTCTGTTAATTTTAAAGTAGTTTCAAACCCCTCTTCTTCAATGTGAACCACTCTAAACTTCATGGCAAGGATACACTGCACTACTTGAGAAGGAAGAATGTCTTTGGCCGGTAGAACCGATCCAAATCGGATGA…
>LNC_000937
TTTGCTATTATACTGTACCTAGGTTATTTTTGGAGATGAATTATGTCATTCACATTTTACAAATGAATATAAACTTGAAAACTTATGCCATTCGGAAATAAACTTCCAATCTCTTTTCAACACTCACTCTTTTATTGGATATAATCAATATCAGTCCTACACTTTGAATATGAGTCTCACATAAAGTGCTAGGAACTACAATTATTAGCCAATACAAGAGTGAGTGTAAGAAAGATGTTTAAAAACATAGAGCATTTCTCTTGCCCTACAATTTTTATCATACAACGTAACAAAACCATCCTAATTGATTATAAGATCCATTTCCCTTAGATAAGATGATAAAAACATACATGCAGACTTCAGTTGAAACTTGAGTGGTGTTAGGTATCCTTTAGAAGT…
>LNC_000938
TGGGGTAAGACAAATATATTAGATACATATATCCAACCATTTGTATAGAAAGGGGAAAATACATTCTTTAGTTTACATCAAATATAACTACACTCCTTGCAAACCATACATGAACTTCAATGCAATTTATTATGAACAAAGGAGACACTAATTATTCAAACTTGAAAGTGTATAAAAAATAATGCTGATTTTGAAAAAAGCATCTAGGCAGTGGAGGTAAAGTTGAAGTTAGAACAAGTAGTTTGTCGTCCAAAGAGCAAGGAGCTAAATCCCAATTTAGAAGCAGCCAAATCAAATTGCAAAAGATTATTCTCCAACTGATACCCTCCAATCACAATTGAAGTCCTTGTATTCTTACCACCATTCACAAATCCAAGACACAAAACTTCATCATTTATA…
>LNC_000939
CTCAGTATGACTGCACCATAAAAGGGGGAAAATACATTCTTTGGTTCATATAACTACAATCCTTGTCAAACCATACATGAATTTCAATGCAATTTATTATGAACAAAGGAAACACTAATTATTCAAACTTGAAATATGATTCAAACTTGATAGAGTATAAAAAAAATGTTGATTTGGGAAAACGGCATCTAGGCAGTGGAGGTAAAGTTGAAGTTAGAACAAGTAGTTTGTCGTCCAAAGAGCAAGGAGCTAAATCCCAATTTAGAAGCAGCCAAATCAAATTGCAAAAGATTATTCTCCAACTGATACCCTCCAATCACAATTGAAGCCCATGTATTCTCACCACCAATCACAAAACCAAGACACAAAACCTCATCATTTATATTCACCATTGAATTT…
>LNC_000940
GTTTTAGCAACATTCATCTTAAGGTGCATTTAACAATTTTTTAGTTATATCTTTGTTAAAACACACCTTAATAAAAACTAGTGGATGTATCCTTGCAAAAACCCCATATATTTATTACATAAATCTGCTGCAAAGCTACTACTTTGACTGAAATGTTAGAAATAGGACTAGACCAAAACACACCCTTCCATCACTGTAACAGCCTTCCCACGCAAAAACACTCTTTGTTTTTGTTCATCAATATGAATATTGAGAATTCCCCCTCTAGCTGATGCCTGATAAGCCTTTAAATCACACTTTCCTAGTTTCTTGCTCCAATAGGATGCCAATCCACAATGTGCACTCCCACA
>LNC_000941
CTGAGATCTTTTTGGCAGTTAACATTCCAGATAGTGTCACAAATTCAATAGTAACATTGTTGTCCACTAAACCAGATGCAAAGAGTGCATGAGAAGCTGCTAATGTGGCATGGGCACAAATATTAACCTCAACAATGGGAGTAAACCATCTAAGACGAAAACGGGGATTAGTAGTTCCCTTGACAGGAATCAAATAGCAGGTAACATTGATGTTGAACTCAGCTGCTAATACTTGCAACCATTCATCATCCTTCTCTTGATCTAACAAACACACTGCTGCAGGGTTCCCCTTGAACGCCAACTCAGTAAAAGC
>LNC_000942
CATCTATTCATGACATTAACAAGGTTTCCAAACATCAATATCATTTTTATCTGCTCATGCATTGGATGAATATGAACAACTATTCCACTAGATGATGCCAACTCAAAAGCAATCACCAGACCAATTTATTCAACTTAATAAATCCTACAACACTCAAACCAAGATTTGTGTATATCAAATACACAAAATGCTCAGGACTAGACCAAAATAATTAAGTGCTCCAATAACAATTTTATCATCTGATAGTAATTATTACATGTATTGGTGCATGTATTTGACTGCAATGTTAGGACTAGGACTAGACCAAAACAGATCCTTCCATCACTGTAACAGCCTTCCCACGCAAAAAAACTCTTTGTTTTTGTTCATCAATATGAATATTGAGAATTCCCCCTCTAG…
>LNC_000943
CAACTTACACCCACTTATATTTTACTAAAACATCCATTAAAATCTATTTGAAATAGATTGACAGTTTTGTAACTAGCTTAAAGACATAGTTGTTTTTCTTAGTTTTCCACCGGATTTCTGTGAGTTCGATTAGTTCCATTTCAATGCATCTTGGAAAGAAAAAGCGGAACATTTGATTTCAATACATTTGCAAGCGTAAAACTTGACAGCCTTTTTTTTTTAATAGGGAAAAACTTCAC
>LNC_000944
TTTCGCTAAAAGAATCAAACGCCTGCAAAGAATGAAGGGTACAACATTATTTTCTTCTTTCCTTTATTTTCCAAAGCCGGACGCAAGTAAGACATTTATCCCAAAAATGTGCATTACCTAAAGCTTTTGGGTCCAATGTTCCAGTTGAACACACCAACTGTTACATTTATAGATTCCAGATTCCAACAAGCATATCAAACCACTGTCGCACACGGTTTTATGCAAGGCTCACATCCAAAGATTTGGCAACCACTAACAGGCCATGCACACAGCCTTGAGTTGGCATACCAAATACCCAGGCAAACAATGAATGGGAGAATATAGTTGAATTGGCAGAGAAGTTTCCCTTAAATTAACAACAATTCCAGGAAATATTCACTGAAATGTATACATATATAT…
>LNC_000945
GCTTGTTGTGACTTCAGCGTCTATTTTTTATGGGAGCTTTGCACACTGATCTGTGTTAAGCATTTCTTAATCATGCGCAAAAAGAAATCCTGTTTCATCTATGTTTCCCCCAAAACTGCTTTTTTCGGGTGACTACCTCTCACGAAAAAATATGTAGAAATATTAAAGCACAAATCGAAATGTAAAAGCAAGCAAAAAAGGGACAGAGGAGTCATCAACATTTTTCATTTCAAACAAGTTTTACTAGTACAAGAGAAAACAAAATATTAGAAAGTGAGAAACCTATCGAAGACAAACCTGCAACACCACCAAACATGTTACATTTACATCTAGAAATGGAGTAAGCTACGACAAATGAAAATTGCAACTAATCCTACGAATGTTTATCTTCTCCCTCTA…
>LNC_000946
GCTTGTTGTGACTTCAGCGTCTATTTTTTATGGGAGCTTTGCACACTGATCTGTGTTAAGCATTTCTTAATCATGCGCAAAAAGAAATCCTGTTTCATCTATGTTTCCCCCAAAACTGCTTTTTTCGGGTGACTACCTCTCACGAAAAAATATGTAGAAATATTAAAGCACAAATCGAAATGTAAAAGCAAGCAAAAAAGGGACAGAGGAGTCATCAACATTTTTCATTTCAAACAAGTTTTACTAGTACAAGAGAAAACAAAATATTAGAAAGTGAGAAACCTATCGAAGACAAACCTGCAACACCACCAAACATGTTACATTTACATCTAGAAATGGAGTAAGCTACGACAAATGAAAATTGCAACTAATCCTACGAATGTTTATCTTCTCCCTCTA…
>LNC_000947
GGGGTCTCTTAAGGCGACGGTTCCTCAGCTGAAGGTAAGAATCAGAAGAAACAGAAAGATTCTGATTCTGATTGTTGGAATTCTCAAAAGCTAGGGTTCTAGCACGAGTTATGACACCATCAGAGGAATTGGGTGTTGTTGCTGGTGGTGGTGAATTGGTGGTGATTGGTGTTGGTGGTGAATTGGTGATTGGTGTTGAATTGGGTGAAGGTGATTCTGATTTGGATTTGAGTTTCTT
>LNC_000948
CCTGTTATTATTATTACACGAAGAAGCAGGATCCTGCAGGCAATTGCAAAATGCATCTTCATCCTTAGGAAATGATGTTGGTAGAGGATGGTCAGGAATGACACCAACCTTGTCAATATCTGTGTGCGCAGGTGTCTCGTAGCGAGCAACTGTAACAACTAGTCCTGAGCCATCTGAGAGCTCAAATACTGATTGGATCTTCCCTTTTCCAAATGTTGGCTCTCCGTACACTATGGCCCGCTTGTTATCTTTCAATGCACCCGCTAATATTTCGCTGGCACTTGCAGTTCCCTTGTTTACCAGCACAGCAAGGGGTTCAGAAGTTGCTAGAGCACCACTTCCATCTGTATCAAGTATATCTCGAACACCACGACTATCACAAATATACACAATCACACC…
>LNC_000949
GCATCCCGGGCTATGAGCCCCACATCGCGGTAATATGAGGAAAATCATGGGGATCATTACTGTATATCTCGCATCGCGGGCTATGAGCACCGCATCATGAGATACGATCTTTTCCTACCTCACATCACTAACTAAGTTCCCCGTAACTTAGGGAAACATACGCATGTAAATATTGAACCCCTAGGTCAGTAGAAAAACACATGATTTCTG
>LNC_000950
TATTTCTCATCTTTCCTACAAATTTATTTCTTTTTCTGGATGAAATTATGGAGACAAACAAAAATTATGTATTCCCATTTTGTTAATATTGCTGATATTTTAGATGTTGATATAATTTGGTGTGTTCGAATGAGTTAATGTGAGATCAAGGACTTGAACCACTTATCTTGTGAAATCCAGGTCTATGTGTGTTTGATAGTAAGTTAAAAATATATAACCATTATTGATTTGGA
>LNC_000951
GGATAATTCTCCACTACCTTGCATAAATCCTCTCTTTGATTTTATAAGCTTACACTTCCCTTCTTCTACCTCTACTATTCAAGATTAATGGTTACAACATTCTCTCAACATCATTGTCCTACAATTGAAGTCACACAAAAAGAAAAGCACTTCAAAAAAGATTACATGCACAACAAAAAATATTTAAGCAAAATAATGAAGAAGAAAAAATACTGCTTTAGAAAATCATGAA
>LNC_000952
AAGAGGAAGATATATAATGCCTCAGGCAATGCCTTGTTGCTTAATAATCTTAGATCAACACAAGTAAACATTGAAAAATGGTGCTGAAGTATTAAGCACGTCGTCATGGTTACATCAAAACATGCACTGTATTATTCTTTCCCTTTTCCTTGAGATGGAACCTAGTCCTAGATTAAGATCATGTTACATTGGAACTAAAACTTCCAGTGCCTATGTAAGTTATCAGATTTTACGCTACCTTTATGAACCTTTTTCTTTCCTACATGATCAACTTTATCTTTAGACTTGGTCTCTGTGGATTTTCTTGTGTCCGGAGGAATATCGGTAGTGTCATGTGATTTCACTTTACATTGAGCAAGAGCATGTCTATTTGGTAAAACAGTACTATTCTTCGATACG…
>LNC_000953
GACTAAATGAAGCATCTATGGCATTGTTTCACTTTCATTCTCGATTTGGTCCAAGACAAGAAACGGAAAACAAGCCAAACAAAAACACTTTCCAAGAGAAAGTGAGAGAAAAGCAAAGACTCAACTGAAGGCACATGCTATGATGCTAAACGATTCCATTTTGAGGTTAATGCCACTATGTGGCACCCAAAATACTGTGCCTACTTTTCATTCTCCCCTCGATATTGAGTCTTGACTTGTGAAATTCTGTATCTGTCTTTGTCCATACAAAACACAAATACCATAACAATTGAAGGGAAGAGAAGTGTTGTCACACAATAAACGATCTCGTCCATTTACCTGAGATTGGCCGGTTCAGATTATACAATAACAAAATCAGTTTTAATCGATCTCAAACGC…
>LNC_000954
GGTAAATTGACTAACGTTATGCAATTTCAGGGGGGTAATTGAAGTTTTATTAATTTCAGGGGGTAATTGACGAAACTTACAATTTCAGGGGAGAAATTGACTATTTACTCATGTCATTTCATAAAGTTGATGCACATGACCACATAAGAGATGGTATATTTAGGGCTAGACATAAACTCGGGAACCGAGGAAACCTACCCAACCCGAACCGAAAAAGATGAACGAACGGGTCAAAACGGGTTTACAGGTTCAACAGGACATATTTGCACTTTGCAATTTAAAACAGGTTTACA
>LNC_000955
GAAGAATTGTGATATGCAGACTCTTCAAAGTCGTAGCTATAAATGCTATTCAATCACAAATCAGTGTTATAGGGTCTATTCAAACTCTCATTCATGTTAATGAACTAGACAGTAGGATCTGAAAGCATATGGTGAGCGTGGACGAGAAATATCTCCGTCAATGCTTCGAATTGGTACATAATTGTGCACTTAAAGCATCTCACTGG
>LNC_000956
TGCATTTCTGTTTCCCTCAGTCATGTTCCATATCTCTTTAAGTGTTAGCTTGTCAGGTACTGTAAGAGCATACTTGCTAAATATGTTCTCAAAATTTGCTGGTACAAAACTGCATGTCATTTCAAAAAAACATAGATAAATGTTTATGAGGCTTCATAGTCAAAATATATATATAGTTGCATAATTAATATTAGGGTTTAT
>LNC_000957
CTTTATTGTAAAATAAAAATAAAAAAAATAGATAAGCTAATTAAAATAAGAACTTGTCTCGCCATAATTTTGATTGATTCTCTTTGTTGTTTCATTTAGAATATCATTTGACATTTGAAGAAATGACGACTATTCATAATTGAAAATGACACGAAATTTTTTGCATTATTATTAAATTATTATAAACTGGTTGCTCCACTTCCACAATATAGCAGCTGATAAGTGG
>LNC_000958
AGTGACTCCCTCCTCGTCGTTTACCGTAACTATTGTCTCGTCTTCTTTGTTTCTCACCTGGTTCTATTCTCATTCGTGAATATACCTACCTCCCATGGATACTGCTTACGTCTCCATCTTCCTCTCTATTCTTGCTAAAATGAAATACCCCATCATCTTATTGCATCTAAATTTATGGATCTGGATTAAGATTACAATTTTCCAGTTCTTT
>LNC_000959
GGAATCTGTTATATTTCTTTACTACACAACATTTCTGTGAGTCTGTTTGGGGTACATAAAAACCAATAATGTATTAGTATCTTTTGCCATAAAGAAATGACCCTATTATACCTTCCTTAGTAAAGGATAAAGTGCACAAGTGAGAATTGTGGCCAAGACATTAGATGTTACAACTACTGAAGGAGAAATTCTTCCTTTATCTTTCCTTATAACAATCCCTTCAATGATTGGATAGTTGACAAGAATGATATGAGCCATAAGATAAATTTGTATGAACATCTTGTCCAACTCTCCCAAAGACAAAACTCTATAGATGCCTCCTATGAAACAAGAAATGTTGATCATGATGAGTGCAACCATTGGTACAAGAAACATGTTTGGTATTCTGAAATCATATTT…
>LNC_000960
CAATAATCCAATATAGATACAAAAGAGATTCGAAGAATTCTAATTGTCGTTAGATTCTCTGAATCAAACTTTTTTTTTTCATCGTACAACAACAATCTTGCAAACTCAATTTACAGTTTTTAATCATAAGTTTAGTAAATTTTTTAACAATTCTTGTGAAGACGATAACTTATTACTTTATTATTTGGAATAGTTTGTCCTAGTTTCCACATTTTTCATCAACAGGACAATTTCCT
>LNC_000961
GGGAACACCACACTGGACAGCATTAGTTTCCATTCTATCAGAGCTCCGGGATAGAAAGATTGGTGATGACACCAAGGTAGATGGTTGAGAATAGCTAAGGGATGGGTTTACTCCTGAACATGACGAGCTAGAATGGGTCAAACTGGCAGCAGTTGAGGTCACAGTGTTCCCCATGATAGCATTTCTGTAGGATTGAGGAACCTGACTATGAGTGGCAGGTGAGGGATCAGGACCTAACCGGCCAGCTGCACTCATTGAGCGTGCAAGTGGCAGAGCTGTTTGAACCATTGAGACCACAGGAGCAGTTGGCCTGGGACCAGAAACCAAAGGAGTACTTGAAGGTCTTGAGATAGTGGGCACTCGTGATACAGATCCTTCAGTTAATCTTGCAGTTGAAGT…
>LNC_000962
CAAATAAATGTGGTAACTCACAGTCAGACAGTGGTATCTTTTGATGCATGGTCCCATGATGCAGTACAGCCACAACTGTCTAACACCTTAATGGAAACAAGATTTCAACATTGGGTGTGAAGCCACAACAGATTTACATTTACTACCCAAAAAAATCATTATTTCGAATCTCGTACCTTTGATTTCTTATAGCATATAATTACATTACATCCAAATGCAGCATGAGAGGTTCAAATTTATCAGATTTCCAAACCAGAAAAGAAAAGGCCTTTAACTCGATATCTAGATGACTATTACTTTTCCCACCCTATAGCCTTCTCCCGC
>LNC_000963
GCACGACGTGATGATATTTGAGAAAGTAAGGTCTCCAAACTCGCCAAAAGTTTTGATCTCGGTAGGACATCAGAAGCATATATTTCTACCGATTTATTATATAATACCCCGGACATCATATAATATTTGATTTAACTGGAATAGCTAATATAAAACAAATCGAACTGGATTTAACATTGCACGGTTAGCAAACAAATCTAATCAAATCTTTTGTTGATAACTATTCTTAGCCGCAAGTACAACAGAATTGTAAACGAAAGCTCAAGCACAACCAATCCATAATCAAATTGTGCCAATTAACAAAAACAACTATTCCAAAACATAGCAACACAACAATTTGACAACCTGTTCTTAGTAAACAGACACATCTTTCTAATTTCTAGACTGCTTTTGCTTTTG…
>LNC_000964
TTTGAAAGATTTTAAGTTTTGACGATTTTGACGACTTAGGTTATTTTGATGAAAGAGAATGATATATAAATAATCAAAATAAATTATTTTATCGAGATAAAATGATTAAAAAAGATATAGAGACAAAATCATTAATATCATTCTCTCTAAAAAAATCATTAATATCACAAAAATTCAAAATTATCAAAGTGGGACCGTTTTCAACTAATAAGCATAAACCTAGTGGGAAT
>LNC_000965
AAAACCCATACTAGATTGTGTTAAAGCTTGAGTTTTGGAAAGTTTTGCTCATTTCAGATTATATAATCTGAACCAGTCAAGTACAAGATTTTATGTGATCCATATTGCATCGATAGTTTCTCATGCGTTCTTAGAATTCACCATTTTACCTTGTCCAAATTTTATAATATGAAGTATATTTGAGGTTTTTCAGATTATAAAATATAAATGTGTTTATTCAGTTTTGAGAAAATTCCA
>LNC_000966
CCCATTTCGATTGTTCAATTTTGTCGTTCCAAACTGCCGCATTTTTCAATTTTCGTGAGAAATATCGTCATCGTTCGTTTGATTTTAAATATCTTGAGAATTGTCGTTATTTCCAGAACCACATCACGTATGGTGACTTGATTTTTCTTTTTGATTTGATTTTTCTTGGTTGTGAAGTAGTTAATTATATCAATTGAGTAAGTCATCCGTTATACTTTGATGACTGCTAGCA
>LNC_000967
GTTTGTACTCTGGAGGTGGATTTTCTTGTGGTGGTTGGTACTCTGGAGGGGGATGTTCATGTGGTGGTTTTTCATGAGGTGGTTTGTATTCTGGTGGTGGATGCACATGTGGTGGTTGGTTCTCTGGAGGCGGATGTTCATAATGAGGTGGTTTTTCATGAGGTGGTTGATACTCTGGTGGTGGATTTTCATGAGGTGGGTTCTCATGCGGAGGTTGGTGCTCTGGTGGTG
>LNC_000968
AGGGGATTTTTCCATCTGTTCTTAAGTTTCCAAGGCACTATATGAGGAGACTTGAACGCCAAGCAAGCTAATTTAGAATCACTTTCAATCCATAAGTGATTCGATTCTTCATATAGGCAGTTTCCACAACAGTAATCACTCCCATTAGCTTAGCAAAGAGAGCATTTGAAATTCCAAGATTGATTGCAAAACAACCCTTACTCTTGCCATGACAGTTTTTGAATATTCC
>LNC_000969
GAGAAAAGGGTGCTTTTTTTCCTTCATTAAATTTGTTTATTTTTTAGGTTTAATTGCAGTTTTGGCCCTCTAAATATCGCAATCTTGCAATTTTGGTCCCTTATAAAAAATAATAACAAATCAGCCTCTTAAGTTTACCCCATTTTTCACCTTTTGCCCCTCGGACCAATTTTGATTGGGTCAATCCATACGTGGCACCCATATCACTTTATTTATTAGACTTAATTGTAGTTTTGGCCCCCTAAATATCACAATCTTACGATTTTGGAGGCCAAAACTGTAATTAAGCCTTTTTTT
>LNC_000970
TAGAGATCTTCAGAGGAACCTGTTTGCGACAAATTAAATATGTCCTTGAAAGTTGAATCCACAGTAAATAATCATGGGAAGTTAAAAGCTGATAAATATCACGAACTGCATCAGTAAAAAATCAGGGGAAGTTAAAAGCTGATAAACATCACGATCTACATCACAAACAAGTTGTCACTGCCACTGATCTGACAAATGAGTCTGCAAAGAAATATCATATGAAGTAATGTCTTACACTCCACTAATAACTCCTCT
>LNC_000971
GTCAAATCTCGAACCAAGGACCACAAGACCTAGTAACATAAAACCACATCAAACCCTAATGTTTTCCATTTGCATTGGTCTTATTGTGGCAACACTTATAGCTGATGAAAATCTCCATGGTACTAGGACAATCAGGACATTTTATAGTCTCAGGTAACTTTCCAGCAACAATAGGAATTTCAAGGTGCGAGCAACGATGAGTGACACGAGCAACATTGGTGTGATACTCGGTGAATGCAAATTCAAATCCTTTCTTAATCACAACATCTTTCCATTTCTCAAATTCAGCCACAGTTTTGAGAATTGTTGTACCATGACCACTCAACACAACAGATGGTCCTTTGCTAAGGAGAGCCCAACCGGTTTCATTTTTGTAAGACAGCATCTTCTGCACTTCTT…
>LNC_000972
GAAAGATGTTGTTCAAGTAACCAGAATTCACCAAATTCAAGTGCAAATGCAGAAAGTGTAAGAACTGCTTTTGCTTCCCAGTCATAGTGTGAAAGCTTGTTCAGTATGGCTAGAGTTGTTTTGTGTGCAATTTCCTCACTTGGTGGCTTGCATGACATCTCAGAAGAAATTGACTTCAGGGTGCACAGTGGTGAACTAAAATTCGGGATAAGGGACTTGTCATCTGCTTGCTCCAAG
>LNC_000973
GTAAACTTAATTTACGTACACTATCATGTATGCAGTTTACATGACTTACAAAAACCAAGCTTACTGAAACTTGTAGTTTTTTTTTCTCTTCATTTTAGAGGTTTATGTGAATTGACTTGTACGGTTTAGTGTATGTAAACTTAGTTTACGATAGTGTCTATATTATGGGTTTGCGTACAAGGGCATAAACTCAGTTTACATGATTTACGTAAATTGTATTTACGTAGATTAAAT
>LNC_000974
CGGCAAGCAATTACATCACGCAGAGGATCGAATGAGCAATACTCATTACAATACTCAGCAATTTTACCCCAATATGCTTCACTTGTCTGGTTTCTCCCGACAACACTGCATGTTCCAAATTTTATCCACCCACTAATTAGCACCAGATTTTGTTCAGTGTTCCATCCTGGTAGCGGATTTCTCTTGCTCTTAGGAGTTGTATCCTCTAGAATTGGAATGACTTCATT
>LNC_000975
TTTGAATTTTTCTGGAAAATTTTATTAAATAATATGAATTCTACATATGAGTTTACTTTAAAAGAGAGACCAAAAATGAAGATTGAAAATTTTATAAAGACTAAAAATCGAATGAAAATTTTAGAGGAACTAAAACGAAAAGTTGATATATTTATAGGAACCAAAAACATATTTAATCCAAAAAAATATATATATTTATGTGCATGAAGCTTCTATGAAGTTCTATGGTTTGACTTAGATTTCAATTATAGTACATTATAGTACACGTTTGTGTACTTTACTTACGTC
>LNC_000976
CAAAGATTCTAAAATTCATTGAGCAAATTCCTTGGTTGGATCACCAAAGGTTTTCTGCTACTACGAAAGCTTACACTTATGCTACTATTCAACAACCAAATTATAAATCAGTCTAGTAGCAGATAATGGTACTCAAAGCAAGAAAATCAAGTAAACAGTGCATAGTCGATTGATAAAGACTGATAATTACAGAACCATAGTACCTACGAATGATAAAGACTGATAATTACAGAATCATAGCAGCTACATATCAGGGGATGAAATTGGTCCTAGATAATCCCCTTCCAAGCCAACCAATGCCTGAAATTCCCTCTCTGCCTCCATCCACTTTGTACCGATCACCACAACTCGAACCTTGACATCTTTGGCAATCTTGGGCATTTTCTGATTCATGAAATA…
>LNC_000977
GGCTTAGTGGCATCTACAAGAATATTTTGAAAAATTTTAATGTCAAGTTGATTGAAGGCCGTGGAAAGGTGGGATGATTCTTTGGATACATTTCCATGTACTAAATAGCTTTGTAATTTTAAAAAAGAAAAAATATCAAATTTTTATTGTGCTGATATTGCTTTTGTAATCTACAGATTGTAGATCCTTGTTTTAAAAAAAAAAAAAAA
>LNC_000978
TGAAGATATAATTCAATAACAAATGGTTCACAATTAAAGGACTACTCCACTTGAAGGATAAAGTCATATGACATAATGATTGACAAGCATTACTGAGAAAAAGCTATCTTTATTGTTGTGATGAATTCATATCCACAACACAGACTTATTAAAATCTCAACCAATGAATGAAGATCTGACGAGCTGTATTTCAAGCTGTATTTTAAACTCTACTTGATGAAGTCAGAGTCGTCTGATCATTTTCCAACGATCACGATCATTGACAACAATTGCAGGGTTTACCGACCATAGAGAATTGGAGTCCGTCGATCAGAACTTAAGAGATTCTAGTGATACTGTAATGTCTTTGTCATCTCTTACAGTTTCTTACTTTCCTTCCTTTTGTCATAGAATCAACAG…
>LNC_000979
TTTACTTGACTCTTTTGTTCTAAATATACAAGATATTACGAATTTTGTATAATCATTTACTTACTTACTAGAGACCTGCGCTTGCAGATCTCAACCAATGAATGAAGATCTGACGAGCTGTATTTCAAGCTGTATTTTAAACTCTACTTGATGAAGTCAGAGTCGTCTGATCATTTTCCAACGATCACGATCATTGACAACAATTGCAGGGTTTACCGACCATAGAGAATTGGAGTCCGTCGATCAGAACTTAAGAGATTCTAGTGATACTGTAATGTCTTTGTCATCTCTTACAGTTTCTTACTTTCCTTCCTTTTGTCATAGAATCAACAGAGAAACAATTTCTTTCTTTTTGCATAAGAAAGTATGATAATATTAAAATAGATTGAGCTTTGAGTT…
>LNC_000980
TTTACTTGACTCTTTTGTTCTAAATATACAAGATATTACGAATTTTGTATAATCATTTACTTACTTACTAGAGACCTGCGCTTGCAGATCTCAACCAATGAATGAAGATCTGACGAGCTGTATTTCAAGCTGTATTTTAAACTCTACTTGATGAAGTCAGAGTCGTCTGATCATTTTCCAACGATCACGATCATTGACAACAATTGCAGGGTTTACCGACCATAGAGAATTGGAGTCCGTCGATCAGAACTTAAGAGATTCTAGTGATACTGTAATGTCTTTGTCATCTCTTACAGTTTCTTACTTTCCTTCCTTTTGTCATAGAATCAACAGAGAAACAATTTCTTTCTTTTTGCATAAGAAAGTATGATAATATTAAAATAGATTGAGCTTTGAGTT…
>LNC_000981
CGAGATTTATCCCTGTTTAAGTTATTCCTGGGTCTGGTCTATGTCCCCCCAGTCTTGTATCGTTCTCGTTTTCTTTTCTGTTTTGCTTAAAAAAAAGGTAGCTAAATATTTTTTTATTTCGGGATGGCTAAATATAACATACCAACCCATTCAAGAATCTATTTTCTTTGGGGTAGTCCTGGCTACCTCATCCTTCTAAGGCTTTGTTTGCGAGTATGGAGGGGAAGACTTGGAAAAAAGGAATGAGCAAGTAGAAGAAAT
>LNC_000982
CCAGAATAGAGAATTTTAGTAGCCTTCCCCTTAATAGCAAAATATTGCAAGAATGAAGCATAATTATTCTGTTCACTGAACAAAATTATTTTCCAATAACTTCAAACAATGTGACCTTGAAGTTGAGGCAGACAGACAAATGCTTAAAATAGCTCCTATGAGCAATAGAATTTCCTTTTTACAAATAAGTTGAGATAAATTACAAATAAACATTTTCACATATCAAACACTGCACACAGAAGAAAGTGCTTATAAGTTAAAGGAAATAAATTGAACACCCTTTGGAAAGTTGGAAGGAACAATACTTCTATTCCCCAGAAACTCATAAATTAGAAGTGAAAAACTAATCTCATTGAAGATGTTACTGGCTGCTGATCTCTATGCCCGCTTGTCCATTCG…
>LNC_000983
CAAGAATATCATGATTGATATTGCTAATCCTAGAGTTGGCAAAGCATATCCAAGAGTCCAACCAACATTATCTTGGATATAAACTAGAACAGTATTAGCAAAAAGGGTCCCAAAGAAGATGCTAAACATCCACCAATTGAAAAATGAAAGTTTATGTGATTTTTCTTTAGGATGAAAATCATCAAATTGGTCTGCACCAATGGTTG
>LNC_000984
GCCAAACCAAATTGCGTTTATCCCAACATTCCATTCACCAAACAAAAAACAAGTCATTTGTAAGGTAAATGACTATAGGTCATTAATTTTGTTATCATGTCCATTATTTTGGATGCCAATAGAGAAACACAGAGTTTAAGGACTCAAACAAAACAGAGAGTGAGAATGCAAGAGCCATTCCTCAATAGACTTCTGTCCATGAATCCATCCTTCATGAAGCCTTCATATCATCCAATCCAAATCGAGCCAGAAACTTGTGATTCTCTTCAAGGAAAGGAGAAAAGCTAGTACAAAATTGCTCAATGTCAGCATTGATATCACCACCTCCCTGTATCACCTCCATGAATTTCTTCCTATCAGGAGCAAGCTTCATCGCTACAGTGAAACTTGAACTAGCAA…
>LNC_000985
TAGTGTATCCATGCTTAATGGTGAAAAAGGAGCACGAATGGCAAAATAGTTGGATGATGTCTCAGTTTTCTCCGTCATTTTATCACCATCATATTCTTTCTTTGGGGCATAAATAGCAGGCGCATAAGGTTTCTCATCCTCAAGCATCACAACAGTTTTTTCAATGACAGGATTATCATCTCCATCATCTTTACTGGACGAAATTCCAGTTTTACTTTTCTTCAGTATAGTACCTTCTGAATTCATTGAAGACTTGTTATCATTCAACTTCTGTGTCTTCACTTTCGCTGATGATACGTTTTGGACTGTTTCACTTGCTTTAGATGTTCGAACTTTCAGTTCTGGGAGGGCTGCTATCTTGCTTTTATCATGATTCACAATAGCAGAAATCTTTTTGCT…
>LNC_000986
TTCATATTTTGAGTCATCATTTTCATTGTTATCTTCATGAGAGTCACAATCATCAATGCCAAACAAATCTGAAAGCCATCTTGACCAGTCACCAATAGCATTCTTTAGTTGTGCGCCAGCCCCAAAGCCTGATTTTCCAGATGGAATAGGAAGAACCTTAGAATCACTAATAGGGTCAGATATAGGATCCGTGGGCATCTCATCGGCTGATTCCCGAAGAATAGCATTGAACATCGCCACATCAAGTCTATTAACCAACTGTTCCATCACCATTCTAGATATCACAGGCAAGCAACCACAAT
>LNC_000987
TGTCAATCAAATCAGTCCCTCCATTAAGTTGGTCTGTTAACGGAGGTGACGTGTAACTTTAACCTCTTACAAAACTTACCACGTCATATGCCACGCAAGCAGGGACCAAACTGATTGATTTACACAAAATTTCCAAGGACCAAATTGATGGATTTTCAGAAAATTGGCAATGGCTCTCTCTCTTCTTTGTGAGTAACGGATCTT
>LNC_000988
TGGCAGTTGATCACCTGCTAGTTAAAAAACTAAAAAAATCCCAAATCATATTTTAATATATTAATGCAGAATATCAGATATTTGTTTTTTTAATTAATTTTCCAGTTTTCATATACACCTCTGCTTTGAAAAACAATCTGTATGCCTCTATTTTCTTCATATTTTCAGATATGCATTCATTTCACCAGCAAAATCGTTTTGTCCATTAACTCTAAA
>LNC_000989
ATCTCGGAACTTTTTCGCAAGGCCATAATCAATTATGTATACCTGATTTGCTTTGCGGCCTAAACCCATTAAAAAGTTGTCAGGCTTTATATCACGGTGAAGGAAACCCCGGGAGTGCATGTACTCAACTCTGTTTAGTAGCTGATCTGCAAGCATCAGAACTGTTTTTAGAGAGAATTTCCTATTGCAATAGTTAAACAAGTCTTCCAGACTTGGTCCAAGGAGGTCAATTGCCATGGCATTGTAGTCACCCTCAACTCCAAAC
>LNC_000990
TACAATTTTGACTCATAGTGAAGTTGAGGATGTTTGGTCTTTGCAGGTTCCAATTTAAGAGCAACTTCCTCTCCAGTTTGTATATTAACACCCAAGTAAAGCTCTCCAAATGACCCACCACCGATTTTCCTTCCAAGCTTGAATTTTCCACCAATAACATGATCCATCATCACAAAACCCAATCTCCTAATTCAAGCTGAATTTCAAAACCACTCTACTTCACCCATCAATTGCTA
>LNC_000991
CAAGAATCTACATTTTTATCTTTTATGAAGAAAAAAATGACATACTTATATTAAAGAAAGAGTGAGATTAAAGATTGGATTTGTAGAAAATGGTGAAAGCAACATTTTCTTTTTCACGTAAGATATAAAAAGCAACCTTACAGATTAAGTAATCTGTTAAAGAATGTGATGGATATCACATTCTTTTCAGCACTTAAGCAGTGACTTAATTACAAGATATAATAACTTAGACACTTATCAGATTGCAGCTTAGAAAAATGGTGAACAAAAGAAAACACCACCAACCAAAAATGTACAAAAAACATATACCTAGAGATTTTTCTACACATAAAATACTCCACTCAACCCAAAACCAAAGTTTTAGAGGCTTCCCCTCCCATAAATAACAAAAGAATGTAA…
>LNC_000992
TCCTACTGTAGAATAGGCAAGCATTCGCCTATTTTTCTGCCAATGCTGCAGTTGCTCCTGCTGAGTCCTTTTAGGAGCCGCAGGTTGTCCATTGCTCTGAAGGGCTCCACTTCTGTTGATTCCTGTAGAGAAGTCTTTTTCCTGAAGATTACTGCAGTCTAGTGGTTTACATAATCCAAAGTCTGATAATTTCATGTGACCGTTTCTATCTAGCAGCAAGTTATCAGGCTTGATATCTCTGTGAACATAATTATGTTTATGAATCGACTCTATTGCTAGGATAGTCTCCCCAACATAGAACTTGGCCTCATAGTCAGTCAGTATATCCTTCCGCATGAGCAATGTCATCATATCGCCACCAGGAAGATACTCCATTATAAGATATAAATAATGTTCGTC…
>LNC_000993
CTCGGATGTAATTTAGCCATTATGAGGTCATGTCACAGATACTCGAGCAAGCCATACTAAACAGAATAGCACAAAAATATCATTGTACAGACGGAATTTTGAGCATAAAATGCCAAATGTATATATATTACATAAATTATAAGTGATAAGTCACTGTCTATACTTTAATCATTTAGTCAACTGCCATGTCTTGATTATTGAACTAGCTTACATAATACCCAAATGCAGGCAGCAAAATTTTGAATAGCCTATATAAGCGTGTTGCCTATTTCTTAATAACAACTTGAATCATTACCTCAAAAATGAGAATCAATAGAAGGAAATAGAATGAAAAGAAAACATTATGTAAAGTTGCTTACTGCTTCACTACTTGGGAAGTGCTTTGATCCCTTTGCAGTA…
>LNC_000994
CTCGGATGTAATTTAGCCATTATGAGGTCATGTCACAGATACTCGAGCAAGCCATACTAAACAGAATAGCACAAAAATATCATTGTACAGACGGAATTTTGAGCATAAAATGCCAAATGTATATATATTACATAAATTATAAGTGATAAGTCACTGTCTATACTTTAATCATTTAGTCAACTGCCATGTCTTGATTATTGAACTAGCTTACATAATACCCAAATGCAGGCAGCAAAATTTTGAATAGCCTATATAAGCGTGTTGCCTATTTCTTAATAACAACTTGAATCATTACCTCAAAAATGAGAATCAATAGAAGGAAATAGAATGAAAAGAAAACATTATGTAAAGTTGCTTACTGCTTCACTACTTGGGAAGTGCTTTGATCCCTTTGCAGTA…
>LNC_000995
GGAACTGTAGGCAGATTATTATGCAAAAATACTGGACTTACCTGCGGCATTCCTTTGCAAGCATTAGAAAACCAAGTAAGTTGTTGCCTGTCATTCTCACTTGCAGGCCCAAATTTAAGGCGTGTTCTGGTAGTCTTATCACTAATTGCCACTGACGGATCCGACTGACGAAGCTTTGGTTCTTCTAAGTTGGCCTTCCACAGAGGAATAATTGTACGGGGTCGTGCATCCTGCAAAGAAGCATATACGGCAAGCTCCAACTTGTAAGGCGTGGTGAGAACACGGGAGCCTACTGGTAAAACAACCACCCAAACTTTTCTCGATACCAAATTAGGAGCTACAACTTCTAGAAATCCAGGTCCATGAAACTCCCGCAGCCAACCAGAGAACAAGCATATA…
>LNC_000996
GAAGTTTCATCCAATGCTGCTGCTTCTGACCAAAAACTCTCATCAATTACAGCCATTGTTTCTTCCATAGACTCAATGTCTTCACTTTTTATATCCTTTCTTTCACCAACTGTGACAGATGAAAAATCACTAGAACTAGTAGTGCATGCAGATGCTGATTCTGATTGTGTTATTGTGCTTGAATTCGAATCAGAACGTTTGATTTTTGGTTTTGAGATCGCCTTTTTCTTAGCTTCTGAGTTTGTTTGGTTTAGCTTCTTCTTCAAATGCGTGTGCCACACATTTTTTATTTCATTATCCGTTCTTCCTGGTAGTTTTGCTGCAATTGCCGACCACCTATTTCCAAGCATTTCATGCAGCTTAATGATATTTTCCTCTTCTTCATTTGTGAAATTTCCT…
>LNC_000997
GGCAACGCAAAGAGAAGGACTTGCACTCGTGGATTGTTTCAGTCAGCCAACTTGTGCACTCACGTGCTTTGATTTTGCAAGATATGATGATGCCAAGTCGCATCGTGCAACTCGTTTTTAACTCACGTTTCGTCCTGAATGATTCTCTTCAACTAGGACAAAGACAAGTACAGTACTAAATGATTTAATTTATAAGGTAAAATATAAGCATATAAACGTGTTTGTAGCAGACTTTAGG
>LNC_000998
GTTTTGTTGAAAAATTATAATTCTTTTTGAGAAAGATTTATACAATATTCTACACATTTTTACACAATTTAATTAAAAAATATAAAAATTGATTTAAAAATAGAGATCAAATATAATTATTTAAAATTTCATACGTACTAAAATCCGAAGAACTTTTTTAAAGGAACTAAAAGAAACACAAAAACTATTCACACAATTAGAATCAAG
>LNC_000999
TTCAGGAAATAAAATATGCATTAAAATTCAAAGTATATAATAATATATATATAGCACACAACAAACATGACAGCATGGAAGCAATCACATAATAATAATAATTAAACAAGGCAAACTACAATAGTATATAGGTGGTTAAGTTTATTGCTTCTTGTCGATTACAAATACTTAAAATTAAAGTTTGAATCTATATACGAACAAAACAAAAACAGTGAAGACACATCCAAACTAACACTCCAATCCACAGGTAGTGCTTCATATATCTTTTCATATAGGTCCACTTTGGTACGGGACTTCGATATAGGAGGATATGATATGTATTTAGACCAAATTCAGCTTCGGTTTTTGCATTTCTCCATTGCTCTTGGTGCAAGTCCAATAGCTTCTGATCCTTTCATT…
>LNC_001000
GGACCTCAACAGTTTTTTTTTTCTGTCACTAGCTAGAAATCCTGAACTTGAGCGTTGGAGTCCTAGAAGATACATTAAATTCCCTTCAAAGAACACTCATCGTTGTCTTCACGTCCGTACAAGGTCATTGGCATCGTCTATGGAAACAAGGTCTAAGCCACACACGATGGTTGACATACCCTTTATTTATTGTTATTATTTGTTTTAATAGCAAACTGAAGAATTATTTTGAAG
[truncated: 46,736 more rows]
