# Supplementary material for: Identification of tissue-specific and cold-responsive lncRNAs in Medicago truncatula by high-throughput RNA sequencing
Source: BMC Plant Biol. 2020 Mar 6;20:99. doi: 10.1186/s12870-020-2301-1 (PMC7059299; doi:10.1186/s12870-020-2301-1)
Supplement: Supplementary file 10 — Additional file 10: Data Set S3. mRNA TPM result. [file 12870_2020_2301_MOESM10_ESM.xlsx]

## Sheet: mRNA sequence results-TPM
mRNA_ID		NT_L_1-TPM	NT_L_2-TPM	NT_L_3-TPM	CT_L_1-TPM	CT_L_2-TPM	CT_L_3-TPM	NT_R_1-TPM	NT_R_2-TPM	NT_R_3-TPM	CT_R_1-TPM	CT_R_2-TPM	CT_R_3-TPM	mRNA_Gene_Name	mRNA_Gene_Description	Gene_Type	Status	Chromosome	Start	End	Strand	Exon_number	Length	ORF
KEH17748	Medtr0001s0010.1	0	0	0	0	0.336029	0.592481	0	0	0	0	0	0	-	Abhydrolase domain containing 18	protein_coding	mRNA	scaffold0001	3537	3893	+	2	213	70
KEH17749	Medtr0001s0070.1	0	0.127866	0.197507	0	0	0	0	0	0	0	0	0	-	Endonuclease/exonuclease/phosphatase superfamily	protein_coding	mRNA	scaffold0001	26889	27512	+	1	624	207
KEH17750	Medtr0001s0100.1	0	0	0	0	0	0	0	0	0	0	0	0	-	--	protein_coding	mRNA	scaffold0001	44603	45360	-	2	198	65
KEH17751	Medtr0001s0120.1	0.545639	0.748627	0.596415	0.170182	0.168408	0	0	0	0.0378598	0	0.0716141	0	-	--	protein_coding	mRNA	scaffold0001	49524	50287	-	2	426	141
KEH17752	Medtr0001s0160.1	1.44186	2.46845	1.66813	1.43052	0.832936	0.73431	0	0.131417	0.0624175	0.137516	0.1771	0.0679757	-	--	protein_coding	mRNA	scaffold0001	55962	56354	+	2	258	85
KEH17753	Medtr0001s0190.1	0.250524	0.257793	0.398199	0	0	0	0	0	0	0	0	0	-	Conserved hypothetical protein CHP01589, plant	protein_coding	mRNA	scaffold0001	64219	66906	+	3	309	102
KEH17754	Medtr0001s0200.1	0	0.133639	0	0.103262	0	0	0	0.0853768	0.0270337	0	0	0	-	Reverse transcriptase zinc-binding domain	protein_coding	mRNA	scaffold0001	67821	69070	-	4	597	198
KEH17755	Medtr0001s0260.1	0	0.382373	0.677772	0.147729	0	0	0.118389	0.0469159	0.116025	0.127811	0.109734	0.0421189	-	--	protein_coding	mRNA	scaffold0001	98683	99566	+	2	417	138
KEH17756	Medtr0001s0360.1	0	0.209478	0.0808924	0.242794	0.565479	0.166174	0	0	0	0	0.0601164	0	-	SANT/Myb domain||Homeobox-like domain superfamily||Myb domain	protein_coding	mRNA	scaffold0001	148343	149371	-	3	762	253
KEH17757	Medtr0001s0380.1	0	0	0.301078	0	0	0	0	0	0	0	0	0	-	--	protein_coding	mRNA	scaffold0001	158433	159000	-	2	204	67
KEH17758	Medtr0001s0430.1	3.80756	3.82831	4.13475	3.30477	3.0142	3.13181	2.85214	2.98715	2.67419	1.80615	1.55643	2.22048	-	Pentatricopeptide repeat||Tetratricopeptide-like helical domain superfamily	protein_coding	mRNA	scaffold0001	188782	195705	-	9	2671	829
KEH17759	Medtr0001s0480.1	0	0	0	0	0	0	0	0	0	0	0	0	-	--	protein_coding	mRNA	scaffold0001	394992	395300	-	2	201	66
KEH17760	Medtr0001s0490.1	5.44318	5.5011	5.63908	8.03762	5.58001	5.91109	5.12	5.70832	5.09871	2.70802	3.09045	3.41537	-	Growth-regulating factor||WRC domain||Glutamine-Leucine-Glutamine, QLQ	protein_coding	mRNA	scaffold0001	397821	401891	+	4	1597	337
KEH17761	Medtr0001s0500.1	0	0	0	0	0	0	0	0	0	0	0	0	-	--	protein_coding	mRNA	scaffold0001	406045	406347	+	1	303	100
KEH17762	Medtr0001s0510.1	1.07491	1.93568	1.2814	0.42734	1.49294	1.97425	0.0570778	0.235549	0.391567	0.0616203	0.264526	0.0609194	-	--	protein_coding	mRNA	scaffold0001	406987	408026	+	3	288	95
KEH17763	Medtr0001s0560.1	2.42695	3.17848	3.50687	0.701711	1.02145	1.26071	1.7339	1.59548	1.83706	1.61893	1.56371	1.65053	-	--	protein_coding	mRNA	scaffold0001	429613	430486	-	2	351	116
KEH17765	Medtr0001s0570.1	3.49678	3.84596	4.10216	2.76993	2.66834	2.82511	3.42457	3.3893	3.10975	2.66831	2.61051	2.73304	-	Zinc finger, PHD-type||Zinc finger, RING/FYVE/PHD-type||Zinc finger, FYVE/PHD-type||Zinc finger, PHD-finger	protein_coding	mRNA	scaffold0001	430905	437206	+	10	4185	1394
KEH17764	Medtr0001s0570.2	0.00523822	4.23711e-07	0	0	0	0	4.99812e-05	8.26798e-10	4.13576e-11	0	0	1.69898e-05	-	Zinc finger, PHD-type||Zinc finger, RING/FYVE/PHD-type||Zinc finger, FYVE/PHD-type||Zinc finger, PHD-finger	protein_coding	mRNA	scaffold0001	430833	437206	+	10	4257	1418
KEH17766	Medtr0001s0570.3	8.81813e-07	0.15312	0	0	0	0.501566	3.68702e-09	0	0.0608829	0	0	0	-	Zinc finger, PHD-type||Zinc finger, RING/FYVE/PHD-type||Zinc finger, FYVE/PHD-type||Zinc finger, PHD-finger	protein_coding	mRNA	scaffold0001	431394	437206	+	10	3696	1231
KEH17767	Medtr0001s0580.1	2.95155	3.22701	2.34569	3.0802	2.39131	3.01166	2.3509	2.50628	2.80315	2.38203	1.96114	1.93508	-	--	protein_coding	mRNA	scaffold0001	440096	440515	+	1	420	139
KEH17768	Medtr0001s0660.1	6.07602	7.16175	3.90694	1.31758	0.562597	1.08214	0.668736	1.04096	1.03482	0.430641	0.608975	0.425742	-	Alcohol dehydrogenase, C-terminal||Alcohol dehydrogenase, zinc-type, conserved site||GroES-like superfamily||Polyketide synthase, enoylreductase domain||NAD(P)-binding domain superfamily||Alcohol dehydrogenase, N-terminal	protein_coding	mRNA	scaffold0001	502647	507542	-	8	1405	461
KEH17769	Medtr0001s0700.1	0	0	0.301078	0	0	0	0	0	0	0	0	0	-	--	protein_coding	mRNA	scaffold0001	521769	521972	+	1	204	67
KEH17679	Medtr0002s0020.1	4.18232	3.53803	4.73563	1.9808	1.93581	2.61458	5.43353	5.0072	4.80558	3.49696	2.63107	2.97577	-	F-box domain||F-box-like domain superfamily||Phloem protein 2-like	protein_coding	mRNA	scaffold0002	6674	10318	+	3	1963	288
KEH17680	Medtr0002s0030.1	0	0	0	0.132512	0	0	0	0	0.0346913	0	0	0	-	--	protein_coding	mRNA	scaffold0002	10882	13335	+	3	465	154
KEH17681	Medtr0002s0040.1	0	0	0	0	0	0	0.893661	1.19091	2.02533	0.703487	2.81287	0.735227	-	Glycoside hydrolase family 18, catalytic domain||2S globulin||Glycoside hydrolase superfamily	protein_coding	mRNA	scaffold0002	92739	93623	-	1	885	294
KEH17682	Medtr0002s0050.1	1.04949	0.647967	0.908464	1.36121	0.194352	1.04969	0.044904	0	0.0439939	0	0.0417425	0	-	--	protein_coding	mRNA	scaffold0002	94779	95375	+	3	369	122
KEH17683	Medtr0002s0070.1	0	0	0.175344	0	0	0	0	0	0	0	0.0434364	0	-	--	protein_coding	mRNA	scaffold0002	125041	125391	+	1	351	116
KEH17684	Medtr0002s0090.1	0.664409	0.394773	0.378656	0.284129	0.202586	0.129769	0.806134	0.632912	0.728228	0.433836	0.598536	0.574435	-	P-loop containing nucleoside triphosphate hydrolase||Leucine-rich repeat domain superfamily||NB-ARC||Leucine-rich repeat, typical subtype	protein_coding	mRNA	scaffold0002	131385	136587	-	1	5203	1244
KEH17685	Medtr0002s0100.1	1.99627	5.74491	2.95597	2.28251	3.31565	1.51644	0	0.130282	0.190033	0.165282	0.0706301	0	-	Ribulose bisphosphate carboxylase, large subunit, ferrodoxin-like N-terminal||Ribulose bisphosphate carboxylase, large subunit, C-terminal||RuBisCO large subunit, N-terminal domain superfamily||Ribulose bisphosphate carboxylase, large subunit, C-terminal domain superfamily||Ribulose bisphosphate carboxylase, large chain, active site	protein_coding	mRNA	scaffold0002	137575	139647	+	2	696	231
KEH17686	Medtr0002s0110.1	0	0.192082	0.312632	0.0420078	0.085117	0	0.0194523	0	0.0293697	0	0.0387546	0	-	NB-ARC||P-loop containing nucleoside triphosphate hydrolase||Leucine-rich repeat domain superfamily	protein_coding	mRNA	scaffold0002	142901	146638	-	1	3738	1245
KEH17687	Medtr0002s0120.1	0	0	0	0	0	0	0	0	0	0	0	0	-	NB-ARC||P-loop containing nucleoside triphosphate hydrolase||Leucine-rich repeat domain superfamily	protein_coding	mRNA	scaffold0002	151806	155053	-	3	2487	828
KEH17688	Medtr0002s0140.1	0	0	0	0	0	0	0	0	0	0	0	0	-	Ribosomal protein L10e/L16 superfamily||Ribosomal protein L10e/L16||Ribosomal protein L16||Ribosomal protein L16, conserved site	protein_coding	mRNA	scaffold0002	161646	164190	+	2	762	253
KEH17689	Medtr0002s0150.1	0.0492409	0.061757	0.0922304	0.0388743	0.0906563	0.118964	0	0	0	0.0113576	0	0	-	NADH:ubiquinone oxidoreductase, subunit 1/F420H2 oxidoreductase subunit H||[NiFe]-hydrogenase, large subunit||NADH-quinone oxidoreductase, subunit D superfamily||NADH:ubiquinone oxidoreductase, subunit 1, conserved site||NADH-quinone oxidoreductase, subunit D	protein_coding	mRNA	scaffold0002	165003	167020	+	3	1791	596
KEH17690	Medtr0002s0160.1	1.04185	0.310679	0.0814351	0.473868	0.185522	0.241418	0	0.0433675	0.0204817	0	0	0	-	NADH:ubiquinone/plastoquinone oxidoreductase, chain 6||NADH-quinone oxidoreductase, chain I||4Fe-4S ferredoxin, iron-sulphur binding, conserved site||4Fe-4S ferredoxin-type, iron-sulphur binding domain||NADH-plastoquinone oxidoreductase, subunit I	protein_coding	mRNA	scaffold0002	168673	170001	+	2	852	283
KEH17691	Medtr0002s0170.1	0.183051	0.0627798	0.241753	0.0483806	0.056346	0.0496797	0	0	0	0.0139889	0	0	-	NADH-quinone oxidoreductase chain 4||NADH:quinone oxidoreductase/Mrp antiporter, membrane subunit||NADH:ubiquinone oxidoreductase||NADH-quinone oxidoreductase, chain M/4	protein_coding	mRNA	scaffold0002	170293	172871	+	3	1278	425
KEH17692	Medtr0002s0180.1	0	0	0	0	0	0.0604919	0	0	0	0	0	0	-	Cytochrome c assembly protein	protein_coding	mRNA	scaffold0002	173038	174736	-	2	1047	348
KEH17693	Medtr0002s0200.1	0	0	0	0	0	0	0	0	0.01142	0	0	0	-	NADH-Ubiquinone oxidoreductase (complex I), chain 5 N-terminal||NADH:ubiquinone/plastoquinone oxidoreductase, chloroplast chain 5, C-terminal||NADH-plastoquinone oxidoreductase, chain 5 subgroup||NADH:quinone oxidoreductase/Mrp antiporter, membrane subunit	protein_coding	mRNA	scaffold0002	176368	178348	+	4	1416	471
KEH17694	Medtr0002s0210.1	0	0	0	0	0	0	0	0	0	0	0	0	-	Ribosomal protein S15, bacterial-type||Ribosomal protein S15||S15/NS1, RNA-binding	protein_coding	mRNA	scaffold0002	178891	179407	-	2	471	156
KEH17695	Medtr0002s0250.1	2184.81	4944.68	1907.02	2707.16	2794.81	1239.57	52.7652	88.2569	64.6135	52.0389	70.2633	59.8522	-	--	protein_coding	mRNA	scaffold0002	184708	185836	-	3	642	213
KEH17696	Medtr0002s0260.1	0	0	0	0	0	0	0	0	0	0	0	0	-	--	protein_coding	mRNA	scaffold0002	186683	186907	+	1	225	74
KEH17697	Medtr0002s0270.1	14.0319	4665.54	28.4474	31.3258	16.3852	7.59965	8.31088	8.93071	5.43424	5.28914	5.18869	6.84391	-	--	protein_coding	mRNA	scaffold0002	187390	188523	-	2	1056	99
KEH17698	Medtr0002s0280.1	0	0	0	0	0	0	0	0.0353814	0	0	0	0	-	Ribosomal protein S12, bacterial-type||Nucleic acid-binding, OB-fold||Ribosomal protein S12/S23	protein_coding	mRNA	scaffold0002	188707	190966	+	2	480	159
KEH17699	Medtr0002s0300.1	0	0	0	0.154376	0.179775	0.158489	0.0412387	0	0	0	0	0	-	Ribosomal protein S7, bacterial/organellar-type||Ribosomal protein S7 domain superfamily||Ribosomal protein S5/S7||Ribosomal protein S7 domain	protein_coding	mRNA	scaffold0002	191647	192045	+	1	399	132
KEH17700	Medtr0002s0310.1	0.0624913	0.128656	0	0.0496876	0	0	0	0	0	0	0	0	-	NADH:quinone oxidoreductase/Mrp antiporter, membrane subunit	protein_coding	mRNA	scaffold0002	192714	194589	+	2	1242	413
KEH17701	Medtr0002s0330.1	0	0	0	0	0	0	0	0	0	0	0	0	-	Uncharacterised protein family Ycf15	protein_coding	mRNA	scaffold0002	195258	196283	-	3	585	194
KEH17702	Medtr0002s0350.1	0	0	0	0	0	0	0	0	0	0	0	0	-	Ribosomal protein L23/L15e core domain superfamily||Nucleotide-binding alpha-beta plait domain superfamily||Nucleic acid-binding, OB-fold||Ribosomal protein L2||Ribosomal Proteins L2, RNA binding domain||Ribosomal protein L25/L23	protein_coding	mRNA	scaffold0002	197870	198571	+	2	528	175
KEH17703	Medtr0002s0360.1	0	0	0	0	0	0	0	0	0	0	0	0	-	Ribosomal protein S19 conserved site||Ribosomal protein L2, domain 3||Ribosomal protein L2||Ribosomal protein L2, conserved site||Ribosomal protein L2, C-terminal||Ribosomal protein S19, bacterial-type||Ribosomal protein S19, superfamily||Translation protein SH3-like domain superfamily||Ribosomal protein L2, domain 2||Ribosomal protein S19/S15||Ribosomal protein L2, bacterial/organellar-type	protein_coding	mRNA	scaffold0002	199254	200204	+	2	651	216
KEH17704	Medtr0002s0380.1	2.92243	2.48096	1.68384	1.16182	1.69122	1.49097	0.124146	0.160103	1.9619	0.485836	0.0431505	0.0496883	-	Photosystem II protein D1||Photosystem II protein D1/D2 superfamily||Photosynthetic reaction centre, L/M	protein_coding	mRNA	scaffold0002	200333	201394	-	1	1062	353
KEH17705	Medtr0002s0390.1	0	0	0	0	0	0	0	0	0	0	0	0	-	Maturase MatK, N-terminal domain||Maturase MatK||Domain X	protein_coding	mRNA	scaffold0002	201926	203461	-	1	1536	511
KEH17706	Medtr0002s0420.1	39.1329	38.3601	18.0753	15.9971	17.3087	15.5247	0.0688733	0.0923177	0.0742174	0.0520054	0.051021	0.0661359	-	Photosystem II D2 protein||Photosynthetic reaction centre, L/M||Photosystem II CP43 reaction centre protein||Photosystem antenna protein-like||Photosystem antenna protein-like superfamily||Photosystem II protein D1/D2 superfamily	protein_coding	mRNA	scaffold0002	208858	211288	+	2	2397	798
KEH17707	Medtr0002s0440.1	0	0	0	0	0	0	0	0	0	0	0	0	-	--	protein_coding	mRNA	scaffold0002	211848	212060	-	1	213	70
KEH17708	Medtr0002s0510.1	0.446615	0.562872	0.453725	0.394583	0.382526	0.337345	0.0635676	0.0728701	0.0881733	0.053334	0.0654081	0.0885274	-	RNA polymerase Rpb1, domain 4||DNA-directed RNA polymerase, subunit 2||RNA polymerase Rpb2, domain 2||RNA polymerase, N-terminal||RNA polymerase, alpha subunit||DNA-directed RNA polymerase, subunit 2, hybrid-binding domain superfamily||DNA-directed RNA polymerase, subunit beta''||RNA polymerase Rpb1, domain 1||RNA polymerase Rpb2, domain 3||RNA polymerase Rpb2, OB-fold||RNA polymerase Rpb1, domai…	protein_coding	mRNA	scaffold0002	218431	229740	+	6	9447	3148
KEH17709	Medtr0002s0530.1	0	0.0532421	0	0	0	0	0	0	0	0	0	0	-	ATP synthase, F0 complex, subunit A superfamily||Ribosomal protein S2, flavodoxin-like domain superfamily||Ribosomal protein S2, conserved site||ATP synthase, F0 complex, subunit A, active site||Ribosomal protein S2, bacteria/mitochondria/plastid||ATP synthase, F0 complex, subunit A||Ribosomal protein S2	protein_coding	mRNA	scaffold0002	230067	231785	+	2	1500	499
KEH17710	Medtr0002s0540.1	0	0	0.114087	0.228283	0.132921	0	0	0	0	0	0	0	-	ATP synthase, F0 complex, subunit C||F/V-ATP synthase subunit C superfamily||ATP synthase, F0 complex, subunit b/b', bacterial/chloroplast||V-ATPase proteolipid subunit C-like domain||F1F0 ATP synthase subunit C superfamily	protein_coding	mRNA	scaffold0002	232353	234412	+	2	540	179
KEH17711	Medtr0002s0550.1	0.308951	0.159161	0.0408463	0.0817263	0.0475878	0.125878	0	0	0.0107174	0	0	0	-	ATPase, F1/V1/A1 complex, alpha/beta subunit, N-terminal domain superfamily||ATP synthase, alpha subunit, C-terminal domain superfamily||ATPase, alpha/beta subunit, nucleotide-binding domain, active site||ATP synthase, F1 complex, alpha subunit nucleotide-binding domain||ATPase, F1/V1/A1 complex, alpha/beta subunit, N-terminal domain||ATP synthase, F1 complex, alpha subunit||ATP synthase subunit …	protein_coding	mRNA	scaffold0002	234504	236018	+	1	1515	504
KEH17712	Medtr0002s0580.1	0.0719436	0.240601	0.114351	0.0715039	0.133229	0.0880904	0.00382151	0	0.0149863	0	0.0070818	0.00407745	-	Photosystem I PsaA||Photosystem I PsaB||Photosystem I PsaA/PsaB, conserved site||Photosystem I PsaA/PsaB||Photosystem I PsaA/PsaB superfamily	protein_coding	mRNA	scaffold0002	237066	241548	-	2	4317	1438
KEH17713	Medtr0002s0590.1	0	0	0	0	0.0710574	0.125287	0	0.0168167	0	0	0	0	-	Ribosomal protein S4/S9, N-terminal||RNA-binding S4 domain||RNA-binding S4 domain superfamily||Ribosomal protein S4, conserved site||Ribosomal protein S4, bacterial-type||Ribosomal protein S4/S9	protein_coding	mRNA	scaffold0002	242220	245819	-	4	1011	336
KEH17714	Medtr0002s0630.1	0	0.0834404	0	0	0	0	0	0	0	0	0	0	-	NADH-ubiquinone oxidoreductase, 20 Kd subunit||NADH dehydrogenase, subunit C||NADH:ubiquinone oxidoreductase-like, 20kDa subunit||NADH:ubiquinone oxidoreductase, 30kDa subunit||NADH:ubiquinone oxidoreductase, 30kDa subunit superfamily||NADH:ubiquinone oxidoreductase, 30kDa subunit, conserved site	protein_coding	mRNA	scaffold0002	248456	249715	-	2	957	318
KEH17715	Medtr0002s0650.1	0.477486	0.312689	0.275727	0.206893	0.120458	0.24783	0	0	0.00903655	0	0.00854044	0	-	P-loop containing nucleoside triphosphate hydrolase||ATP synthase delta/epsilon subunit, C-terminal domain||ATP synthase, F1 complex, beta subunit||ATP synthase, F1 complex, delta/epsilon subunit, N-terminal||ATPase, F1/V1/A1 complex, alpha/beta subunit, nucleotide-binding domain||ATPase, F1/V1 complex, beta/alpha subunit, C-terminal||ATP synthase, F1 complex, delta/epsilon subunit||AAA+ ATPase d…	protein_coding	mRNA	scaffold0002	251910	253816	-	2	1791	596
KEH17716	Medtr0002s0660.1	1.13193	1.10932	0.556835	0.55711	0.499046	0.439959	0.0343474	0.0118134	0.0112199	0.0123602	0	0.0122203	-	Ribulose bisphosphate carboxylase large subunit, type I||Ribulose bisphosphate carboxylase, large subunit, ferrodoxin-like N-terminal||RuBisCO large subunit, N-terminal domain superfamily||Ribulose bisphosphate carboxylase, large subunit, C-terminal||RuBisCO||Ribulose bisphosphate carboxylase, large subunit, C-terminal domain superfamily||Ribulose bisphosphate carboxylase, large chain, active site	protein_coding	mRNA	scaffold0002	254599	256038	+	1	1440	479
KEH17717	Medtr0002s0670.1	0	0	0	0	0	0	0	0	0	0	0	0	-	--	protein_coding	mRNA	scaffold0002	256701	257188	+	2	249	82
KEH17718	Medtr0002s0680.1	0	0	0	0	0	0	0	0	0	0	0	0	-	Photosystem I Ycf4, assembly	protein_coding	mRNA	scaffold0002	258084	258641	+	2	426	141
KEH17719	Medtr0002s0690.1	0.402814	0.497402	0.0640258	0.128113	0.298382	0.263052	0	0	0	0	0	0	-	Cytochrome f transmembrane anchor||Cytochrome f large domain superfamily||Rudiment single hybrid motif||Cytochrome f||Cytochrome f large domain	protein_coding	mRNA	scaffold0002	260031	260993	+	1	963	320
KEH17720	Medtr0002s0700.1	1.8418	0.315878	0.243956	0.488152	0	0	0	0.0672666	0	0	0	0.0695878	-	Photosystem II cytochrome b559, conserved site||Photosystem II cytochrome b559, alpha subunit superfamily||Photosystem II cytochrome b559, alpha subunit, lumenal region||Photosystem II cytochrome b559, alpha subunit||Photosystem II cytochrome b559, N-terminal	protein_coding	mRNA	scaffold0002	262331	262582	-	1	252	83
KEH17721	Medtr0002s0730.1	0	0	0	0	0	0	0	0	0	0	0	0	-	ClpP, histidine active site||ClpP/crotonase-like domain superfamily||Clp protease proteolytic subunit /Translocation-enhancing protein TepA||ClpP, Ser active site||ATP-dependent Clp protease proteolytic subunit	protein_coding	mRNA	scaffold0002	267910	268560	-	1	651	216
KEH17722	Medtr0002s0740.1	0.254131	0.156903	0.444326	0.282889	0.470616	0.49787	0	0	0.0105799	0	0.0100063	0	-	Photosystem antenna protein-like superfamily||Photosystem antenna protein-like||Photosystem II CP47 reaction centre protein	protein_coding	mRNA	scaffold0002	269071	270597	+	1	1527	508
KEH17723	Medtr0002s0750.1	0.811097	0.834632	1.04748	0.644915	0.938775	0.248285	0	0	0	0	0	0.0229839	-	Cytochrome b/b6, C-terminal||Cytochrome b6/f complex, subunit IV||Cytochrome b/b6, C-terminal domain superfamily||Cytochrome b/b6, N-terminal||Cytochrome b/b6-like domain superfamily||Di-haem cytochrome, transmembrane	protein_coding	mRNA	scaffold0002	271152	274322	+	5	765	254
KEH17724	Medtr0002s0760.1	0	0	0	0	0	0.0947404	0	0	0	0	0	0	-	DNA-directed RNA polymerase, alpha subunit||DNA-directed RNA polymerase, insert domain||DNA-directed RNA polymerase, insert domain superfamily||RNA polymerase, RBP11-like subunit||RNA polymerase, alpha subunit, C-terminal||Ribosomal protein S11 superfamily||Ribosomal protein S11||DNA-directed RNA polymerase, RpoA/D/Rpb3-type	protein_coding	mRNA	scaffold0002	274540	276038	-	2	1338	445
KEH17725	Medtr0002s0770.1	0	0	0	0	0	0	0	0	0	0	0	0	-	RNA-binding domain, S1, IF1 type||Nucleic acid-binding, OB-fold||RNA-binding domain, S1||Translation initiation factor IF-1	protein_coding	mRNA	scaffold0002	276439	276780	-	1	342	113
KEH17726	Medtr0002s0780.1	0	0	0	0	0	0	0	0	0	0	0	0	-	Ribosomal protein L14P, bacterial-type||Ribosomal protein L14P||Ribosomal protein L16, conserved site||Ribosomal protein L10e/L16||Ribosomal protein L10e/L16 superfamily||Ribosomal protein L14P, conserved site||Ribosomal protein L14 superfamily||Ribosomal protein L16	protein_coding	mRNA	scaffold0002	277415	278350	-	2	753	250
KEH17727	Medtr0002s0790.1	0	0	0	0	0	0	0	0	0	0	0	0	-	Ribosomal protein S3, C-terminal||K homology domain superfamily, prokaryotic type||Ribosomal protein S3, conserved site||Ribosomal protein S3, bacterial||Ribosomal protein S3, C-terminal domain superfamily	protein_coding	mRNA	scaffold0002	279513	280232	-	1	720	239
KEH17728	Medtr0002s0800.1	0	0	0	0	0	0	0	0	0	0	0	0	-	Ribosomal protein S19 conserved site||Ribosomal protein L2||Ribosomal protein L2, domain 3||Ribosomal protein L2, conserved site||Ribosomal protein S19, superfamily||Translation protein SH3-like domain superfamily||Ribosomal protein S19, bacterial-type||Ribosomal protein L2, C-terminal||Ribosomal protein L2, domain 2||Ribosomal protein L2, bacterial/organellar-type||Ribosomal protein S19/S15	protein_coding	mRNA	scaffold0002	280819	281769	-	2	651	216
KEH17729	Medtr0002s0820.1	2.28272	1.38094	4.09003	2.35126	4.4917	3.82861	2.77146	2.19311	2.62121	1.65577	1.51698	2.11115	-	Aldehyde/histidinol dehydrogenase||Aldehyde dehydrogenase, glutamic acid active site||Aldehyde dehydrogenase, N-terminal||Aldehyde dehydrogenase domain	protein_coding	mRNA	scaffold0002	285957	292471	+	4	486	161
KEH17730	Medtr0002s0860.1	0	0	0	0	0	0	0	0	0	0	0	0	-	P-loop containing nucleoside triphosphate hydrolase||DNA helicase Pif1-like	protein_coding	mRNA	scaffold0002	319001	319297	+	1	297	98
KEH17731	Medtr0002s0870.1	0	0	0	0	0	0	0	0	0	0	0	0	-	DNA helicase Pif1-like||P-loop containing nucleoside triphosphate hydrolase	protein_coding	mRNA	scaffold0002	320571	322272	+	4	1035	344
KEH17732	Medtr0002s0880.1	0	0.369127	0.94722	0	0	0	0	0	0	0.0411276	0.0706218	0	-	--	protein_coding	mRNA	scaffold0002	327640	328071	+	1	432	143
KEH17733	Medtr0002s0890.1	0.0492002	0.0759417	0.117303	0.0391198	0.068334	0.180728	0	0	0.0153622	0.00564088	0	0	-	Phosphoenolpyruvate carboxylase, bacterial/plant-type||Phosphoenolpyruvate carboxylase, His active site||Phosphoenolpyruvate carboxylase, Lys active site||Pyruvate/Phosphoenolpyruvate kinase-like domain superfamily||Phosphoenolpyruvate carboxylase	protein_coding	mRNA	scaffold0002	333532	341212	+	19	3156	1051
KEH17734	Medtr0002s0900.1	0.515297	2.04524	1.63809	2.25208	1.84035	3.60543	1.03195	1.2013	0.74174	0.489516	1.7391	0.500636	-	--	protein_coding	mRNA	scaffold0002	341926	343403	-	2	1054	250
KEH17735	Medtr0002s0930.1	0	0	0	0	0	0	0	0	0	0	0	0	-	--	protein_coding	mRNA	scaffold0002	353150	354058	-	2	861	286
KEH17736	Medtr0002s0960.1	0	0	0.108664	0	0	0	0	0	0	0	0	0	-	--	protein_coding	mRNA	scaffold0002	372151	373031	+	2	567	188
KEH17737	Medtr0002s0990.1	0.423807	0.327078	1.09464	0.252731	0.392415	0.0864877	0.450082	0.603656	0.838081	0.534491	0.417179	0.528411	-	--	protein_coding	mRNA	scaffold0002	377741	379094	-	3	732	243
KEH17738	Medtr0002s1060.1	0.205321	0	0.0772506	0.120271	0.475282	0.419005	114.06	85.2825	136.338	80.3408	217.566	74.6333	-	2S globulin||Glycoside hydrolase family 18, catalytic domain||Glycoside hydrolase superfamily||Glycoside hydrolase, chitinase active site	protein_coding	mRNA	scaffold0002	400364	401875	-	1	1512	299
KEH17739	Medtr0002s1160.1	0	0	0	0	0	0	0	0	0	0	0	0	-	--	protein_coding	mRNA	scaffold0002	421973	422830	-	3	303	100
KEH17740	Medtr0002s1180.1	0	0.0328332	0	0	0	0	0	0	0	0	0	0	-	Cation/H+ exchanger	protein_coding	mRNA	scaffold0002	437415	441315	-	3	2433	810
KEH17741	Medtr0002s1200.1	2.23366	2.21007	2.38964	0.204925	0.159093	0	0.109483	0.0564772	0.12518	0.0787976	0.253699	0.0194753	-	Ribonuclease T2, His active site 1||Ribonuclease T2, His active site 2||Ribonuclease T2-like||Ribonuclease T2-like superfamily	protein_coding	mRNA	scaffold0002	454554	457418	+	2	903	300
KEH17742	Medtr0002s1220.1	0	0	0	0	0	0	0	0	0	0	0	0	-	--	protein_coding	mRNA	scaffold0002	463175	463768	+	1	594	197
KEH17743	Medtr0002s1240.1	0	0.0922817	0	0	0	0	0	0	0	0	0	0	-	--	protein_coding	mRNA	scaffold0002	476301	476858	+	3	432	143
KEH17744	Medtr0002s1250.1	0	0.0945751	0.0730425	0	0	0	0.312341	0.221542	0.38263	0.189674	0.0723769	0.0833406	-	WRKY domain||WRKY domain superfamily	protein_coding	mRNA	scaffold0002	477568	479499	+	3	844	264
KEH17745	Medtr0002s1260.1	0	0.0922817	0	0	0	0	0	0	0	0	0	0	-	--	protein_coding	mRNA	scaffold0002	482821	483378	+	3	432	143
KEH17746	Medtr0002s1270.1	0.105898	0	0	0.159644	0.335983	0.0913285	0.338272	0.315577	0.243899	0.335728	0.276411	0.186506	-	Ulp1 protease family, C-terminal catalytic domain	protein_coding	mRNA	scaffold0002	483700	485787	-	7	1595	400
KEH17747	Medtr0002s1280.1	0	0	0.0630449	0	0	0	0	0	0	0	0	0	-	--	protein_coding	mRNA	scaffold0002	486747	488995	+	6	978	325
KEH17642	Medtr0003s0010.1	0	0	0	0	0	0	0	0	0	0	0	0	-	Late nodulin	protein_coding	mRNA	scaffold0003	11873	12200	-	2	234	77
KEH17643	Medtr0003s0060.1	0	0	0.640702	0	0	0	0	0	0	0	0	0	-	Chlorophyll a/b binding domain superfamily||Chlorophyll A-B binding protein, plant||Chlorophyll A-B binding protein	protein_coding	mRNA	scaffold0003	34151	35090	-	2	288	95
KEH17644	Medtr0003s0070.1	0	0	0	0	0	0	0	0	0	0	0	0	-	Chlorophyll A-B binding protein, plant	protein_coding	mRNA	scaffold0003	40784	41664	-	3	258	85
KEH17645	Medtr0003s0080.1	0	0.177197	0	0.136919	0	0	0	0	0	0	0	0	-	--	protein_coding	mRNA	scaffold0003	44491	45340	+	2	450	149
KEH17646	Medtr0003s0090.1	0	0	0	0	0	0	0	0.0598925	0	0	0	0	-	AAA+ ATPase domain||Toll/interleukin-1 receptor homology (TIR) domain||Winged helix DNA-binding domain superfamily||Toll/interleukin-1 receptor homology (TIR) domain superfamily||NB-ARC||Leucine-rich repeat domain superfamily||P-loop containing nucleoside triphosphate hydrolase	protein_coding	mRNA	scaffold0003	59411	62644	+	5	2541	846
KEH17647	Medtr0003s0130.1	0.0819225	0.168599	0.130213	0	0.227564	0.0668728	0.226204	0.17952	0.0682115	0.206636	0	0.0928571	-	Late nodulin	protein_coding	mRNA	scaffold0003	87621	88567	-	1	947	76
KEH17648	Medtr0003s0160.1	0	0	0.450189	0	0.19594	0.17274	0	0	0.0440494	0	0	0	-	--	protein_coding	mRNA	scaffold0003	98554	98961	+	2	366	121
KEH17649	Medtr0003s0170.1	0	0.0971033	0.14999	0	0	0	0.0601294	0	0	0	0.0371558	0.0213921	-	P-loop containing nucleoside triphosphate hydrolase||NB-ARC	protein_coding	mRNA	scaffold0003	100881	101766	-	2	822	273
KEH17650	Medtr0003s0180.1	0	0	0	0	0	0	0	0	0	0	0	0.0858815	-	Late nodulin	protein_coding	mRNA	scaffold0003	103456	103934	-	2	204	67
KEH17651	Medtr0003s0190.1	0	0.0872445	0.101071	0	0	0	0	0	0.00882431	0	0	0	-	--	protein_coding	mRNA	scaffold0003	104789	106619	+	1	1831	90
KEH17652	Medtr0003s0210.1	0	0	0	0	0	0	0	0	0	0	0	0	-	Late nodulin	protein_coding	mRNA	scaffold0003	108318	108615	-	2	204	67
KEH17653	Medtr0003s0250.1	0	0	0	0	0	0	0	0	0	0	0	0	-	P-loop containing nucleoside triphosphate hydrolase||DNA helicase Pif1-like	protein_coding	mRNA	scaffold0003	122398	123130	-	2	645	214
KEH17654	Medtr0003s0260.1	0	0	0	0	0	0	0	0	0	0	0	0	-	DNA helicase Pif1-like||P-loop containing nucleoside triphosphate hydrolase	protein_coding	mRNA	scaffold0003	123472	124417	-	3	681	226
KEH17655	Medtr0003s0280.1	0	0	0.13777	0	0	0	0	0	0	0	0	0	-	--	protein_coding	mRNA	scaffold0003	126831	127391	-	2	447	148
KEH17656	Medtr0003s0290.1	0	0.0554587	0.042832	0	0	0	0	0	0	0	0	0	-	Nucleic acid-binding, OB-fold	protein_coding	mRNA	scaffold0003	133156	135726	-	11	1440	479
KEH17657	Medtr0003s0350.1	0	0.299311	0.385274	0.0770919	0	0	0.411872	0.361191	0.343102	0.222325	0.0572645	0.285736	-	--	protein_coding	mRNA	scaffold0003	154874	155673	+	1	800	244
KEH17658	Medtr0003s0390.1	0	0.210675	0.108473	0	0	0	0	0	0.0142057	0	0	0	-	DNA helicase Pif1-like||P-loop containing nucleoside triphosphate hydrolase	protein_coding	mRNA	scaffold0003	182789	184216	-	3	1137	378
KEH17659	Medtr0003s0410.1	0.0325084	0.405333	0.388661	0.0258479	0	0	0.0207143	0.0926077	0.0270676	0.00745428	0.0384	0.014739	-	P-loop containing nucleoside triphosphate hydrolase||DNA helicase Pif1-like	protein_coding	mRNA	scaffold0003	194672	201823	-	6	2388	795
KEH17660	Medtr0003s0430.1	0	0.0607726	0.0938721	0.0469586	0	0	0	0.0129418	0.0368809	0	0	0.0293077	-	--	protein_coding	mRNA	scaffold0003	210869	213419	-	6	1314	437
KEH17661	Medtr0003s0460.1	0.0428129	0.0220276	0.0510371	0	0	0	0	0	0	0	0	0	-	RecF/RecN/SMC, N-terminal||P-loop containing nucleoside triphosphate hydrolase||SMCs flexible hinge||SMCs flexible hinge superfamily||Structural maintenance of chromosomes protein||Structural maintenance of chromosomes protein 1	protein_coding	mRNA	scaffold0003	229552	233442	+	2	3627	1208
KEH17662	Medtr0003s0470.1	9.98033	9.23263	13.2852	7.24385	4.38905	7.03995	13.1136	15.0233	15.3707	15.1409	10.6875	13.5913	-	Equilibrative nucleoside transporter	protein_coding	mRNA	scaffold0003	234615	237843	-	2	1764	415
KEH17664	Medtr0003s0480.1	2.33722	2.39955	2.16419	2.18801	2.40644	2.30391	2.62792	2.35264	1.28371	1.09354	1.7573	1.22709	-	GIY-YIG endonuclease superfamily||GIY-YIG endonuclease	protein_coding	mRNA	scaffold0003	241172	246856	+	3	474	157
KEH17663	Medtr0003s0480.2	1.75141	0.798631	0.67405	0	0	0.338775	1.32206	1.49668	1.7242	1.41737	0.695711	0.652081	-	GIY-YIG endonuclease superfamily||GIY-YIG endonuclease	protein_coding	mRNA	scaffold0003	241172	248944	+	3	507	168
KEH17665	Medtr0003s0500.1	1.23765	1.59195	1.14753	0.94307	0.620738	0.63841	4.15261	3.5192	5.44119	2.88108	2.53812	3.23823	-	Wax synthase||Wax synthase domain	protein_coding	mRNA	scaffold0003	250005	251509	-	1	1505	363
KEH17666	Medtr0003s0530.1	0	0	0	0	0	0	0	0	0	0	0	0	-	Strictosidine synthase||Strictosidine synthase, conserved region||Six-bladed beta-propeller, TolB-like	protein_coding	mRNA	scaffold0003	298598	299295	-	2	618	205
KEH17667	Medtr0003s0540.1	4.6561	5.51145	6.28818	4.04089	3.5786	4.29758	7.4721	8.55591	7.75358	6.76184	6.24885	6.53315	-	THIF-type NAD/FAD binding fold||Ubiquitin-activating enzyme||Ubiquitin-like modifier-activating enzyme Atg7||Ubiquitin-like modifier-activating enzyme Atg7, N-terminal	protein_coding	mRNA	scaffold0003	305855	310747	+	14	2551	698
KEH17669	Medtr0003s0560.1	9.24809	13.746	7.4724	5.79178	6.90998	7.05366	9.48325	13.0781	11.6705	9.38184	9.99671	9.85973	-	Peptidase S10, serine carboxypeptidase||Serine carboxypeptidase, serine active site||Alpha/Beta hydrolase fold	protein_coding	mRNA	scaffold0003	313772	318260	-	4	1050	349
KEH17668	Medtr0003s0560.2	0	0.233819	0.358637	0	0	0	0.781986	0.785014	0.575795	0.303781	0.239888	0.253796	-	Peptidase S10, serine carboxypeptidase||Serine carboxypeptidase, serine active site||Alpha/Beta hydrolase fold	protein_coding	mRNA	scaffold0003	312284	318697	-	7	2174	493
KEH17670	Medtr0003s0580.1	2.34158	2.58164	3.19017	1.0639	0.82596	1.41081	9.81677	11.6185	6.52216	4.79404	5.29045	5.8138	-	Protein BYPASS-related	protein_coding	mRNA	scaffold0003	329182	330573	+	1	1392	314
KEH17671	Medtr0003s0590.1	0.0837784	0.172419	0.466069	0.266454	0.077573	0.0683878	0.427068	0.312097	0.244149	0.134475	0.131949	0.151937	-	MADS MEF2-like||Transcription factor, MADS-box||Transcription factor, MADS-box superfamily||Transcription factor, K-box	protein_coding	mRNA	scaffold0003	330784	334742	-	8	926	256
KEH17672	Medtr0003s0610.1	0	0	0	0	1.79775	0	0.721678	0.212731	0.303115	0.111302	0.0955601	0.110036	-	--	protein_coding	mRNA	scaffold0003	343279	343552	+	2	159	52
KEH17674	Medtr0003s0620.1	0.372773	0.312925	0.0839513	0	0	0	0.163558	0.183246	0.0665972	0	0.0576659	0	-	Methyltransferase type 11||S-adenosyl-L-methionine-dependent methyltransferase	protein_coding	mRNA	scaffold0003	344094	348798	-	5	2199	151
KEH17673	Medtr0003s0620.2	1.12918	1.64892	1.90064	0.946942	0.497648	0.972166	1.35575	1.61123	1.29744	0.83364	0.970614	1.20782	-	Methyltransferase type 11||S-adenosyl-L-methionine-dependent methyltransferase	protein_coding	mRNA	scaffold0003	344385	348717	-	4	621	206
KEH17675	Medtr0003s0630.1	0	0	0.102187	0	0	0	0	0	0.0267651	0	0	0	-	Glyoxalase/fosfomycin resistance/dioxygenase domain||Vicinal oxygen chelate (VOC) domain||Glyoxalase/Bleomycin resistance protein/Dihydroxybiphenyl dioxygenase	protein_coding	mRNA	scaffold0003	351938	354470	+	2	603	200
KEH17676	Medtr0003s0650.1	0	0	0	0	0	0	0.0318446	0	0	0	0	0.0169939	-	Armadillo-type fold||Armadillo-like helical||Mo25-like	protein_coding	mRNA	scaffold0003	359256	360290	-	1	1035	344
KEH17677	Medtr0003s0660.1	2.5551	1.28251	1.58409	3.85155	1.381	4.91062	0.986528	0.706654	1.00378	2.16135	2.24616	2.18569	-	S-adenosyl-l-methionine decarboxylase leader peptide||S-adenosylmethionine decarboxylase, conserved site||S-adenosylmethionine decarboxylase||S-adenosylmethionine decarboxylase, core	protein_coding	mRNA	scaffold0003	362517	364911	-	2	2126	406
KEH17678	Medtr0003s0690.1	2.17074	2.04613	1.48997	2.46366	2.9752	2.01727	1.5494	1.50887	1.46169	1.22986	1.24445	1.37168	-	RNA polymerase Rpc34||RNA polymerase Rpc34-like	protein_coding	mRNA	scaffold0003	417244	420136	+	1	2893	173
KEH17617	Medtr0004s0130.1	6.21015	4.62749	7.71511	4.88102	4.39524	5.50632	9.43033	13.194	10.3639	9.71435	12.8655	9.1103	-	UBA-like domain DUF1421	protein_coding	mRNA	scaffold0004	31693	37626	-	3	2175	527
KEH17618	Medtr0004s0190.1	0.430263	0	0	0	0	0	0.275391	0.424283	0.45184	1.43058	3.26122	1.56062	-	--	protein_coding	mRNA	scaffold0004	76823	78838	+	3	360	119
KEH17619	Medtr0004s0210.1	0.0773531	0.238793	0.61475	0.369027	0.429742	0.189429	3.49954	2.93246	3.99323	5.07287	7.24886	5.45356	-	Domain of unknown function DUF588||Casparian strip membrane protein	protein_coding	mRNA	scaffold0004	81269	83573	-	3	1003	163
KEH17620	Medtr0004s0220.1	16.0518	15.384	15.4459	21.5846	20.2543	21.7741	3.62667	3.13815	4.24218	4.36636	3.05173	3.72806	-	Riboflavin synthase-like beta-barrel||Lumazine-binding domain||Lumazine-binding protein||ATP synthase subunit alpha, N-terminal domain-like superfamily	protein_coding	mRNA	scaffold0004	89120	90105	+	1	986	257
KEH17621	Medtr0004s0230.1	4.6018	5.14455	4.69567	7.27275	5.78648	6.26071	4.39236	4.24528	4.07997	2.91811	2.53895	2.97507	-	--	protein_coding	mRNA	scaffold0004	91857	94060	+	3	1471	345
KEH17622	Medtr0004s0240.1	3.21559	2.97381	3.94652	2.71858	3.2688	2.9239	4.37116	4.66494	4.44832	4.25606	4.25513	4.27972	-	GLTSCR protein, conserved region	protein_coding	mRNA	scaffold0004	96075	102002	-	2	1907	354
KEH17623	Medtr0004s0250.1	0	0	0	0	0	0.244401	0.353368	0.295118	0.467229	0.617868	0.518871	0.273626	-	--	protein_coding	mRNA	scaffold0004	102216	104509	-	2	345	114
KEH17624	Medtr0004s0260.1	0	0.249297	0	0.0866995	0	0.116966	0.0938577	0.0932645	0.133136	0.120981	0.179306	0.182512	-	--	protein_coding	mRNA	scaffold0004	104983	106138	-	2	1083	360
KEH17625	Medtr0004s0300.1	0.144354	0.148543	0.458892	0.114778	0	0.117835	0.0613215	0.126531	0.120194	0.0331009	0	0.0327244	-	--	protein_coding	mRNA	scaffold0004	114725	116454	-	4	537	178
KEH17626	Medtr0004s0330.1	0.646313	0	0	0	0	1.17532	0.114954	0.769714	0.749255	0	0.36327	0	-	AB hydrolase 4 family||Alpha/beta hydrolase fold-1||Alpha/Beta hydrolase fold||AB hydrolase 4, conserved site	protein_coding	mRNA	scaffold0004	122879	126992	+	7	1770	433
KEH17627	Medtr0004s0350.1	0	0	0	0	0	0	0	0	0	0	0	0	-	--	protein_coding	mRNA	scaffold0004	189586	189831	-	1	246	81
KEH17628	Medtr0004s0360.1	0	0	0	0	0	0	0	0	0	0	0	0	-	--	protein_coding	mRNA	scaffold0004	191028	191285	-	1	258	85
KEH17629	Medtr0004s0440.1	60.7845	69.471	69.225	138.047	132.782	132.09	0.802212	0.956965	0.884469	0.622477	0.627385	0.882961	-	Peroxisomal biogenesis factor 11	protein_coding	mRNA	scaffold0004	217599	218301	-	2	657	212
KEH17630	Medtr0004s0450.1	0	0	0.476609	0	0	0	0	0	0	0	0	0	-	--	protein_coding	mRNA	scaffold0004	220899	221199	+	2	258	85
KEH17631	Medtr0004s0480.1	7.78888	8.34745	9.01541	7.78628	8.16957	7.54519	8.58068	8.19407	9.62703	7.96666	7.83251	9.23878	-	Luc7-related	protein_coding	mRNA	scaffold0004	227017	231679	+	7	2614	344
KEH17632	Medtr0004s0490.1	1.64076	7.87904	1.73862	3.91377	2.53205	2.67868	8.94474	9.22831	6.71692	5.14182	6.24505	5.82724	-	Conserved oligomeric Golgi complex subunit 7	protein_coding	mRNA	scaffold0004	233585	240029	-	9	2908	834
KEH17633	Medtr0004s0510.1	6.64903	7.56835	5.97345	3.58578	3.48423	3.5444	3.54943	2.96188	3.15395	2.03655	3.29742	3.51615	-	Alpha crystallin/Hsp20 domain||HSP20-like chaperone||Small heat shock protein HSP20	protein_coding	mRNA	scaffold0004	246154	247504	+	2	1257	209
KEH17634	Medtr0004s0510.2	0	0	0.102403	0	0	0	0.0565934	0.128321	0.0866471	0.0741315	0	0	-	Alpha crystallin/Hsp20 domain||HSP20-like chaperone||Small heat shock protein HSP20	protein_coding	mRNA	scaffold0004	246329	247295	+	2	876	210
KEH17635	Medtr0004s0530.1	0	0	0	0	0	0	0	0	0	0	0	0	-	--	protein_coding	mRNA	scaffold0004	250263	250549	+	2	222	73
KEH17638	Medtr0004s0600.1	2.35899	0.886942	2.54932	2.72704	1.17034	2.35557	5.77233	5.49128	5.41827	4.53674	3.52731	5.17346	-	Ubiquitin domain||CAP Gly-rich domain||CAP Gly-rich domain superfamily||Ubiquitin-like domain superfamily	protein_coding	mRNA	scaffold0004	338223	340404	+	5	519	172
KEH17639	Medtr0004s0600.2	1.40058	1.04277	1.41457	0	1.01365	0.211999	2.715	1.52535	1.314	0.937582	1.88445	1.61125	-	Ubiquitin domain||CAP Gly-rich domain||CAP Gly-rich domain superfamily||Ubiquitin-like domain superfamily	protein_coding	mRNA	scaffold0004	338223	339324	+	4	489	162
KEH17636	Medtr0004s0600.3	0.616075	2.01984	0.816297	0	0	0	0.828312	1.25086	1.93708	2.0157	1.04357	0.975853	-	Ubiquitin domain||CAP Gly-rich domain||CAP Gly-rich domain superfamily||Ubiquitin-like domain superfamily	protein_coding	mRNA	scaffold0004	338223	342204	+	7	732	243
KEH17637	Medtr0004s0600.4	1.04892	2.38089	0.313571	0	0.674758	0.223568	1.50779	1.70669	1.44501	0.839498	0.525956	0	-	Ubiquitin domain||CAP Gly-rich domain||CAP Gly-rich domain superfamily||Ubiquitin-like domain superfamily	protein_coding	mRNA	scaffold0004	338223	341391	+	5	618	205
KEH17640	Medtr0004s0610.1	2.30761	3.10444	3.07531	3.08289	2.91684	1.97302	0.849892	0.767042	1.03992	0.576592	0.611441	0.467982	-	Tetratricopeptide-like helical domain superfamily||Pentatricopeptide repeat	protein_coding	mRNA	scaffold0004	344195	345394	-	1	1200	399
KEH17641	Medtr0004s0650.1	2.04375	4.20611	1.62423	26.0003	32.1703	34.4995	4.34092	6.26996	10.6354	66.5211	56.33	41.5201	-	Major facilitator superfamily domain||Sugar phosphate transporter||Major facilitator superfamily||MFS transporter superfamily	protein_coding	mRNA	scaffold0004	373426	376344	+	2	2555	512
KEH17604	Medtr0005s0070.1	2.14577	0	0	1.0323	0	0	0.252533	0.159081	0.234692	0.472826	0.622423	0.612031	-	FAD linked oxidase, N-terminal||FAD-binding, type 2, subdomain 1||FAD-binding, type 2||Cytokinin dehydrogenase, C-terminal domain superfamily||FAD-linked oxidase-like, C-terminal||FAD-binding, type 2-like superfamily||Cytokinin dehydrogenase 1, FAD/cytokinin binding domain	protein_coding	mRNA	scaffold0005	54138	56407	+	3	843	280
KEH17605	Medtr0005s0110.1	0.00816877	0.0877705	0.210222	0.485079	0.150984	0.116021	1.13611	1.06542	0.99234	0.828559	0.60155	1.01715	-	Leucine-rich repeat 3||Toll/interleukin-1 receptor homology (TIR) domain||P-loop containing nucleoside triphosphate hydrolase||Leucine-rich repeat domain superfamily||Toll/interleukin-1 receptor homology (TIR) domain superfamily||NB-ARC	protein_coding	mRNA	scaffold0005	178056	182859	+	5	3510	1169
KEH17606	Medtr0005s0130.1	15.6193	16.5189	22.7574	23.4583	16.0693	22.3124	25.5265	23.1033	30.526	22.1857	17.6813	21.4416	-	Zinc finger, CCCH-type||Zinc finger, CCCH-type superfamily||RNA-binding domain superfamily||AtC3H46-like, RNA recognition motif||RNA recognition motif domain	protein_coding	mRNA	scaffold0005	204250	207720	-	8	2180	666
KEH17607	Medtr0005s0140.1	0	0	0.0644717	0	0	0	0	0.00592564	0.00562888	0.0124013	0	0	-	Cation-transporting P-type ATPase, C-terminal||P-type ATPase||HAD superfamily||P-type ATPase, A domain superfamily||P-type ATPase, subfamily IIB||HAD-like superfamily||P-type ATPase, cytoplasmic domain N||P-type ATPase, phosphorylation site||Cation-transporting P-type ATPase, N-terminal||P-type ATPase, transmembrane domain superfamily	protein_coding	mRNA	scaffold0005	220946	228587	-	5	2871	956
KEH17608	Medtr0005s0150.1	0	0	0	0	0	0	0	0.101722	0.186578	0.00729153	0	0	-	Glycoside hydrolase, family 5||Glycoside hydrolase superfamily	protein_coding	mRNA	scaffold0005	250085	251879	+	5	939	312
KEH17609	Medtr0005s0160.1	0	0	0.207117	0	0	0	0.055354	0.114218	0.0542488	0.0597593	0	0.0590795	-	--	protein_coding	mRNA	scaffold0005	255622	255918	-	1	297	98
KEH17610	Medtr0005s0200.1	1.09699	0.529855	0.658309	0.142406	0.124376	0.0730994	2.07798	2.36953	1.84077	1.47846	1.77181	1.54285	-	P-loop containing nucleoside triphosphate hydrolase||Leucine-rich repeat domain superfamily||NB-ARC	protein_coding	mRNA	scaffold0005	283659	288410	+	3	3468	1155
KEH17611	Medtr0005s0210.1	0.236236	0.0607726	0.0469361	0.187835	0.0546845	0.0482095	0.112897	0.0905925	0.110643	0.0947969	0.174406	0.16066	-	Leucine-rich repeat domain superfamily	protein_coding	mRNA	scaffold0005	289685	290998	-	1	1314	437
KEH17612	Medtr0005s0220.1	0	0	0	0	0	0	0	0	0	0	0	0	-	--	protein_coding	mRNA	scaffold0005	293553	294143	+	1	591	196
KEH17613	Medtr0005s0230.1	0.216481	0.0556906	0	0.0430318	0	0	0.0459805	0.0592977	0.0112656	0.0124099	0.0532739	0.0368063	-	Leucine-rich repeat domain superfamily||P-loop containing nucleoside triphosphate hydrolase||NB-ARC	protein_coding	mRNA	scaffold0005	294571	296430	-	5	1434	477
KEH17614	Medtr0005s0240.1	0	0	0	0	0	0	0	0	0	0	0	0	-	--	protein_coding	mRNA	scaffold0005	300375	301277	-	2	297	98
KEH17615	Medtr0005s0250.1	0	0	0.460604	0	0	0	0	0	0	0	0	0	-	--	protein_coding	mRNA	scaffold0005	301666	302073	+	2	267	88
KEH17616	Medtr0005s0260.1	0	0	0	0	0	0	0	0	0	0	0	0	-	Ribonuclease H superfamily	protein_coding	mRNA	scaffold0005	302512	303073	+	2	510	169
KEH17590	Medtr0006s0020.1	0	0	0	0	0	0	0	0	0	0	0	0	-	Leucine-rich repeat domain superfamily	protein_coding	mRNA	scaffold0006	3655	5164	+	3	879	292
KEH17591	Medtr0006s0080.1	2.45429	4.5001	2.61003	0.715969	0.239811	0.434232	0.178969	0.140482	0.13035	0.042046	0.0523044	0.0463794	-	AAA+ ATPase domain||NB-ARC||Leucine-rich repeat domain superfamily||P-loop containing nucleoside triphosphate hydrolase	protein_coding	mRNA	scaffold0006	51270	63385	+	7	5658	1885
KEH17592	Medtr0006s0110.1	0	0.297824	0.230016	0	0.0893294	0	0.0614739	0	0	0	0.0569799	0.0656113	-	--	protein_coding	mRNA	scaffold0006	81609	82412	-	1	804	99
KEH17593	Medtr0006s0140.1	8.18757	6.05606	7.77734	2.08968	1.96836	2.5869	25.8378	24.0451	22.8963	8.48096	8.24899	8.26218	-	NB-ARC||P-loop containing nucleoside triphosphate hydrolase	protein_coding	mRNA	scaffold0006	94681	102263	+	1	7583	374
KEH17594	Medtr0006s0160.1	0.0575986	0.177138	0.0601206	0	0	0.0234512	0.291267	0.251866	0.242463	0.206008	0	0.0655726	-	Leucine-rich repeat domain superfamily	protein_coding	mRNA	scaffold0006	109251	114552	+	7	2730	909
KEH17595	Medtr0006s0180.1	0	0.182249	0.140755	0.281645	0	0.144573	7.57795	6.67296	6.04617	1.84676	2.14369	1.70488	-	--	protein_coding	mRNA	scaffold0006	115780	117528	-	3	876	291
KEH17596	Medtr0006s0190.1	0	0.692913	0.271772	0	0	0.549672	13.3121	10.1152	10.9134	3.11806	2.83658	1.76016	-	--	protein_coding	mRNA	scaffold0006	118379	119201	+	3	345	114
KEH17597	Medtr0006s0210.1	0	0	0	0	0	0	0	0	0.0726568	0	0	0	-	--	protein_coding	mRNA	scaffold0006	124193	124636	+	1	444	147
KEH17598	Medtr0006s0230.1	0.517025	0.805456	0.973468	0.427208	0.198619	0.382584	3.20404	2.60239	2.66837	1.51638	1.33681	1.06692	-	Leucine-rich repeat, cysteine-containing subtype||AAA+ ATPase domain||Leucine-rich repeat domain superfamily||P-loop containing nucleoside triphosphate hydrolase||NB-ARC	protein_coding	mRNA	scaffold0006	133699	147951	+	10	8924	2219
KEH17599	Medtr0006s0240.1	4.10263	3.68355	2.89899	0.418577	0.71233	0.970391	2.18774	1.91253	1.66481	1.03993	1.3986	0.970149	-	Leucine-rich repeat||AAA+ ATPase domain||P-loop containing nucleoside triphosphate hydrolase||Leucine-rich repeat domain superfamily||NB-ARC	protein_coding	mRNA	scaffold0006	160054	178175	+	10	12010	2480
KEH17600	Medtr0006s0250.1	0.251147	0	0.182375	0	0	0	0.0612429	0.0342145	0.0465845	0	0.199031	0.0896291	-	Leucine-rich repeat domain superfamily	protein_coding	mRNA	scaffold0006	189115	191721	+	4	1410	469
KEH17601	Medtr0006s0260.1	0	0	0.111009	0	0	0	0.0593363	0.0612174	0.0872274	0	0	0	-	Tetratricopeptide-like helical domain superfamily||Pentatricopeptide repeat	protein_coding	mRNA	scaffold0006	193073	193925	-	2	555	184
KEH17602	Medtr0006s0290.1	0	0	0	0	0	0	0.0274297	0	0.0267304	0.017864	0	0.0143369	-	Leucine-rich repeat domain superfamily	protein_coding	mRNA	scaffold0006	209987	211744	+	4	1227	408
KEH17603	Medtr0006s0300.1	0	0.0449355	0.0344806	0	0	0	0.0107481	0	0	0	0	0	-	Leucine-rich repeat domain superfamily	protein_coding	mRNA	scaffold0006	218497	222611	+	4	1827	608
KEH17565	Medtr0007s0010.1	0	0	0.135057	0	0	0	0	0	0.0353745	0	0	0	-	RNA-binding domain superfamily	protein_coding	mRNA	scaffold0007	271	870	-	2	456	151
KEH17566	Medtr0007s0020.1	0	0.0359796	0	0	0	0	0	0	0.0113826	0	0.0210073	0	-	Serine/threonine-protein kinase, active site||Gnk2-homologous domain||Gnk2-homologous domain superfamily||Protein kinase-like domain superfamily||Protein kinase domain||Protein kinase, ATP binding site	protein_coding	mRNA	scaffold0007	4619	8616	+	8	2868	955
KEH17567	Medtr0007s0030.1	0	0	0	0.378838	0	1.55572	0	0.104408	0.0991788	0	0.187603	0.10801	-	Rad60/SUMO-like domain||Ubiquitin-like domain superfamily	protein_coding	mRNA	scaffold0007	9998	11329	+	2	162	53
KEH17568	Medtr0007s0040.1	0	0	0	0	0	0	0	0	0	0	0	0	-	--	protein_coding	mRNA	scaffold0007	22828	23281	-	2	177	58
KEH17569	Medtr0007s0060.1	37.2598	32.6498	38.3386	35.0824	30.7863	38.572	0.928834	0.345527	0.611814	0.249197	0.543576	0.221592	-	Winged helix DNA-binding domain superfamily||P-loop containing nucleoside triphosphate hydrolase||Toll/interleukin-1 receptor homology (TIR) domain superfamily||NB-ARC||AAA+ ATPase domain||Toll/interleukin-1 receptor homology (TIR) domain	protein_coding	mRNA	scaffold0007	29613	33181	+	3	2147	637
KEH17570	Medtr0007s0070.1	11.6466	10.7873	12.9676	10.4791	8.82911	8.72149	0.282836	0.0372437	0.281019	0.0858027	0.0683698	0.0166316	-	Leucine-rich repeat domain superfamily	protein_coding	mRNA	scaffold0007	33371	34918	+	1	1548	515
KEH17571	Medtr0007s0080.1	10.937	11.6947	12.9734	15.3265	16.6834	16.6119	0.18331	0.223076	0.218338	0.239813	0.378244	0.246994	-	P-loop containing nucleoside triphosphate hydrolase||NB-ARC||Winged helix DNA-binding domain superfamily||AAA+ ATPase domain	protein_coding	mRNA	scaffold0007	36254	37878	+	2	1443	480
KEH17572	Medtr0007s0090.1	8.67757	9.37335	9.11339	5.02638	6.77238	8.62412	0.196375	0.0506502	0.0320757	0.0176669	0.0303365	0.017466	-	Leucine-rich repeat domain superfamily	protein_coding	mRNA	scaffold0007	38120	43955	+	5	2556	851
KEH17573	Medtr0007s0140.1	0.489598	0.443497	0.551401	0.4251	0.226667	0.486608	0.844923	1.00467	0.917228	2.38566	5.61025	3.18632	-	Toll/interleukin-1 receptor homology (TIR) domain||Toll/interleukin-1 receptor homology (TIR) domain superfamily||NB-ARC||Leucine-rich repeat domain superfamily||P-loop containing nucleoside triphosphate hydrolase||Winged helix DNA-binding domain superfamily	protein_coding	mRNA	scaffold0007	65325	72860	+	4	5181	1005
KEH17574	Medtr0007s0150.1	0	0	0.0704175	0	0	0	0	0	0	0.0203175	0	0	-	Leucine-rich repeat domain superfamily	protein_coding	mRNA	scaffold0007	73454	76782	+	6	1752	583
KEH17575	Medtr0007s0160.1	0	0	0	0	0	0	0	0	0	0	0	0	-	P-loop containing nucleoside triphosphate hydrolase	protein_coding	mRNA	scaffold0007	77758	79419	-	3	270	89
KEH17576	Medtr0007s0220.1	0	0	0.101917	0.0203932	0.0474968	0.0418728	0.0217906	0	0.0106778	0	0.0151482	0.0174429	-	Protein kinase-like domain superfamily	protein_coding	mRNA	scaffold0007	149553	154087	+	4	3027	1008
KEH17577	Medtr0007s0250.1	0	0	0.124437	0	0	0	0.033257	0	0.065186	0.0718075	0.0308258	0.0354954	-	--	protein_coding	mRNA	scaffold0007	166362	167292	+	2	495	164
KEH17578	Medtr0007s0290.1	0	0	0	0	0	0	0	0	0	0	0	0	-	--	protein_coding	mRNA	scaffold0007	174959	175213	-	1	255	84
KEH17579	Medtr0007s0310.1	0	0	0	0	0	0	0	0	0.0834257	0	0	0	-	Endonuclease/exonuclease/phosphatase superfamily	protein_coding	mRNA	scaffold0007	186170	187533	+	3	390	129
KEH17580	Medtr0007s0320.1	0.0819225	0.0842996	0.130213	0.0651378	0	0	0.0174003	0	0.0341058	0.0563553	0.0483848	0.0557143	-	--	protein_coding	mRNA	scaffold0007	188651	190161	+	2	947	143
KEH17581	Medtr0007s0330.1	1.38683	0.389201	0.501796	0.284207	0.817161	0.638323	2.1467	4.00614	2.43022	1.87796	2.42478	2.81906	-	Helix-loop-helix DNA-binding domain superfamily||Achaete-scute transcription factor-related||Myc-type, basic helix-loop-helix (bHLH) domain	protein_coding	mRNA	scaffold0007	192795	196183	-	5	615	204
KEH17582	Medtr0007s0330.2	0	0	0.124177	0.396414	0	0.231149	0.42944	0.621151	0.340968	1.19348	0.846927	0.44157	-	Helix-loop-helix DNA-binding domain superfamily||Achaete-scute transcription factor-related||Myc-type, basic helix-loop-helix (bHLH) domain	protein_coding	mRNA	scaffold0007	194687	195806	-	2	492	163
KEH17583	Medtr0007s0380.1	1.16371	1.19748	1.99571	0.925285	0.737249	0.449968	0.208145	0.483174	0.407978	0.308976	0.590845	0.527616	-	Myc-type, basic helix-loop-helix (bHLH) domain||Helix-loop-helix DNA-binding domain superfamily||Achaete-scute transcription factor-related	protein_coding	mRNA	scaffold0007	218856	222903	+	3	1558	239
KEH17584	Medtr0007s0390.1	1.13829	1.35767	1.72703	1.27533	1.67679	1.03477	4.10464	3.66787	3.51648	3.16183	2.82669	3.23143	-	Protein kinase, ATP binding site||Protein kinase domain||Protein kinase-like domain superfamily||Serine/threonine-protein kinase, active site	protein_coding	mRNA	scaffold0007	225858	228858	-	1	3001	687
KEH17585	Medtr0007s0410.1	0	0	0	0	0	0	0	0.023604	0	0	0	0	-	--	protein_coding	mRNA	scaffold0007	240891	243830	+	4	720	239
KEH17586	Medtr0007s0440.1	0	0	0	0	0	0	0	0	0	0	0	0	-	Plant self-incompatibility S1	protein_coding	mRNA	scaffold0007	249943	250431	+	1	489	162
KEH17587	Medtr0007s0450.1	0	0.232991	0	0	0	0	0.0961836	0	0.0471316	0	0.0445761	0	-	--	protein_coding	mRNA	scaffold0007	255715	256381	+	2	342	113
KEH17588	Medtr0007s0480.1	0	0	0.118013	0	0	0	0	0	0	0	0	0	-	Alpha/Beta hydrolase fold||Alpha/beta hydrolase fold-3	protein_coding	mRNA	scaffold0007	267638	268159	+	1	522	173
KEH17589	Medtr0007s0520.1	0	0.081133	0	0	0	0	0	0	0	0	0	0	-	Alpha/Beta hydrolase fold||Alpha/beta hydrolase fold-3	protein_coding	mRNA	scaffold0007	276878	277861	+	1	984	327
KEH17548	Medtr0008s0030.1	0	0	0.251922	0	0	0	0	0	0.0659842	0	0	0	-	--	protein_coding	mRNA	scaffold0008	5744	7278	+	4	489	162
KEH17549	Medtr0008s0060.1	0	0	0	0.250002	0	0	0	0	0	0	0.0619013	0	-	--	protein_coding	mRNA	scaffold0008	15775	16020	+	1	246	81
KEH17550	Medtr0008s0110.1	0	0	0	0	0	0	0	0.0379202	0	0	0.0315901	0.0727508	-	--	protein_coding	mRNA	scaffold0008	40074	40659	+	2	483	160
KEH17551	Medtr0008s0120.1	0	0.132972	0.102697	0	0	0	0	0	0	0	0	0	-	Expansin, cellulose-binding-like domain||RlpA-like domain superfamily||Expansin/Lol pI||Expansin/pollen allergen, DPBB domain||Expansin, cellulose-binding-like domain superfamily	protein_coding	mRNA	scaffold0008	44366	45786	-	3	600	199
KEH17552	Medtr0008s0130.1	0	0	0.0495352	0	0	0	0	0	0	0	0	0.0141298	-	Nucleoside transporter, plants||Equilibrative nucleoside transporter	protein_coding	mRNA	scaffold0008	49829	52570	-	9	1245	414
KEH17553	Medtr0008s0160.1	0	0.207574	0.160314	0	0	0	0	0	0	0	0	0	-	--	protein_coding	mRNA	scaffold0008	60542	61507	+	3	384	127
KEH17554	Medtr0008s0170.1	0.373977	0.192414	0.0990705	0	0	0	0	0	0	0	0	0	-	MFS transporter superfamily||Nucleoside transporter, plants||Equilibrative nucleoside transporter	protein_coding	mRNA	scaffold0008	61999	64991	-	9	1245	414
KEH17555	Medtr0008s0180.1	0	0	0	0.145638	0	0	0	0	0	0	0.0360604	0	-	--	protein_coding	mRNA	scaffold0008	66888	67489	+	3	423	140
KEH17556	Medtr0008s0210.1	0	0	0.384954	0	0.149501	0	0	0	0.0672189	0.222141	0	0.183011	-	--	protein_coding	mRNA	scaffold0008	73083	75332	+	3	480	159
KEH17557	Medtr0008s0230.1	0	0	0.198247	0	0	0	0	0	0	0	0	0	-	Ulp1 protease family, C-terminal catalytic domain	protein_coding	mRNA	scaffold0008	80532	84001	-	10	933	310
KEH17558	Medtr0008s0280.1	0	0	0.0885522	0	0	0	0	0.0976669	0.0231939	0.0255499	0.0658089	0	-	SANT/Myb domain||Myb domain||Homeobox-like domain superfamily	protein_coding	mRNA	scaffold0008	117749	119885	-	3	696	231
KEH17559	Medtr0008s0310.1	0	0	0	0	0	0	0	0	0	0	0	0	-	--	protein_coding	mRNA	scaffold0008	125800	127083	-	3	1164	387
KEH17560	Medtr0008s0340.1	0	0	0.235576	0	0	0	0	0	0.0617028	0	0	0	-	--	protein_coding	mRNA	scaffold0008	134902	135912	-	2	261	86
KEH17561	Medtr0008s0390.1	1.47461	0.505797	1.02577	0	0	0	0.417607	2.43745	0.341058	0.450842	0.887055	0.408571	-	SANT/Myb domain||Myb domain||Homeobox-like domain superfamily	protein_coding	mRNA	scaffold0008	236494	237588	-	2	947	272
KEH17562	Medtr0008s0430.1	0	0	0.546203	0.819698	0.318186	1.12204	0.729889	0.52712	0.429189	0.630381	0.405919	0.311605	-	--	protein_coding	mRNA	scaffold0008	249645	249869	-	1	225	74
KEH17563	Medtr0008s0460.1	0	0	0	0	0	0	0.0274467	0	0	0.0888932	0.101761	0.058588	-	--	protein_coding	mRNA	scaffold0008	259648	260900	-	3	600	199
KEH17564	Medtr0008s0470.1	1.59471	0.0820493	0.33235	0	0	0.130175	0.0677433	0.70282	0.165977	0.255971	0.251164	0.253059	-	Myb domain||Homeobox-like domain superfamily||SANT/Myb domain	protein_coding	mRNA	scaffold0008	261364	262450	-	2	973	291
KEH17517	Medtr0009s0020.1	0	0	0.136853	0	0	0	0	0	0	0	0	0	-	Neprosin	protein_coding	mRNA	scaffold0009	5495	8057	+	4	450	149
KEH17518	Medtr0009s0040.1	0	0	0	0	0	0	0	0	0	0	0	0	-	--	protein_coding	mRNA	scaffold0009	16313	17249	-	2	420	139
KEH17523	Medtr0009s0050.1	0	0.200474	0	0	0	0	18.8489	17.9198	20.3565	13.5768	11.3134	12.0439	-	Non-haem dioxygenase N-terminal domain||Oxoglutarate/iron-dependent dioxygenase||Isopenicillin N synthase-like	protein_coding	mRNA	scaffold0009	21939	24736	-	3	2014	179
KEH17522	Medtr0009s0050.2	0	0	0	0	0	0	5.48883	5.65832	6.89058	3.70581	2.4933	2.26634	-	Non-haem dioxygenase N-terminal domain||Oxoglutarate/iron-dependent dioxygenase||Isopenicillin N synthase-like	protein_coding	mRNA	scaffold0009	21922	24712	-	4	1786	261
KEH17521	Medtr0009s0050.3	0	0.0341529	0.264863	0.128558	0.199612	0.0879881	0	0	0	0	0	0	-	Non-haem dioxygenase N-terminal domain||Oxoglutarate/iron-dependent dioxygenase||Isopenicillin N synthase-like	protein_coding	mRNA	scaffold0009	21904	25427	-	5	1440	359
KEH17520	Medtr0009s0050.4	0	0	0.462861	0	0	0	0	0	0	0	0	0	-	Non-haem dioxygenase N-terminal domain||Oxoglutarate/iron-dependent dioxygenase||Isopenicillin N synthase-like	protein_coding	mRNA	scaffold0009	22345	23939	-	3	771	256
KEH17519	Medtr0009s0050.5	0	0.0955237	0	0	0	0	4.49488	4.62177	5.69375	4.25473	2.8	3.41208	-	Non-haem dioxygenase N-terminal domain||Oxoglutarate/iron-dependent dioxygenase||Isopenicillin N synthase-like	protein_coding	mRNA	scaffold0009	22345	25312	-	4	1065	354
KEH17524	Medtr0009s0080.1	0	0	0	0	0	0	0.141207	0.105951	0.100645	0.0277171	0.0237971	0.0411028	-	F-box domain||Leucine-rich repeat 2||F-box-like domain superfamily||Leucine-rich repeat domain superfamily||FBD domain	protein_coding	mRNA	scaffold0009	39657	41200	+	4	1284	427
KEH17525	Medtr0009s0100.1	0.512152	0.512586	0	0	0	0.186457	0.255588	0.0517443	0.245895	0.160045	0.0931766	0.0517815	-	--	protein_coding	mRNA	scaffold0009	42828	43206	-	2	339	112
KEH17526	Medtr0009s0120.1	0	0	0.591947	0	0	0	0.625315	0.656238	0.16081	0	0.286841	0.163404	-	Phosphatidylinositol 3-/4-kinase, catalytic domain||Ubiquitin-like domain superfamily	protein_coding	mRNA	scaffold0009	58996	62160	-	1	3165	640
KEH17527	Medtr0009s0150.1	0	0	0.11451	0	0	0	0	0	0.0149964	0	0	0	-	--	protein_coding	mRNA	scaffold0009	72978	76445	+	3	1077	358
KEH17528	Medtr0009s0190.1	0	0	0.554379	0	2.3683	0.759227	0	0	0	0	0.0457773	0	-	--	protein_coding	mRNA	scaffold0009	92805	93897	-	4	333	110
KEH17529	Medtr0009s0230.1	1.91577	1.44061	1.17117	0.878804	0.466938	1.1428	2.85386	2.33303	3.07061	3.19094	2.65531	2.23682	-	DNA glycosylase||Methyladenine glycosylase	protein_coding	mRNA	scaffold0009	101934	104042	-	5	1053	308
KEH17530	Medtr0009s0230.2	0	0	0	0	0.207828	0	0.590339	0.428718	0.327313	0.297466	0.791667	0.525001	-	DNA glycosylase||Methyladenine glycosylase	protein_coding	mRNA	scaffold0009	101904	104053	-	5	1091	307
KEH17531	Medtr0009s0240.1	0.468874	0.26317	0.338754	0.0677833	0.118403	0	2.3358	2.39118	2.51099	2.46305	1.70351	2.7056	-	UDP-glucuronosyl/UDP-glucosyltransferase	protein_coding	mRNA	scaffold0009	140394	142214	-	1	1821	467
KEH17532	Medtr0009s0250.1	0	0	0	0	0	0	0.0288131	0	0	0.0180492	0.12018	0.0615046	-	SGNH hydrolase superfamily||GDSL lipase/esterase-like, plant||GDSL lipase/esterase	protein_coding	mRNA	scaffold0009	143821	146535	-	5	1144	350
KEH17533	Medtr0009s0270.1	0	0	0	0	0	0	0.13823	0.19015	0.0451568	0.0994875	0.0603525	0.0983559	-	--	protein_coding	mRNA	scaffold0009	150999	151558	-	2	357	118
KEH17534	Medtr0009s0290.1	0	0	0.288586	0	0	0	0	0	0	0	0.0639733	0.036832	-	--	protein_coding	mRNA	scaffold0009	154068	155384	-	4	477	158
KEH17535	Medtr0009s0330.1	0	0	0	0	0	0	0	0	0.0268987	0	0	0	-	--	protein_coding	mRNA	scaffold0009	169863	171070	+	6	600	199
KEH17536	Medtr0009s0340.1	0	0	0.027928	0	0	0	0	0	0	0	0.00691838	0	-	Pectin lyase fold/virulence factor||Pectinesterase, Asp active site||Pectin lyase fold||Pectinesterase, catalytic	protein_coding	mRNA	scaffold0009	172254	174481	+	4	1104	367
KEH17537	Medtr0009s0350.1	0	0	0.027928	0	0	0	0	0	0	0	0.00691838	0	-	Pectinesterase, catalytic||Pectin lyase fold||Pectinesterase, Asp active site||Pectin lyase fold/virulence factor	protein_coding	mRNA	scaffold0009	177767	179994	+	4	1104	367
KEH17538	Medtr0009s0370.1	1.29184	0.781957	0.905884	0.332317	0.738803	0.744369	3.58317	4.87907	4.20762	3.58953	6.04403	6.37388	-	MFS transporter superfamily||Sugar transporter, conserved site||Major facilitator, sugar transporter-like||Major facilitator superfamily domain||Sugar/inositol transporter	protein_coding	mRNA	scaffold0009	185809	188965	-	4	2043	512
KEH17539	Medtr0009s0380.1	0	0	0.455505	0	0	0	0	0	0	0	0	0	-	--	protein_coding	mRNA	scaffold0009	199816	201575	-	3	270	89
KEH17540	Medtr0009s0390.1	36.7567	21.5664	33.0587	12.6007	13.8801	21.0105	12.5454	9.11074	12.2982	9.51543	11.5891	13.1281	-	Ribosomal protein S5 domain 2-type fold||Heat shock protein Hsp90, conserved site||Histidine kinase/HSP90-like ATPase||HSP90, C-terminal domain||Heat shock protein Hsp90, N-terminal||Histidine kinase/HSP90-like ATPase superfamily||Heat shock protein Hsp90 family	protein_coding	mRNA	scaffold0009	206274	213652	+	19	2919	791
KEH17541	Medtr0009s0400.1	0.171063	0.176026	0	0.136015	0	0	0	0	0.0356082	0.0392253	0.0336776	0	-	Oxoglutarate/iron-dependent dioxygenase||Isopenicillin N synthase-like	protein_coding	mRNA	scaffold0009	214804	215338	-	2	453	150
KEH17542	Medtr0009s0410.1	0.407321	0	0	0	0	0.221662	0.0866057	0	0.0282625	0	0.0267301	0.0615584	-	Isopenicillin N synthase-like||Non-haem dioxygenase N-terminal domain	protein_coding	mRNA	scaffold0009	216389	219403	-	2	571	166
KEH17543	Medtr0009s0480.1	0	0	0.0688225	0	0	0.05231	23.5322	17.9223	27.9473	32.9603	27.0484	23.5448	-	Isopenicillin N synthase-like||Oxoglutarate/iron-dependent dioxygenase||Non-haem dioxygenase N-terminal domain	protein_coding	mRNA	scaffold0009	256994	260532	-	4	1303	353
KEH17544	Medtr0009s0480.2	0.202071	0.277245	0.0827565	0.0535565	0.187104	0.124772	3.87334	4.51216	4.47892	1.96933	1.32989	1.10075	-	Isopenicillin N synthase-like||Oxoglutarate/iron-dependent dioxygenase||Non-haem dioxygenase N-terminal domain	protein_coding	mRNA	scaffold0009	258020	260532	-	3	1152	270
KEH17545	Medtr0009s0490.1	0	0.913325	0	0.352861	0	0	0.4713	0	0.184756	0.203523	0	0.100604	-	--	protein_coding	mRNA	scaffold0009	261934	262513	+	2	174	57
KEH17547	Medtr0009s0500.1	1.78535	0.306191	0.472957	0	0	0	1.45363	0.652048	1.6922	1.18426	0.610805	0.69014	-	--	protein_coding	mRNA	scaffold0009	264851	266315	-	2	247	79
KEH17546	Medtr0009s0500.2	1.25262	0	0.497749	0.248994	0.869881	0.511254	0.931197	0.686228	1.12201	1.25191	0.697454	0.799917	-	--	protein_coding	mRNA	scaffold0009	264858	265951	-	2	260	85
KEH17501	Medtr0010s0050.1	0.138653	0	0	0	0	0	0.0868429	0.38746	0.171449	0.280691	0.0535538	0.215832	-	Zinc finger, RING/FYVE/PHD-type||Zinc finger, RING-type	protein_coding	mRNA	scaffold0010	27443	28012	+	1	570	144
KEH17502	Medtr0010s0110.1	0	0	0	0	0	0	0	0	0	0	0	0	-	--	protein_coding	mRNA	scaffold0010	50660	59394	+	4	498	165
KEH17503	Medtr0010s0130.1	0	0.041343	0	0.0638909	0	0	0	0	0.00836324	0	0.0395489	0	-	--	protein_coding	mRNA	scaffold0010	106981	109085	-	3	1932	643
KEH17504	Medtr0010s0190.1	1.86018	2.15342	0.554379	0	1.0765	0.189807	0	0	0	0	0	0	-	--	protein_coding	mRNA	scaffold0010	133243	133650	+	2	333	110
KEH17505	Medtr0010s0200.1	0	0	0	0	0	0	0	0	0	0	0	0	-	--	protein_coding	mRNA	scaffold0010	134675	135043	-	3	159	52
KEH17506	Medtr0010s0210.1	0	0	0.695055	0	0	0	1.48608	1.91649	1.82051	1.28348	0.860901	2.10158	-	--	protein_coding	mRNA	scaffold0010	143064	144144	-	2	443	61
KEH17507	Medtr0010s0220.1	2.2701	1.99855	1.80412	3.06848	2.98944	2.14132	7.32359	6.26792	6.86234	6.02092	7.34438	6.26692	-	Armadillo-type fold||Importin-beta, N-terminal domain	protein_coding	mRNA	scaffold0010	146197	167238	-	33	3078	1025
KEH17508	Medtr0010s0270.1	0	0	0	0	0	0	0	0	0	0	0	0	-	--	protein_coding	mRNA	scaffold0010	176393	177125	-	2	306	101
KEH17509	Medtr0010s0290.1	0	0	0	0	0.0736784	0	0	0	0	0	0	0	-	--	protein_coding	mRNA	scaffold0010	216760	218530	+	4	975	324
KEH17510	Medtr0010s0310.1	0	0.527847	0.244601	0.57101	0.284981	0.0837457	0	0	0	0.0470496	0.0201976	0	-	DNA-binding pseudobarrel domain superfamily	protein_coding	mRNA	scaffold0010	225651	227410	+	5	756	251
KEH17511	Medtr0010s0320.1	0	0.248766	0.144096	0	0	0	0	0	0	0	0	0	-	--	protein_coding	mRNA	scaffold0010	227985	230126	+	4	1284	293
KEH17512	Medtr0010s0350.1	0	0	0	0	0	0	0	0	0	0	0	0	-	Domain of unknown function DUF4283	protein_coding	mRNA	scaffold0010	243425	243991	-	1	567	188
KEH17513	Medtr0010s0360.1	0	0	0	0	0	0	0	0	0	0	0.080684	0	-	--	protein_coding	mRNA	scaffold0010	245506	247397	+	2	378	125
KEH17514	Medtr0010s0370.1	0	0	0	0	0	0	0	0	0	0	0	0	-	Domain of unknown function DUF4283	protein_coding	mRNA	scaffold0010	248996	249562	-	1	567	188
KEH17515	Medtr0010s0390.1	0	0	0	0	0	0	0.0970323	0.100109	0	0.104755	0.0899389	0.0517815	-	--	protein_coding	mRNA	scaffold0010	251003	251579	-	2	339	112
KEH17516	Medtr0010s0400.1	0	0	0.0303595	0	0	0	0.96555	0.778513	1.03374	0.66573	0.879923	0.753417	-	S-adenosyl-L-methionine-dependent methyltransferase||Putative S-adenosyl-L-methionine-dependent methyltransferase	protein_coding	mRNA	scaffold0010	252344	254488	-	1	2145	460
KEH17490	Medtr0011s0020.1	17.8587	23.9351	8.03862	32.367	63.5812	56.2776	3.0702	2.22011	2.9954	6.45263	4.93876	3.50901	-	Cellulose synthase||Nucleotide-diphospho-sugar transferases	protein_coding	mRNA	scaffold0011	11540	18628	+	8	2406	692
KEH17491	Medtr0011s0100.1	0	0.127228	0.710248	0.0870953	0	0	0	0	0	0	0.021565	0	-	--	protein_coding	mRNA	scaffold0011	121977	125423	+	3	708	235
KEH17492	Medtr0011s0210.1	0.455549	0.804125	1.1748	1.44821	1.63018	1.11656	0.0151752	0	0	0	0	0	-	Myc-type, basic helix-loop-helix (bHLH) domain||Helix-loop-helix DNA-binding domain superfamily	protein_coding	mRNA	scaffold0011	182791	185594	+	4	1086	361
KEH17493	Medtr0011s0260.1	8.76099	8.7952	5.37852	4.7018	13.8859	8.66855	0	0.0149154	0	0	0	0	-	Myc-type, basic helix-loop-helix (bHLH) domain||Helix-loop-helix DNA-binding domain superfamily	protein_coding	mRNA	scaffold0011	220613	223470	+	4	1140	360
KEH17494	Medtr0011s0270.1	0	0	0.111009	0	0	0	0	0	0	0	0	0.0316649	-	--	protein_coding	mRNA	scaffold0011	226132	226877	+	4	555	184
KEH17495	Medtr0011s0280.1	0.12436	0	0.0494163	0.04944	0	0	0.0792417	0.0545026	0.194149	0.223032	0.183215	0.225093	-	Polyketide synthase, enoylreductase domain||NAD(P)-binding domain superfamily||GroES-like superfamily||Alcohol dehydrogenase, C-terminal	protein_coding	mRNA	scaffold0011	229705	232158	+	5	1248	346
KEH17496	Medtr0011s0290.1	0.396873	0.153555	1.54349	0.48408	0	0.0914125	0	0	0	0.0113573	0	0	-	--	protein_coding	mRNA	scaffold0011	232511	234077	+	1	1567	111
KEH17497	Medtr0011s0300.1	0.484483	0.74781	0.731564	0.192609	0.358878	0.276836	0.607133	0.552065	0.625265	0.455483	0.534135	0.560132	-	Tetratricopeptide-like helical domain superfamily||Pentatricopeptide repeat	protein_coding	mRNA	scaffold0011	236494	238095	+	1	1602	533
KEH17498	Medtr0011s0310.1	0.486913	0.501041	0.77393	0.774302	0	0	0.72394	0.800241	0.810841	0.334952	0.527228	0.165571	-	--	protein_coding	mRNA	scaffold0011	238562	238879	-	1	318	105
KEH17499	Medtr0011s0320.1	0.625535	1.08931	0.458892	0.61215	1.1584	0.78557	9.31065	8.21399	10.6372	12.5894	11.8888	15.8495	-	Sugar phosphate transporter domain	protein_coding	mRNA	scaffold0011	241569	243181	+	1	1613	350
KEH17500	Medtr0011s0330.1	0.242326	2.59983e-08	0	0	0	0.291966	0.0788684	0.485668	1.0382	1.36937	0	0.45848	-	50S ribosomal protein L30e-like||Ribosomal protein L7Ae/L8/Nhp2 family||Ribosomal protein L7Ae conserved site||H/ACA ribonucleoprotein complex, subunit Nhp2, eukaryote||Ribosomal protein L7Ae/L30e/S12e/Gadd45	protein_coding	mRNA	scaffold0011	244968	248301	-	5	387	128
KEH17476	Medtr0012s0070.1	0.262966	0.0901986	0.557299	0.0696959	0.243488	0.0715524	0	0.0192082	0	0	0.0172569	0	-	--	protein_coding	mRNA	scaffold0012	22771	23729	-	2	885	294
KEH17477	Medtr0012s0090.1	3.04371	3.24188	2.07889	2.60834	2.70395	2.18767	6.31986	5.29033	6.44818	4.60598	5.15591	4.49898	-	UDP-GlcNAc-dolichyl-phosphate GlcNAc phosphotransferase||Glycosyl transferase, family 4	protein_coding	mRNA	scaffold0012	37787	41619	+	11	1251	416
KEH17478	Medtr0012s0100.1	1.67273	0.983581	2.08902	1.52001	2.43388	1.75557	2.67139	2.18976	2.62156	2.62362	2.65624	2.13078	-	--	protein_coding	mRNA	scaffold0012	43118	44014	-	2	324	107
KEH17479	Medtr0012s0110.1	8.68202	4.69327	6.64532	5.54043	4.80965	6.86441	7.20456	7.29376	7.43075	7.90293	7.2882	7.66735	-	U4/U6 small nuclear ribonucleoprotein Prp4||PRP4-like superfamily||Pre-mRNA processing factor 4 (PRP4)-like	protein_coding	mRNA	scaffold0012	46072	46683	-	1	612	203
KEH17480	Medtr0012s0140.1	0.0443786	0.136999	0.352691	0.141144	0.164366	0.18113	0	0	0	0	0	0	-	Domain of unknown function DUF4283	protein_coding	mRNA	scaffold0012	100281	103414	+	4	1749	582
KEH17481	Medtr0012s0150.1	2.56351	4.48788	4.57273	1.13501	0.997417	1.93828	0.0526232	0.0584308	0.0760014	0.0368057	0.0104711	0.0121313	-	NB-ARC||P-loop containing nucleoside triphosphate hydrolase||Leucine-rich repeat domain superfamily	protein_coding	mRNA	scaffold0012	112877	120737	+	5	4450	1451
KEH17482	Medtr0012s0160.1	5.54733	5.5524	8.12117	2.66967	0.811016	0.834151	0	0	0	0.0591876	0.0574797	0	-	Leucine-rich repeat domain superfamily	protein_coding	mRNA	scaffold0012	121193	122085	+	2	531	176
KEH17483	Medtr0012s0170.1	0	0	0	0	0	0	0	0	0	0	0	0	-	--	protein_coding	mRNA	scaffold0012	124545	124802	+	1	258	85
KEH17484	Medtr0012s0220.1	0	0.393675	1.3957	0.456285	0.885593	1.56146	0.203146	0.209587	0.358363	0.131588	0.301273	0.433638	-	--	protein_coding	mRNA	scaffold0012	165338	166273	+	3	405	134
KEH17485	Medtr0012s0240.1	0	0.245389	0.369871	0	0	0	0	0	0	0	0	0	-	--	protein_coding	mRNA	scaffold0012	187144	187506	+	1	363	120
KEH17486	Medtr0012s0280.1	0	0	0	0	0	0	0	0	0	0	0	0	-	Leucine-rich repeat domain superfamily	protein_coding	mRNA	scaffold0012	199528	200062	-	2	432	143
KEH17487	Medtr0012s0290.1	0	0	0.0288815	0	0.0563725	0	0.264759	0.284629	0.215735	0.249995	0.387759	0.332588	-	Toll/interleukin-1 receptor homology (TIR) domain superfamily||NB-ARC||Leucine-rich repeat domain superfamily||P-loop containing nucleoside triphosphate hydrolase||Winged helix DNA-binding domain superfamily||Toll/interleukin-1 receptor homology (TIR) domain	protein_coding	mRNA	scaffold0012	202913	214659	-	11	4200	1399
KEH17488	Medtr0012s0290.2	0.300824	0	0.100157	0.21806	0	0.0261421	0.88057	1.0537	0.329807	1.30377	0.76771	1.04723	-	Toll/interleukin-1 receptor homology (TIR) domain superfamily||NB-ARC||Leucine-rich repeat domain superfamily||P-loop containing nucleoside triphosphate hydrolase||Winged helix DNA-binding domain superfamily||Toll/interleukin-1 receptor homology (TIR) domain	protein_coding	mRNA	scaffold0012	209551	214659	-	4	3114	1037
KEH17489	Medtr0012s0290.3	0.106949	0.289955	0.103001	0	0.074393	0.0657395	1.52979	1.77106	1.33276	1.0849	1.84794	2.62072	-	Toll/interleukin-1 receptor homology (TIR) domain superfamily||NB-ARC||Leucine-rich repeat domain superfamily||P-loop containing nucleoside triphosphate hydrolase||Winged helix DNA-binding domain superfamily||Toll/interleukin-1 receptor homology (TIR) domain	protein_coding	mRNA	scaffold0012	207190	214659	-	6	3582	1193
KEH17463	Medtr0013s0060.1	0	0	0	0	0	0	0	0	0	0	0	0	-	Cystatin||Cystatin domain	protein_coding	mRNA	scaffold0013	21082	21411	+	1	330	109
KEH17464	Medtr0013s0070.1	0	0	0	0	0	0	0	0	0	0	0	0	-	Cystatin||Cystatin domain	protein_coding	mRNA	scaffold0013	26425	26755	+	1	331	109
KEH17465	Medtr0013s0080.1	0	0	0	0	0	0	0	0	0	0	0	0	-	--	protein_coding	mRNA	scaffold0013	32984	33764	-	3	258	85
KEH17466	Medtr0013s0100.1	0	0	0.130076	0.0650691	0	0.0668024	0	0.161397	0	0	0.0161113	0.0185518	-	F-box-like domain superfamily||Leucine-rich repeat domain superfamily	protein_coding	mRNA	scaffold0013	38397	41109	-	2	948	315
KEH17467	Medtr0013s0120.1	0.183926	0.236578	0.219257	0.182802	0.0425756	0.150137	0.468788	0.463498	0.526428	0.189786	0.181049	0.281441	-	DYW domain||Pentatricopeptide repeat||Tetratricopeptide-like helical domain superfamily	protein_coding	mRNA	scaffold0013	47089	48776	-	1	1688	558
KEH17468	Medtr0013s0130.1	0	0	0	0	0	0	0	0	0	0.0420006	0	0	-	--	protein_coding	mRNA	scaffold0013	51486	53054	-	5	423	140
KEH17469	Medtr0013s0150.1	66.0788	73.5862	71.4957	89.0554	85.5977	80.1401	9.66166	10.5017	11.8559	14.7393	11.3152	10.7578	-	Protein RETICULATA-related	protein_coding	mRNA	scaffold0013	55942	61141	-	8	1730	381
KEH17470	Medtr0013s0190.1	0	0	0.0748435	0.0499196	0	0	0	0	0.00653441	0	0	0	-	--	protein_coding	mRNA	scaffold0013	82561	84004	+	3	1236	411
KEH17471	Medtr0013s0230.1	0	0	0.0689362	0	0	0.0236022	1.56603	2.29363	1.3542	1.64425	2.06063	2.35966	-	Squalene cyclase||Terpene synthase, conserved site||Squalene cyclase, N-terminal||Terpenoid cyclases/protein prenyltransferase alpha-alpha toroid||Squalene cyclase, C-terminal	protein_coding	mRNA	scaffold0013	88191	102409	-	16	2685	763
KEH17472	Medtr0013s0270.1	0	0	0	0	0	0	0	0	0	0	0	0	-	--	protein_coding	mRNA	scaffold0013	105808	107010	+	2	423	140
KEH17473	Medtr0013s0290.1	0	0.167979	0.162167	0	0	0	0	0	0	0	0	0	-	--	protein_coding	mRNA	scaffold0013	110006	114980	-	3	1902	633
KEH17474	Medtr0013s0330.1	0	0	0.0748435	0.0499196	0	0	0	0	0.00653441	0	0	0	-	--	protein_coding	mRNA	scaffold0013	120233	121676	+	3	1236	411
KEH17475	Medtr0013s0400.1	0	0.195036	0.150631	0	0.0438744	0	0.0402574	0.0623006	0.00986341	0.0108653	0.0373145	0.0644504	-	--	protein_coding	mRNA	scaffold0013	145136	147448	+	5	1638	545
KEH17441	Medtr0014s0010.1	0	0	0	0	0	0	0	0	0	0	0	0	-	--	protein_coding	mRNA	scaffold0014	1049	1633	+	2	297	98
KEH17442	Medtr0014s0040.1	0	0	0	1.57193	0	0	0	0	0	0	0	0	-	--	protein_coding	mRNA	scaffold0014	8983	10432	-	2	1034	225
KEH17443	Medtr0014s0040.2	3.14565	1.72636	2.83327	0.428824	1.31603	1.59773	1.90047	1.99028	2.03147	1.36792	1.4062	1.40951	-	--	protein_coding	mRNA	scaffold0014	9104	9871	-	2	519	172
KEH17444	Medtr0014s0110.1	0	0	0	0	0	0	0	0	0	0	0	0	-	--	protein_coding	mRNA	scaffold0014	70584	73156	+	4	474	157
KEH17445	Medtr0014s0120.1	0	0	0.162709	0	0	0	0	0	0	0	0	0	-	--	protein_coding	mRNA	scaffold0014	74309	76905	-	5	1137	378
KEH17446	Medtr0014s0140.1	0	0.273685	0	1.0123	0	0	0	0	0.273966	0	0	0	-	--	protein_coding	mRNA	scaffold0014	84378	84991	-	2	291	96
KEH17447	Medtr0014s0150.1	0	0	0	0	0	0	0	0	0	0	0	0	-	--	protein_coding	mRNA	scaffold0014	90503	91263	-	2	222	73
KEH17448	Medtr0014s0180.1	0	0.0969854	0.112356	0	0	0	0.140132	0.103267	0.137334	0.043224	0.0185554	0	-	Tetratricopeptide-like helical domain superfamily||Pentatricopeptide repeat	protein_coding	mRNA	scaffold0014	104291	105937	-	1	1647	548
KEH17449	Medtr0014s0200.1	0.74437	1.27661	0	0.394573	0	0.202541	0.806442	0.533094	0.671437	0.861872	0.537335	0.393738	-	--	protein_coding	mRNA	scaffold0014	117067	117647	+	2	312	103
KEH17450	Medtr0014s0210.1	1.17315	1.33844	0.969634	0.708919	0.912455	1.34069	1.07644	1.16198	1.14286	0.581055	0.64669	0.702101	-	Pentatricopeptide repeat||Tetratricopeptide-like helical domain superfamily	protein_coding	mRNA	scaffold0014	120973	122626	-	1	1654	496
KEH17451	Medtr0014s0220.1	0	0	0.147953	0	0	0	0	0	0.0064587	0	0	0.00703384	-	P-loop containing nucleoside triphosphate hydrolase||DNA helicase Pif1-like||DNA-binding pseudobarrel domain superfamily	protein_coding	mRNA	scaffold0014	127807	132099	+	8	2502	833
KEH17452	Medtr0014s0250.1	1.61797	1.30493	1.35536	0.730159	0.769309	0.214174	2.33129	2.28063	2.07538	0.952582	1.00725	0.941747	-	Tetratricopeptide-like helical domain superfamily||Pentatricopeptide repeat	protein_coding	mRNA	scaffold0014	136046	137820	+	1	1775	545
KEH17453	Medtr0014s0260.1	1.06314	1.58629	1.09839	0.464926	0.836737	0.607486	1.77262	1.98024	1.68897	0.792291	0.983726	0.879683	-	Tetratricopeptide-like helical domain superfamily||Pentatricopeptide repeat	protein_coding	mRNA	scaffold0014	138663	140807	+	4	1460	452
KEH17454	Medtr0014s0300.1	0.288173	1.3344	2.06118	0	0	0.117617	1.04053	1.07352	0.989763	0.429513	0.709166	0.326636	-	--	protein_coding	mRNA	scaffold0014	148852	150375	+	3	538	175
KEH17455	Medtr0014s0310.1	0.0945951	0.19468	0.112767	0.0752139	0.0875885	0.0772174	0.602758	0.715148	0.433197	0.206064	0.372463	0.289497	-	--	protein_coding	mRNA	scaffold0014	151062	153052	+	4	1641	546
KEH17456	Medtr0014s0350.1	0	0	0	0	0	0	0	0	0	0	0	0	-	--	protein_coding	mRNA	scaffold0014	169187	170071	+	2	297	98
KEH17457	Medtr0014s0390.1	0.18188	0.374314	0.578182	0	0	0	0.231787	0.0398559	0.0757196	0.0834111	0.0716141	0.0824623	-	--	protein_coding	mRNA	scaffold0014	181286	181711	-	1	426	141
KEH17458	Medtr0014s0410.1	0	0	0.41331	0	0	0	0	0	0	0	0	0	-	--	protein_coding	mRNA	scaffold0014	183613	184059	-	1	447	148
KEH17459	Medtr0014s0420.1	0	0.224641	0.260243	0.0433947	0	0	0	0	0	0	0	0	-	--	protein_coding	mRNA	scaffold0014	184358	185779	-	1	1422	473
KEH17460	Medtr0014s0440.1	0	0	0.346081	0	0.569238	0.750315	0.818706	1.04273	1.08303	0.866129	1.34332	0.945014	-	Lipopolysaccharide-modifying protein	protein_coding	mRNA	scaffold0014	192113	200651	-	6	2769	508
KEH17461	Medtr0014s0440.2	1.1382	0.624501	0.991089	0.654651	0.529488	1.06088	2.04698	1.35718	1.19967	0.897939	1.76838	1.98967	-	Lipopolysaccharide-modifying protein	protein_coding	mRNA	scaffold0014	192504	197873	-	6	1494	497
KEH17462	Medtr0014s0490.1	0.0330901	0.0529086	0.209832	0	0	0.0540225	0.0242753	0.0386954	0.0117959	0.00758767	0	0	-	--	protein_coding	mRNA	scaffold0014	235591	238086	-	3	2346	781
KEH17425	Medtr0015s0020.1	0	0	0.397345	0.132512	0	0	0.318582	0.182601	0.520369	0.0764303	0.131241	0.075561	-	--	protein_coding	mRNA	scaffold0015	5490	5954	+	1	465	127
KEH17426	Medtr0015s0030.1	3.11514	0.0634758	0.490238	0.0490473	0	0.0251769	2.5287	2.70349	2.90836	1.00428	1.27515	1.72002	-	Concanavalin A-like lectin/glucanase domain superfamily||Serine/threonine-protein kinase, active site||Legume lectin domain||Protein kinase-like domain superfamily||Protein kinase domain||Protein kinase, ATP binding site	protein_coding	mRNA	scaffold0015	10200	12716	+	1	2517	662
KEH17427	Medtr0015s0060.1	0.164423	0.112796	0.17423	0.174314	0.0507481	0.223696	0.291028	0.372316	0.330852	0.238784	0.410025	0.372739	-	Serine/threonine-protein kinase, active site||Protein kinase domain||Protein kinase, ATP binding site||Protein kinase-like domain superfamily	protein_coding	mRNA	scaffold0015	18231	19646	-	1	1416	365
KEH17428	Medtr0015s0090.1	0	0	0.0870944	0	0	0	0.791411	1.07266	0.441033	0.20941	0.783898	0.902644	-	Protein kinase domain||Protein kinase, ATP binding site||Protein kinase-like domain superfamily||Legume lectin domain||Concanavalin A-like lectin/glucanase domain superfamily||Serine/threonine-protein kinase, active site	protein_coding	mRNA	scaffold0015	35974	38098	+	1	2125	658
KEH17429	Medtr0015s0100.1	0	0	0	0	0.0927873	0	0	0	0	0	0	0	-	--	protein_coding	mRNA	scaffold0015	40163	41105	-	3	774	257
KEH17431	Medtr0015s0110.1	0	0	0	0	1.85777	0	0.222785	0	0	0	0.00458381	0	-	DnaJ domain||Chaperone J-domain superfamily	protein_coding	mRNA	scaffold0015	44177	49325	-	4	820	212
KEH17430	Medtr0015s0110.2	0	0	0	0	4.08267e-07	0	0.00158049	0	0.701745	1.08154	1.07527	1.09658	-	DnaJ domain||Chaperone J-domain superfamily	protein_coding	mRNA	scaffold0015	44177	45190	-	4	531	176
KEH17433	Medtr0015s0110.3	3.81995	2.01754	3.19506	3.75298	2.30185	4.02365	3.43006	3.55191	2.75712	4.54937	4.934	4.15049	-	DnaJ domain||Chaperone J-domain superfamily	protein_coding	mRNA	scaffold0015	44349	49144	-	4	651	216
KEH17432	Medtr0015s0110.4	3.67692	5.41613	4.16445	2.85457	3.49832	2.07719	3.91	3.8635	4.42021	3.36272	3.16778	3.42026	-	DnaJ domain||Chaperone J-domain superfamily	protein_coding	mRNA	scaffold0015	43796	49321	-	5	1069	227
KEH17434	Medtr0015s0120.1	0	0.05023	0.0775876	0	0	0	0.020736	0	0	0.0111931	0	0	-	Ribonuclease H superfamily	protein_coding	mRNA	scaffold0015	52244	54830	-	7	1590	366
KEH17435	Medtr0015s0130.1	3.0616	2.25645	1.01658	14.5966	15.5664	9.84494	6.28769	6.40695	6.73272	6.45288	7.30304	5.84095	-	Actin, conserved site||Actin family||Actin/actin-like conserved site	protein_coding	mRNA	scaffold0015	65972	69540	+	4	1825	377
KEH17437	Medtr0015s0140.1	0	2.02128e-09	0	0.770706	0	0	0.597301	0	0.716994	4.20377e-10	0	0.59056	-	PPM-type phosphatase domain superfamily||PPM-type phosphatase domain||PPM-type phosphatase, divalent cation binding||Protein phosphatase 2C family	protein_coding	mRNA	scaffold0015	69714	72134	-	4	1415	333
KEH17436	Medtr0015s0140.2	1.32166	1.34208	0.976849	0.515765	2.87836	0.550236	4.25829	4.08396	3.72898	2.89885	3.36324	3.28135	-	PPM-type phosphatase domain superfamily||PPM-type phosphatase domain||PPM-type phosphatase, divalent cation binding||Protein phosphatase 2C family	protein_coding	mRNA	scaffold0015	69714	74393	-	4	2080	387
KEH17438	Medtr0015s0160.1	0	0.0477966	0.0369144	0	0	0	0	0.0101785	0	0	0	0.0105297	-	--	protein_coding	mRNA	scaffold0015	162274	163944	+	1	1671	556
KEH17439	Medtr0015s0170.1	0	0	0.295315	0	0	0	0.0789258	0	0	0	0	0	-	--	protein_coding	mRNA	scaffold0015	164887	165780	+	2	417	138
KEH17440	Medtr0015s0230.1	0	0	0.629805	0	0	0	0	0	0	0	0	0	-	Late nodulin	protein_coding	mRNA	scaffold0015	199879	200201	+	2	195	64
KEH17417	Medtr0016s0010.1	0	0	0	0	0	0	0	0	0	0	0	0	-	Late nodulin	protein_coding	mRNA	scaffold0016	9397	9642	-	2	144	47
KEH17418	Medtr0016s0020.1	0.170483	0	0	0	0	0	0.840454	1.11244	0.973087	0.583983	0.215463	0.726782	-	Putative zinc- or iron-chelating domain containing protein	protein_coding	mRNA	scaffold0016	31677	32907	+	4	473	156
KEH17419	Medtr0016s0030.1	0.0914293	0	0.1456	0	0	0.154603	0.135928	0.101423	0.194504	0.0634533	0.0367933	0.0841835	-	Glutamate/phenylalanine/leucine/valine dehydrogenase, C-terminal||NAD(P)-binding domain superfamily	protein_coding	mRNA	scaffold0016	38528	45720	-	12	879	292
KEH17420	Medtr0016s0040.1	2.0285	2.23645	1.03636	1.38248	0.402482	1.18275	0.307752	0.317508	0.512732	0.232571	0.228203	0.229925	-	--	protein_coding	mRNA	scaffold0016	77275	78074	+	3	535	92
KEH17421	Medtr0016s0050.1	0	0	0.125961	0.252043	0	0	0	0.0347315	0	0	0	0	-	Protein of unknown function DUF761, plant	protein_coding	mRNA	scaffold0016	86656	87144	+	1	489	162
KEH17422	Medtr0016s0060.1	0	0	0.0827358	0	0.192789	0	0.0884477	0.0684388	0.151693	0.0238717	0	0.0472003	-	Protein of unknown function DUF761, plant	protein_coding	mRNA	scaffold0016	103255	103999	+	1	745	173
KEH17423	Medtr0016s0150.1	0.0837483	0.266817	0.349954	0.044393	0.0258484	0.0227877	0.0296468	0.0640264	0.0697317	0.0192037	0.0769427	0.00632843	-	--	protein_coding	mRNA	scaffold0016	193192	196369	-	4	2781	926
KEH17424	Medtr0016s0170.1	1.23935	0	0	0	0	0	0.216142	0	0	0	0	0.0705357	-	--	protein_coding	mRNA	scaffold0016	203704	204919	-	2	246	81
KEH17407	Medtr0017s0080.1	0	0.368276	0	0.284565	0	0.292145	0.152032	0	0.0744983	0.0820658	0	0.243397	-	--	protein_coding	mRNA	scaffold0017	25380	25595	+	1	216	71
KEH17408	Medtr0017s0090.1	0.373378	0.384211	0.296735	0.296878	0	0.304786	0	0	0.0777218	0	0.0735077	0	-	--	protein_coding	mRNA	scaffold0017	32595	32962	+	2	207	68
KEH17409	Medtr0017s0100.1	0	0	0.0814481	0	0	0	0.0108809	0	0.032018	0.0705619	0.171927	0.0580663	-	O-methyltransferase COMT-type||O-methyltransferase, family 2||S-adenosyl-L-methionine-dependent methyltransferase||Winged helix DNA-binding domain superfamily||Plant methyltransferase dimerisation||Winged helix-like DNA-binding domain superfamily	protein_coding	mRNA	scaffold0017	33208	36714	+	3	1515	369
KEH17410	Medtr0017s0160.1	0	0	0.0670879	0	0	0	0	0	0	0	0	0	-	--	protein_coding	mRNA	scaffold0017	133480	134200	-	3	459	152
KEH17411	Medtr0017s0190.1	0.0847845	0.174489	0	0	0	0	0	0.0185791	0	0	0	0	-	--	protein_coding	mRNA	scaffold0017	141827	143832	+	6	915	304
KEH17412	Medtr0017s0200.1	0	0	0.460695	0	0	0	0	0	0	0	0	0	-	--	protein_coding	mRNA	scaffold0017	144725	145069	-	1	345	100
KEH17413	Medtr0017s0230.1	0	0	0.0646067	0	0	0	0	0	0.00671074	0	0	0	-	Leucine-rich repeat domain superfamily||Leucine-rich repeat-containing N-terminal, plant-type||Leucine-rich repeat, typical subtype||Leucine-rich repeat	protein_coding	mRNA	scaffold0017	168444	172137	+	2	2865	954
KEH17414	Medtr0017s0240.1	0	0.0691315	0	0	0	0	0	0	0	0	0	0	-	Leucine-rich repeat domain superfamily||Leucine-rich repeat-containing N-terminal, plant-type||Leucine-rich repeat||Leucine-rich repeat, typical subtype	protein_coding	mRNA	scaffold0017	173546	174858	+	3	1155	384
KEH17415	Medtr0017s0270.1	0	0.0764746	0	0	0	0	0	0	0	0	0	0	-	Leucine-rich repeat domain superfamily||Leucine-rich repeat	protein_coding	mRNA	scaffold0017	181106	182218	+	2	1044	347
KEH17416	Medtr0017s0290.1	0	0	0	0	0	0	0	0	0	0	0	0	-	DNA helicase Pif1-like||P-loop containing nucleoside triphosphate hydrolase	protein_coding	mRNA	scaffold0017	186024	187614	-	4	1248	415
KEH17394	Medtr0018s0050.1	0	0	0	0	0	0	0	0	0	0	0	0	-	--	protein_coding	mRNA	scaffold0018	15518	15997	-	1	480	159
KEH17395	Medtr0018s0090.1	3.76848e-10	0.723596	4.88802e-08	0.0121124	1.59553	2.93149	2.73565	3.24579	0.0163086	2.64019	0.0894533	1.20157	-	Putative transcription factor GTE, bromodomain||NET domain superfamily||NET domain||Bromodomain-like superfamily||Bromodomain	protein_coding	mRNA	scaffold0018	25446	35855	-	9	2900	751
KEH17396	Medtr0018s0090.2	0.455265	0.450886	1.27498	1.02354	0.758824	0.827566	0.866596	0.854179	1.40167	1.15022	1.68996	0.995154	-	Putative transcription factor GTE, bromodomain||NET domain superfamily||NET domain||Bromodomain-like superfamily||Bromodomain	protein_coding	mRNA	scaffold0018	26270	35483	-	7	1881	626
KEH17397	Medtr0018s0170.1	0	0.261591	0.134688	0.134753	0.117693	0.103757	0.485956	0.306388	0.370419	0.27203	0.855643	2.05544	-	Kelch-type beta propeller	protein_coding	mRNA	scaffold0018	68203	72162	+	6	1832	418
KEH17398	Medtr0018s0220.1	0	0	0.270113	0	0	0	3.50123	4.58046	3.14833	3.42916	3.94786	5.50901	-	Periplasmic binding protein-like I	protein_coding	mRNA	scaffold0018	137458	138329	+	3	456	128
KEH17400	Medtr0018s0230.1	0.0319468	0	0.0761673	0	0	0.0260779	1.56461	2.3248	0.952174	0.542164	0.888398	1.73532	-	Solute-binding protein family 3/N-terminal domain of MltF||Ionotropic glutamate receptor||Receptor, ligand binding region||Periplasmic binding protein-like I	protein_coding	mRNA	scaffold0018	139601	142537	+	4	2049	682
KEH17399	Medtr0018s0230.2	0	0	0	0	0	0	4.14378	6.12385	2.84411	3.32414	4.56503	5.60288	-	Solute-binding protein family 3/N-terminal domain of MltF||Ionotropic glutamate receptor||Receptor, ligand binding region||Periplasmic binding protein-like I	protein_coding	mRNA	scaffold0018	139601	143112	+	4	2562	809
KEH17401	Medtr0018s0240.1	0	0	0.0495551	0	0	0	0.112575	0.0615372	0.142776	0.0571924	0.0245518	0.0565418	-	Solute-binding protein family 3/N-terminal domain of MltF||Periplasmic binding protein-like I||Ionotropic glutamate receptor||Receptor, ligand binding region	protein_coding	mRNA	scaffold0018	146026	150912	+	6	2490	829
KEH17402	Medtr0018s0260.1	10.4556	9.27138	13.4746	29.121	46.1392	34.5362	16.7643	17.1353	17.4137	24.0058	20.7597	21.5157	-	4Fe-4S ferredoxin-type, iron-sulphur binding domain||Succinate dehydogenase/fumarate reductase N-terminal||4Fe-4S ferredoxin, iron-sulphur binding, conserved site||2Fe-2S ferredoxin, iron-sulphur binding site||2Fe-2S ferredoxin-type iron-sulfur binding domain||Beta-grasp domain superfamily||Alpha-helical ferredoxin||Succinate dehydrogenase/fumarate reductase iron-sulphur protein||2Fe-2S ferredoxi…	protein_coding	mRNA	scaffold0018	155379	159912	+	2	1255	278
KEH17403	Medtr0018s0290.1	3.87505	5.3656	3.18881	4.77012	2.83184	5.2709	5.15766	3.8444	4.62809	4.98665	5.13555	4.55003	-	ATP12, ATP synthase F1-assembly protein||ATP12 orthogonal Bundle domain superfamily	protein_coding	mRNA	scaffold0018	174997	179574	-	4	1489	321
KEH17404	Medtr0018s0300.1	0	0	0	0	0	0.154059	0.0400862	0	0.0392859	0	0.0185779	0.0213921	-	--	protein_coding	mRNA	scaffold0018	179993	181713	-	6	822	273
KEH17405	Medtr0018s0310.1	0.59872	0.352053	0.339873	0.204022	0.316785	0.209456	0.145335	0.224913	0.0534123	0.274577	0.370453	0.542907	-	PQ-loop repeat||Lysosomal cystine transporter	protein_coding	mRNA	scaffold0018	182962	186863	+	8	907	270
KEH17406	Medtr0018s0320.1	7.42342	6.16357	8.521	8.61531	7.75557	8.28172	6.62018	6.27501	6.49548	5.65166	7.22756	6.648	-	Lysosomal cystine transporter||PQ-loop repeat	protein_coding	mRNA	scaffold0018	188511	192920	-	8	1368	277
KEH17366	Medtr0019s0010.1	3.88313	5.9937	5.09198	3.24191	2.87641	3.01128	3.79396	4.38225	3.83946	3.6507	2.98147	3.3891	-	--	protein_coding	mRNA	scaffold0019	3857	4255	+	1	399	132
KEH17371	Medtr0019s0020.1	3.24171	2.94669	2.71124	0.665056	0.645232	0.239108	1.62395	1.71473	1.77465	0.884357	0.873928	0.669189	-	ABC transporter-like||P-loop containing nucleoside triphosphate hydrolase||ABC transporter type 1, transmembrane domain superfamily||ABC transporter, conserved site||ABC transporter type 1, transmembrane domain||AAA+ ATPase domain	protein_coding	mRNA	scaffold0019	5906	10318	-	6	3396	1131
KEH17370	Medtr0019s0020.2	0.609847	1.00481	0.929306	0.094904	0.317854	0.203563	0.174385	0.194338	0.046907	0.210232	0.06318	0.165673	-	ABC transporter-like||P-loop containing nucleoside triphosphate hydrolase||ABC transporter type 1, transmembrane domain superfamily||ABC transporter, conserved site||ABC transporter type 1, transmembrane domain||AAA+ ATPase domain	protein_coding	mRNA	scaffold0019	4580	10318	-	11	4233	1410
KEH17367	Medtr0019s0020.3	0.733608	0.64093	1.01365	0.215996	0.2653	0.122389	0.640875	0.616841	0.511384	0.25317	0.353041	0.158104	-	ABC transporter-like||P-loop containing nucleoside triphosphate hydrolase||ABC transporter type 1, transmembrane domain superfamily||ABC transporter, conserved site||ABC transporter type 1, transmembrane domain||AAA+ ATPase domain	protein_coding	mRNA	scaffold0019	4362	10318	-	11	4278	1425
KEH17369	Medtr0019s0020.4	1.07188	0.90164	0.721879	0.408301	0.576489	0.914485	0.532882	0.73073	0.821196	0.7499	0.494351	0.833269	-	ABC transporter-like||P-loop containing nucleoside triphosphate hydrolase||ABC transporter type 1, transmembrane domain superfamily||ABC transporter, conserved site||ABC transporter type 1, transmembrane domain||AAA+ ATPase domain	protein_coding	mRNA	scaffold0019	6384	10318	-	5	3123	1040
KEH17368	Medtr0019s0020.5	0	0.674049	0.54206	0.164211	0	0.490909	0.132011	0.113023	0.155748	0.154352	0.215415	0.145195	-	ABC transporter-like||P-loop containing nucleoside triphosphate hydrolase||ABC transporter type 1, transmembrane domain superfamily||ABC transporter, conserved site||ABC transporter type 1, transmembrane domain||AAA+ ATPase domain	protein_coding	mRNA	scaffold0019	5257	10318	-	8	3876	1291
KEH17372	Medtr0019s0040.1	0	0	0	0	0	0	0	0	0	0	0	0.0609194	-	--	protein_coding	mRNA	scaffold0019	15988	16275	-	1	288	95
KEH17373	Medtr0019s0060.1	0	0	0	0	0	0	0	0	0	0	0	0	-	--	protein_coding	mRNA	scaffold0019	25691	26005	-	1	315	104
KEH17374	Medtr0019s0070.1	10.2846	14.4863	12.742	22.2626	14.5558	22.5683	3.48847	4.65308	3.93978	2.40313	2.32501	2.07439	-	P-loop containing nucleoside triphosphate hydrolase||Domain of unknown function DUF4005||IQ motif, EF-hand binding site	protein_coding	mRNA	scaffold0019	39050	46674	-	4	1985	456
KEH17375	Medtr0019s0080.1	0	0.147719	0.114087	0	0	0	0	0	0	0	0	0	-	--	protein_coding	mRNA	scaffold0019	48954	49664	+	3	540	179
KEH17376	Medtr0019s0090.1	0	1.50312	0	1.16145	1.35254	0.993659	0	0	0	0.0558253	0	0	-	--	protein_coding	mRNA	scaffold0019	53432	54081	-	3	318	105
KEH17377	Medtr0019s0100.1	3.56229	3.32579	1.70614	2.79151	2.74705	2.5805	0.065211	0.0207454	0.0295074	0.0109443	0.00467043	0.0107453	-	Winged helix DNA-binding domain superfamily||Toll/interleukin-1 receptor homology (TIR) domain superfamily||NB-ARC||P-loop containing nucleoside triphosphate hydrolase||Leucine-rich repeat domain superfamily||Toll/interleukin-1 receptor homology (TIR) domain	protein_coding	mRNA	scaffold0019	54816	58637	-	5	3291	1096
KEH17378	Medtr0019s0110.1	0	0	0	0	0.246268	0.217108	0.282457	0.0582824	0.110727	0.0609872	0.157085	0.120587	-	--	protein_coding	mRNA	scaffold0019	60597	60933	+	2	291	96
KEH17379	Medtr0019s0120.1	0.294672	0.255388	0	0.208265	0.177139	0.293992	2.60779	2.52366	3.87427	3.32248	0.0400234	0.819958	-	Putative S-adenosyl-L-methionine-dependent methyltransferase||S-adenosyl-L-methionine-dependent methyltransferase	protein_coding	mRNA	scaffold0019	63190	71258	-	6	2371	636
KEH17380	Medtr0019s0120.2	0	0.21035	0	0	0.152045	0	0.488131	0.386722	0.610749	0.628563	1.44711	1.40476	-	Putative S-adenosyl-L-methionine-dependent methyltransferase||S-adenosyl-L-methionine-dependent methyltransferase	protein_coding	mRNA	scaffold0019	63196	71254	-	4	2776	534
KEH17381	Medtr0019s0130.1	2.8037	1.73103	1.33692	4.68145	3.63445	3.8907	0.774157	0.491508	0.700338	0.12858	0.77276	0.444909	-	--	protein_coding	mRNA	scaffold0019	71679	72436	-	3	276	91
KEH17382	Medtr0019s0150.1	0	0	0	0	0	0.0322459	0	0	0	0	0	0	-	--	protein_coding	mRNA	scaffold0019	75009	79244	-	2	1965	654
KEH17383	Medtr0019s0160.1	0.11421	0.117524	0.181532	0.181619	0	0.0932286	1.84361	1.92709	1.85435	1.70226	1.95617	2.38195	-	RNA polymerase subunit, RPB6/omega||Archaeal RpoK/eukaryotic RPB6 RNA polymerase subunit||DNA-directed RNA polymerase, 14-18kDa subunit, conserved site||RNA polymerase, subunit omega/K/RPB6||RPB6/omega subunit-like superfamily||DNA-directed RNA polymerase, subunit RPB6	protein_coding	mRNA	scaffold0019	103555	106633	+	6	679	144
KEH17384	Medtr0019s0170.1	0	0	0.107621	0.0538366	0.0626941	0.0552707	0.0862885	0.0148374	0.0281886	0.0621038	0.119971	0.0920961	-	--	protein_coding	mRNA	scaffold0019	108638	111470	-	4	1146	381
KEH17385	Medtr0019s0180.1	0	0.505334	0.243596	0.474705	0	0	0	0	0	0	0	0	-	--	protein_coding	mRNA	scaffold0019	112091	113102	+	3	645	137
KEH17386	Medtr0019s0190.1	0	0.284399	0.109824	0.219753	0.127954	0.451213	0.293514	0.211974	0.143827	0.0950619	0.0544114	0.156634	-	--	protein_coding	mRNA	scaffold0019	118638	120380	+	5	561	186
KEH17387	Medtr0019s0210.1	0.0932324	0.239844	0.148189	0.407717	0.25898	0.418577	0.613878	0.623125	0.578967	0.368031	0.499312	0.422706	-	Pentatricopeptide repeat||Tetratricopeptide-like helical domain superfamily	protein_coding	mRNA	scaffold0019	125664	127328	-	1	1665	554
KEH17388	Medtr0019s0270.1	0	0	0	0	0	0	0	0	0	0	0	0	-	Methyl-CpG DNA binding||DNA-binding domain superfamily	protein_coding	mRNA	scaffold0019	163199	163784	-	2	504	167
KEH17389	Medtr0019s0290.1	0	0	0	0	0	0	0	0	0	0	0	0	-	FHY3/FAR1 family	protein_coding	mRNA	scaffold0019	169483	170068	+	2	483	160
KEH17390	Medtr0019s0310.1	0	0.610046	0.282691	0.188551	0	0.096787	0.0503679	0	0.0246811	0	0	0	-	DNA-binding domain superfamily||Methyl-CpG DNA binding||Zinc finger, CW-type	protein_coding	mRNA	scaffold0019	175463	176904	-	2	654	174
KEH17391	Medtr0019s0320.1	0.162321	0	0	0	0	0	0	0	0	0	0	0	-	--	protein_coding	mRNA	scaffold0019	178948	179259	+	2	264	87
KEH17392	Medtr0019s0330.1	0	0	0	0.191772	0	0	0	0	0	0	0	0	-	Methyl-CpG DNA binding||DNA-binding domain superfamily	protein_coding	mRNA	scaffold0019	180929	181249	-	1	321	106
KEH17393	Medtr0019s0340.1	0	0	0	0	0	0	0	0	0	0	0	0	-	--	protein_coding	mRNA	scaffold0019	182021	182251	+	1	231	76
KEH17358	Medtr0020s0020.1	2.30342	1.98589	2.47378	3.36596	2.3922	3.9638	5.0974	5.31358	4.93731	3.27615	2.16935	2.4274	-	Heat shock factor (HSF)-type, DNA-binding||Winged helix DNA-binding domain superfamily||Winged helix-like DNA-binding domain superfamily||Heat shock transcription factor family	protein_coding	mRNA	scaffold0020	8585	11218	+	2	2494	341
KEH17359	Medtr0020s0050.1	0	0	0.209579	0	0	0	0	0.0866814	0	0	0.0519172	0	-	--	protein_coding	mRNA	scaffold0020	106407	107607	+	2	588	195
KEH17360	Medtr0020s0100.1	0	0	0	0	0	0	0	0	0	0	0	0	-	JmjC domain	protein_coding	mRNA	scaffold0020	134188	138552	-	12	2166	721
KEH17362	Medtr0020s0120.1	0.0649896	0	0	0	0	0	1.07669	1.13931	0.709754	1.16238	0.575759	0.869236	-	PEBP-like superfamily||Phosphatidylethanolamine-binding protein||Phosphatidylethanolamine-binding protein, eukaryotic||Phosphatidylethanolamine-binding, conserved site	protein_coding	mRNA	scaffold0020	150836	153326	+	4	1173	165
KEH17361	Medtr0020s0120.2	0	0.0680715	0	0	0	0	0	0	0.117528	0	0	0	-	PEBP-like superfamily||Phosphatidylethanolamine-binding protein||Phosphatidylethanolamine-binding protein, eukaryotic||Phosphatidylethanolamine-binding, conserved site	protein_coding	mRNA	scaffold0020	150836	153326	+	4	1194	172
KEH17363	Medtr0020s0130.1	3.93964	2.89093	2.79733	4.75005	3.67773	4.37574	14.7876	15.1715	15.4671	7.21216	6.40829	6.9764	-	Ankyrin repeat-containing domain superfamily||Zinc finger, RING-type, conserved site||Zinc finger, RING-type||Ankyrin repeat||Ankyrin repeat-containing domain||Zinc finger, RING/FYVE/PHD-type	protein_coding	mRNA	scaffold0020	156351	163583	-	10	2923	513
KEH17364	Medtr0020s0150.1	0.221848	0	0	0	0.187164	0	0	0	0	0	0	0	-	--	protein_coding	mRNA	scaffold0020	169272	170370	-	2	309	102
KEH17365	Medtr0020s0170.1	0	0	0	0	0	0	0	0	0	0	0	0	-	--	protein_coding	mRNA	scaffold0020	173917	174099	-	1	183	60
KEH17345	Medtr0021s0120.1	0.205622	2.51989	7.76864	1.06553	0.397646	0.773235	3.05838	0.727932	0.324539	0.215872	0.831135	0.402785	-	--	protein_coding	mRNA	scaffold0021	44557	46286	-	4	783	200
KEH17346	Medtr0021s0130.1	58.5281	82.9273	71.6432	69.6915	67.7379	75.2875	125.503	185.65	116.397	265.954	314.732	250.803	-	--	protein_coding	mRNA	scaffold0021	47724	48161	+	1	438	145
KEH17347	Medtr0021s0140.1	45.7981	68.4759	124.696	65.4872	49.319	69.1266	94.8096	120.012	89.3371	135.687	170.988	132.899	-	--	protein_coding	mRNA	scaffold0021	48356	49678	-	1	1323	139
KEH17348	Medtr0021s0160.1	0.653831	0.982211	0.599078	0.199711	0.372474	0	0.907012	0.220225	0.261672	0.13824	0.138486	0.0683435	-	--	protein_coding	mRNA	scaffold0021	60782	62658	+	6	1545	514
KEH17349	Medtr0021s0190.1	2.95455	2.67303	0.343226	3.02041	1.56326	0.344541	0.0896494	0.184983	0.175719	0.0980027	0.249287	0.382733	-	--	protein_coding	mRNA	scaffold0021	87889	88991	-	2	183	60
KEH17350	Medtr0021s0200.1	0	0	0	0	0	0	0	0	0	0	0	0	-	--	protein_coding	mRNA	scaffold0021	89264	89698	+	1	435	144
KEH17351	Medtr0021s0240.1	0.911889	0.469174	0.483138	0.241685	0.140724	0.124062	0.581054	0.432955	0.411272	0.209099	0.0897629	0.310081	-	Transcriptional coactivator p15 (PC4)||ssDNA-binding transcriptional regulator	protein_coding	mRNA	scaffold0021	103791	105424	-	4	510	169
KEH17352	Medtr0021s0250.1	0.433869	0.446458	0.813812	0.172488	0.803465	0.354165	0.598998	0.142613	0.496725	0.696413	0.683335	0.737669	-	--	protein_coding	mRNA	scaffold0021	106429	107850	+	2	357	118
KEH17353	Medtr0021s0270.1	0	0	0.0870535	0	0	0	0	0	0	0	0	0	-	--	protein_coding	mRNA	scaffold0021	109980	110687	+	1	708	235
KEH17354	Medtr0021s0280.1	0	0	0.132448	0	0	0	0	0	0	0	0	0	-	ABC transporter type 1, transmembrane domain superfamily	protein_coding	mRNA	scaffold0021	111911	115582	+	5	465	154
KEH17355	Medtr0021s0360.1	0	0.0373963	0.0433231	0	0	0	2.68621	2.3254	2.25812	1.40833	1.33078	1.36347	-	P-type ATPase, A domain superfamily||HAD-like superfamily||HAD superfamily||P-type ATPase, transmembrane domain superfamily||P-type ATPase, C-terminal||P-type ATPase, cytoplasmic domain N||P-type ATPase, phosphorylation site||P-type ATPase, subfamily IV||P-type ATPase, N-terminal||P-type ATPase	protein_coding	mRNA	scaffold0021	150075	156472	+	11	4273	1190
KEH17356	Medtr0021s0370.1	0.580872	0.657499	0.646292	0.184744	0.268923	0.331913	1.54221	1.28561	1.63233	0.745896	0.766196	0.81642	-	TauD/TfdA-like domain	protein_coding	mRNA	scaffold0021	158580	161378	+	3	1336	321
KEH17357	Medtr0021s0380.1	0	0	0	0	0	0	0.148163	0.101907	0	0.106636	0	0	-	--	protein_coding	mRNA	scaffold0021	161627	162058	-	2	333	110
KEH17332	Medtr0022s0020.1	0	0	0	0.443186	0	0.151664	0	0	0	0	0	0	-	--	protein_coding	mRNA	scaffold0022	1926	3416	+	2	417	138
KEH17333	Medtr0022s0200.1	0.191287	0	0.76011	9.88618	12.7525	12.0233	0.406293	0.251504	0.19909	0.219314	0.112977	0.173455	-	--	protein_coding	mRNA	scaffold0022	62325	65754	-	3	405	134
KEH17334	Medtr0022s0280.1	3.91622	4.08661	4.20824	5.30669	3.42186	4.00724	3.22178	2.82835	3.15745	2.46634	3.12742	3.52614	-	--	protein_coding	mRNA	scaffold0022	83610	89796	+	4	1407	363
KEH17335	Medtr0022s0290.1	3.92989	4.2267	4.47315	2.90567	6.70768	6.95425	0.315046	0.207457	0.253338	0.353324	0.283186	0.283792	-	Cytochrome P450 superfamily||Cytochrome P450, E-class, group I||Cytochrome P450, conserved site||Cytochrome P450	protein_coding	mRNA	scaffold0022	90566	93099	-	2	2041	518
KEH17336	Medtr0022s0300.1	6.83189	9.87515	9.05971	10.4339	11.4349	12.0594	6.31356	7.40688	7.38935	8.13261	8.44681	11.0891	-	Protein phosphatase inhibitor 2 (IPP-2)	protein_coding	mRNA	scaffold0022	95842	100371	-	4	2251	181
KEH17337	Medtr0022s0330.1	0	0	0	0	0	0	0	0	0	0	0	0	-	--	protein_coding	mRNA	scaffold0022	111401	111784	+	1	384	127
KEH17338	Medtr0022s0360.1	4.05431	4.17195	5.08374	4.87128	4.00428	4.26559	3.82726	4.16577	4.89485	3.16086	2.51871	2.96152	-	RNA recognition motif domain||Nucleotide-binding alpha-beta plait domain superfamily||RNA-binding domain superfamily	protein_coding	mRNA	scaffold0022	121507	124438	+	4	1445	157
KEH17339	Medtr0022s0370.1	0	0	0	0	0	0	0	0	0	0	0	0	-	DNA helicase Pif1-like||P-loop containing nucleoside triphosphate hydrolase	protein_coding	mRNA	scaffold0022	125862	127061	-	3	501	166
KEH17341	Medtr0022s0430.1	4.673	1.9911	7.11945	2.62747	3.1667	3.64878	10.8872	7.59588	9.48387	3.44054	3.11176	3.24268	-	Protein NLP, PB1 domain||RWP-RK domain||PB1 domain	protein_coding	mRNA	scaffold0022	139289	145581	-	4	4898	742
KEH17340	Medtr0022s0430.2	2.09311	3.13608	3.18723	1.77139	1.19531	2.11619	3.33034	3.95688	4.71186	2.13475	1.07827	1.9966	-	Protein NLP, PB1 domain||RWP-RK domain||PB1 domain	protein_coding	mRNA	scaffold0022	139289	145615	-	5	3651	857
KEH17342	Medtr0022s0450.1	0	0	0	0	0	0	0	0	0	0	0	0	-	CheY-like superfamily||Signal transduction response regulator, receiver domain	protein_coding	mRNA	scaffold0022	159689	160495	+	4	303	100
KEH17343	Medtr0022s0460.1	0	0	0.264897	0	0	0	0	0	0	0	0.0328103	0	-	--	protein_coding	mRNA	scaffold0022	162492	164715	-	4	465	154
KEH17344	Medtr0022s0480.1	0	0	0	0	0	0	0.0854689	0.0881785	0	0	0	0	-	Toll/interleukin-1 receptor homology (TIR) domain||Toll/interleukin-1 receptor homology (TIR) domain superfamily	protein_coding	mRNA	scaffold0022	167427	167618	+	1	192	63
KEH17324	Medtr0023s0130.1	0	0.0726509	0.11222	0	0	0	0	0	0	0.0161893	0	0	-	--	protein_coding	mRNA	scaffold0023	64605	65321	+	3	549	182
KEH17325	Medtr0023s0160.1	0	0.0726509	0.11222	0	0	0	0	0	0	0.0161893	0	0	-	--	protein_coding	mRNA	scaffold0023	73783	74499	+	3	549	182
KEH17326	Medtr0023s0210.1	3.06967	1.26349	0.975825	2.68481	1.13692	2.75632	0	0	0	0	0	0.0695878	-	Homeobox-like domain superfamily||Myb domain||SANT/Myb domain	protein_coding	mRNA	scaffold0023	88870	90207	+	2	252	83
KEH17327	Medtr0023s0240.1	0	0.176026	0	0.136015	0.158392	0	0	0	0	0	0	0	-	--	protein_coding	mRNA	scaffold0023	103027	106555	-	4	453	150
KEH17328	Medtr0023s0260.1	2.77366	3.3048	1.74025	1.85716	3.24407	2.62162	0	0	0	0	0	0	-	Myb domain	protein_coding	mRNA	scaffold0023	113572	114735	+	2	531	176
KEH17329	Medtr0023s0280.1	0	0.268174	0	0	0	0	0	0	0	0	0	0	-	--	protein_coding	mRNA	scaffold0023	120556	120887	+	2	297	98
KEH17330	Medtr0023s0340.1	0	0	0	0	0	0	0	0	0	0	0	0	-	--	protein_coding	mRNA	scaffold0023	144631	144879	+	1	249	82
KEH17331	Medtr0023s0370.1	0	0.174871	0	0	0	0	0.0360952	0	0.0353745	0	0	0	-	--	protein_coding	mRNA	scaffold0023	155830	157882	+	4	456	151
KEH17296	Medtr0024s0010.1	3.96575	2.38048	2.75774	1.97076	1.989	1.48372	2.10581	1.41217	3.16444	1.97028	1.30124	1.42344	-	--	protein_coding	mRNA	scaffold0024	17	485	-	1	469	90
KEH17297	Medtr0024s0020.1	1.78344	2.30818	1.68038	1.63733	1.59095	1.66593	3.35455	2.90087	2.91251	4.62914	5.19065	4.79739	-	Probable zinc-ribbon domain, plant	protein_coding	mRNA	scaffold0024	1740	7470	-	5	4223	914
KEH17298	Medtr0024s0040.1	0	0	0	0	0.0581327	0.0512494	0	0	0	0	0	0	-	Peptidase family A1 domain||Pepsin-like domain, plant||Xylanase inhibitor, C-terminal||Xylanase inhibitor, N-terminal||Aspartic peptidase domain superfamily||Aspartic peptidase A1 family	protein_coding	mRNA	scaffold0024	14597	15832	-	1	1236	411
KEH17299	Medtr0024s0060.1	0.661829	1.00514	0.720886	0.505808	1.60061	1.09398	0.936094	0.99384	0.96658	0.784228	0.486115	0.96335	-	Cytochrome c oxidase biogenesis protein Cmc1-like	protein_coding	mRNA	scaffold0024	17445	22194	-	4	435	144
KEH17300	Medtr0024s0070.1	3.08407	3.46206	3.11947	2.45219	0.77881	2.28864	4.10898	4.17781	3.91022	3.60023	3.69821	3.3686	-	Regulator of chromosome condensation, RCC1||Regulator of chromosome condensation 1/beta-lactamase-inhibitor protein II	protein_coding	mRNA	scaffold0024	22998	31553	+	11	1724	398
KEH17301	Medtr0024s0080.1	1.25262	1.28897	1.04527	0.647385	0.173976	0.357878	0.0665141	0.0274491	0.0912604	0.100531	0.0863123	0.113585	-	Protein of unknown function DUF247, plant	protein_coding	mRNA	scaffold0024	34619	35857	-	1	1239	412
KEH17302	Medtr0024s0090.1	0	0	0.269524	0	0	0	0.504229	0.148633	0.494161	0.233296	0.534135	0.230642	-	--	protein_coding	mRNA	scaffold0024	40113	40802	-	2	228	75
KEH17303	Medtr0024s0100.1	0.40875	0	0.324847	0	0.756949	0.33366	0.173637	0.179142	0.17017	0.187455	0.0804716	0.55597	-	--	protein_coding	mRNA	scaffold0024	44560	45021	+	3	189	62
KEH17304	Medtr0024s0110.1	43.3313	49.9011	41.0412	52.3443	59.942	64.3155	95.9474	110.694	91.7843	70.2219	97.0726	85.1593	-	Cytochrome c oxidase subunit I||Cytochrome c oxidase-like, subunit I superfamily||Cytochrome c oxidase-like, subunit I domain	protein_coding	mRNA	scaffold0024	50593	51538	+	3	531	176
KEH17305	Medtr0024s0120.1	30.3793	30.4863	31.8324	24.7359	33.3538	22.9076	57.967	67.0281	56.8979	55.7058	68.8131	66.9481	-	--	protein_coding	mRNA	scaffold0024	51856	52699	-	2	237	78
KEH17306	Medtr0024s0130.1	0	0.315353	0.243358	0	0	0	0	0	0	0	0.0601586	0	-	--	protein_coding	mRNA	scaffold0024	54307	54561	-	1	255	84
KEH17307	Medtr0024s0140.1	0.169385	0.479172	0.262976	0.255238	0.311895	0.277944	0.221936	0.437152	0.277647	0.203894	0.331163	0.196622	-	--	protein_coding	mRNA	scaffold0024	55796	56491	+	1	696	231
KEH17308	Medtr0024s0150.1	0.557139	0.228227	0.351186	0.528855	0.409161	0.450892	0.0941223	0.315339	0.20794	0.10159	0.239892	0.150813	-	Cytochrome c-type biogenesis protein CcmF, C-terminal	protein_coding	mRNA	scaffold0024	57338	58039	+	1	702	233
KEH17309	Medtr0024s0160.1	0.534375	0	0.141562	0	0.329863	0	0	0.234199	0.111235	0.0408447	0.17534	0.0807601	-	Regulator of chromosome condensation, RCC1||Regulator of chromosome condensation 1/beta-lactamase-inhibitor protein II	protein_coding	mRNA	scaffold0024	64863	66167	+	5	435	144
KEH17310	Medtr0024s0170.1	0.231276	0.571168	0.0367605	0.735564	0.0428291	0.0755157	0	0	0	0	0	0	-	O-acyltransferase WSD1, C-terminal||O-acyltransferase, WSD1, N-terminal	protein_coding	mRNA	scaffold0024	68387	73633	-	5	1678	482
KEH17311	Medtr0024s0180.1	0.206549	0	0.820757	0.328461	0.19125	0.168605	0.087742	0.0905237	0.0859901	0.18945	0.284647	0.140471	-	--	protein_coding	mRNA	scaffold0024	74252	74626	+	1	375	124
KEH17312	Medtr0024s0190.1	0	0	0	0	0	0	0.0134657	0.0277852	0.0131968	0	0	0	-	O-acyltransferase, WSD1, N-terminal||O-acyltransferase WSD1, C-terminal	protein_coding	mRNA	scaffold0024	76711	79850	-	4	1224	407
KEH17313	Medtr0024s0220.1	1.55325	2.39748	3.08605	5.55755	3.59551	1.26791	5.60847	4.76517	3.71821	5.69865	7.7977	7.92257	-	Ribosomal protein L30e, conserved site||50S ribosomal protein L30e-like||Ribosomal protein L7Ae/L30e/S12e/Gadd45||Ribosomal protein L30e	protein_coding	mRNA	scaffold0024	96431	99896	+	5	728	112
KEH17314	Medtr0024s0220.2	0	0	0	0	0.595306	0.332243	0.3597	0.59792	0.136286	0.298711	0.123204	0.68059	-	Ribosomal protein L30e, conserved site||50S ribosomal protein L30e-like||Ribosomal protein L7Ae/L30e/S12e/Gadd45||Ribosomal protein L30e	protein_coding	mRNA	scaffold0024	96431	99543	+	4	465	109
KEH17315	Medtr0024s0240.1	0	0.157315	0.121498	0	0	0	0	0.167504	0.0636462	0	0.0300977	0.0346569	-	C-terminally encoded peptide	protein_coding	mRNA	scaffold0024	103346	103852	-	1	507	168
KEH17316	Medtr0024s0250.1	0	0	0	0	0	0	0	0	0	0	0	0	-	--	protein_coding	mRNA	scaffold0024	105598	105903	+	2	156	51
KEH17318	Medtr0024s0260.1	47.9556	38.9331	70.658	42.7021	45.3946	53.873	0.229711	0.252336	0.762348	0.57521	0.325192	0.214542	-	Peptidase S54, rhomboid domain||Rhomboid-like superfamily	protein_coding	mRNA	scaffold0024	113404	116979	+	5	2275	356
KEH17317	Medtr0024s0260.2	15.9541	10.6233	15.9022	3.60799	7.49628	5.10974	0.316213	0.160106	0.2301	0	0.0448652	0	-	Peptidase S54, rhomboid domain||Rhomboid-like superfamily	protein_coding	mRNA	scaffold0024	113389	116979	+	6	2158	421
KEH17319	Medtr0024s0300.1	0	0	0	0	0	0	0	0	0	0	0.0888931	0	-	--	protein_coding	mRNA	scaffold0024	128420	129967	-	2	171	56
KEH17320	Medtr0024s0310.1	0	0	0	0	0	0	0.0828919	0.0855199	0	0.0894888	0	0	-	--	protein_coding	mRNA	scaffold0024	140584	142074	-	2	198	65
KEH17321	Medtr0024s0320.1	0.157531	0	0	0	0	0	0.100378	0.172601	0	0.0361222	0.0310134	0	-	Peptidase S10, serine carboxypeptidase||Alpha/Beta hydrolase fold	protein_coding	mRNA	scaffold0024	144254	145204	-	3	492	163
KEH17322	Medtr0024s0330.1	0.565143	0.367289	0.661886	0.709505	0.798695	0.582724	3.48105	3.5523	3.61587	3.02147	3.44324	3.56025	-	Zinc-finger domain of monoamine-oxidase A repressor R1||DDT domain||WHIM1 domain	protein_coding	mRNA	scaffold0024	150614	158393	+	15	2610	735
KEH17323	Medtr0024s0340.1	0	0	0	0.287212	0	0	0	0	0	0	0	0	-	--	protein_coding	mRNA	scaffold0024	160759	161258	-	2	429	142
KEH17291	Medtr0025s0030.1	0	0	0	0	0	0	0	0	0	0	0	0	-	Viral movement protein	protein_coding	mRNA	scaffold0025	10122	10442	+	1	321	106
KEH17292	Medtr0025s0050.1	0	0	0	0	0	0	0	0	0	0	0	0	-	P-loop containing nucleoside triphosphate hydrolase||DNA helicase Pif1-like	protein_coding	mRNA	scaffold0025	16243	17325	-	3	600	199
KEH17294	Medtr0025s0060.1	4.08583e-07	3.77876e-08	0.000214564	0.441207	0.00673663	1.37181	1.44202	3.0499	3.11455	2.65389	2.18679	2.5569	-	Peptidase S8A, tripeptidyl peptidase II||Tripeptidyl-peptidase II domain||Peptidase S8/S53 domain||Peptidase S8, subtilisin, Ser-active site||Peptidase S8/S53 domain superfamily||Peptidase S8, subtilisin-related	protein_coding	mRNA	scaffold0025	23137	56611	+	34	12142	1324
KEH17293	Medtr0025s0060.2	15.3711	15.995	15.7245	13.4375	14.1719	12.7209	37.6556	38.7714	35.2035	31.8492	33.8929	31.6387	-	Peptidase S8A, tripeptidyl peptidase II||Tripeptidyl-peptidase II domain||Peptidase S8/S53 domain||Peptidase S8, subtilisin, Ser-active site||Peptidase S8/S53 domain superfamily||Peptidase S8, subtilisin-related	protein_coding	mRNA	scaffold0025	23137	56611	+	34	12175	1335
KEH17295	Medtr0025s0110.1	0	0.151547	0	0	0.0454552	0.120219	0.0625619	0.0753029	0.132844	0.236393	0.260948	0.122416	-	Cytochrome P450||Cytochrome P450, conserved site||Cytochrome P450 superfamily||Cytochrome P450, E-class, group I	protein_coding	mRNA	scaffold0025	63351	67418	-	4	1581	526
KEH17284	Medtr0026s0010.1	3.53012	6.05424	9.35165	3.74246	2.17909	5.76322	0.499863	0.257855	0.244941	1.88876	0.231661	0.800259	-	Phloem protein 2-like	protein_coding	mRNA	scaffold0026	2153	6297	-	3	1006	167
KEH17285	Medtr0026s0160.1	1.00108	0.813256	0.879335	0.879758	0.683	0.688146	1.76817	1.81268	1.73287	1.13567	1.70115	1.85135	-	Diacylglycerol kinase, catalytic domain||Diacylglycerol kinase, accessory domain||Inorganic polyphosphate/ATP-NAD kinase, N-terminal||Diacylglycerol kinase||Diacylglycerol kinase, plant||NAD kinase/diacylglycerol kinase-like domain superfamily	protein_coding	mRNA	scaffold0026	75099	88350	-	12	1473	490
KEH17286	Medtr0026s0190.1	0.652627	0.335781	0.777995	0.778369	0.604287	0.799102	1.73272	1.1441	1.56227	1.34684	1.41333	1.18358	-	--	protein_coding	mRNA	scaffold0026	93451	94663	-	2	237	78
KEH17287	Medtr0026s0200.1	6.06853	5.8643	6.62443	3.17921	2.29886	3.49337	3.41793	3.3049	3.80348	2.82911	2.84065	2.92239	-	Pentatricopeptide repeat||Tetratricopeptide-like helical domain superfamily	protein_coding	mRNA	scaffold0026	95081	98739	+	5	2337	778
KEH17288	Medtr0026s0210.1	0	0	0.169075	0	0	0	0.047573	0.0544462	0.0458177	0	0	0.0475545	-	Globin||Leghaemoglobin||Globin/Protoglobin||Globin-like superfamily||Leghaemoglobin, iron-binding site	protein_coding	mRNA	scaffold0026	100050	103446	+	8	1121	349
KEH17289	Medtr0026s0220.1	0	0	0	0	0	0	0	0	0	0	0	0	-	--	protein_coding	mRNA	scaffold0026	105680	106393	-	3	171	56
KEH17290	Medtr0026s0230.1	0	0	0	0	0	0	0	0	0	0	0	0	-	--	protein_coding	mRNA	scaffold0026	112151	112378	-	1	228	75
KEH17270	Medtr0027s0010.1	0	0.279427	0.431615	0	0	0	0.115353	0	0	0	0.267301	0.0615584	-	--	protein_coding	mRNA	scaffold0027	2894	3438	-	4	285	94
KEH17271	Medtr0027s0030.1	0	0	0	0	0	0	0	0	0	0	0	0	-	--	protein_coding	mRNA	scaffold0027	10327	12302	+	2	300	99
KEH17272	Medtr0027s0040.1	0	0	0	0	0	0	0	0	0	0	0	0	-	--	protein_coding	mRNA	scaffold0027	13638	16333	-	2	222	73
KEH17273	Medtr0027s0090.1	0.366717	0.545072	0.388589	1.06913	2.64098	1.06435	4.26667	2.79474	3.51143	7.4279	7.15547	6.48437	-	--	protein_coding	mRNA	scaffold0027	31589	34299	+	5	1905	390
KEH17274	Medtr0027s0100.1	0	0	0.169563	0	0	0	0	0	0	0.0489238	0	0	-	--	protein_coding	mRNA	scaffold0027	36516	36878	+	1	363	120
KEH17275	Medtr0027s0120.1	0	0.441525	0.341	0.341164	1.98647	0.700502	0.273406	0.188049	0.267947	0	0.084473	0.194538	-	--	protein_coding	mRNA	scaffold0027	38602	39214	-	2	180	59
KEH17276	Medtr0027s0130.1	0	0	0	0	0	0	0	0	0	0	0	0	-	--	protein_coding	mRNA	scaffold0027	44018	44200	+	1	183	60
KEH17277	Medtr0027s0140.1	4.84663	4.82494	2.61933	3.28849	4.06329	1.30354	8.63486	10.211	6.20612	5.73541	5.39083	6.26938	-	--	protein_coding	mRNA	scaffold0027	46730	46897	+	1	168	55
KEH17278	Medtr0027s0180.1	1.79993	2.44279	2.62711	4.12953	6.40196	3.24525	4.42452	3.64127	3.24877	7.24264	5.79657	7.09811	-	--	protein_coding	mRNA	scaffold0027	58501	61787	+	5	1430	457
KEH17279	Medtr0027s0200.1	2.54322	3.10526	2.79434	11.1484	12.7636	5.55365	7.19756	6.56132	6.42704	12.1663	7.59102	10.1378	-	--	protein_coding	mRNA	scaffold0027	65646	67731	+	4	777	235
KEH17280	Medtr0027s0220.1	0	0.134313	0	0	0	0	1.05349	0.371832	1.3585	1.97537	1.85017	1.65701	-	Ctr copper transporter	protein_coding	mRNA	scaffold0027	119940	120533	-	1	594	149
KEH17281	Medtr0027s0230.1	8.25257	9.62934	9.77931	4.15967	4.77581	3.90959	4.00649	1.55007	2.66879	2.73713	4.22132	2.35522	-	HSP20-like chaperone||Alpha crystallin/Hsp20 domain	protein_coding	mRNA	scaffold0027	122632	123684	-	1	1053	167
KEH17282	Medtr0027s0250.1	3.70479	1.94917	0	1.50611	4.10709	1.54623	7.29983	7.94057	4.33726	3.04044	4.53409	5.5823	-	Ribosomal protein L20, C-terminal||Ribosomal protein L20	protein_coding	mRNA	scaffold0027	145246	147582	+	2	997	121
KEH17283	Medtr0027s0260.1	0.172968	0.0889933	0.0687315	0	0.0800781	0	0.0183691	0	0	0	0.0170263	0	-	Glycoside hydrolase, chitinase active site||Glycoside hydrolase superfamily||Glycoside hydrolase family 18, catalytic domain	protein_coding	mRNA	scaffold0027	148270	149166	+	1	897	298
KEH17259	Medtr0028s0020.1	0	0	0	0	0	0	0	0	0	0	0	0	-	--	protein_coding	mRNA	scaffold0028	1790	2576	+	2	153	50
KEH17260	Medtr0028s0030.1	0	0	0.471152	0	0.274466	0	0	0	0	0	0	0	-	--	protein_coding	mRNA	scaffold0028	3999	4499	-	2	261	86
KEH17262	Medtr0028s0090.1	2.80525	2.82772	3.30821	2.60225	2.98147	3.2131	8.02858	8.72326	9.27529	5.13611	5.32601	6.00642	-	Chloroquine-resistance transporter-like	protein_coding	mRNA	scaffold0028	25558	37826	+	9	2397	345
KEH17261	Medtr0028s0090.2	1.74417	2.35241	1.04664	4.20041e-09	0.701727	0	2.03461	1.24515	0.279819	0.389612	0.514673	0.328907	-	Chloroquine-resistance transporter-like	protein_coding	mRNA	scaffold0028	25558	37867	+	10	1755	432
KEH17263	Medtr0028s0170.1	0	0	0	0.0351855	0.0409744	0	0.00939914	0	0.0736918	0.0507358	0.0261361	0.0300952	-	Serine/threonine-protein kinase, active site||EF-hand domain pair||Protein kinase, ATP binding site||Protein kinase domain||EF-hand domain||EF-Hand 1, calcium-binding site||Protein kinase-like domain superfamily	protein_coding	mRNA	scaffold0028	72630	76559	-	8	1754	534
KEH17264	Medtr0028s0180.1	0.188501	0.387942	1.04866	0.14988	0	0.307745	0.0800752	0	0.156953	0	0.0371107	0	-	--	protein_coding	mRNA	scaffold0028	78217	79430	+	2	411	136
KEH17265	Medtr0028s0210.1	0	0.408777	0.157854	0	0	0	0	0.0435254	0.0413456	0	0.0782077	0	-	--	protein_coding	mRNA	scaffold0028	87546	87935	+	1	390	129
KEH17266	Medtr0028s0230.1	0.145164	0.746878	0.92293	0.115422	0	0.592481	0.0308327	0.0318102	0.0302171	0	0.0857361	0	-	--	protein_coding	mRNA	scaffold0028	92057	94090	+	4	534	177
KEH17267	Medtr0028s0240.1	0	0	0.165628	0	0	0	0	0	0	0	0	0	-	--	protein_coding	mRNA	scaffold0028	95874	98321	-	2	2403	800
KEH17268	Medtr0028s0290.1	0	0	0.0662953	0	0	0	0.017718	0.0182798	0.0347285	0	0	0	-	--	protein_coding	mRNA	scaffold0028	108711	110342	+	4	930	309
KEH17269	Medtr0028s0320.1	0	0.308556	0	0.238419	0	0	0.264578	0.835285	0.124835	0.173533	1.02344	0.766962	-	--	protein_coding	mRNA	scaffold0028	120202	120793	+	2	258	85
KEH17246	Medtr0029s0020.1	0	0	0.195581	0	0	0	0	0.0355044	0	0	0	0	-	--	protein_coding	mRNA	scaffold0029	2074	3510	-	1	1437	478
KEH17247	Medtr0029s0040.1	0	0	0	0	0	0.188117	0.636325	0.555498	0.575649	0.105687	0.136109	0	-	--	protein_coding	mRNA	scaffold0029	14246	14630	-	2	336	111
KEH17248	Medtr0029s0050.1	0	0	0	0	0	0	0	0	0	0	0	0	-	GDSL lipase/esterase-like, plant||SGNH hydrolase superfamily||GDSL lipase/esterase	protein_coding	mRNA	scaffold0029	18031	19785	-	5	1080	359
KEH17249	Medtr0029s0060.1	0	0	0.130672	0	0	0	0	0	0	0	0.0107901	0.0124246	-	--	protein_coding	mRNA	scaffold0029	22890	24305	+	1	1416	471
KEH17250	Medtr0029s0090.1	0	0	0	0.296878	0	0	0.144993	0.404213	0	0	0.411856	0.192412	-	--	protein_coding	mRNA	scaffold0029	40960	41166	+	1	207	68
KEH17251	Medtr0029s0100.1	0	0.110892	0	0	0	0	0	0	0	0	0	0	-	GDSL lipase/esterase||GDSL lipase/esterase-like, plant||SGNH hydrolase superfamily	protein_coding	mRNA	scaffold0029	43043	44796	-	5	1080	359
KEH17252	Medtr0029s0120.1	0	0	0.902996	0.711828	0	0	0.515484	0.106365	0.101038	0	0	0	-	--	protein_coding	mRNA	scaffold0029	49311	49754	+	2	159	52
KEH17253	Medtr0029s0130.1	0	0	0	0	0	0	0	0	0	0	0	0	-	--	protein_coding	mRNA	scaffold0029	52084	52353	+	1	270	89
KEH17254	Medtr0029s0140.1	0	0.0667078	0	0	0	0	0	0	0.0134943	0	0	0	-	--	protein_coding	mRNA	scaffold0029	52690	55021	-	3	1197	398
KEH17255	Medtr0029s0160.1	0	0	0	0	0	0	0	0	0	0	0	0	-	--	protein_coding	mRNA	scaffold0029	60268	60585	-	1	318	105
KEH17256	Medtr0029s0180.1	0	0	0	0	0	0	0	0	0	0	0	0	-	--	protein_coding	mRNA	scaffold0029	68203	68574	-	1	372	123
KEH17257	Medtr0029s0220.1	0	0	0.636298	0	0	0	0	0	0	0	0	0	-	--	protein_coding	mRNA	scaffold0029	86850	87236	-	1	387	128
KEH17258	Medtr0029s0230.1	0	0	0	0	0	0	0	0	0	0	0	0	-	--	protein_coding	mRNA	scaffold0029	89058	89592	+	2	231	76
KEH17215	Medtr0030s0030.1	0	0	0	0	0	0	0	0	0	0	0	0	-	--	protein_coding	mRNA	scaffold0030	11986	12147	-	1	162	53
KEH17216	Medtr0030s0040.1	0	0	0	0	0	0	0	0	0	0	0	0	-	--	protein_coding	mRNA	scaffold0030	14850	16909	+	2	258	85
KEH17217	Medtr0030s0050.1	0	0	0	0	0	0	0	0	0	0	0	0	-	--	protein_coding	mRNA	scaffold0030	23642	24098	-	2	249	82
KEH17218	Medtr0030s0060.1	0	0	0	0	0	0	0	0	0	0	0	0	-	--	protein_coding	mRNA	scaffold0030	24984	26288	-	4	477	158
KEH17219	Medtr0030s0070.1	0	0	0	0	0	0	0	0	0	0	0	0	-	--	protein_coding	mRNA	scaffold0030	29233	29385	+	1	153	50
KEH17220	Medtr0030s0080.1	0	0	0	0	0	0	0	0	0	0	0	0	-	--	protein_coding	mRNA	scaffold0030	31209	31433	-	1	225	74
KEH17221	Medtr0030s0090.1	0	0	0	0	0	0	0	0	0	0	0	0	-	--	protein_coding	mRNA	scaffold0030	36195	37218	+	2	390	129
KEH17222	Medtr0030s0110.1	0	0	0	0	0	0	0	0	0	0	0	0	-	--	protein_coding	mRNA	scaffold0030	42750	43244	+	2	294	97
KEH17223	Medtr0030s0120.1	0	0	0	0	0	0	0	0	0	0	0	0	-	--	protein_coding	mRNA	scaffold0030	45987	46462	+	2	267	88
KEH17224	Medtr0030s0130.1	0	0	0	0	0	0	0	0	0	0	0	0	-	DNA helicase Pif1-like	protein_coding	mRNA	scaffold0030	50043	51092	-	2	345	114
KEH17225	Medtr0030s0140.1	0	0	0	0	0	0	0	0	0	0	0	0	-	--	protein_coding	mRNA	scaffold0030	53018	53841	-	2	510	169
KEH17226	Medtr0030s0150.1	0	0	0	0	0	0	0	0	0	0	0	0	-	--	protein_coding	mRNA	scaffold0030	56463	57832	-	3	345	114
KEH17227	Medtr0030s0160.1	0	0	0	0	0	0	0	0	0	0	0	0	-	Nucleic acid-binding, OB-fold	protein_coding	mRNA	scaffold0030	58173	58676	-	2	411	136
KEH17228	Medtr0030s0170.1	0	0	0	0	0	0	0	0	0	0	0	0	-	--	protein_coding	mRNA	scaffold0030	62889	63077	+	1	189	62
KEH17229	Medtr0030s0190.1	0	0	0	0	0	0	0	0	0	0	0	0	-	--	protein_coding	mRNA	scaffold0030	70386	70774	+	2	336	111
KEH17230	Medtr0030s0200.1	0	0	0	0	0	0	0	0	0	0	0	0	-	--	protein_coding	mRNA	scaffold0030	74876	75483	-	2	336	111
KEH17231	Medtr0030s0260.1	0	0	0	0	0	0	0	0	0	0	0	0	-	--	protein_coding	mRNA	scaffold0030	85762	85989	+	1	228	75
KEH17232	Medtr0030s0270.1	0	0	0	0	0	0	0	0	0	0	0	0	-	--	protein_coding	mRNA	scaffold0030	87646	88769	-	3	165	54
KEH17233	Medtr0030s0280.1	0	0	0	0	0	0	0	0	0	0	0	0	-	--	protein_coding	mRNA	scaffold0030	90319	90981	-	2	264	87
KEH17234	Medtr0030s0290.1	0	0	0	0	0	0	0	0	0	0	0	0	-	--	protein_coding	mRNA	scaffold0030	91879	92217	-	1	339	112
KEH17235	Medtr0030s0310.1	0	0	0	0	0	0	0	0	0	0	0	0	-	--	protein_coding	mRNA	scaffold0030	95824	97716	+	5	1170	389
KEH17236	Medtr0030s0320.1	0	0	0	0	0	0	0	0	0	0	0	0	-	--	protein_coding	mRNA	scaffold0030	99424	99771	-	2	168	55
KEH17237	Medtr0030s0330.1	0	0	0	0	0	0	0	0	0	0	0	0	-	--	protein_coding	mRNA	scaffold0030	101070	104182	+	8	1329	442
KEH17238	Medtr0030s0340.1	0	0	0	0	0	0	0	0	0	0	0	0	-	--	protein_coding	mRNA	scaffold0030	104335	104598	-	1	264	87
KEH17239	Medtr0030s0360.1	0	0	0	0	0	0	0	0	0	0	0	0	-	--	protein_coding	mRNA	scaffold0030	109049	109486	+	2	336	111
KEH17240	Medtr0030s0370.1	0	0	0	0	0	0	0	0	0	0	0	0	-	--	protein_coding	mRNA	scaffold0030	111966	112616	-	2	447	148
KEH17241	Medtr0030s0380.1	0	0	0	0	0	0	0	0	0	0	0	0	-	--	protein_coding	mRNA	scaffold0030	115113	115614	-	2	177	58
KEH17242	Medtr0030s0390.1	0	0	0	0	0	0	0	0	0	0	0	0	-	--	protein_coding	mRNA	scaffold0030	118801	119078	+	2	225	74
KEH17243	Medtr0030s0400.1	0	0	0	0	0	0	0	0	0	0	0	0	-	--	protein_coding	mRNA	scaffold0030	121218	121643	-	1	426	141
KEH17244	Medtr0030s0420.1	0	0	0	0	0	0	0	0	0	0	0	0	-	--	protein_coding	mRNA	scaffold0030	131670	132058	-	2	174	57
KEH17245	Medtr0030s0430.1	0	0	0	0	0	0	0	0	0	0	0	0	-	--	protein_coding	mRNA	scaffold0030	135015	135369	+	2	171	56
KEH17209	Medtr0031s0030.1	0	0.132311	0	0	0	0	0	0	0	0	0	0	-	--	protein_coding	mRNA	scaffold0031	21650	22252	+	1	603	200
KEH17210	Medtr0031s0050.1	0	0	0.232909	0	0	0	0	0	0	0	0	0	-	--	protein_coding	mRNA	scaffold0031	28068	28331	-	1	264	87
KEH17211	Medtr0031s0060.1	1.19897	1.31336	0.86065	0.0307523	0.107435	0.221	0.221802	0.483093	0.257628	0.203979	0.258888	0.15782	-	Amino acid/polyamine transporter I	protein_coding	mRNA	scaffold0031	39044	44205	-	6	2007	668
KEH17212	Medtr0031s0120.1	0	0.0682459	0.210831	0	0	0	0	0	0	0	0	0	-	--	protein_coding	mRNA	scaffold0031	74939	76153	-	2	1170	389
KEH17213	Medtr0031s0130.1	0.29832	0.20465	0.158056	0	0	0.0811722	0.106723	0.0435812	0.0620978	0.0228019	0.019577	0	-	--	protein_coding	mRNA	scaffold0031	91248	92622	-	6	780	259
KEH17214	Medtr0031s0140.1	0	0	0.414234	0	0	0	0	0	0	0	0	0	-	--	protein_coding	mRNA	scaffold0031	96002	96507	-	2	297	98
KEH17196	Medtr0032s0020.1	0	0	0.105087	0	0	0	0	0	0	0	0	0	-	Nucleic acid-binding, OB-fold||P-loop containing nucleoside triphosphate hydrolase||DNA helicase Pif1-like||Domain of unknown function DUF223	protein_coding	mRNA	scaffold0032	18195	20915	+	6	1761	586
KEH17197	Medtr0032s0030.1	0.36772	0.151356	0.584478	0.0584759	0	0.0600336	0.171828	0.338435	0.214324	0.101183	0.130309	0.0833603	-	--	protein_coding	mRNA	scaffold0032	22499	23553	+	1	1055	326
KEH17198	Medtr0032s0040.1	0.271706	0.605777	0.791755	1.1522	1.09018	0.998063	25.8253	21.9305	22.6891	34.5159	28.2969	32.3267	-	Isopenicillin N synthase-like||Oxoglutarate/iron-dependent dioxygenase||Non-haem dioxygenase N-terminal domain	protein_coding	mRNA	scaffold0032	31910	39526	-	3	1714	375
KEH17199	Medtr0032s0050.1	0.441265	0	0	0.175428	0.102145	0.0900504	1.87449	1.7647	1.30891	0.784171	0.542955	0.700227	-	F-box domain||F-box-like domain superfamily	protein_coding	mRNA	scaffold0032	40832	41966	+	2	1080	78
KEH17200	Medtr0032s0060.1	0.275399	0	0.142966	0	0.1275	0	1.19046	1.54916	1.20755	0.584555	0.501727	0.646732	-	--	protein_coding	mRNA	scaffold0032	42293	44375	+	3	563	185
KEH17201	Medtr0032s0070.1	0	0.603139	0	0	0	0.239228	2.17865	1.79818	1.4031	0.873613	0.576966	0.19931	-	--	protein_coding	mRNA	scaffold0032	44792	45055	-	1	264	87
KEH17202	Medtr0032s0080.1	0.0868709	0.0893915	0.0690391	0.138145	0.0804364	0	0.904115	0.799525	1.04881	1.7131	1.11166	1.28006	-	--	protein_coding	mRNA	scaffold0032	45769	48647	-	3	1261	215
KEH17203	Medtr0032s0090.1	0	0	0.264518	0	0	0	0	0	0	0	0	0	-	Endonuclease/exonuclease/phosphatase superfamily	protein_coding	mRNA	scaffold0032	49836	50534	+	1	699	232
KEH17204	Medtr0032s0100.1	0	0	0	0	0	0	0	0	0	0	0	0	-	Endonuclease/exonuclease/phosphatase superfamily	protein_coding	mRNA	scaffold0032	52105	53406	+	2	564	187
KEH17205	Medtr0032s0120.1	0	0	0	0	0	0	0	0	0	0	0	0	-	--	protein_coding	mRNA	scaffold0032	63209	63424	-	1	216	71
KEH17206	Medtr0032s0170.1	0	0	0	0	0	0	0	0	0	0	0	0	-	Late nodulin	protein_coding	mRNA	scaffold0032	91639	92190	+	2	466	56
KEH17207	Medtr0032s0190.1	0	0	0	0	0	0	0	0	0	0	0	0	-	--	protein_coding	mRNA	scaffold0032	97353	97598	-	1	246	81
KEH17208	Medtr0032s0260.1	0	0	0.123442	0	0	0	0	0	0	0	0	0	-	--	protein_coding	mRNA	scaffold0032	124676	126544	+	5	999	332
KEH17189	Medtr0034s0060.1	1.03513	1.56347	1.3739	2.12367	2.76473	2.57495	1.25492	0.757594	0.442778	2.01629	2.1062	1.69648	-	RmlD-like substrate binding domain||NAD(P)-binding domain||dTDP-glucose 4,6-dehydratase||NAD(P)-binding domain superfamily	protein_coding	mRNA	scaffold0034	17359	21865	+	5	2397	798
KEH17190	Medtr0034s0100.1	0.174523	0.179586	0	0	0	0	0.25948	0.229462	0	0.0400186	0.206152	0.197817	-	--	protein_coding	mRNA	scaffold0034	34770	35810	-	3	444	147
KEH17191	Medtr0034s0110.1	0.867738	1.11614	1.17933	0.172488	0.602599	0	0.0921536	0.0475376	0.0458445	0	0.0854168	0.0983559	-	Aspartic peptidase domain superfamily	protein_coding	mRNA	scaffold0034	47126	47683	-	3	357	118
KEH17192	Medtr0034s0120.1	0	3.63254	11.6228	0	0	0	0.214227	0.331528	0.20995	0.346914	0.198566	0	-	--	protein_coding	mRNA	scaffold0034	51014	51489	-	2	153	50
KEH17193	Medtr0034s0130.1	0	0	0.172767	0	0	0	0	0	0	0	0	0	-	--	protein_coding	mRNA	scaffold0034	53391	54989	-	3	1428	475
KEH17194	Medtr0034s0170.1	7.43424	9.31897	7.85852	5.2224	5.88113	4.68396	1.06029	0.92526	0.758727	1.38196	0.85258	1.12081	-	Glycosyl transferase, family 20||HAD superfamily||HAD-like superfamily||Alpha,alpha-trehalose-phosphate synthase||Trehalose-phosphatase	protein_coding	mRNA	scaffold0034	84414	94476	-	17	3699	929
KEH17195	Medtr0034s0190.1	1.06679	1.09775	2.54344	2.54467	1.58044	1.21914	0.951663	0.841572	2.44269	1.07632	0.798084	0.677142	-	--	protein_coding	mRNA	scaffold0034	108770	109212	-	2	363	120
KEH17185	Medtr0035s0050.1	0	0	0.378656	0	0	0	0	0	0	0	0	0	-	--	protein_coding	mRNA	scaffold0035	21911	22072	+	1	162	53
KEH17186	Medtr0035s0070.1	0	0	0	0	0	0	0	0	0	0	0	0	-	--	protein_coding	mRNA	scaffold0035	36362	37104	+	3	438	145
KEH17187	Medtr0035s0100.1	0.494666	0	0.196563	0.196658	0	0.201896	0.0262667	0	0	0.0283571	0	0.0280346	-	--	protein_coding	mRNA	scaffold0035	48268	49305	+	3	627	208
KEH17188	Medtr0035s0150.1	2.64158	2.48177	1.5882	3.3971	2.71178	7.95959	1.90759	2.52181	2.87605	20.0284	15.2819	16.5726	-	GH3 family	protein_coding	mRNA	scaffold0035	76109	79269	+	3	2253	588
KEH17162	Medtr0036s0010.1	17.2208	12.1611	10.7341	12.8871	6.56571	6.06391	47.9804	42.5461	47.8658	41.1913	41.149	43.6315	-	--	protein_coding	mRNA	scaffold0036	61	289	-	1	229	76
KEH17163	Medtr0036s0020.1	0.669505	0.688931	0.266038	0	0.619915	0.546513	5.6881	4.1079	4.80803	3.91475	2.43843	3.79433	-	--	protein_coding	mRNA	scaffold0036	1056	1286	+	1	231	76
KEH17164	Medtr0036s0040.1	1.38559	1.7466	1.404	1.92798	1.31504	2.34693	1.56715	1.56369	1.51422	1.34237	1.55488	1.39778	-	N-acetyltransferase ESCO, zinc-finger||N-acetyltransferase Eco1/Protein CHROMOSOME TRANSMISSION FIDELITY 7||N-acetyltransferase ESCO, acetyl-transferase domain	protein_coding	mRNA	scaffold0036	5948	10392	-	5	3649	357
KEH17165	Medtr0036s0050.1	169.432	42.3114	134.845	56.391	63.7517	66.186	0.0204532	0.052754	0.0701568	0.0331214	0.113748	0.0982339	-	Aspartic peptidase A1 family||Aspartic peptidase, active site||Aspartic peptidase domain superfamily||Xylanase inhibitor, N-terminal||Pepsin-like domain, plant||Peptidase family A1 domain||Xylanase inhibitor, C-terminal	protein_coding	mRNA	scaffold0036	13446	15057	-	1	1612	436
KEH17166	Medtr0036s0070.1	35.1144	8.89337	28.1467	15.714	15.6691	15.2938	0	0	0	0	0	0	-	Aspartic peptidase domain superfamily||Aspartic peptidase A1 family||Aspartic peptidase, active site||Pepsin-like domain, plant||Xylanase inhibitor, C-terminal||Peptidase family A1 domain||Xylanase inhibitor, N-terminal	protein_coding	mRNA	scaffold0036	21748	23031	-	1	1284	427
KEH17167	Medtr0036s0090.1	0	0	0	0	0	0	0	0	0	0	0	0	-	--	protein_coding	mRNA	scaffold0036	29764	30184	+	2	342	113
KEH17168	Medtr0036s0110.1	0	0	0	0	0	0	0	0	0	0	0	0	-	Aspartic peptidase domain superfamily||Aspartic peptidase A1 family||Pepsin-like domain, plant||Xylanase inhibitor, C-terminal||Peptidase family A1 domain||Xylanase inhibitor, N-terminal	protein_coding	mRNA	scaffold0036	40588	42076	+	1	1489	443
KEH17169	Medtr0036s0130.1	0	0.698974	0	0	0	0	0	0	0	0	0	0	-	--	protein_coding	mRNA	scaffold0036	44789	47363	+	4	342	113
KEH17170	Medtr0036s0140.1	6.0297	4.63281	6.83658	2.9405	2.75432	1.9688	11.5605	10.5705	12.7354	10.7476	10.019	9.49542	-	Invertase/pectin methylesterase inhibitor domain superfamily||Pectinesterase inhibitor domain	protein_coding	mRNA	scaffold0036	50720	51684	-	1	965	229
KEH17171	Medtr0036s0150.1	3.39508	2.6202	2.36091	1.68717	3.14361	1.03927	3.51543	2.9759	3.18022	6.51997	4.76234	5.96477	-	NAC domain||NAC domain superfamily	protein_coding	mRNA	scaffold0036	55826	60708	-	4	2193	539
KEH17172	Medtr0036s0160.1	0	0	0	0	0	0	0	0	0	0	0	0	-	--	protein_coding	mRNA	scaffold0036	67634	68332	+	1	699	232
KEH17173	Medtr0036s0210.1	1.92038	2.20859	2.2444	2.60475	1.51665	1.89034	3.671	2.84672	4.04447	3.00474	4.12541	3.0858	-	Microtubule-associated protein RP/EB||Calponin homology domain||EB1, C-terminal domain superfamily||CH domain superfamily||EB1, C-terminal	protein_coding	mRNA	scaffold0036	80265	85368	+	8	1374	274
KEH17174	Medtr0036s0220.1	0.471953	0.971295	0.333401	0.250171	0.113334	0.149871	0	0	0	0.024049	0	0	-	UDP-glucuronosyl/UDP-glucosyltransferase||UDP-glycosyltransferase family, conserved site	protein_coding	mRNA	scaffold0036	88831	91757	+	2	1480	479
KEH17175	Medtr0036s0240.1	3.35092	5.67931	4.38626	4.07491	2.7377	3.21804	3.5168	3.49872	3.56968	4.06788	4.4239	4.82593	-	Short transmembrane mitochondrial protein 1	protein_coding	mRNA	scaffold0036	95601	96367	+	3	393	130
KEH17176	Medtr0036s0250.1	4.66297	6.12193	5.49482	3.96329	4.61535	2.62507	4.81545	5.49664	4.9536	3.32982	4.316	4.7386	-	Alpha crystallin/Hsp20 domain||HSP20-like chaperone||Small heat shock protein HSP20	protein_coding	mRNA	scaffold0036	98198	98772	+	2	482	96
KEH17177	Medtr0036s0260.1	3.72935	2.50938	2.95896	2.64721	2.34025	1.74471	3.52191	3.97299	3.50706	2.90356	3.52731	3.512	-	SANT/Myb domain||Myb domain, plants||Homeobox-like domain superfamily	protein_coding	mRNA	scaffold0036	99356	100739	+	4	621	206
KEH17178	Medtr0036s0270.1	0.901555	0.331327	0.767673	1.22887	1.19254	1.1039	1.05319	0.917247	1.08579	1.09271	0.963524	1.28466	-	--	protein_coding	mRNA	scaffold0036	100920	102281	-	3	1205	378
KEH17179	Medtr0036s0280.1	1.66552	1.26952	1.12755	1.32428	1.65639	2.26592	1.23159	1.28416	1.05292	1.52764	1.16585	1.70603	-	--	protein_coding	mRNA	scaffold0036	102327	103749	+	2	1258	352
KEH17180	Medtr0036s0310.1	0	0	0	0	0	0	0.0770817	0	0	0	0	0	-	--	protein_coding	mRNA	scaffold0036	107843	108363	-	2	213	70
KEH17181	Medtr0036s0320.1	0	0	0	0	0	0	0	0	0	0	0	0	-	--	protein_coding	mRNA	scaffold0036	112531	117901	-	7	2810	191
KEH17183	Medtr0036s0320.2	1.5201e-09	7.81213e-07	2.7816	4.60122	4.76329	0.0288481	2.25797	2.95119	2.44515	1.46536	0.0407557	0.923436	-	--	protein_coding	mRNA	scaffold0036	112531	117951	-	6	2985	163
KEH17182	Medtr0036s0320.3	4.8524	2.95791	5.01403	7.43916	7.00753	9.9165	3.48936	2.50426	2.7643	5.87651	5.02134	4.28835	-	--	protein_coding	mRNA	scaffold0036	112544	117951	-	6	2993	170
KEH17184	Medtr0036s0320.4	4.36189	3.91908	1.77214	1.61592	2.5204	2.87532	2.90489	2.99445	3.21821	2.07052	2.11664	2.31188	-	--	protein_coding	mRNA	scaffold0036	113598	115762	-	5	534	177
KEH17155	Medtr0037s0010.1	0.223168	0	0.285817	0	0	0.0647553	0	0	0.0655116	0	0	0.0375623	-	--	protein_coding	mRNA	scaffold0037	1339	2795	+	2	978	93
KEH17156	Medtr0037s0020.1	0	0	0	0	0	0	0	0	0	0	0	0	-	--	protein_coding	mRNA	scaffold0037	10130	12184	-	3	834	277
KEH17157	Medtr0037s0030.1	0	0.237492	0.550261	0.0917542	0	0	0	0	0.024021	0	0.0454372	0	-	--	protein_coding	mRNA	scaffold0037	23550	24583	+	2	672	223
KEH17158	Medtr0037s0060.1	0.266424	0	0	0.105919	0.370035	0.32622	0.370787	0.525441	0.388209	0.25964	0.458951	0.377481	-	DNA glycosylase||HhH-GPD domain	protein_coding	mRNA	scaffold0037	29197	32923	-	3	1506	282
KEH17159	Medtr0037s0160.1	0	0	0.241097	0	0	0	0	0	0	0	0	0	-	--	protein_coding	mRNA	scaffold0037	77778	78136	+	2	255	84
KEH17161	Medtr0037s0250.1	0.686536	1.81165	0.381524	0	0	0	0.355465	0.453783	0.389476	0.20172	0.215413	0.386732	-	HhH-GPD domain||DNA glycosylase	protein_coding	mRNA	scaffold0037	103043	106871	+	3	843	280
KEH17160	Medtr0037s0250.2	0.393982	0.262397	0.753384	1.68278	1.70403	0.600905	1.04393	1.00286	1.21993	0.68345	0.74804	0.319272	-	HhH-GPD domain||DNA glycosylase	protein_coding	mRNA	scaffold0037	102540	105043	+	3	759	252
KEH17147	Medtr0038s0010.1	0	0.134672	0.371601	0.0862439	0	0	0	0.0171811	0	0.0662481	0.0886443	0.0564869	-	--	protein_coding	mRNA	scaffold0038	4889	6319	+	1	1431	476
KEH17148	Medtr0038s0030.1	0	0	0	0	0	0	0	0	0	0	0	0	-	--	protein_coding	mRNA	scaffold0038	13691	14353	+	2	219	72
KEH17149	Medtr0038s0040.1	0.0373078	0	0.000131424	0.0588738	0.0684153	0	0	0.0789336	0	0.0119599	0.144453	0	-	NB-ARC||Toll/interleukin-1 receptor homology (TIR) domain superfamily||P-loop containing nucleoside triphosphate hydrolase||Toll/interleukin-1 receptor homology (TIR) domain||AAA+ ATPase domain	protein_coding	mRNA	scaffold0038	27280	29041	+	3	1488	495
KEH17150	Medtr0038s0050.1	0.0112614	0	0	0	0	0	0	0	0	0	0	0	-	--	protein_coding	mRNA	scaffold0038	29420	29770	-	2	240	79
KEH17151	Medtr0038s0060.1	0.422324	0.462537	0.57148	0	0.120414	0.221937	1.59448	2.94131	0.955158	0.769726	0.845227	0.816115	-	Toll/interleukin-1 receptor homology (TIR) domain superfamily||NB-ARC||P-loop containing nucleoside triphosphate hydrolase||Leucine-rich repeat domain superfamily||AAA+ ATPase domain||Toll/interleukin-1 receptor homology (TIR) domain	protein_coding	mRNA	scaffold0038	34557	40141	+	5	2906	919
KEH17152	Medtr0038s0070.1	0	0	0	0	0	0	0.0622167	0.170497	0.0836629	0.0411276	0.122831	0.104364	-	P-loop containing nucleoside triphosphate hydrolase||NB-ARC	protein_coding	mRNA	scaffold0038	40511	40942	+	1	432	143
KEH17153	Medtr0038s0080.1	0	0	1.0586e-07	1.85585e-05	1.12515	0.742867	0	0	0	0	0	0	-	Winged helix DNA-binding domain superfamily||P-loop containing nucleoside triphosphate hydrolase||Leucine-rich repeat domain superfamily||NB-ARC||Toll/interleukin-1 receptor homology (TIR) domain superfamily||AAA+ ATPase domain||Toll/interleukin-1 receptor homology (TIR) domain	protein_coding	mRNA	scaffold0038	42798	47150	+	5	3315	1104
KEH17154	Medtr0038s0110.1	0	0	0	0.321531	0	0.191527	0	0	0	0	0	0	-	Toll/interleukin-1 receptor homology (TIR) domain||Toll/interleukin-1 receptor homology (TIR) domain superfamily	protein_coding	mRNA	scaffold0038	116628	116957	+	1	330	109
KEH17141	Medtr0039s0040.1	0	0.698974	0.359889	0	0	0.184826	0.0961836	0	0.0471316	0	0	0.0513286	-	--	protein_coding	mRNA	scaffold0039	6064	6531	+	2	342	113
KEH17142	Medtr0039s0050.1	0	0	0	0	0	0	0	0	0	0	0	0	-	--	protein_coding	mRNA	scaffold0039	7069	7947	+	3	612	203
KEH17143	Medtr0039s0060.1	0	0	0	0	0	0	0	0	0	0	0	0	-	--	protein_coding	mRNA	scaffold0039	10124	11029	-	2	372	123
KEH17144	Medtr0039s0080.1	0.228756	0.0392322	0.1212	0.0303145	0.035302	0	0.372505	0.442797	0.277769	0.201075	0.157625	0.138287	-	Multi antimicrobial extrusion protein	protein_coding	mRNA	scaffold0039	23309	25344	+	1	2036	527
KEH17145	Medtr0039s0090.1	0	0	0.464766	0	0	0	0.0280191	0.0982823	0.155687	0.235857	0.368424	0.268447	-	--	protein_coding	mRNA	scaffold0039	39540	41117	-	3	663	220
KEH17146	Medtr0039s0180.1	0	0	0	0	0	0	0	0	0	0	0	0	-	--	protein_coding	mRNA	scaffold0039	85453	87189	+	4	369	122
KEH17135	Medtr0040s0030.1	0	0	0	0	0	0	0	0	0	0	0	0	-	Late nodulin	protein_coding	mRNA	scaffold0040	7462	7737	+	2	174	57
KEH17136	Medtr0040s0040.1	0	0	0	0	0	0	0	0	0	0	0	0	-	--	protein_coding	mRNA	scaffold0040	8691	9011	+	2	291	96
KEH17137	Medtr0040s0060.1	0	0	0	0	0	0	0	0	0	0	0	0	-	--	protein_coding	mRNA	scaffold0040	24014	24286	+	2	222	73
KEH17138	Medtr0040s0110.1	1.50711	2.13133	1.89572	1.97155	0.868438	1.17054	1.1255	1.00852	0.988419	0.750077	0.91719	0.994076	-	Tetratricopeptide-like helical domain superfamily||Sel1-like repeat	protein_coding	mRNA	scaffold0040	50323	54380	+	8	735	244
KEH17139	Medtr0040s0140.1	0	0.0538881	0.041619	0.0832779	0	0.170992	1.71295	1.42299	1.87497	1.40497	1.3506	0.878504	-	Expansin/Lol pI||Expansin||Expansin/pollen allergen, DPBB domain||Expansin, cellulose-binding-like domain superfamily||RlpA-like protein, double-psi beta-barrel domain||Expansin, cellulose-binding-like domain||RlpA-like domain superfamily	protein_coding	mRNA	scaffold0040	56287	58582	+	3	1482	256
KEH17140	Medtr0040s0150.1	0	0	0.505909	0	0	0	0	0	0	0	0	0	-	--	protein_coding	mRNA	scaffold0040	59934	60176	+	1	243	80
KEH17126	Medtr0041s0030.1	0.646361	3.89521	1.52648	2.22304	0.924881	1.28309	1.02851	0.536034	2.06178	1.12631	0.300454	1.02213	-	NRAMP family||Ethylene-insensitive protein 2	protein_coding	mRNA	scaffold0041	13660	21631	+	6	5655	1309
KEH17127	Medtr0041s0050.1	0	0	0	0	0	0	0	0	0	0	0	0	-	--	protein_coding	mRNA	scaffold0041	35779	35934	+	1	156	51
KEH17128	Medtr0041s0060.1	0	0	0	0	0	0	0	0	0	0	0	0	-	Leucine-rich repeat domain superfamily	protein_coding	mRNA	scaffold0041	39089	39361	-	2	171	56
KEH17129	Medtr0041s0080.1	0	0	0	0	0	0.10874	0	0	0	0	0	0	-	--	protein_coding	mRNA	scaffold0041	51885	52737	+	2	582	193
KEH17130	Medtr0041s0100.1	0	0	0	0	0	0	0	0	0	0	0	0.605872	-	Cytokinin riboside 5'-monophosphate phosphoribohydrolase LOG||LOG family	protein_coding	mRNA	scaffold0041	76506	79946	+	7	663	220
KEH17131	Medtr0041s0110.1	0	0	0.0158421	0.0158497	0.0184574	0	0.0127019	0	0.0165977	0.00914182	0.0549421	0.0316324	-	DNA-binding pseudobarrel domain superfamily||B3 DNA binding domain||Auxin response factor	protein_coding	mRNA	scaffold0041	87328	89966	+	3	1947	648
KEH17132	Medtr0041s0120.1	0	0	0	0	0	0	0	0	0	0	0	0	-	Auxin response factor||B3 DNA binding domain||DNA-binding pseudobarrel domain superfamily	protein_coding	mRNA	scaffold0041	95461	97568	+	3	1254	417
KEH17133	Medtr0041s0130.1	6.63688	1.86368	6.25412	5.05143	4.77545	6.05987	4.57015	2.19571	3.11742	4.77523	3.42292	5.70164	-	CDC48, N-terminal subdomain||CDC48 domain 2-like superfamily||Aspartate decarboxylase-like domain superfamily	protein_coding	mRNA	scaffold0041	108464	109631	+	4	435	144
KEH17134	Medtr0041s0140.1	2.23636	0.677469	1.92868	0.980377	3.37721	3.59458	7.39903	6.74145	9.62963	11.264	7.05788	5.40253	-	Heavy metal-associated domain, HMA||Heavy metal-associated domain superfamily	protein_coding	mRNA	scaffold0041	110723	112074	+	5	757	252
KEH17116	Medtr0042s0030.1	0	0.134313	0.103733	0	0	0	0	0.0858073	0	0.0299299	0.0256968	0	-	--	protein_coding	mRNA	scaffold0042	8007	9680	+	4	594	197
KEH17117	Medtr0042s0040.1	0.717769	0.443157	1.11172	0.68485	0.664604	0.117182	0.0304907	0.0314574	0.029882	0.131669	0.169571	0.0325429	-	Terpene synthase, N-terminal domain superfamily||Isoprenoid synthase domain superfamily	protein_coding	mRNA	scaffold0042	11175	13144	-	5	540	179
KEH17118	Medtr0042s0070.1	0	0	0	0	0	0	0.0627205	0	0	0	0	0	-	Nse4/EID family	protein_coding	mRNA	scaffold0042	31629	32235	-	2	525	174
KEH17119	Medtr0042s0100.1	0	0	0	0	0.114507	0	0	0	0	0	0	0	-	Aspartic peptidase domain superfamily	protein_coding	mRNA	scaffold0042	41333	42154	+	3	627	208
KEH17120	Medtr0042s0120.1	0	0.258906	0.148995	0	0	0	0.0281291	0.0133688	0	0	0.110155	0.0138301	-	--	protein_coding	mRNA	scaffold0042	54269	55719	-	2	1272	423
KEH17121	Medtr0042s0130.1	0	0	0.119846	0	0	0	0.0800752	0.0165228	0	0	0	0	-	Endonuclease/exonuclease/phosphatase superfamily	protein_coding	mRNA	scaffold0042	58377	59619	-	2	1029	342
KEH17122	Medtr0042s0170.1	0	0	0.102526	0	0	0	0	0	0	0	0	0	-	Nucleic acid-binding, OB-fold	protein_coding	mRNA	scaffold0042	77181	79334	+	9	1203	400
KEH17123	Medtr0042s0190.1	14.72	12.2388	12.5407	4.72844	3.92534	6.1521	5.65421	6.85563	5.96885	3.36183	2.70089	2.53608	-	Chloramphenicol acetyltransferase-like domain superfamily||Transferase	protein_coding	mRNA	scaffold0042	83869	84762	-	1	894	297
KEH17124	Medtr0042s0190.2	0	0	0	0	0	0	0.104861	0.379631	0	0	0	0	-	Chloramphenicol acetyltransferase-like domain superfamily||Transferase	protein_coding	mRNA	scaffold0042	83869	88004	-	1	4136	232
KEH17125	Medtr0042s0230.1	0	0.170397	0	0	0.153326	0	1.19584	1.16117	1.58559	1.70868	1.66262	0.63816	-	Transferase||Chloramphenicol acetyltransferase-like domain superfamily	protein_coding	mRNA	scaffold0042	91423	92076	-	2	468	155
KEH17107	Medtr0043s0030.1	0	0	0	0	0	0	0	0	0	0	0	0	-	--	protein_coding	mRNA	scaffold0043	20600	28883	-	7	1038	345
KEH17108	Medtr0043s0040.1	0	0	0.0808924	0	0	0	0	0.0223047	0.0211876	0	0	0	-	--	protein_coding	mRNA	scaffold0043	29044	31201	+	2	762	253
KEH17109	Medtr0043s0050.1	0	0.237492	0.550261	0	0	0.0941983	0	0.177012	0.048042	0.370454	0.499809	0.523201	-	--	protein_coding	mRNA	scaffold0043	34114	34785	+	1	672	223
KEH17110	Medtr0043s0060.1	0	0	0	0	0	0	0	0	0	0	0	0	-	--	protein_coding	mRNA	scaffold0043	35726	43741	-	7	969	322
KEH17112	Medtr0043s0080.1	0	0	0	0	0.0137633	0	0	0.166304	0.0786503	0	0	0	-	--	protein_coding	mRNA	scaffold0043	50461	55118	-	11	2395	516
KEH17113	Medtr0043s0080.2	0.181235	0.361311	0.317952	0.288075	0.121422	0.311492	0.360227	0.384782	0	0	0.433567	0.315962	-	--	protein_coding	mRNA	scaffold0043	50461	55119	-	11	2426	526
KEH17111	Medtr0043s0080.3	7.24715e-08	1.48242e-07	3.46544e-07	1.01298e-07	2.24514e-08	1.22967e-07	0.0979684	0.10397	0.372394	0.48101	0.442486	4.70242e-09	-	--	protein_coding	mRNA	scaffold0043	52325	52751	-	2	306	101
KEH17114	Medtr0043s0110.1	0	0	0.0531619	0	0	0	0.724608	0.81139	0.552635	0.989348	0.973365	0.608072	-	P-loop containing nucleoside triphosphate hydrolase||NB-ARC	protein_coding	mRNA	scaffold0043	73081	75514	-	2	2321	772
KEH17115	Medtr0043s0140.1	0	0.0850622	0.0656955	0	0	0	0.0526732	0.0181144	0.00860359	0.00947752	0	0	-	--	protein_coding	mRNA	scaffold0043	94054	95975	-	2	1878	625
KEH17094	Medtr0044s0040.1	0	0	0.319797	0	0	0	0	0	0	0	0	0	-	--	protein_coding	mRNA	scaffold0044	6915	7106	-	1	192	63
KEH17095	Medtr0044s0050.1	0	0	0	0	0	0	0	0	0	0	0	0.0440143	-	--	protein_coding	mRNA	scaffold0044	8991	10685	-	5	399	132
KEH17096	Medtr0044s0090.1	0	0.357833	0	0.18433	0	0	0	0	0	0	0	0	-	Endonuclease/exonuclease/phosphatase superfamily	protein_coding	mRNA	scaffold0044	28970	29733	+	2	669	222
KEH17097	Medtr0044s0120.1	0	0.187157	0.144545	0	0	0	0	0	0.0757196	0	0	0.0412312	-	Zinc finger C2H2 superfamily||Zinc finger C2H2-type	protein_coding	mRNA	scaffold0044	35069	37347	-	2	426	141
KEH17098	Medtr0044s0130.1	0	0	0.36441	0.352861	0	0	0.0942599	0.0972483	0.277134	0	0.0873692	0	-	--	protein_coding	mRNA	scaffold0044	38717	40994	-	3	174	57
KEH17099	Medtr0044s0150.1	0.29507	0.621779	1.00285	0	0	0.069022	0.919724	0.454234	0.664862	0.804439	1.51856	1.03226	-	--	protein_coding	mRNA	scaffold0044	44406	44801	+	2	306	101
KEH17100	Medtr0044s0160.1	2.39813	2.46771	1.46605	0.880056	1.87889	1.35525	1.01872	0.606358	0.844786	0.634499	0.363174	0.585463	-	Zinc finger, RING/FYVE/PHD-type	protein_coding	mRNA	scaffold0044	44825	50682	+	3	420	139
KEH17101	Medtr0044s0180.1	5.38848	5.51549	4.44101	3.17367	3.32624	3.30476	4.82632	4.96059	4.96141	3.6741	3.69892	3.18635	-	--	protein_coding	mRNA	scaffold0044	50900	58032	-	7	2723	798
KEH17102	Medtr0044s0190.1	0	0	0	0	0	0	0	0	0	0	0	0	-	--	protein_coding	mRNA	scaffold0044	59854	60036	+	1	183	60
KEH17103	Medtr0044s0250.1	0	0	0	0	0	0	0	0	0	0	0	0	-	--	protein_coding	mRNA	scaffold0044	70407	70643	+	1	237	78
KEH17104	Medtr0044s0290.1	0	0	0	0	0	0	0	0	0	0	0	0	-	--	protein_coding	mRNA	scaffold0044	85602	86078	-	3	237	78
KEH17105	Medtr0044s0300.1	0	0	0	0	0	0	0	0.0144224	0	0	0	0	-	F-box associated interaction domain||F-box-like domain superfamily||Galactose oxidase/kelch, beta-propeller||F-box domain	protein_coding	mRNA	scaffold0044	88246	89424	+	1	1179	392
KEH17106	Medtr0044s0310.1	0	0	0	0	0	0	0	0	0	0	0	0	-	--	protein_coding	mRNA	scaffold0044	91489	91642	-	1	154	50
KEH17083	Medtr0045s0010.1	0	0	0	0	0	0	0	0	0	0	0	0	-	--	protein_coding	mRNA	scaffold0045	171	2053	+	2	375	124
KEH17084	Medtr0045s0060.1	0	0	0	0	0	0	0	0	0	0	0	0	-	Cytochrome P450, E-class, group I||Cytochrome P450 superfamily||Cytochrome P450||Cytochrome P450, conserved site	protein_coding	mRNA	scaffold0045	22594	28397	+	9	1913	477
KEH17085	Medtr0045s0060.2	0	0.0989672	0.0764346	0	0.0445264	0	0.0102139	0	0.01001	0.0110268	0	0	-	Cytochrome P450, E-class, group I||Cytochrome P450 superfamily||Cytochrome P450||Cytochrome P450, conserved site	protein_coding	mRNA	scaffold0045	24217	28397	+	8	1614	395
KEH17087	Medtr0045s0070.1	0	0	0	0	0	0	0	0.0628437	0.0939759	0	0	0.07186	-	Cytochrome P450||Cytochrome P450, conserved site||Cytochrome P450, E-class, group I||Cytochrome P450 superfamily	protein_coding	mRNA	scaffold0045	30625	35370	+	7	1483	448
KEH17086	Medtr0045s0070.2	0	0	0.0831818	0	0.048457	0	0.0667834	0.0299928	0.119275	0.0240004	0.0309089	0.0111858	-	Cytochrome P450||Cytochrome P450, conserved site||Cytochrome P450, E-class, group I||Cytochrome P450 superfamily	protein_coding	mRNA	scaffold0045	30625	36273	+	8	1728	477
KEH17088	Medtr0045s0080.1	0	0	0.0500169	0	0	0	0.0133675	0	0	0.043294	0	0.0142672	-	Cytochrome P450||Cytochrome P450 superfamily||Cytochrome P450, E-class, group IV	protein_coding	mRNA	scaffold0045	38431	43007	+	8	1233	410
KEH17089	Medtr0045s0100.1	0	0	0	0	0	0	0	0	0	0	0	0	-	Cytochrome P450 superfamily||Cytochrome P450	protein_coding	mRNA	scaffold0045	52078	53104	+	4	384	127
KEH17090	Medtr0045s0110.1	0.650748	0	0.752694	0	0	0	0.91124	0.727704	1.25884	1.6916	1.88011	2.07934	-	Domain of unknown function DUF642	protein_coding	mRNA	scaffold0045	54432	57939	-	3	1410	367
KEH17091	Medtr0045s0120.1	0	0	0.559404	0	0	0	0	0.0514153	0.0976806	0	0.277153	0	-	--	protein_coding	mRNA	scaffold0045	64401	64730	+	1	330	109
KEH17092	Medtr0045s0130.1	1.21014	0.732502	0.961737	0.4528	0.856858	0.406754	4.92899	4.63289	5.37883	1.7139	1.80785	1.71054	-	--	protein_coding	mRNA	scaffold0045	74092	75181	+	1	1090	173
KEH17093	Medtr0045s0160.1	0.456839	0.739906	1.2013	0.363239	0.423001	0.745829	0.0485161	0.0500543	0.142642	0	0.134908	0.103563	-	--	protein_coding	mRNA	scaffold0045	88266	88888	-	3	339	112
KEH17076	Medtr0046s0040.1	0	0	0.172405	0	0	0	0	0	0	0	0	0	-	--	protein_coding	mRNA	scaffold0046	21944	22300	-	1	357	118
KEH17077	Medtr0046s0060.1	0	0.129105	0	0	0	0	0	0	0	0	0	0	-	--	protein_coding	mRNA	scaffold0046	25443	27687	-	3	618	205
KEH17078	Medtr0046s0080.1	0.206824	0.106413	0.904035	0	0	0	0.395365	0.498543	0.215261	0.355691	1.11975	0.586075	-	--	protein_coding	mRNA	scaffold0046	32328	33255	+	2	750	249
KEH17079	Medtr0046s0090.1	0	0.220559	0.113562	0	0	0	0.0910515	0.250502	0.0297445	0.0491489	0.23912	0.194359	-	Aspartic peptidase domain superfamily	protein_coding	mRNA	scaffold0046	33579	34912	+	4	1086	361
KEH17080	Medtr0046s0100.1	0	0	0.0414513	0.0414712	0	0.0425759	0.0664694	0.0800061	0.0651423	0.0956791	0.31832	0.15371	-	--	protein_coding	mRNA	scaffold0046	38604	40265	+	2	1488	495
KEH17081	Medtr0046s0180.1	0	0.146639	0	0	0	0	0	0	0	0	0	0	-	Ribokinase-like||Carbohydrate kinase PfkB	protein_coding	mRNA	scaffold0046	72018	72731	+	4	330	109
KEH17082	Medtr0046s0210.1	0	0	0	0	0	0	0	0	0	0.0759414	0.0326004	0.0375388	-	Carbohydrate kinase PfkB||Ribokinase-like	protein_coding	mRNA	scaffold0046	86813	87449	-	2	468	155
KEH17068	Medtr0047s0030.1	0	0	0.458892	0.114778	0	0	0.0306608	0	0	0	0	0	-	--	protein_coding	mRNA	scaffold0047	10475	12486	+	3	537	65
KEH17069	Medtr0047s0040.1	2.03285	1.62699	1.1668	2.3048	2.02171	1.29065	2.43075	2.28508	2.15496	1.06176	1.20805	1.2545	-	IQ motif, EF-hand binding site||Domain of unknown function DUF4005	protein_coding	mRNA	scaffold0047	13525	17318	+	5	2412	436
KEH17070	Medtr0047s0050.1	0	0	0	0	0	0	0.0781777	0	0.153234	0	0	0	-	--	protein_coding	mRNA	scaffold0047	17586	17858	-	2	210	69
KEH17071	Medtr0047s0090.1	9.63696	6.41661	11.0377	7.88785	11.0227	8.5607	4.8162	4.53411	5.07404	3.89962	3.23649	2.76294	-	--	protein_coding	mRNA	scaffold0047	53644	56639	-	4	273	90
KEH17072	Medtr0047s0100.1	3.3256	2.013	3.10937	3.11086	2.53587	2.55498	1.53736	2.05765	2.52469	0.538285	0.847283	0.753897	-	--	protein_coding	mRNA	scaffold0047	56729	57436	+	4	396	131
KEH17073	Medtr0047s0120.1	0	0	0.0270232	0	0	0	0	0	0	0	0.00669422	0	-	PA domain||Peptidase S8, subtilisin, Ser-active site||Peptidase S8 propeptide/proteinase inhibitor I9 superfamily||Peptidase S8 propeptide/proteinase inhibitor I9||Cucumisin-like catalytic domain||Peptidase S8/S53 domain superfamily||Peptidase S8, subtilisin-related||Peptidase S8/S53 domain	protein_coding	mRNA	scaffold0047	66559	68841	+	1	2283	760
KEH17074	Medtr0047s0140.1	0	0.477586	0.284755	0.246018	0.286495	0.252572	0.230017	0.349712	0.386442	0.300576	0.281293	0.140284	-	--	protein_coding	mRNA	scaffold0047	74401	75138	-	3	501	166
KEH17075	Medtr0047s0160.1	0	0.316677	0.0956993	0	0	0	0	0	0	0.0254459	0	0	-	--	protein_coding	mRNA	scaffold0047	84487	85899	+	1	1413	470
KEH17056	Medtr0048s0010.1	0	0	0.116126	0	0	0	0	0.0160098	0	0	0	0	-	--	protein_coding	mRNA	scaffold0048	1064	2276	-	3	1062	353
KEH17057	Medtr0048s0020.1	0	0.252174	0	0	0	0.168605	0	0.0905237	0.128985	0.0473624	0.124096	0.234118	-	--	protein_coding	mRNA	scaffold0048	2413	3505	+	3	375	124
KEH17058	Medtr0048s0080.1	0	0	0	0.0606587	0	0	0	0	0	0	0	0	-	Nucleic acid-binding, OB-fold	protein_coding	mRNA	scaffold0048	32600	34497	+	9	1017	338
KEH17059	Medtr0048s0090.1	0	0	0.0361364	0	0	0	0	0	0	0	0	0	-	--	protein_coding	mRNA	scaffold0048	36104	39426	+	13	1707	568
KEH17060	Medtr0048s0110.1	0	0	0	0	0	0	0	0.183193	0.308446	0.0957136	0	0	-	--	protein_coding	mRNA	scaffold0048	47362	47662	+	2	195	64
KEH17061	Medtr0048s0130.1	0	0	0	0	0	0	0	0	0	0	0.070459	0	-	--	protein_coding	mRNA	scaffold0048	56634	56849	-	1	216	71
KEH17062	Medtr0048s0140.1	0.497844	0.325523	0.502818	0.125765	0.439369	0.77469	0.268766	0.261906	0.691265	0.435233	0.217978	0.573709	-	--	protein_coding	mRNA	scaffold0048	59843	60436	+	2	490	121
KEH17063	Medtr0048s0160.1	0	0	0.292516	0	0	0	0	0	0	0	0	0	-	--	protein_coding	mRNA	scaffold0048	63596	63911	+	2	210	69
KEH17064	Medtr0048s0180.1	0	0	0	0	0	0	0	0	0	0	0	0	-	Late nodulin	protein_coding	mRNA	scaffold0048	71659	74931	+	3	661	77
KEH17065	Medtr0048s0210.1	2.78719	1.82072	0.594252	1.85622	0.422081	1.99624	0.991899	0.492219	1.14429	0.719395	0.70141	0.787908	-	--	protein_coding	mRNA	scaffold0048	81618	82166	+	2	399	132
KEH17066	Medtr0048s0220.1	1.1277	0.863957	0.609294	1.0962	1.52044	0.867677	0.155034	0.394082	0.699071	0.434118	0.374465	0.251169	-	--	protein_coding	mRNA	scaffold0048	84800	86016	-	2	1109	197
KEH17067	Medtr0048s0230.1	0	0	0.1991	0	0	0	0	0	0	0	0	0	-	--	protein_coding	mRNA	scaffold0048	86790	87220	+	2	309	102
KEH17047	Medtr0049s0070.1	0.663783	0	0.527643	0	0	0.451433	1.08814	0.825685	0.786494	0.850646	0.733962	0.384273	-	Protein kinase domain||Protein kinase, ATP binding site||Leucine-rich repeat-containing N-terminal, plant-type||Leucine-rich repeat||Protein kinase-like domain superfamily||Leucine-rich repeat domain superfamily||Serine/threonine-protein kinase, active site	protein_coding	mRNA	scaffold0049	55785	60648	+	11	2509	621
KEH17048	Medtr0049s0070.2	1.84434	0.667956	0.0636178	0.00509942	0	0	1.0951	0.0146838	0.755813	1.92277	9.20229e-05	5.00316e-07	-	Protein kinase domain||Protein kinase, ATP binding site||Leucine-rich repeat-containing N-terminal, plant-type||Leucine-rich repeat||Protein kinase-like domain superfamily||Leucine-rich repeat domain superfamily||Serine/threonine-protein kinase, active site	protein_coding	mRNA	scaffold0049	55796	60625	+	10	2576	558
KEH17049	Medtr0049s0080.1	0	0	0.284428	0	0	0	0	0	0.0744983	0	0	0.243397	-	--	protein_coding	mRNA	scaffold0049	61330	61545	+	1	216	71
KEH17050	Medtr0049s0090.1	0.586911	0.75377	0.69336	0.753599	0.400242	0.359235	0.955379	0.665884	0.900117	0.431284	0.455774	0.707882	-	Cellulose synthase	protein_coding	mRNA	scaffold0049	63575	65277	+	4	1077	358
KEH17051	Medtr0049s0100.1	9.13677	6.41037	2.64047	3.96261	4.61455	5.42421	6.88047	12.2186	6.57019	5.99958	9.97504	5.83719	-	--	protein_coding	mRNA	scaffold0049	70377	70562	+	1	186	61
KEH17055	Medtr0049s0110.1	0.698735	0.859061	0	0.238267	0.371613	0.673081	1.1472	1.77786	0.316108	1.53803	1.32048	1.12029	-	F-box domain||FBD domain||F-box-like domain superfamily||Leucine-rich repeat domain superfamily	protein_coding	mRNA	scaffold0049	71890	74776	-	3	2226	341
KEH17053	Medtr0049s0110.2	1.44598	1.39485	1.53895	0.328893	0.530255	0.434616	1.90519	1.16171	2.17288	0.517723	0.453529	0.944248	-	F-box domain||FBD domain||F-box-like domain superfamily||Leucine-rich repeat domain superfamily	protein_coding	mRNA	scaffold0049	72805	74329	-	2	1017	338
KEH17052	Medtr0049s0110.3	1.52364	1.40525	2.23702	1.38977	0.966428	0.72229	2.18516	2.26595	2.39787	1.45768	1.16875	1.21108	-	F-box domain||FBD domain||F-box-like domain superfamily||Leucine-rich repeat domain superfamily	protein_coding	mRNA	scaffold0049	72127	74776	-	3	2032	421
KEH17054	Medtr0049s0110.4	0	0	0	0	0	0	0	0	0	0	0.0935367	0	-	F-box domain||FBD domain||F-box-like domain superfamily||Leucine-rich repeat domain superfamily	protein_coding	mRNA	scaffold0049	73499	74329	-	1	831	276
KEH17037	Medtr0050s0010.1	1.5142	1.06609	0.918372	0.728714	0.99619	0.910761	1.54883	1.205	1.86628	1.599	1.74156	1.68017	-	Protein of unknown function DUF936, plant	protein_coding	mRNA	scaffold0050	564	4093	-	4	2663	533
KEH17038	Medtr0050s0050.1	0	0	0.456347	0	0	0	0	0.0314574	0.029882	0.0659785	0	0.0650858	-	Xylanase inhibitor, N-terminal||Aspartic peptidase domain superfamily||Aspartic peptidase A1 family	protein_coding	mRNA	scaffold0050	17497	18887	+	3	540	179
KEH17039	Medtr0050s0080.1	0	0	0	0	0	0	0	0	0	0	0	0	-	--	protein_coding	mRNA	scaffold0050	29825	30007	+	1	183	60
KEH17040	Medtr0050s0090.1	0	0.265943	0	0.102746	0	0	0.16468	0.113268	0.0806962	0	0.0763208	0.175764	-	--	protein_coding	mRNA	scaffold0050	30701	31355	+	2	600	199
KEH17041	Medtr0050s0100.1	0	0	0	0	0	0	0	0	0	0	0	0	-	Late nodulin	protein_coding	mRNA	scaffold0050	33412	33666	+	2	189	62
KEH17042	Medtr0050s0130.1	0	0.212543	0	0	0	0	0	0	0	0	0	0	-	--	protein_coding	mRNA	scaffold0050	43452	43826	+	1	375	124
KEH17043	Medtr0050s0150.1	0	0	0.152022	0	0	0	0	0	0	0	0	0	-	--	protein_coding	mRNA	scaffold0050	44923	45477	+	2	405	134
KEH17044	Medtr0050s0160.1	7.61073	6.53765	7.88934	7.84051	7.87427	6.53673	11.2032	10.6664	10.6351	13.3543	13.8043	13.7425	-	Cation/H+ exchanger	protein_coding	mRNA	scaffold0050	47491	59751	-	20	2346	569
KEH17045	Medtr0050s0180.1	82.766	87.2639	43.6106	127.855	137.576	136.545	1.95863	3.28803	2.70785	14.7726	8.62838	14.9697	-	Iron sulphur-containing domain, CDGSH-type	protein_coding	mRNA	scaffold0050	68704	71014	+	2	632	173
KEH17046	Medtr0050s0240.1	16.6574	11.8724	23.1525	21.1569	22.1005	23.9572	9.55728	7.83765	8.51086	5.72113	6.75752	5.26373	-	Embryo-specific ATS3||PLAT/LH2 domain superfamily	protein_coding	mRNA	scaffold0050	82469	84990	+	3	1076	194
KEH17033	Medtr0051s0090.1	0	0	0	0	0	0	0.0123747	0	0	0	0	0	-	Pentatricopeptide repeat||Tetratricopeptide-like helical domain superfamily	protein_coding	mRNA	scaffold0051	42871	44584	-	3	1332	443
KEH17034	Medtr0051s0100.1	0	0	0	0	0	0	0	0	0	0	0	0	-	Tetratricopeptide-like helical domain superfamily||Pentatricopeptide repeat	protein_coding	mRNA	scaffold0051	47705	48037	-	1	333	110
KEH17035	Medtr0051s0110.1	0	0	0.0538107	0	0	0	0.0287628	0	0	0.0310519	0	0	-	Pentatricopeptide repeat||Tetratricopeptide-like helical domain superfamily	protein_coding	mRNA	scaffold0051	50064	51916	-	2	1146	381
KEH17036	Medtr0051s0120.1	0	0	0	0.630271	0	0	0	0	0.164325	0	0	0	-	--	protein_coding	mRNA	scaffold0051	52899	53193	-	2	198	65
KEH17017	Medtr0052s0020.1	0	1.3213	0	0	0	0	0	0	0	0	0	0	-	--	protein_coding	mRNA	scaffold0052	2706	3749	-	2	981	199
KEH17018	Medtr0052s0030.1	0	16.7543	0	0.276909	0	0	0.717762	0.201233	0	0.191681	0.0721778	0	-	--	protein_coding	mRNA	scaffold0052	4119	4431	+	2	222	73
KEH17019	Medtr0052s0040.1	0	0.298218	6.58868	0	0	0	0.294128	1.75079	0.927345	0.0132673	1.58652	0.502734	-	--	protein_coding	mRNA	scaffold0052	4734	5969	+	4	705	234
KEH17020	Medtr0052s0060.1	3.06317	2.14065	7.7241	4.42816	2.87899	1.75245	18.9574	5.69393	2.76632	2.5304	3.34731	2.61077	-	--	protein_coding	mRNA	scaffold0052	12279	15442	+	7	2172	621
KEH17021	Medtr0052s0070.1	0.620805	7.6864	5.04347	1.22106	1.09913	0.464103	4.84772	0.930126	0.429485	0.563397	0.580447	0.414406	-	--	protein_coding	mRNA	scaffold0052	21398	28183	+	19	3294	1097
KEH17022	Medtr0052s0080.1	0	0	0	0	0	0	0.0508553	0	0	0.0276444	0	0	-	--	protein_coding	mRNA	scaffold0052	30837	39430	-	22	4653	1550
KEH17023	Medtr0052s0090.1	0	0	0	0	0	0	0	0	0	0	0	0	-	--	protein_coding	mRNA	scaffold0052	43283	43667	+	2	276	91
KEH17024	Medtr0052s0100.1	1.13494	0	0	0	0	0	0	0	0	0	0	0	-	--	protein_coding	mRNA	scaffold0052	43794	47521	+	10	2076	691
KEH17025	Medtr0052s0110.1	4.24692	15.4293	23.2168	10.4695	8.98214	15.2195	43.8129	54.7417	38.129	46.1966	96.863	63.021	-	--	protein_coding	mRNA	scaffold0052	47921	50226	-	5	1023	340
KEH17026	Medtr0052s0120.1	0.46273	16.262	38.3232	4.46156	2.06341	3.67742	2.77744	11.6135	4.44813	3.85438	5.30506	3.63896	-	--	protein_coding	mRNA	scaffold0052	53856	55153	-	1	1298	127
KEH17027	Medtr0052s0130.1	2.68332	5.12672	9.43059	6.76048	2.99612	2.64244	21.5313	2.13731	2.56682	1.19727	1.74374	1.80922	-	--	protein_coding	mRNA	scaffold0052	58473	60984	+	6	1638	545
KEH17028	Medtr0052s0140.1	2.98662	1.57036	1.44171	0.567077	0.393919	0.622634	0.0895892	0.0298243	0.0876699	0.0338639	0.0831181	0.0633925	-	--	protein_coding	mRNA	scaffold0052	64147	65682	-	5	1119	372
KEH17029	Medtr0052s0150.1	0.590229	1.00781	1.94948	0.578676	0.325615	0.282108	2.39258	0.431135	0.266454	0.26009	0.163675	0.182902	-	--	protein_coding	mRNA	scaffold0052	66710	69861	+	8	1848	615
KEH17030	Medtr0052s0160.1	0	0	0	0	0	0.140901	0.168872	0	0	0	0.0392775	0	-	--	protein_coding	mRNA	scaffold0052	74042	74515	+	1	474	157
KEH17031	Medtr0052s0170.1	0.205674	4.31763	0.655339	0.262773	0.156099	0.0676361	0.362362	0.360774	0.195371	0.142582	0.173925	0.219551	-	--	protein_coding	mRNA	scaffold0052	77541	80589	+	9	1887	628
KEH17032	Medtr0052s0190.1	0.00179824	0.00328016	0.00253325	0.00253873	0.00202967	0.0020336	0.000371544	0.000186358	0.000188461	7.02676e-05	0.000316086	5.7244e-05	-	ATPase, AAA-type, core||P-loop containing nucleoside triphosphate hydrolase	protein_coding	mRNA	scaffold0052	82202	84031	-	3	1652	549
KEH17013	Medtr0053s0020.1	2.07245	2.60525	2.53995	2.01992	2.34746	2.1759	2.60084	3.57755	2.88697	3.40568	3.68971	3.44371	-	U6 snRNA phosphodiesterase Usb1	protein_coding	mRNA	scaffold0053	5359	11363	+	6	1934	301
KEH17014	Medtr0053s0030.1	19.6591	21.7214	20.7856	18.8556	23.0709	32.7849	0.00348021	0.691121	0.830987	5.37757	0.172087	1.90756	-	Protein kinase domain||UbiB domain||Protein kinase-like domain superfamily	protein_coding	mRNA	scaffold0053	15781	25812	+	7	6382	701
KEH17015	Medtr0053s0040.1	0	0	0	0	0	0	0.0856909	0	0	0	0	0.0457291	-	--	protein_coding	mRNA	scaffold0053	31909	35690	+	3	384	127
KEH17016	Medtr0053s0080.1	0	0	0.0576167	0	0	0	0.0290669	0.0299885	0.0427299	0.0156901	0.026942	0.0465349	-	--	protein_coding	mRNA	scaffold0053	53099	55406	-	2	1134	377
KEH16997	Medtr0054s0010.1	0	0	0	0	0	0	0.0669188	0	0	0	0	0	-	CheY-like superfamily||Signal transduction response regulator, receiver domain	protein_coding	mRNA	scaffold0054	229	1819	+	3	492	163
KEH16998	Medtr0054s0050.1	0.194156	0.329568	0.226523	0	0.179775	0.158489	0.106677	0.0983168	0.260417	0	0	0.0708165	-	Protein of unknown function DUF819	protein_coding	mRNA	scaffold0054	13581	14463	+	2	399	132
KEH16999	Medtr0054s0080.1	1.96023	1.24869	2.7448	0	0	0.609572	0	0	0.0388609	0.0214042	0	0	-	Protein of unknown function DUF599	protein_coding	mRNA	scaffold0054	20336	22089	+	2	831	232
KEH17000	Medtr0054s0090.1	0.140059	0.0720613	0.111309	0	0.0324212	0.171494	0.810644	0.10742	0.196792	0.0722608	1.91637	0.0714388	-	F-box-like domain superfamily||F-box associated interaction domain	protein_coding	mRNA	scaffold0054	33136	35352	-	1	2217	407
KEH17001	Medtr0054s0100.1	0	0.0649196	0	0	0	0	0	0	0	0	0	0	-	F-box associated interaction domain||F-box-like domain superfamily	protein_coding	mRNA	scaffold0054	39621	40850	-	1	1230	409
KEH17002	Medtr0054s0110.1	0	0	0	0.16293	0	0	0	0	0	0	0	0	-	--	protein_coding	mRNA	scaffold0054	41551	44155	-	5	378	125
KEH17003	Medtr0054s0120.1	0	0	0.215807	0	0	0	0	0	0	0	0	0	-	--	protein_coding	mRNA	scaffold0054	47484	48769	+	3	285	94
KEH17004	Medtr0054s0140.1	0.941116	2.17164	1.26824	0.748295	0.909296	0.634623	1.39056	1.26795	1.72904	0.77876	0.94251	0.871937	-	Tetratricopeptide-like helical domain superfamily||Pentatricopeptide repeat	protein_coding	mRNA	scaffold0054	53081	54977	-	1	1897	521
KEH17005	Medtr0054s0190.1	0	0	0	0	0	0	0	0	0	0.0843994	0	0	-	Late nodulin	protein_coding	mRNA	scaffold0054	67837	68149	-	2	210	69
KEH17008	Medtr0054s0210.1	0	0	0	0	0	0	0	0	0	0	0	0	-	--	protein_coding	mRNA	scaffold0054	76699	76980	+	1	282	93
KEH17006	Medtr0054s0220.1	0	0	0.108664	0	0	0	0	0	0	0	0	0	-	--	protein_coding	mRNA	scaffold0054	71736	73146	-	2	567	188
KEH17007	Medtr0054s0230.1	1.35655	2.44285	2.42571	0	0	0.276836	0.648294	0.966113	0.776539	0.388827	0.467368	0.461285	-	--	protein_coding	mRNA	scaffold0054	75336	76175	-	2	228	75
KEH17009	Medtr0054s0240.1	0	0.183294	0	0	0	0	0	0	0	0	0	0	-	--	protein_coding	mRNA	scaffold0054	77549	78171	+	2	435	144
KEH17010	Medtr0054s0250.1	0	0.534555	0.619273	0.103262	0	0	0.0827533	0.0284589	0.135168	0.0297797	0	0.058882	-	--	protein_coding	mRNA	scaffold0054	78774	79752	+	3	597	198
KEH17011	Medtr0054s0260.1	0	0	0	0	0	0	0	0	0	0	0	0	-	--	protein_coding	mRNA	scaffold0054	79947	80156	+	1	210	69
KEH17012	Medtr0054s0270.1	0	0	0	0	0	0	0	0	0	0	0	0	-	--	protein_coding	mRNA	scaffold0054	80797	81027	-	1	231	76
KEH16985	Medtr0055s0010.1	3.7836	6.81008	3.16635	5.71045	6.37478	4.30747	0.96152	0.839406	0.699443	0.612983	0.999412	0.665443	-	ATPase, AAA-type, core||P-loop containing nucleoside triphosphate hydrolase	protein_coding	mRNA	scaffold0055	515	2333	+	3	1641	546
KEH16986	Medtr0055s0030.1	0	0.400917	0.168556	0.072032	0	0.0740344	0.247033	0	0.0222555	0	0.00152125	0.0316169	-	--	protein_coding	mRNA	scaffold0055	3946	6527	-	8	1782	593
KEH16987	Medtr0055s0040.1	0	0.0915928	0.927673	0.213041	0.415438	0.896125	0.231448	0.187549	0.299219	0.455133	0.355669	0.488441	-	--	protein_coding	mRNA	scaffold0055	8779	10493	-	2	873	290
KEH16988	Medtr0055s0050.1	0.120504	1.29183	0.468947	0.396764	0.0171465	0.196759	1.21578	0.314879	0.173876	0.0954087	0.168324	0.0428322	-	--	protein_coding	mRNA	scaffold0055	14674	18043	-	9	2268	755
KEH16989	Medtr0055s0060.1	0	0	0	0	0	0	0	0	0	0	0	0	-	--	protein_coding	mRNA	scaffold0055	19205	19867	-	2	600	199
KEH16990	Medtr0055s0080.1	0	0	0	0	0	0	0	0.00220545	0	0.0305597	0	0	-	--	protein_coding	mRNA	scaffold0055	30838	31389	+	1	552	183
KEH16991	Medtr0055s0090.1	0	0	0.586773	0	0.0471605	0	0	0	0	0	0.00691561	0	-	--	protein_coding	mRNA	scaffold0055	37627	50614	+	25	5316	1771
KEH16992	Medtr0055s0100.1	1.09904	0	3.75581	0	1.32494	0	2.17445	0.853519	0.88926	0.238263	0.268114	0.19812	-	--	protein_coding	mRNA	scaffold0055	55312	56528	+	2	546	181
KEH16993	Medtr0055s0110.1	0.904977	7.02879	29.8532	5.92444	2.92064	4.92854	13.6118	2.58931	1.61163	1.28689	1.88489	1.58131	-	--	protein_coding	mRNA	scaffold0055	58201	61046	+	7	1725	574
KEH16994	Medtr0055s0120.1	3.34077	74.5128	3.60018	3.59115	2.31461	1.52882	5.54834	3.60842	2.10046	2.11812	2.08561	1.60961	-	--	protein_coding	mRNA	scaffold0055	62498	67419	+	13	2646	881
KEH16995	Medtr0055s0130.1	37.7015	706.017	43.0389	43.2497	32.0361	42.2548	72.3682	88.1641	50.5693	110.644	127.068	85.3306	-	--	protein_coding	mRNA	scaffold0055	68450	73353	-	13	2520	839
KEH16996	Medtr0055s0140.1	0	0	0	0	0	0	0	0	0	0	0	0	-	--	protein_coding	mRNA	scaffold0055	76380	80387	+	13	2234	744
KEH16982	Medtr0056s0160.1	1.19481	0	0	0	0	0	10.4478	13.8316	1.69851	0.523758	17.6416	17.788	-	Isopenicillin N synthase-like||Oxoglutarate/iron-dependent dioxygenase	protein_coding	mRNA	scaffold0056	61897	63327	-	3	714	237
KEH16983	Medtr0056s0180.1	0	0	0	0	0	0	0	0.0627987	0	0	0	0	-	--	protein_coding	mRNA	scaffold0056	65862	66131	+	1	270	89
KEH16984	Medtr0056s0190.1	0	0	0	0	0	0	0	0	0	0	0	0	-	--	protein_coding	mRNA	scaffold0056	67963	69778	+	2	240	79
KEH16973	Medtr0057s0040.1	0	0	0	0	0	0	0	0	0	0	0	0	-	DNA helicase Pif1-like	protein_coding	mRNA	scaffold0057	7850	8286	-	2	402	133
KEH16974	Medtr0057s0070.1	0.150218	0	0.119383	0.11944	0.139091	0	0.0319062	0.0987531	0.16941	0.172227	0.23659	0.238375	-	--	protein_coding	mRNA	scaffold0057	21235	22343	-	3	516	171
KEH16975	Medtr0057s0080.1	2.99783	0	6.47055	2.37507	3.14167	3.22417	6.27665	5.29641	4.25112	5.54955	6.3475	4.69495	-	Glutaminyl-peptide cyclotransferase||Quinoprotein amine dehydrogenase, beta chain-like	protein_coding	mRNA	scaffold0057	23516	34321	+	11	978	325
KEH16976	Medtr0057s0100.1	0	0.132093	0.051009	0	0	0	6.91175	6.99022	9.09846	9.64001	10.3236	10.6362	-	Hemopexin-like domain superfamily||Hemopexin-like repeats	protein_coding	mRNA	scaffold0057	36670	37878	-	1	1209	230
KEH16977	Medtr0057s0130.1	3.23375	1.89786	0.630921	0	4.68934	0	5.2516e-07	0	2.13213e-08	3.99277	0	0	-	Glutaminyl-peptide cyclotransferase||Quinoprotein amine dehydrogenase, beta chain-like	protein_coding	mRNA	scaffold0057	43296	59871	+	11	852	283
KEH16978	Medtr0057s0130.2	0.750163	0	1.29792	0	0	1.99928	1.09731	2.93859	1.40144	2.35722	1.57227	1.8227	-	Glutaminyl-peptide cyclotransferase||Quinoprotein amine dehydrogenase, beta chain-like	protein_coding	mRNA	scaffold0057	43296	59226	+	11	741	246
KEH16979	Medtr0057s0170.1	0	0	0	0	0	0	0	0	0	0	0	0	-	Hemopexin-like repeats||Hemopexin-like domain superfamily	protein_coding	mRNA	scaffold0057	63054	63746	-	1	693	230
KEH16980	Medtr0057s0180.1	0	0	0.267963	0	0	0	0	0	0	0	0	0	-	--	protein_coding	mRNA	scaffold0057	68212	69206	+	3	690	229
KEH16981	Medtr0057s0200.1	0	0	0	0	0	0	0	0	0	0	0	0.10029	-	Ulp1 protease family, C-terminal catalytic domain	protein_coding	mRNA	scaffold0057	78633	78912	-	2	180	59
KEH16967	Medtr0058s0010.1	0	0	0.328945	0	0	0	0.0879839	0.0907545	0	0	0	0	-	--	protein_coding	mRNA	scaffold0058	2443	4795	-	3	189	62
KEH16968	Medtr0058s0020.1	0	0	0.225259	0	0	0	0.0602025	0.0621111	0	0	0	0	-	--	protein_coding	mRNA	scaffold0058	16281	16553	-	1	273	91
KEH16969	Medtr0058s0070.1	0	0.0931182	0.146711	0.0665416	0	0	0	0	0.0696816	0.0191899	0.0329517	0.0758867	-	--	protein_coding	mRNA	scaffold0058	40134	42534	-	4	927	308
KEH16970	Medtr0058s0100.1	0	0	0.248374	0	0	0	0	0	0	0	0	0	-	--	protein_coding	mRNA	scaffold0058	54212	55204	-	1	993	330
KEH16971	Medtr0058s0140.1	0	0	0.135949	0	0	0	0	0	0	0	0	0	-	--	protein_coding	mRNA	scaffold0058	67952	68565	+	2	453	150
KEH16972	Medtr0058s0150.1	0	0.203867	0.157451	0	0	0	0	0	0	0	0	0	-	--	protein_coding	mRNA	scaffold0058	72686	74260	-	3	783	260
KEH16962	Medtr0059s0060.1	162.234	174.166	191.894	176.158	175.712	176.758	7.26209	8.0464	7.88121	8.57498	7.87509	9.45802	-	Ribosomal protein L1/ribosomal biogenesis protein||Ribosomal protein L1-like||Ribosomal protein L1, conserved site||Ribosomal protein L1, bacterial-type||Ribosomal protein L1, 3-layer alpha/beta-sandwich	protein_coding	mRNA	scaffold0059	21829	27467	-	7	1574	359
KEH16963	Medtr0059s0080.1	0	0	0.136551	0.956315	2.2273	1.33243	0	0	0	0	0	0	-	--	protein_coding	mRNA	scaffold0059	36272	37436	-	3	903	300
KEH16964	Medtr0059s0100.1	0	0	0	0	0	0	0	0	0	0	0	0	-	--	protein_coding	mRNA	scaffold0059	42795	43864	-	2	981	326
KEH16965	Medtr0059s0170.1	0	0	0.137616	0	0	0	3.06187	3.94631	3.42427	3.91107	4.2528	4.73018	-	Cytochrome P450 superfamily||Cytochrome P450, E-class, group I||Cytochrome P450||Cytochrome P450, conserved site	protein_coding	mRNA	scaffold0059	61740	63732	-	2	1793	507
KEH16966	Medtr0059s0180.1	0	0	0	0	0	0	0	0	0	0	0	0	-	--	protein_coding	mRNA	scaffold0059	68648	69844	-	2	423	140
KEH16959	Medtr0060s0090.1	0.495061	0	0	0.262526	0	0.134849	0.174321	0	0.17017	0.150274	0.0321887	0.222885	-	FAR1 DNA binding domain||FHY3/FAR1 family	protein_coding	mRNA	scaffold0060	57903	58538	-	3	474	157
KEH16960	Medtr0060s0100.1	0	0	0	0	0	0	0	0	0	0	0	0	-	Pentatricopeptide repeat||Tetratricopeptide-like helical domain superfamily	protein_coding	mRNA	scaffold0060	63920	64264	-	1	345	114
KEH16961	Medtr0060s0110.1	0	0	0	0	0	0.0818006	0	0	0	0.0229784	0	0	-	--	protein_coding	mRNA	scaffold0060	69192	75273	+	5	774	257
KEH16953	Medtr0061s0010.1	0	0	0.148725	0	0	0	0	0	0	0	0	0	-	Transcription factor, MADS-box||Transcription factor, MADS-box superfamily	protein_coding	mRNA	scaffold0061	7544	8260	-	3	414	137
KEH16954	Medtr0061s0020.1	0	0	0	0	0	0	0	0	0	0	0	0	-	--	protein_coding	mRNA	scaffold0061	10842	11040	+	2	159	52
KEH16955	Medtr0061s0050.1	0	0	0	0	0	0	0	0	0	0	0	0.00709621	-	Leucine-rich repeat domain superfamily||Leucine-rich repeat-containing N-terminal, plant-type||Leucine-rich repeat, typical subtype||Leucine-rich repeat	protein_coding	mRNA	scaffold0061	27427	31524	-	2	3027	1008
KEH16956	Medtr0061s0080.1	0.215132	0	0	0	0	0	0	0	0	0	0	0	-	--	protein_coding	mRNA	scaffold0061	43776	47695	-	3	360	119
KEH16957	Medtr0061s0090.1	0	0	0.501343	0	0	0	0.0297753	0	0.0875423	0.0321449	0.0275986	0	-	--	protein_coding	mRNA	scaffold0061	54802	56806	-	5	1107	368
KEH16958	Medtr0061s0110.1	0	0	0.0670879	0	0	0	0	0	0	0	0	0	-	--	protein_coding	mRNA	scaffold0061	64432	65152	+	3	459	152
KEH16944	Medtr0062s0020.1	0	0.0657204	0.101515	0.0507817	0	0	8.62758	4.42256	7.24551	7.33712	15.3776	9.85977	-	Glycoside hydrolase superfamily||Glycoside hydrolase family 18, catalytic domain||2S globulin	protein_coding	mRNA	scaffold0062	5038	6252	+	1	1215	300
KEH16945	Medtr0062s0040.1	0	0	0	0	0.325877	0.335172	12.1971	5.20633	8.26061	0.847897	10.1502	3.65091	-	2S globulin||Glycoside hydrolase family 18, catalytic domain||Glycoside hydrolase superfamily	protein_coding	mRNA	scaffold0062	15341	16663	+	1	1323	297
KEH16946	Medtr0062s0050.1	0	0	0.064938	0	0	0	0	0.00881785	0.0251287	0.0461354	0.0882942	0	-	Endonuclease/exonuclease/phosphatase superfamily	protein_coding	mRNA	scaffold0062	20639	23249	-	6	1929	642
KEH16947	Medtr0062s0060.1	0	0	0	0	0	0	0.210731	0.173846	8.03699	4.2363	9.18367	6.56244	-	Glycoside hydrolase family 18, catalytic domain||2S globulin||Glycoside hydrolase superfamily	protein_coding	mRNA	scaffold0062	25600	26574	+	1	975	297
KEH16948	Medtr0062s0080.1	0	0	0.0610821	0	0	0	0.0248676	0	0	0	0	0	-	Endonuclease/exonuclease/phosphatase superfamily	protein_coding	mRNA	scaffold0062	30911	33417	-	5	1989	662
KEH16949	Medtr0062s0090.1	0	0	0.214123	0.267782	0	0	66.2901	46.1991	77.6233	28.8328	166.42	53.0407	-	2S globulin||Glycoside hydrolase family 18, catalytic domain||Glycoside hydrolase superfamily	protein_coding	mRNA	scaffold0062	35847	36998	+	1	1152	297
KEH16950	Medtr0062s0110.1	0	0	0	2.00199e-09	0.567114	1.52736e-08	77.9838	55.2575	122.997	126.586	135.852	92.6913	-	Glycoside hydrolase superfamily||Glycoside hydrolase, chitinase active site||Glycoside hydrolase family 18, catalytic domain||2S globulin	protein_coding	mRNA	scaffold0062	47428	48694	+	1	1267	309
KEH16951	Medtr0062s0130.1	0	0.0858389	0	0	0	0	0	0	0	0.0169493	0	3.67002	-	Glycoside hydrolase superfamily||Glycoside hydrolase, chitinase active site||Glycoside hydrolase family 18, catalytic domain||2S globulin	protein_coding	mRNA	scaffold0062	60023	60952	+	1	930	309
KEH16952	Medtr0062s0170.1	0	0.0858389	0	0	0	0	0	0	0	0.0169493	0	3.67002	-	2S globulin||Glycoside hydrolase family 18, catalytic domain||Glycoside hydrolase superfamily||Glycoside hydrolase, chitinase active site	protein_coding	mRNA	scaffold0062	72142	73071	+	1	930	309
KEH16940	Medtr0063s0010.1	0	0	0	0	0	0	0	0	0	0	0	0	-	--	protein_coding	mRNA	scaffold0063	9387	9779	-	2	315	104
KEH16941	Medtr0063s0070.1	0	0	0	0	0	0	0.150781	0.332561	0.177325	0.0651125	0.223614	0.257487	-	--	protein_coding	mRNA	scaffold0063	45628	46618	-	2	546	181
KEH16942	Medtr0063s0090.1	0.115226	0.11857	0	0	0	0	2.64319	0.833248	2.42252	0.184952	0.521752	0.522424	-	Homeobox-like domain superfamily||Myb domain||SANT/Myb domain	protein_coding	mRNA	scaffold0063	54059	56064	+	3	673	224
KEH16943	Medtr0063s0100.1	0	0	0.121618	0	0	0	0.0162517	0	0.0159272	0	0	0	-	Domain of unknown function DUF4283	protein_coding	mRNA	scaffold0063	58923	60356	+	3	1014	337
KEH16932	Medtr0064s0010.1	0	0	0	0	0	0	0	0	0	0	0	0	-	Armadillo-like helical	protein_coding	mRNA	scaffold0064	4223	4924	-	1	702	233
KEH16933	Medtr0064s0040.1	0.331184	0.340793	0	0	0	0	0	0	0.0689387	0.0379707	0.0326004	0	-	MFS transporter superfamily||Major facilitator, sugar transporter-like||Major facilitator superfamily domain||Sugar/inositol transporter	protein_coding	mRNA	scaffold0064	17214	18631	-	3	468	155
KEH16934	Medtr0064s0050.1	0	0	0.086323	0	0	0	0	0	0	0	0	0	-	Armadillo-type fold||Armadillo||Armadillo-like helical	protein_coding	mRNA	scaffold0064	21422	22135	-	1	714	237
KEH16935	Medtr0064s0060.1	0	0	0	0	0	0	0	0	0	0	0	0	-	F-box-like domain superfamily	protein_coding	mRNA	scaffold0064	23320	23751	+	1	432	143
KEH16936	Medtr0064s0070.1	0	0	0	0	0	0	0	0	0	0	0	0	-	--	protein_coding	mRNA	scaffold0064	23789	24251	+	2	342	113
KEH16937	Medtr0064s0140.1	0	0	0.90766	0	0	0	0	0	0.0475475	0	0	0	-	--	protein_coding	mRNA	scaffold0064	44991	47395	+	2	339	112
KEH16938	Medtr0064s0160.1	0	0	0.0431012	0	0.100433	0	1.0828	0.78437	0.914425	2.0494	2.79604	2.3216	-	F-box domain||Leucine-rich repeat domain superfamily||F-box-like domain superfamily||F-box associated interaction domain	protein_coding	mRNA	scaffold0064	55074	56504	+	1	1431	444
KEH16939	Medtr0064s0170.1	0	0	0	0	0	0	0	0	0	0	0	0	-	--	protein_coding	mRNA	scaffold0064	61544	61897	+	1	354	117
KEH16924	Medtr0065s0050.1	0	0.250914	0.418883	0	0	0	0	0	0	0.0279565	0	0	-	--	protein_coding	mRNA	scaffold0065	27415	28965	+	4	636	211
KEH16925	Medtr0065s0070.1	0	0	0	0	0	0	0	0	0.0755427	0	0	0	-	--	protein_coding	mRNA	scaffold0065	34413	34625	-	1	213	70
KEH16926	Medtr0065s0080.1	0	0	0	0	0	0	0	0	0	0	0	0	-	--	protein_coding	mRNA	scaffold0065	36006	36456	-	2	324	107
KEH16927	Medtr0065s0100.1	0	0.111304	0	0	0	0	0.562868	0.604416	0.455939	0.334835	0.356687	0.441369	-	NB-ARC||Leucine-rich repeat domain superfamily||P-loop containing nucleoside triphosphate hydrolase||Virus X resistance protein-like, coiled-coil domain	protein_coding	mRNA	scaffold0065	44772	47983	+	4	2871	925
KEH16928	Medtr0065s0110.1	0	0	0.0665096	0	0	0	0.0533259	0.0550165	0.0174204	0.0191899	0.0164759	0.0758867	-	NB-ARC||P-loop containing nucleoside triphosphate hydrolase	protein_coding	mRNA	scaffold0065	50012	51801	+	6	927	308
KEH16929	Medtr0065s0120.1	0	0	0	0	0	0	0.119101	0.0614385	0	0.0642898	0	0	-	--	protein_coding	mRNA	scaffold0065	54792	55067	+	1	276	91
KEH16930	Medtr0065s0130.1	0	0.0866768	0.133885	0	0	0	0.0715639	0.110749	0.0350675	0.0193148	0.0663324	0.0190951	-	--	protein_coding	mRNA	scaffold0065	56300	58887	-	5	921	306
KEH16931	Medtr0065s0150.1	0	0.209204	0	0	0	0	0	0	0	0	0	0	-	Protein of unknown function DUF936, plant	protein_coding	mRNA	scaffold0065	61889	62269	-	1	381	126
KEH16922	Medtr0066s0040.1	2.95388	2.35163	3.36482	2.01086	1.55517	1.8412	1.11912	1.63836	1.26608	0.869824	1.35196	0.742064	-	AdipoR/Haemolysin-III-related	protein_coding	mRNA	scaffold0066	12661	13641	+	4	342	113
KEH16923	Medtr0066s0050.1	1.75891	2.0884	1.82797	2.47433	2.25502	2.76113	1.49436	1.42315	1.29554	1.30304	1.0122	0.582767	-	AdipoR/Haemolysin-III-related	protein_coding	mRNA	scaffold0066	18629	19201	+	1	573	190
KEH16918	Medtr0067s0010.1	0.597692	0.384396	0.237502	0.178212	0.242122	0.518385	1.07907	0.753101	1.04197	0.651	0.911934	0.965392	-	Protein of unknown function DUF247, plant	protein_coding	mRNA	scaffold0067	1995	4072	-	1	2078	483
KEH16919	Medtr0067s0060.1	0	0	0.38336	0	0	0	0	0	0	0	0	0	-	--	protein_coding	mRNA	scaffold0067	17310	18413	-	2	321	106
KEH16920	Medtr0067s0070.1	15.2997	17.7138	15.4547	9.10363	8.62153	8.76871	9.2971	9.66204	8.65674	7.95831	8.23486	6.8359	-	P-loop containing nucleoside triphosphate hydrolase||Leucine-rich repeat domain superfamily||NB-ARC	protein_coding	mRNA	scaffold0067	20251	25538	+	2	4945	1126
KEH16921	Medtr0067s0100.1	3.69182	3.1773	4.53438	2.66857	2.29963	1.97255	10.3934	13.3265	11.7788	7.72666	8.00821	8.04963	-	Zinc finger, RING/FYVE/PHD-type||Zinc finger, RING-type	protein_coding	mRNA	scaffold0067	36429	39008	+	1	2580	280
KEH16914	Medtr0068s0060.1	0	0	0	0	0	0	0	0	0	0	0	0	-	--	protein_coding	mRNA	scaffold0068	21234	21711	-	2	357	118
KEH16915	Medtr0068s0070.1	0	0	0	0	0	0	0.0445855	0.0456259	0	0.0534678	0.0908773	0.0571864	-	Serine-threonine/tyrosine-protein kinase, catalytic domain||Protein kinase-like domain superfamily	protein_coding	mRNA	scaffold0068	27714	29075	-	2	372	123
KEH16917	Medtr0068s0080.1	0	0.130658	0.437794	0.0531747	0.01473	0.0119834	0.598987	0.650379	0.679781	0.520077	0.466863	0.492057	-	P-loop containing nucleoside triphosphate hydrolase||Leucine-rich repeat domain superfamily||NB-ARC	protein_coding	mRNA	scaffold0068	39008	44799	-	4	4635	1544
KEH16916	Medtr0068s0080.2	0.134337	0.200944	0.426726	0.0748241	0.0512439	0.0274542	1.38423	2.01749	1.72922	1.16348	0.660601	0.643829	-	P-loop containing nucleoside triphosphate hydrolase||Leucine-rich repeat domain superfamily||NB-ARC	protein_coding	mRNA	scaffold0068	33936	44799	-	5	5307	1768
KEH16909	Medtr0069s0020.1	10.3275	11.4773	12.1472	4.59845	6.12001	5.05815	8.59871	9.05237	8.25505	8.43051	6.50622	7.39814	-	--	protein_coding	mRNA	scaffold0069	7168	8923	+	2	187	61
KEH16910	Medtr0069s0040.1	0.246764	0.214337	0.125855	0.0857157	0.033658	0.0145017	5.8925	6.41196	4.8112	2.43678	3.06854	3.2023	-	NB-ARC||P-loop containing nucleoside triphosphate hydrolase||Leucine-rich repeat domain superfamily||AAA+ ATPase domain	protein_coding	mRNA	scaffold0069	20395	29375	+	5	7257	1581
KEH16911	Medtr0069s0050.1	1.03258	1.31823	1.33284	0.564167	0.59726	1.00043	2.61864	2.25595	2.77791	1.64039	1.53697	1.56771	-	Leucine-rich repeat domain superfamily	protein_coding	mRNA	scaffold0069	29727	32559	+	4	1203	400
KEH16912	Medtr0069s0080.1	0	0.0209662	0	0	0.0179102	0	0.062583	0.0700109	0.0661919	0.0361072	0.0361319	0.0220447	-	Leucine-rich repeat domain superfamily	protein_coding	mRNA	scaffold0069	41597	49811	+	10	4794	1597
KEH16913	Medtr0069s0090.1	0	0.102041	0.195868	0.115201	0	0.125192	0.281165	0.187642	0.237254	0.107215	0.286207	0.109308	-	Leucine-rich repeat domain superfamily	protein_coding	mRNA	scaffold0069	59510	60825	+	3	1089	362
KEH16903	Medtr0070s0020.1	0	0	0.103659	0	0	0	0.198481	0.0533101	0.068237	0.0958962	0.0763806	0.0489591	-	Leucine-rich repeat domain superfamily||Serine/threonine-protein kinase, active site||Protein kinase, ATP binding site||Protein kinase domain||Leucine-rich repeat||Protein kinase-like domain superfamily||Leucine-rich repeat, typical subtype	protein_coding	mRNA	scaffold0070	15490	17505	+	2	1797	598
KEH16904	Medtr0070s0030.1	0	0.0785029	0.242518	0	0	0	0	0	0	0	0	0	-	--	protein_coding	mRNA	scaffold0070	23358	24701	+	4	1017	338
KEH16905	Medtr0070s0040.1	0.11985	0.123327	0	0	0	0	0.112983	0.0954352	0	0.0813163	0.174539	0.120587	-	Leucine-rich repeat domain superfamily||Leucine-rich repeat||Leucine-rich repeat-containing N-terminal, plant-type	protein_coding	mRNA	scaffold0070	25252	25898	+	1	647	213
KEH16906	Medtr0070s0060.1	0	0	0.169563	0	0	0	0	0	0	0	0	0	-	Toll/interleukin-1 receptor homology (TIR) domain superfamily	protein_coding	mRNA	scaffold0070	38759	39488	-	3	363	120
KEH16907	Medtr0070s0070.1	1.86889	0	0.825146	0.165109	0.384546	0.339013	0.132317	0.0455039	0	0	0	0	-	Leucine-rich repeat||Leucine-rich repeat domain superfamily	protein_coding	mRNA	scaffold0070	41201	41573	+	1	373	124
KEH16908	Medtr0070s0080.1	0	0	0.147802	0	0	0	0	0	0.0767987	0.0422999	0.0363174	0	-	--	protein_coding	mRNA	scaffold0070	46034	50249	-	4	420	139
KEH16899	Medtr0071s0010.1	0	0	0	0.0615659	0	0	0	0	1.6478e-10	0	0	0	-	P-loop containing nucleoside triphosphate hydrolase||Sulfotransferase domain	protein_coding	mRNA	scaffold0071	653	1916	-	2	1002	333
KEH16900	Medtr0071s0030.1	0	0	0	0	0	0	0	0	0	0	0	0	-	Vps16, C-terminal domain superfamily||Vps16, C-terminal||Vacuolar protein sorting-associated protein 16||Vps16, N-terminal||WD40-repeat-containing domain superfamily	protein_coding	mRNA	scaffold0071	17492	31087	+	16	2553	850
KEH16901	Medtr0071s0070.1	0	0	0.0556044	0	0	0	0	0	0	0	0	0	-	Bifunctional inhibitor/plant lipid transfer protein/seed storage helical domain||Plant lipid transfer protein/Par allergen||Bifunctional inhibitor/plant lipid transfer protein/seed storage helical domain superfamily	protein_coding	mRNA	scaffold0071	47200	47776	-	2	369	122
KEH16902	Medtr0071s0100.1	0.201025	0.137905	0.106507	0	0.186135	0.0546984	1.69367	1.24812	1.45063	1.0141	1.17409	1.45828	-	AWS domain||Zinc finger, PHD-type, conserved site||Zinc finger, FYVE/PHD-type||SET domain||Histone-lysine N-methyltransferase, SET2, plant||Post-SET domain||Zinc finger, PHD-type	protein_coding	mRNA	scaffold0071	53924	63675	-	10	1158	385
KEH16895	Medtr0072s0020.1	2.11838	2.14469	2.25378	2.68953	2.68912	2.11969	5.50817	5.48064	5.96717	6.64382	6.63918	6.14999	-	Glycosyl transferase, family 14	protein_coding	mRNA	scaffold0072	4015	9281	-	4	2272	433
KEH16896	Medtr0072s0040.1	0.40875	0	0.324847	0	0.378474	0	0.97655	1.10496	0.479758	0.4565	0.613889	0.533114	-	SAND domain||SAND-like domain superfamily||Developmental regulator, ULTRAPETALA	protein_coding	mRNA	scaffold0072	21637	26298	+	3	1302	239
KEH16897	Medtr0072s0050.1	0.882915	0.419323	0.836619	0.918024	0.565974	0.776158	4.73154	3.95882	5.37222	3.14584	4.32548	3.49497	-	H/ACA ribonucleoprotein complex, subunit Gar1/Naf1||Translation protein, beta-barrel domain superfamily||H/ACA RNP complex subunit Gar1/Naf1, Cbf5-binding domain	protein_coding	mRNA	scaffold0072	29673	33818	-	3	2286	567
KEH16898	Medtr0072s0060.1	0	0	0	0	0	0	0	0	0	0	0	0	-	--	protein_coding	mRNA	scaffold0072	35177	35716	-	3	321	106
KEH16891	Medtr0073s0010.1	0	0	0	0	0	0	0	0	0	0	0.0239981	0	-	P-loop containing nucleoside triphosphate hydrolase||DNA helicase Pif1-like	protein_coding	mRNA	scaffold0073	39	778	-	1	740	246
KEH16892	Medtr0073s0020.1	0	0.0891078	0	0	0	0	0	0	0	0	0	0	-	Anaphase-promoting complex subunit 2, C-terminal||Protein kinase-like domain superfamily||Protein kinase domain	protein_coding	mRNA	scaffold0073	13360	14754	+	5	906	301
KEH16893	Medtr0073s0030.1	0	0	0	0	0	0	0	0	0	0	0	0	-	P-loop containing nucleoside triphosphate hydrolase||DNA helicase Pif1-like	protein_coding	mRNA	scaffold0073	19018	19638	-	1	621	206
KEH16894	Medtr0073s0040.1	0	0	0.238305	0	0	0	0	0	0	0	0	0	-	Domain of unknown function DUF4283	protein_coding	mRNA	scaffold0073	21368	22485	-	2	1035	344
KEH16890	Medtr0074s0060.1	0	0.126135	0.0323164	0	0	0	0	0.0172889	0	0	0	0	-	Gnk2-homologous domain superfamily||Gnk2-homologous domain||Serine/threonine-protein kinase, active site||Protein kinase, ATP binding site||Protein kinase domain||Protein kinase-like domain superfamily	protein_coding	mRNA	scaffold0074	47107	50591	+	9	1914	637
KEH16886	Medtr0075s0010.1	0	0.244391	0.314582	0	0	0	0	0	0	0	0	0	-	Peptidase S10, serine carboxypeptidase||Alpha/Beta hydrolase fold	protein_coding	mRNA	scaffold0075	6370	14383	+	9	980	325
KEH16887	Medtr0075s0020.1	0	0	0	0	0	0	0	0	0	0	0	0	-	--	protein_coding	mRNA	scaffold0075	15729	16253	-	2	471	156
KEH16888	Medtr0075s0030.1	0	0.213679	0.412573	0	0	0	0	0	0	0	0	0.023537	-	--	protein_coding	mRNA	scaffold0075	25084	27852	+	3	747	248
KEH16889	Medtr0075s0050.1	0.0677093	0	0.223827	0	0	0	0.141817	0.0890242	0.0840949	0.015526	0.106641	0.046048	-	Aspartic peptidase domain superfamily	protein_coding	mRNA	scaffold0075	44462	45780	-	2	1146	381
KEH16883	Medtr0076s0010.1	0.481135	1.94119	0.37712	3.40588	1.30745	2.33612	1.01124	1.03499	1.98953	1.85395	3.27955	2.69155	-	S-adenosyl-l-methionine decarboxylase leader peptide	protein_coding	mRNA	scaffold0076	3714	3878	+	1	165	54
KEH16884	Medtr0076s0020.1	1.91274	10.2096	8.50434	4.85172	19.7914	13.9983	1.24349	2.98309	7.65988	6.42593	7.78278	1.00898	-	S-adenosylmethionine decarboxylase||S-adenosylmethionine decarboxylase, conserved site||S-adenosylmethionine decarboxylase, core	protein_coding	mRNA	scaffold0076	4170	5231	+	1	1062	353
KEH16885	Medtr0076s0050.1	0	0	0	0.111665	0	0	0	0	0	0	0	0	-	--	protein_coding	mRNA	scaffold0076	20409	21878	-	3	552	183
KEH16879	Medtr0077s0010.1	11.2422	13.0242	11.1777	24.8945	19.7058	22.6677	6.84631	8.30199	7.7731	11.0781	7.19929	9.5539	-	--	protein_coding	mRNA	scaffold0077	9496	10893	-	2	725	142
KEH16878	Medtr0077s0010.2	0	0	0	0	3.39797	0.292136	0	0	0	0.173434	0	0	-	--	protein_coding	mRNA	scaffold0077	10360	10761	-	1	402	133
KEH16880	Medtr0077s0040.1	0	0	0.291136	0	0	0	0.0389045	0	0	0	0.0360604	0.0415229	-	--	protein_coding	mRNA	scaffold0077	22576	24245	+	4	423	140
KEH16881	Medtr0077s0060.1	0.0798176	0.164267	0.253734	0.253857	0	0.0651546	0	0.0174907	0	0.0183024	0.0314278	0.0180942	-	--	protein_coding	mRNA	scaffold0077	37419	38771	-	3	972	323
KEH16882	Medtr0077s0090.1	0.532848	1.782	1.58802	0.105919	0.24669	0	0.311236	0.49625	0.166375	0.15273	0.131129	0.301985	-	--	protein_coding	mRNA	scaffold0077	53511	55517	+	4	582	193
KEH16873	Medtr0078s0010.1	11.3564	13.9448	3.72366	62.0087	53.8647	45.4522	0.0235558	0.0150251	0	0.408695	0.712848	0.382047	-	UDP-glycosyltransferase family, conserved site||UDP-glucuronosyl/UDP-glucosyltransferase	protein_coding	mRNA	scaffold0078	2001	3419	+	1	1419	472
KEH16874	Medtr0078s0050.1	0.108015	1.55541	0.996656	0.203416	0.400056	0.176343	0.293951	0.213027	0.157389	0.173377	0.0637953	0.146918	-	--	protein_coding	mRNA	scaffold0078	16923	17640	+	1	718	61
KEH16875	Medtr0078s0060.1	15.9727	18.3163	13.0564	64.0547	65.632	62.507	3.76032	5.30709	3.45397	23.8309	30.1682	36.2672	-	UDP-glucuronosyl/UDP-glucosyltransferase||UDP-glycosyltransferase family, conserved site	protein_coding	mRNA	scaffold0078	21100	22920	+	1	1821	471
KEH16876	Medtr0078s0190.1	0.502426	0.119019	0.0183011	1.20927	0.64665	0.302504	2.93345	4.48653	3.77338	7.57869	4.15875	3.97588	-	UDP-glucuronosyl/UDP-glucosyltransferase||UDP-glycosyltransferase family, conserved site	protein_coding	mRNA	scaffold0078	56368	58315	+	2	1817	486
KEH16877	Medtr0078s0200.1	0	0	0.237565	0	0	0	0.211596	0.234364	0.279073	0	0.074972	0.140562	-	--	protein_coding	mRNA	scaffold0078	59944	61026	+	1	1083	312
KEH16872	Medtr0079s0070.1	8.57384	0	1.0797e-05	0	0	0	0	0	0	0.00904277	0	5.79297e-09	-	S-adenosyl-L-methionine-dependent methyltransferase||Plant methyltransferase dimerisation||Winged helix DNA-binding domain superfamily||Winged helix-like DNA-binding domain superfamily||O-methyltransferase COMT-type||O-methyltransferase, family 2	protein_coding	mRNA	scaffold0079	47618	52575	-	2	4866	335
KEH16870	Medtr0080s0060.1	0	0.186878	0.123908	0	0	0.113409	0.14006	0.315771	0.115679	0.0498831	0.0910161	0	-	--	protein_coding	mRNA	scaffold0080	18151	22116	+	4	558	185
KEH16871	Medtr0080s0090.1	0	0.376962	0.582273	0.145638	0	0	0.155618	0.200689	0.49566	0.0420006	0.108181	0.166092	-	--	protein_coding	mRNA	scaffold0080	45564	45986	-	1	423	140
KEH16869	Medtr0081s0060.1	0	0.610046	0	0	0	0	0.0629599	0	0	0	0	0	-	--	protein_coding	mRNA	scaffold0081	40722	41839	+	2	261	86
KEH16843	Medtr0082s0010.1	1.36619	1.73025	2.5891	1.75475	1.3623	2.05885	3.5491	3.08589	2.71259	1.46997	2.60689	1.83442	-	--	protein_coding	mRNA	scaffold0082	160	3129	+	5	738	245
KEH16844	Medtr0082s0030.1	47.0703	28.9043	51.7196	41.0196	50.4723	32.6909	106.298	109.409	95.2167	90.827	108.807	103.9	-	Ribosomal protein S4/S9||RNA-binding S4 domain superfamily||RNA-binding S4 domain	protein_coding	mRNA	scaffold0082	12724	13839	-	1	1116	349
KEH16845	Medtr0082s0040.1	86.1413	101.985	86.8623	79.8226	89.5908	87.1833	191.348	216.431	193.919	173.083	234.506	194.632	-	NADH:ubiquinone/plastoquinone oxidoreductase, chain 3||NADH:ubiquinone oxidoreductase, subunit 3 superfamily||Nucleic acid-binding, OB-fold||Ribosomal protein S12/S23||Ribosomal protein S12, bacterial-type	protein_coding	mRNA	scaffold0082	14510	15977	-	3	1089	362
KEH16846	Medtr0082s0050.1	140.278	128.503	120.653	121.681	133.79	111.154	219.761	218.894	203.737	215.407	224.345	223.726	-	--	protein_coding	mRNA	scaffold0082	17434	19364	-	7	1017	334
KEH16847	Medtr0082s0060.1	215.706	199.278	198.219	192.66	204.206	167.371	336.36	358.338	324.714	336.221	342.252	326.028	-	NADH:quinone oxidoreductase/Mrp antiporter, membrane subunit||NADH:ubiquinone oxidoreductase	protein_coding	mRNA	scaffold0082	19412	20981	-	5	1091	346
KEH16848	Medtr0082s0070.1	23.9532	25.7916	20.7045	18.0638	21.9503	22.1733	58.4292	67.4515	51.1971	51.5845	70.7843	60.4304	-	--	protein_coding	mRNA	scaffold0082	21428	22324	-	2	628	110
KEH16849	Medtr0082s0080.1	24.9514	27.4538	21.9757	23.704	23.5033	17.6343	64.766	73.4941	53.9171	53.2267	74.9382	62.6117	-	--	protein_coding	mRNA	scaffold0082	22421	23232	-	3	718	185
KEH16850	Medtr0082s0090.1	285.662	275.912	244.037	246.667	270.004	217.43	476.561	528.172	469.941	491.385	504.922	472.221	-	NADH:quinone oxidoreductase/Mrp antiporter, membrane subunit||NADH:ubiquinone oxidoreductase	protein_coding	mRNA	scaffold0082	23520	26259	-	6	1842	556
KEH16851	Medtr0082s0100.1	265.696	262.34	231.453	350.197	397.442	277.599	156.675	185.403	164.117	156.439	178.859	161.329	-	--	protein_coding	mRNA	scaffold0082	26490	27593	+	4	519	172
KEH16852	Medtr0082s0120.1	21.5122	21.386	17.0964	16.5248	18.5683	15.7745	111.132	131.833	116.047	97.1512	114.852	113.073	-	--	protein_coding	mRNA	scaffold0082	27657	27868	-	1	212	55
KEH16853	Medtr0082s0130.1	1.74523	3.59173	3.81421	1.73457	2.42394	3.9177	6.20898	5.64095	5.6309	3.10144	4.29483	3.85743	-	--	protein_coding	mRNA	scaffold0082	33582	33758	+	1	177	58
KEH16854	Medtr0082s0140.1	1.60903	1.21419	2.98375	1.96169	1.98647	1.75126	3.89603	4.06656	2.52317	2.06615	2.8932	3.06398	-	--	protein_coding	mRNA	scaffold0082	33872	34681	-	2	723	240
KEH16855	Medtr0082s0150.1	2.99855	2.777	5.0044	7.15258	3.88703	3.91632	6.62367	6.96508	3.86989	6.80702	8.32369	5.98186	-	--	protein_coding	mRNA	scaffold0082	35807	36064	+	1	258	75
KEH16856	Medtr0082s0160.1	841.541	709.995	788.095	748.302	892.373	742.349	1102.36	1106.7	1116.67	1130.47	1084.65	1166.06	-	Cytochrome c oxidase, subunit III, 4-helical bundle||Cytochrome c oxidase subunit III-like superfamily||Cytochrome c oxidase subunit III-like||Cytochrome c oxidase subunit III domain||Cytochrome c oxidase subunit III	protein_coding	mRNA	scaffold0082	36799	37863	-	2	1015	324
KEH16857	Medtr0082s0170.1	0	0	0	0	0	0	0	0	0	0	0	0	-	--	protein_coding	mRNA	scaffold0082	37977	38198	-	1	222	73
KEH16858	Medtr0082s0180.1	59.4284	49.429	54.1127	57.636	60.84	58.7402	165.784	198.742	170.203	160.493	181.912	174.756	-	--	protein_coding	mRNA	scaffold0082	38211	39409	-	2	796	140
KEH16859	Medtr0082s0190.1	6.56964	4.58732	6.52638	4.10427	6.73479	5.36276	12.4588	17.1727	16.1661	13.7283	15.0586	16.01	-	--	protein_coding	mRNA	scaffold0082	39771	40155	-	2	330	109
KEH16860	Medtr0082s0200.1	3.1065	1.82665	3.52691	3.52861	5.3419	1.44904	8.67191	9.53033	6.37408	6.91978	7.33901	9.25557	-	--	protein_coding	mRNA	scaffold0082	42051	42224	-	1	174	57
KEH16861	Medtr0082s0210.1	1.00426	1.37786	2.66038	0.266166	2.78962	1.36628	2.06194	1.76053	1.25427	2.45631	2.89975	3.49079	-	Ribosomal protein L2||Ribosomal protein L2, domain 2||Translation protein SH3-like domain superfamily||Ribosomal protein L2, C-terminal	protein_coding	mRNA	scaffold0082	43715	44092	+	2	231	76
KEH16862	Medtr0082s0220.1	0.804793	0.414072	2.23858	0	1.11777	1.3139	2.735	2.73353	2.42911	1.29179	2.13896	2.18931	-	--	protein_coding	mRNA	scaffold0082	47281	47472	+	1	192	63
KEH16863	Medtr0082s0230.1	6.78108	6.84618	8.4396	8.85058	9.24051	4.80427	18.3162	19.6259	15.6601	10.2684	15.5415	13.255	-	--	protein_coding	mRNA	scaffold0082	47560	48512	-	4	606	201
KEH16864	Medtr0082s0250.1	11.3012	9.60074	16.7096	10.553	13.3843	8.58145	35.7542	37.4348	31.8399	19.104	24.4737	26.0362	-	--	protein_coding	mRNA	scaffold0082	49731	50320	-	1	590	96
KEH16865	Medtr0082s0260.1	25.2294	29.5916	22.7878	24.9511	25.2959	18.9388	33.2885	35.9934	29.1603	29.2831	31.7678	27.2752	-	Cytochrome c-type biogenesis protein CcmF, C-terminal	protein_coding	mRNA	scaffold0082	52085	55515	-	7	2583	860
KEH16866	Medtr0082s0270.1	78.237	61.5849	77.6009	52.0649	61.9108	60.6725	127.168	131.431	110.025	107.896	132.536	119.639	-	--	protein_coding	mRNA	scaffold0082	55941	56875	+	3	675	197
KEH16867	Medtr0082s0280.1	67.6167	59.4481	74.0037	55.1966	63.6816	52.9873	92.0661	104.396	82.7342	81.7168	104.835	87.0644	-	NADH:ubiquinone oxidoreductase, subunit 1, conserved site||NADH:ubiquinone oxidoreductase, subunit 1/F420H2 oxidoreductase subunit H	protein_coding	mRNA	scaffold0082	57024	57625	-	1	602	128
KEH16868	Medtr0082s0290.1	42.8249	38.4716	44.2986	31.8887	33.044	36.8998	63.9406	66.6215	52.4397	51.8661	67.7315	60.8859	-	--	protein_coding	mRNA	scaffold0082	57972	58427	+	1	456	126
KEH16838	Medtr0083s0050.1	0	0	0	0	0	0	0	0	0	0	0	0	-	--	protein_coding	mRNA	scaffold0083	19670	19939	+	1	270	89
KEH16839	Medtr0083s0070.1	0	0.15107	0.116675	0	0	0	0	0	0	0	0	0	-	--	protein_coding	mRNA	scaffold0083	26584	27111	+	1	528	175
KEH16840	Medtr0083s0100.1	0	0.0572464	0	0	0	0	7.46787	7.91187	7.26087	2.18139	1.98239	2.63581	-	Stress up-regulated Nod 19	protein_coding	mRNA	scaffold0083	45281	49347	+	3	2990	412
KEH16841	Medtr0083s0110.1	1.91899	1.39388	2.24277	1.43606	0.418082	1.75075	0.144097	0.148417	0.25847	0.129721	0.222233	0.153538	-	--	protein_coding	mRNA	scaffold0083	49974	50660	-	1	687	176
KEH16842	Medtr0083s0120.1	2.22101	2.31011	1.5565	0.883098	1.48378	1.45245	0.269636	0.0828623	0.13946	0.210536	0.224653	0.160738	-	FNIP||Leucine-rich repeat domain superfamily	protein_coding	mRNA	scaffold0083	53364	56950	-	4	2489	828
KEH16836	Medtr0084s0030.1	0	0.0906077	0.139957	0	0	0	0	0	0	0	0	0	-	Kunitz inhibitor STI-like superfamily||Proteinase inhibitor I3, Kunitz legume	protein_coding	mRNA	scaffold0084	16850	17730	+	1	881	202
KEH16837	Medtr0084s0060.1	0	0	0	0	0	0	0	0	0	0	0	0	-	--	protein_coding	mRNA	scaffold0084	25830	27200	+	4	1002	333
KEH16833	Medtr0085s0010.1	4.87859	4.19231	4.08291	4.06536	4.4207	5.24831	5.31136	8.38247	8.48672	6.73252	7.68531	9.56769	-	Cytochrome b5, heme-binding site||Cytochrome b5-like heme/steroid binding domain superfamily||Cytochrome b5-like heme/steroid binding domain	protein_coding	mRNA	scaffold0085	25603	30992	+	5	1219	218
KEH16834	Medtr0085s0020.1	0.385104	0.132093	0.51009	1.02067	0.594299	0.943073	0.163592	0.084389	0.0267209	0.0294352	0.0758162	0.261903	-	--	protein_coding	mRNA	scaffold0085	42727	44392	-	3	604	147
KEH16835	Medtr0085s0030.1	0	0	0	0	0	0	0	0	0	0.0738932	0	0.0730527	-	TAFII28-like protein||Histone-fold	protein_coding	mRNA	scaffold0085	49006	52109	+	3	481	160
KEH16829	Medtr0086s0010.1	0	1.33193	0	1.02918	2.397	0	0.824775	0	1.61661	0.890413	0.509654	1.76057	-	Ubiquitin-like domain superfamily||BAG domain||Ubiquitin domain||BAG domain superfamily	protein_coding	mRNA	scaffold0086	573	4042	-	4	2090	355
KEH16830	Medtr0086s0060.1	0.450218	0.810742	0.357802	0.178987	1.14639	0.643142	0.693289	0.789261	0.749734	0.412945	0.57613	0.357217	-	Tetratricopeptide-like helical domain superfamily||Pentatricopeptide repeat	protein_coding	mRNA	scaffold0086	30928	31616	-	1	689	114
KEH16831	Medtr0086s0070.1	0.963555	1.38812	0.842345	0.383068	0.62453	1.10116	1.26888	0.907932	1.18338	0.640744	0.550122	0.546083	-	Pentatricopeptide repeat||Tetratricopeptide-like helical domain superfamily	protein_coding	mRNA	scaffold0086	31850	32654	-	1	805	167
KEH16832	Medtr0086s0110.1	0	0	0	0	0	0	0	0	0	0.0695636	0	0	-	--	protein_coding	mRNA	scaffold0086	49352	49905	-	3	255	84
KEH16821	Medtr0087s0010.1	0.0988073	0	0	0	0	0.0806558	0	0	0	0.0226568	0	0	-	Leucine-rich repeat domain superfamily||Leucine-rich repeat-containing N-terminal, plant-type||Leucine-rich repeat	protein_coding	mRNA	scaffold0087	3737	4521	+	1	785	260
KEH16822	Medtr0087s0020.1	1.37808	1.35021	1.57712	0.496672	0.231218	0.163758	0.014315	0.0679418	0.0230216	0	0.0124553	0.0401842	-	Leucine-rich repeat domain superfamily||Leucine-rich repeat-containing N-terminal, plant-type||Leucine-rich repeat, typical subtype||Leucine-rich repeat	protein_coding	mRNA	scaffold0087	11143	13967	+	2	2757	918
KEH16823	Medtr0087s0030.1	0	0	0	0.0254088	0	0	0.0380302	0	0	0	0.0203247	0	-	Leucine-rich repeat domain superfamily||Leucine-rich repeat, typical subtype||Leucine-rich repeat	protein_coding	mRNA	scaffold0087	19047	21032	+	1	1986	661
KEH16824	Medtr0087s0040.1	1.98352	0.16587	0.695111	0.200888	0.243186	0.0498979	0.308056	0.237315	0.175535	0.0717111	0.174629	0.10715	-	Leucine-rich repeat domain superfamily||Leucine-rich repeat, typical subtype||Leucine-rich repeat-containing N-terminal, plant-type||Leucine-rich repeat	protein_coding	mRNA	scaffold0087	25331	31380	+	2	2979	992
KEH16825	Medtr0087s0050.1	0	0.0303632	0	0.0234615	0	0.0240864	0.0933028	0.142594	0.106078	0.0188925	0.0381685	0.0593517	-	Leucine-rich repeat, typical subtype||Leucine-rich repeat-containing N-terminal, plant-type||Leucine-rich repeat||Leucine-rich repeat domain superfamily	protein_coding	mRNA	scaffold0087	32514	35372	+	2	2631	876
KEH16826	Medtr0087s0070.1	0.0706344	0.036342	0.112271	0	0	0	0.195035	0.325045	0.204531	0.00809835	0.111248	0.142556	-	Leucine-rich repeat domain superfamily||Leucine-rich repeat, typical subtype||Leucine-rich repeat	protein_coding	mRNA	scaffold0087	39051	41652	+	2	2411	723
KEH16827	Medtr0087s0080.1	0	0	0	0	0	0	0	0	0	0	0	0	-	--	protein_coding	mRNA	scaffold0087	43165	43891	-	2	258	85
KEH16828	Medtr0087s0090.1	9.12104	5.2097	7.5772	1.95581	2.13969	2.17803	0.0695781	0.0430629	0.054938	0	0.0160644	0.0496131	-	Leucine-rich repeat domain superfamily||Leucine-rich repeat-containing N-terminal, plant-type||Leucine-rich repeat||Leucine-rich repeat, typical subtype	protein_coding	mRNA	scaffold0087	53783	55757	+	1	1975	658
KEH16817	Medtr0088s0030.1	0	0	0.59347	0.296878	0	0.304786	0.555137	0.245458	0.155444	0.25685	0	0.0846428	-	--	protein_coding	mRNA	scaffold0088	22950	23724	-	2	207	68
KEH16818	Medtr0088s0040.1	0	0.636781	0.2459	0	0	0	0	0	0	0	0	0	-	--	protein_coding	mRNA	scaffold0088	26619	27253	-	3	501	166
KEH16819	Medtr0088s0100.1	0	0	0.0942304	0.0471379	0.0548932	0	6.66116	2.96199	8.74946	9.51587	13.5389	5.34891	-	Ureohydrolase||Ureohydrolase domain superfamily	protein_coding	mRNA	scaffold0088	46289	49776	+	7	1442	362
KEH16820	Medtr0088s0110.1	0	0	0	0	0	0	0	0	0	0	0	0	-	--	protein_coding	mRNA	scaffold0088	51638	52135	+	1	498	165
KEH16810	Medtr0089s0050.1	0	0.139146	0.559874	0.035839	0.0505199	0	0.0478685	0.108649	0.0469128	0.144699	0.11536	0.0204361	-	--	protein_coding	mRNA	scaffold0089	8648	10760	-	2	1722	574
KEH16811	Medtr0089s0070.1	0.162022	0.166723	0.441179	0.085884	0.189503	0.132258	0.0669149	0.059174	0.0786947	0.0371522	0	0.0734591	-	--	protein_coding	mRNA	scaffold0089	26687	28123	+	1	1437	478
KEH16812	Medtr0089s0100.1	0	0	0	0	0	0	0	0	0.0735294	0	0	0	-	Ulp1 protease family, C-terminal catalytic domain	protein_coding	mRNA	scaffold0089	33055	37382	+	6	957	129
KEH16813	Medtr0089s0100.2	0.947651	1.99922	1.41843	1.76846	1.18776	1.35214	0.866116	1.06687	0.66956	0	0.292255	0.193786	-	Ulp1 protease family, C-terminal catalytic domain	protein_coding	mRNA	scaffold0089	33360	37120	+	4	3442	96
KEH16814	Medtr0089s0100.3	0	0	0	0.507294	0.534779	0.35239	0.435283	0.82003	0.237779	0.679837	1.07189	0.636159	-	Ulp1 protease family, C-terminal catalytic domain	protein_coding	mRNA	scaffold0089	33055	37385	+	3	4108	70
KEH16815	Medtr0089s0100.4	2.33172	2.32222	2.37512	2.61165	2.9344	1.41746	0.877896	1.22503	1.11908	1.02991	0.658743	0.67447	-	Ulp1 protease family, C-terminal catalytic domain	protein_coding	mRNA	scaffold0089	33244	37385	+	3	3948	102
KEH16816	Medtr0089s0130.1	0	0.166723	0.359749	0.042942	0	0	0	0	0	0.0213848	0.0106326	0	-	--	protein_coding	mRNA	scaffold0089	48918	50354	-	1	1437	478
KEH16807	Medtr0090s0020.1	0	0	0	0	0	0	4.89368	6.77166	3.82918	1.51744	4.3045	5.04844	-	S-receptor-like serine/threonine-protein kinase||S-locus glycoprotein domain||PAN/Apple domain||EGF-like domain||Serine/threonine-protein kinase, active site||Serine-threonine/tyrosine-protein kinase, catalytic domain||Protein kinase-like domain superfamily||S-locus receptor kinase, C-terminal||Bulb-type lectin domain superfamily||Protein kinase domain||Bulb-type lectin domain	protein_coding	mRNA	scaffold0090	7455	10869	-	6	2805	663
KEH16806	Medtr0090s0020.2	0	0	1.82467e-09	0	0	0	0.182614	0	0	0	0	0	-	S-receptor-like serine/threonine-protein kinase||S-locus glycoprotein domain||PAN/Apple domain||EGF-like domain||Serine/threonine-protein kinase, active site||Serine-threonine/tyrosine-protein kinase, catalytic domain||Protein kinase-like domain superfamily||S-locus receptor kinase, C-terminal||Bulb-type lectin domain superfamily||Protein kinase domain||Bulb-type lectin domain	protein_coding	mRNA	scaffold0090	7965	10702	-	6	2181	726
KEH16805	Medtr0090s0020.3	0	0	0	0	0	0	1.6181	1.38596	0.585926	0.619366	1.0216	1.68601	-	S-receptor-like serine/threonine-protein kinase||S-locus glycoprotein domain||PAN/Apple domain||EGF-like domain||Serine/threonine-protein kinase, active site||Serine-threonine/tyrosine-protein kinase, catalytic domain||Protein kinase-like domain superfamily||S-locus receptor kinase, C-terminal||Bulb-type lectin domain superfamily||Protein kinase domain||Bulb-type lectin domain	protein_coding	mRNA	scaffold0090	7455	10869	-	7	2779	726
KEH16804	Medtr0090s0020.4	0	0.0292197	0.0677012	0	0	0	0.0884448	0.110872	0	0	0	0.100903	-	S-receptor-like serine/threonine-protein kinase||S-locus glycoprotein domain||PAN/Apple domain||EGF-like domain||Serine/threonine-protein kinase, active site||Serine-threonine/tyrosine-protein kinase, catalytic domain||Protein kinase-like domain superfamily||S-locus receptor kinase, C-terminal||Bulb-type lectin domain superfamily||Protein kinase domain||Bulb-type lectin domain	protein_coding	mRNA	scaffold0090	7627	10702	-	7	2448	815
KEH16808	Medtr0090s0050.1	0	0.196837	0.456066	0.152095	0	0	0	0	0	0	0	0	-	--	protein_coding	mRNA	scaffold0090	29483	30335	+	2	405	134
KEH16809	Medtr0090s0110.1	0	0	0	0	0	0	0	0	0	0	0	0	-	--	protein_coding	mRNA	scaffold0090	51278	51550	-	1	273	90
KEH16800	Medtr0091s0050.1	0	0	0	0	0.345722	0	0.0793052	0	0	0	0.0735077	0.0846428	-	--	protein_coding	mRNA	scaffold0091	24062	24268	+	1	207	68
KEH16801	Medtr0091s0070.1	0.245768	0	0.585958	1.17248	0.682691	1.60495	0.626411	0.430847	0.102317	0.788974	0.870927	0.334286	-	--	protein_coding	mRNA	scaffold0091	32254	33290	+	3	315	104
KEH16802	Medtr0091s0080.1	0.538949	0.554587	0.128496	1.67125	1.15718	2.15215	0.798564	0.70861	0.719815	1.41279	1.52862	1.51865	-	DNA-binding pseudobarrel domain superfamily	protein_coding	mRNA	scaffold0091	34187	36901	-	7	1440	479
KEH16803	Medtr0091s0090.1	0.193672	0.298938	0.230876	0.153992	0.790068	0.796858	0.251745	0.33952	0.278933	0.414806	0.494388	0.322721	-	DNA-binding pseudobarrel domain superfamily	protein_coding	mRNA	scaffold0091	39336	41432	+	4	801	266
KEH16794	Medtr0092s0060.1	0	0	0	0	0	0	0	0	0	0	0	0	-	--	protein_coding	mRNA	scaffold0092	33107	33752	-	2	564	187
KEH16795	Medtr0092s0070.1	0	0.138455	0.150539	0	0	0	0	0.0716634	0	0	0.0200793	0	-	--	protein_coding	mRNA	scaffold0092	35228	36160	-	2	819	272
KEH16796	Medtr0092s0080.1	0	0	0.310155	0	0	0	0	0	0	0	0	0	-	--	protein_coding	mRNA	scaffold0092	36553	36993	+	2	198	65
KEH16797	Medtr0092s0090.1	0.401475	0.723363	1.02782	0.190174	0.0873479	0.323686	1.03851	1.1479	0.816527	0.916282	0.780093	0.885759	-	UbiB domain||U6 snRNA phosphodiesterase Usb1	protein_coding	mRNA	scaffold0092	40395	45757	+	8	1029	342
KEH16799	Medtr0092s0100.1	6.39903	7.66461	7.30607	12.6477	10.8892	10.2553	10.4252	9.11864	10.6633	21.1879	19.0783	19.4754	-	Transcription factor GRAS	protein_coding	mRNA	scaffold0092	49118	52158	-	2	2764	732
KEH16798	Medtr0092s0100.2	12.4105	12.9631	12.2685	20.243	19.8393	23.5916	10.9837	13.1065	13.4135	19.2356	16.482	17.5796	-	Transcription factor GRAS	protein_coding	mRNA	scaffold0092	49118	52124	-	1	3007	729
KEH16790	Medtr0093s0070.1	0	0	0	0	0	0	0	0	0	0	0	0	-	Ribonuclease H superfamily	protein_coding	mRNA	scaffold0093	16444	17411	-	4	618	205
KEH16791	Medtr0093s0080.1	0	0	0	0	0	0	0	0	0	0	0	0	-	Endonuclease/exonuclease/phosphatase superfamily	protein_coding	mRNA	scaffold0093	19462	20303	-	3	438	145
KEH16792	Medtr0093s0090.1	0	0.164775	0	0	0	0	0.238079	0.175448	0.29999	0.624207	0.472875	0.363004	-	--	protein_coding	mRNA	scaffold0093	20750	21403	+	2	484	68
KEH16793	Medtr0093s0130.1	0	0	0	0	0	0	0	0	0	0	0	0	-	--	protein_coding	mRNA	scaffold0093	43988	45123	+	2	288	95
KEH16781	Medtr0094s0010.1	0	0	0	0	0	0	0	0	0	0	0	0	-	Formin, FH2 domain	protein_coding	mRNA	scaffold0094	7499	7747	+	1	249	82
KEH16782	Medtr0094s0010.2	3.80166	2.51484	1.40275	2.80685	1.13145	1.88413	0.951663	0.565298	0.367412	0.467	1.60381	0.461688	-	Formin, FH2 domain	protein_coding	mRNA	scaffold0094	6578	7847	+	1	1270	88
KEH16783	Medtr0094s0020.1	3.25991	2.6426	0.281509	2.6718	1.38402	2.22434	1.09092	1.14097	0.497703	0.342748	0.8717	0.542023	-	--	protein_coding	mRNA	scaffold0094	8380	12472	-	4	876	174
KEH16784	Medtr0094s0040.1	0	0.464721	0.292516	0	0	0	0.469066	0.416102	0	0	0	0.250318	-	--	protein_coding	mRNA	scaffold0094	22167	22463	+	2	210	69
KEH16785	Medtr0094s0100.1	0	0.12605	0.0973516	0	0	0.0999928	0	0.026843	0	0.0280888	0	0	-	--	protein_coding	mRNA	scaffold0094	40474	41163	-	2	633	210
KEH16786	Medtr0094s0110.1	143.377	143.331	160.924	162.752	174.68	187.106	238.149	268.23	218.537	194.809	242.034	215.759	-	--	protein_coding	mRNA	scaffold0094	41756	42174	-	2	246	81
KEH16787	Medtr0094s0120.1	31.7575	29.563	31.8853	35.6604	34.1639	40.8431	46.3862	51.1339	43.398	39.1808	43.0056	37.1033	-	Cytochrome c-type biogenesis protein CcmB	protein_coding	mRNA	scaffold0094	42624	43832	-	2	1083	360
KEH16788	Medtr0094s0130.1	0	0	0	0	0	0	0	0	0	0	0	0	-	--	protein_coding	mRNA	scaffold0094	49109	49456	+	2	240	79
KEH16789	Medtr0094s0140.1	0.271547	0.279427	0	0.215911	0	0.664987	0	0	0	0.0622667	0	0	-	--	protein_coding	mRNA	scaffold0094	51242	52124	+	2	285	94
KEH16772	Medtr0095s0020.1	0	0	0	0	0	0	0	0	0	0	0	0	-	Fungal lipase-like domain||Alpha/Beta hydrolase fold	protein_coding	mRNA	scaffold0095	2003	6158	-	3	1956	652
KEH16773	Medtr0095s0040.1	1.65786	2.81263	1.2919	1.85248	1.35724	1.15295	2.21588	1.46453	2.58007	2.05626	2.26137	1.99433	-	SANT/Myb domain||Homeobox-like domain superfamily||Myb domain	protein_coding	mRNA	scaffold0095	13935	15735	-	4	741	246
KEH16774	Medtr0095s0070.1	0	0	0	0	0	0	0.115123	0.265974	0.650403	0.18621	0.0524134	0.316686	-	Ultraviolet-B receptor UVR8||Regulator of chromosome condensation 1/beta-lactamase-inhibitor protein II||Regulator of chromosome condensation, RCC1	protein_coding	mRNA	scaffold0095	18790	21268	-	6	831	276
KEH16775	Medtr0095s0080.1	0	0.635839	0	0	0	0	0	0	0	0	0	0	-	--	protein_coding	mRNA	scaffold0095	25524	27341	-	4	699	232
KEH16776	Medtr0095s0100.1	0	0	0	0	0	0	0	0	0	0	0	0	-	--	protein_coding	mRNA	scaffold0095	37421	37663	+	1	243	80
KEH16777	Medtr0095s0110.1	0	0	0	0.203241	0	0	0	0	0	0	0	0	-	--	protein_coding	mRNA	scaffold0095	38456	39001	-	1	546	181
KEH16778	Medtr0095s0120.1	0	0	0	0	0	0	0	0	0	0	0	0	-	Regulator of chromosome condensation, RCC1||Regulator of chromosome condensation 1/beta-lactamase-inhibitor protein II||Ultraviolet-B receptor UVR8	protein_coding	mRNA	scaffold0095	40382	42611	+	7	1068	355
KEH16779	Medtr0095s0150.1	0	0	0	0	0	0	0	0	0	0	0	0	-	--	protein_coding	mRNA	scaffold0095	47026	48559	-	2	1068	355
KEH16780	Medtr0095s0180.1	0	0	0	0	0	0	0	0	0	0	0	0	-	--	protein_coding	mRNA	scaffold0095	53084	53705	+	1	622	207
KEH16770	Medtr0096s0020.1	0.806693	1.35835	1.04908	1.1079	1.62239	1.317	0.420565	0.305336	0.320575	0.336322	0.274318	0.232748	-	CAAX amino terminal protease	protein_coding	mRNA	scaffold0096	4448	11755	+	4	1506	475
KEH16771	Medtr0096s0100.1	0	0.0731162	0.169408	0	0	0	0	0	0	0	0	0	-	WAT1-related protein||EamA domain	protein_coding	mRNA	scaffold0096	43779	47377	-	7	1092	363
KEH16765	Medtr0097s0010.1	0	0	0.269524	0	0	0	0	0	0.0705945	0	0	0	-	--	protein_coding	mRNA	scaffold0097	911	1278	+	2	228	75
KEH16766	Medtr0097s0020.1	0	0	0	0	0	0	0	0	0	0	0	0	-	--	protein_coding	mRNA	scaffold0097	9974	10308	+	2	276	91
KEH16767	Medtr0097s0030.1	0	0	0	0	0	0	0	0	0	0	0	0	-	F-box-like domain superfamily||F-box domain	protein_coding	mRNA	scaffold0097	16141	17310	-	1	1170	389
KEH16768	Medtr0097s0060.1	2.80587	1.85611	2.3892	1.75292	1.85575	1.63601	3.32038	3.24998	2.81604	3.92931	3.35385	3.2031	-	F-box-like domain superfamily||F-box domain	protein_coding	mRNA	scaffold0097	33730	36999	+	1	3270	124
KEH16769	Medtr0097s0070.1	0.458637	0.393287	0.364494	0.425447	0.141555	0.311986	15.6188	9.86601	8.30583	10.1837	16.1474	15.1451	-	Domain of unknown function DUF588||Casparian strip membrane protein	protein_coding	mRNA	scaffold0097	37693	39509	-	3	1015	201
KEH16759	Medtr0098s0030.1	0	0.184563	0	0	0	0	0	0	0.041625	0.0922328	0.0366771	0.04478	-	--	protein_coding	mRNA	scaffold0098	9088	11069	+	3	432	143
KEH16760	Medtr0098s0090.1	0	0	0	0	0	0	0	0	0	0	0	0	-	Endonuclease/exonuclease/phosphatase superfamily	protein_coding	mRNA	scaffold0098	32259	33384	-	2	886	294
KEH16761	Medtr0098s0100.1	0	0.0501355	0.348487	0	0	0	0	0	0	0	0	0	-	--	protein_coding	mRNA	scaffold0098	35637	38056	-	5	1593	530
KEH16762	Medtr0098s0110.1	0	0.579101	0	0	0	0	0	0	0	0	0	0	-	--	protein_coding	mRNA	scaffold0098	39037	39261	+	1	225	74
KEH16763	Medtr0098s0130.1	0	0	0	0	0	0	0	0	0	0	0	0	-	--	protein_coding	mRNA	scaffold0098	43069	43357	-	2	201	66
KEH16764	Medtr0098s0160.1	0	0	0	0	0	0	0	0	0.0577362	0	0	0	-	--	protein_coding	mRNA	scaffold0098	50270	51752	-	3	279	92
KEH16756	Medtr0099s0080.1	0	0	0	0	0	0	0	0	0	0	0	0	-	--	protein_coding	mRNA	scaffold0099	29141	32764	-	5	282	93
KEH16757	Medtr0099s0120.1	0	0	0.224644	0	0	0	0	0	0	0	0	0	-	--	protein_coding	mRNA	scaffold0099	41568	43096	-	5	1098	365
KEH16758	Medtr0099s0130.1	0	0	0	0	0	0	0	0	0	0	0	0	-	--	protein_coding	mRNA	scaffold0099	43417	44799	-	4	684	227
KEH16748	Medtr0100s0070.1	0	0.182041	0	0	0	0	0	0	0	0	0	0	-	--	protein_coding	mRNA	scaffold0100	11080	11517	+	1	438	145
KEH16749	Medtr0100s0110.1	0	0	0	0	0	0	0	0	0	0	0	0	-	--	protein_coding	mRNA	scaffold0100	27150	27359	+	1	210	69
KEH16750	Medtr0100s0120.1	0	0	0	0	0	0	0	0	0	0	0	0	-	--	protein_coding	mRNA	scaffold0100	28392	28787	-	2	201	66
KEH16751	Medtr0100s0140.1	0	0	0	0	0	0	0	0	0	0	0	0	-	--	protein_coding	mRNA	scaffold0100	30820	31823	+	2	369	122
KEH16752	Medtr0100s0150.1	0	0	0	0	0	0	0	0	0	0	0	0	-	Kunitz inhibitor STI-like superfamily||Proteinase inhibitor I3, Kunitz legume	protein_coding	mRNA	scaffold0100	33656	34541	+	1	886	201
KEH16753	Medtr0100s0160.1	3.90352	2.57793	3.42637	1.57503	1.56444	2.90107	5.65524	5.15788	5.67573	4.07466	4.69126	4.68869	-	Zinc finger C2H2-type||AN1-like Zinc finger||Zinc finger, AN1-type||Zinc finger C2H2 superfamily	protein_coding	mRNA	scaffold0100	38849	42066	+	2	1332	287
KEH16754	Medtr0100s0170.1	0.991437	0.340068	2.62642	0.262769	0	0.539536	0.912516	0.869027	1.16947	1.28826	0.650622	1.19869	-	--	protein_coding	mRNA	scaffold0100	42883	43882	+	3	234	77
KEH16755	Medtr0100s0190.1	0	0	0	0	0	0	0.0494617	0	0.0242371	0	0	0	-	--	protein_coding	mRNA	scaffold0100	50068	51069	-	3	666	221
KEH16744	Medtr0101s0020.1	0	0	0.535259	0	0	0	0.282728	0.0176393	0.162037	0.488551	0.474631	0.0775896	-	--	protein_coding	mRNA	scaffold0101	11472	14579	-	4	2700	105
KEH16745	Medtr0101s0020.2	0.360707	0.173267	0.236402	0	0	0	0.4208	0.683828	0.45896	0.284596	0.369086	0.260871	-	--	protein_coding	mRNA	scaffold0101	11466	14564	-	4	2652	92
KEH16746	Medtr0101s0020.3	0.19631	0.177763	0.676799	0.137376	0.159978	0	0.710999	0.381051	0.618841	0.12849	0.161178	0.143172	-	--	protein_coding	mRNA	scaffold0101	11800	12362	-	3	255	84
KEH16747	Medtr0101s0030.1	0.43106	1.25677	0.570961	0.342742	0.266087	0.703742	1.40387	1.57432	1.13656	1.49912	2.23474	1.72637	-	--	protein_coding	mRNA	scaffold0101	26708	29096	-	6	1080	197
KEH16740	Medtr0102s0030.1	0.390264	0	0.620311	0	0	0	0.249418	0.171608	0.0812369	0.0894888	0.307329	0.176942	-	--	protein_coding	mRNA	scaffold0102	13830	14555	+	2	198	65
KEH16741	Medtr0102s0050.1	0	0	0.347723	0	0	0	0	0	0	0	0	0	-	--	protein_coding	mRNA	scaffold0102	19782	20772	+	2	354	117
KEH16742	Medtr0102s0060.1	17.9483	18.7435	17.5445	44.2755	37.1286	52.6772	0.232324	0.172312	0.136787	5.488e-09	0	0	-	GH3 family	protein_coding	mRNA	scaffold0102	21772	32217	+	4	2047	599
KEH16743	Medtr0102s0070.1	0	0.647516	0	0.544858	0.337683	0	0	0	0	0	0	0	-	--	protein_coding	mRNA	scaffold0102	32709	33047	+	1	339	112
KEH16735	Medtr0103s0010.1	0	0.188481	0	0.291276	0	0	1.20604	0.850686	1.19584	4.46899	2.53066	3.99611	-	--	protein_coding	mRNA	scaffold0103	7152	9260	+	5	423	140
KEH16736	Medtr0103s0050.1	0	0	0	0	0	0	0	0	0	0.087082	0	0	-	--	protein_coding	mRNA	scaffold0103	28339	28746	+	1	408	135
KEH16737	Medtr0103s0090.1	1.20976	1.37141	1.00658	0.674344	0.112184	0.0989009	6.21138	6.61713	5.91193	2.54211	2.4629	2.13837	-	EamA domain||WAT1-related protein	protein_coding	mRNA	scaffold0103	42288	47502	+	7	2187	364
KEH16738	Medtr0103s0090.2	1.2007	0.230006	0.650997	0.123984	1.00342	0.761671	5.05537	6.11937	6.5506	1.8495	2.15013	2.03994	-	EamA domain||WAT1-related protein	protein_coding	mRNA	scaffold0103	42968	47271	+	5	1546	273
KEH16739	Medtr0103s0100.1	1.10395	1.07918	1.00894	0.482769	0.817741	0.540686	0.973082	1.18536	1.10302	0.89864	1.17362	0.825854	-	Sister chromatid cohesion protein Dcc1	protein_coding	mRNA	scaffold0103	48124	51299	-	3	1406	398
KEH16721	Medtr0105s0010.1	0	0	0	0.0372216	0	0	0.00745727	0	0.00730838	0	0	0	-	Leucine-rich repeat domain superfamily	protein_coding	mRNA	scaffold0105	2001	2552	-	1	552	183
KEH16722	Medtr0105s0020.1	0	0.0807232	0.0623444	0	0	0	0	0	0	0	0	0	-	Kelch repeat type 1||F-box-like domain superfamily||Kelch-type beta propeller	protein_coding	mRNA	scaffold0105	3435	4742	-	1	1308	435
KEH16723	Medtr0105s0030.1	0	0	0	0.0372216	0	0	0.00745727	0	0.00730838	0	0	0	-	Leucine-rich repeat domain superfamily	protein_coding	mRNA	scaffold0105	6787	7338	-	1	552	183
KEH16724	Medtr0105s0040.1	0	0	0	0	0	0	0	0	0	0	0	0	-	Kelch repeat type 1||Kelch-type beta propeller||F-box-like domain superfamily	protein_coding	mRNA	scaffold0105	9517	12118	-	2	1602	533
KEH16725	Medtr0105s0050.1	0	0	0	0	0	0	0.00745727	0	0.00730838	0	0	0	-	Leucine-rich repeat domain superfamily	protein_coding	mRNA	scaffold0105	14152	14703	-	1	552	183
KEH16726	Medtr0105s0060.1	0	0.0890739	0.0687938	0	0	0	0	0.106699	0	0	0	0	-	Kelch-type beta propeller	protein_coding	mRNA	scaffold0105	15582	16085	-	2	318	105
KEH16727	Medtr0105s0070.1	0	0	0.34805	0	0	0	0.0620131	0.0319896	0	0	0	0	-	SHI protein family||Zinc finger, lateral root primordium type 1	protein_coding	mRNA	scaffold0105	22116	24983	-	3	531	86
KEH16728	Medtr0105s0080.1	0	0	0	0	0	0	0	0	0	0	0	0	-	Nucleic acid-binding, OB-fold	protein_coding	mRNA	scaffold0105	25572	27068	-	7	747	248
KEH16729	Medtr0105s0100.1	0	0	0	0	0	0	0	0	0	0	0	0.102359	-	--	protein_coding	mRNA	scaffold0105	29484	29888	-	3	171	56
KEH16730	Medtr0105s0110.1	0	0	0.625814	0.0782644	0	0	0	0	0	0	0	0.0223139	-	Leucine-rich repeat domain superfamily	protein_coding	mRNA	scaffold0105	30203	30990	+	1	788	140
KEH16731	Medtr0105s0120.1	0	0	0	0	0	0	0	0	0	0	0	0	-	Leucine-rich repeat domain superfamily	protein_coding	mRNA	scaffold0105	31741	32292	+	1	552	183
KEH16732	Medtr0105s0130.1	0	0.0807232	0	0	0	0	0	0	0	0	0	0	-	Kelch repeat type 1||F-box-like domain superfamily||Kelch-type beta propeller	protein_coding	mRNA	scaffold0105	34350	35657	+	1	1308	435
KEH16733	Medtr0105s0170.1	0	0	0	0	0	0	0	0	0	0	0	0	-	Kelch repeat type 1||Kelch-type beta propeller||F-box-like domain superfamily	protein_coding	mRNA	scaffold0105	47911	49257	+	1	1347	448
KEH16734	Medtr0105s0180.1	0	0	0	0.0372216	0	0	0.00745727	0	0.00730838	0	0	0	-	Leucine-rich repeat domain superfamily	protein_coding	mRNA	scaffold0105	50139	50690	+	1	552	183
KEH16720	Medtr0106s0030.1	0.0781313	0	0.0623302	0.0621233	0	0.127556	0	0	0	0.0179158	0	0	-	Endonuclease/exonuclease/phosphatase superfamily	protein_coding	mRNA	scaffold0106	19356	23498	+	4	993	330
KEH16717	Medtr0107s0090.1	0.741999	0.763528	1.00807	0.74805	0.229013	0.302845	0.0874403	0.0812983	0.147661	0.285604	0.0927943	0.0841037	-	--	protein_coding	mRNA	scaffold0107	30512	33086	-	3	627	208
KEH16718	Medtr0107s0100.1	0	0	0	0	0	0	0	0	0	0	0	0	-	Late nodulin	protein_coding	mRNA	scaffold0107	33312	33705	-	2	297	73
KEH16719	Medtr0107s0130.1	0	0	0	0	0	0	0	0	0	0	0	0	-	DNA helicase Pif1-like	protein_coding	mRNA	scaffold0107	42544	43002	-	2	351	116
KEH16714	Medtr0108s0010.1	0	0	0	0	0	0	0	0	0	0	0	0	-	--	protein_coding	mRNA	scaffold0108	5295	5648	+	2	171	56
KEH16715	Medtr0108s0020.1	1.70714e-05	0.43131	0.164318	0	0	0	0.189817	0	0.272125	0.221176	0	0.346057	-	--	protein_coding	mRNA	scaffold0108	7844	8134	-	1	291	96
KEH16716	Medtr0108s0030.1	0	0	0	0	0	0	0	0	0	0	0	0	-	Glycoside hydrolase family 1, active site||Glycoside hydrolase family 1||Glycoside hydrolase superfamily	protein_coding	mRNA	scaffold0108	13161	19331	+	12	1367	454
KEH16712	Medtr0109s0050.1	0.0571048	0.411332	0.274924	0	0	0	0.220562	0.0914788	0.0824469	0.0578703	0.068656	0.0948291	-	--	protein_coding	mRNA	scaffold0109	18469	19904	+	2	1359	452
KEH16713	Medtr0109s0150.1	0	0	0	0	0	0	0	0	0.0496574	0	0	0	-	Ulp1 protease family, C-terminal catalytic domain	protein_coding	mRNA	scaffold0109	46847	48396	-	5	666	221
KEH16704	Medtr0110s0010.1	1.8418	3.15873	1.24151	1.15935	0.994804	0.939656	0.0162999	0.05045	0.0464544	0.0879855	0.166191	0.0347939	-	--	protein_coding	mRNA	scaffold0110	3187	5549	+	2	1011	336
KEH16705	Medtr0110s0020.1	0.325117	0.852053	0.500353	0.779776	0.185539	0.634326	0	0.15287	0.256122	0	0.161646	0.255767	-	Glycoside hydrolase family 1||Glycoside hydrolase superfamily	protein_coding	mRNA	scaffold0110	11746	13485	+	7	1038	314
KEH16706	Medtr0110s0030.1	2.62158	3.86523	2.09612	1.77923	2.29292	1.06922	0.869783	0.817158	0.917288	0.542905	0.312053	0.301456	-	Glycoside hydrolase family 1||Glycoside hydrolase superfamily	protein_coding	mRNA	scaffold0110	19576	24180	+	11	1573	514
KEH16708	Medtr0110s0040.1	43.1091	44.2012	31.6352	38.1843	44.4644	35.2894	8.51696	7.57798	8.34171	6.78672	7.07885	5.78186	-	Glycoside hydrolase superfamily||Glycoside hydrolase family 1	protein_coding	mRNA	scaffold0110	27190	32106	+	8	2471	408
KEH16707	Medtr0110s0040.2	3.88139	3.42505	2.67119	1.10285	2.39555	1.1133	0.73927	0.693061	0.617006	0.108442	0.766799	0.217859	-	Glycoside hydrolase superfamily||Glycoside hydrolase family 1	protein_coding	mRNA	scaffold0110	27186	32126	+	11	1812	514
KEH16709	Medtr0110s0050.1	0	0	0.0391134	0.0782644	0.0748674	0	0.795889	0.806919	0.699306	0.778706	0.857137	0.561068	-	XPG N-terminal||XPG-I domain||XPG/Rad2 endonuclease||5'-3' exonuclease, C-terminal domain superfamily||XPG conserved site||PIN-like domain superfamily||Helix-hairpin-helix motif, class 2	protein_coding	mRNA	scaffold0110	32210	37420	-	12	1920	574
KEH16710	Medtr0110s0060.1	29.9834	28.0482	23.3718	23.9957	29.4002	20.861	29.4565	33.1502	30.1985	35.3067	30.8757	32.2555	-	Pentatricopeptide repeat||Tetratricopeptide-like helical domain superfamily	protein_coding	mRNA	scaffold0110	40986	45179	-	1	4194	542
KEH16711	Medtr0110s0070.1	0	0.339586	0.412934	0	0	0	0	0	0	0.0252242	0.0216567	0.0249373	-	--	protein_coding	mRNA	scaffold0110	45934	46682	-	2	705	234
KEH16701	Medtr0111s0030.1	0	0	0	0	0	0	0	0	0	0	0	0	-	--	protein_coding	mRNA	scaffold0111	19576	20010	-	2	198	65
KEH16702	Medtr0111s0050.1	0	0	0	0	0	0	0	0	0	0	0	0	-	Late nodulin	protein_coding	mRNA	scaffold0111	39288	39596	-	2	153	50
KEH16703	Medtr0111s0070.1	0	0.0891919	0.103327	0	0	0	0	0	0	0	0	0	-	Endonuclease/exonuclease/phosphatase superfamily	protein_coding	mRNA	scaffold0111	44060	46255	-	4	1791	596
KEH16698	Medtr0112s0040.1	0	0	0.378656	0	0	0	0	0	0	0	0	0	-	--	protein_coding	mRNA	scaffold0112	17204	17530	-	2	162	53
KEH16699	Medtr0112s0050.1	0	0	0	0	0	0	0	0	0	0	0	0	-	--	protein_coding	mRNA	scaffold0112	25537	26237	-	2	506	69
KEH16700	Medtr0112s0060.1	0	0.42172	0.325704	0	0	0	0	0	0	0	0	0	-	Endonuclease/exonuclease/phosphatase superfamily	protein_coding	mRNA	scaffold0112	27191	27651	+	2	378	125
KEH16696	Medtr0113s0040.1	0	0	0.27554	0.275672	0	0	1.9883	1.67145	1.58775	0.63601	0.546057	0.707372	-	F-box domain||F-box-like domain superfamily||Phloem protein 2-like	protein_coding	mRNA	scaffold0113	7345	10916	-	3	1692	285
KEH16697	Medtr0113s0060.1	0	0.940188	1.33113	0.227024	0	0.0466143	0.50942	0.287812	0.285285	0.117849	0.359756	0.194181	-	--	protein_coding	mRNA	scaffold0113	15456	19492	-	7	1359	452
KEH16694	Medtr0114s0080.1	0	0	0.439816	0	0	0	0	0	0	0	0	0	-	Endonuclease/exonuclease/phosphatase superfamily	protein_coding	mRNA	scaffold0114	27094	27513	-	1	420	139
KEH16695	Medtr0114s0100.1	0	0	0	0	0	0	0	0	0	0	0	0	-	--	protein_coding	mRNA	scaffold0114	30332	31232	-	2	378	125
KEH16689	Medtr0115s0010.1	0	0	0.186468	0	0	0	0	0	0	0	0	0	-	--	protein_coding	mRNA	scaffold0115	12228	13494	-	2	330	109
KEH16690	Medtr0115s0020.1	1.2933	0.170034	1.43896	0.51416	0.179626	0.158357	0.0137348	0.0141702	0.0269211	0.0444836	0.0127307	0.0146592	-	F-box domain||F-box associated interaction domain||F-box-like domain superfamily	protein_coding	mRNA	scaffold0115	15703	16902	+	1	1200	399
KEH16691	Medtr0115s0030.1	0	0	0.427134	0	0	0	0	0	0	0	0	0	-	Late nodulin	protein_coding	mRNA	scaffold0115	31579	31965	+	2	288	48
KEH16692	Medtr0115s0040.1	0	0	0.136551	0	0	0	0	0	0	0	0	0	-	--	protein_coding	mRNA	scaffold0115	32102	32552	-	1	451	90
KEH16693	Medtr0115s0050.1	0	0	0	0	0	0	0	0	0	0	0	0	-	--	protein_coding	mRNA	scaffold0115	39097	39714	+	2	171	56
KEH16678	Medtr0116s0010.1	0	0	0	0	0	0	0	0	0	0	0	0	-	--	protein_coding	mRNA	scaffold0116	3822	4506	+	2	510	169
KEH16679	Medtr0116s0020.1	0	0.245895	0	0	0	0	0	0	0	0	0	0	-	--	protein_coding	mRNA	scaffold0116	6907	7614	+	3	324	107
KEH16680	Medtr0116s0030.1	0	0.239269	0	0	0	0	0	0	0	0	0.0457773	0.0527117	-	--	protein_coding	mRNA	scaffold0116	8723	9649	-	2	333	110
KEH16681	Medtr0116s0040.1	0	0	0	0	0	0	0	0	0	0	0	0	-	--	protein_coding	mRNA	scaffold0116	10483	11106	-	1	624	207
KEH16682	Medtr0116s0050.1	0	0	0	0	0	0	0	0	0	0	0	0	-	--	protein_coding	mRNA	scaffold0116	11704	12494	+	3	519	172
KEH16683	Medtr0116s0060.1	0	0	0.255333	0	0	0	0	0	0	0	0	0	-	--	protein_coding	mRNA	scaffold0116	13846	14370	+	1	525	174
KEH16684	Medtr0116s0070.1	0	0	0	0	0	0	0	0	0	0	0	0	-	--	protein_coding	mRNA	scaffold0116	14752	15006	+	1	255	84
KEH16685	Medtr0116s0080.1	0	0	0	0	0	0	0.0274129	0.054459	0	0	0	0.0299788	-	--	protein_coding	mRNA	scaffold0116	15323	16813	+	2	624	207
KEH16686	Medtr0116s0090.1	0	0	0	0.0812508	0	0	2.86501	3.78437	2.89289	5.78769	5.71349	8.29321	-	Viral movement protein	protein_coding	mRNA	scaffold0116	18306	19198	+	2	759	247
KEH16687	Medtr0116s0130.1	0	0	0.284428	0.284565	0	0	0.228048	0.156852	0.223495	0.164132	0.070459	0.73019	-	--	protein_coding	mRNA	scaffold0116	32309	34085	+	2	216	71
KEH16688	Medtr0116s0140.1	0	0	0.443174	0.144615	0	0	0	0.0398559	0	0	0.035807	0	-	--	protein_coding	mRNA	scaffold0116	35713	36196	-	2	426	141
KEH16674	Medtr0117s0040.1	0.209333	0	0.249545	0.166444	0.290742	0	0.489085	0.458718	0.348596	0.288004	0.329695	0.379638	-	WRKY domain||Putative S-adenosyl-L-methionine-dependent methyltransferase||WRKY domain superfamily	protein_coding	mRNA	scaffold0117	13658	16476	-	6	741	246
KEH16675	Medtr0117s0080.1	0.0524747	0.161992	0.0417033	0.0417234	0	0.128504	1.148	1.0694	0.884768	1.23936	1.17771	0.95166	-	--	protein_coding	mRNA	scaffold0117	27777	31562	+	7	1479	379
KEH16676	Medtr0117s0100.1	0	0	0.0787257	0	0	0	0.0420803	0	0	0.0454293	0.0390041	0	-	Aspartic peptidase domain superfamily	protein_coding	mRNA	scaffold0117	36229	37011	-	1	783	260
KEH16677	Medtr0117s0110.1	0	0	0.178384	0	0	0	0	0	0	0	0.0441896	0	-	--	protein_coding	mRNA	scaffold0117	41402	42002	-	2	345	114
KEH16671	Medtr0118s0040.1	0	0	0	0	0	0	0	0	0	0	0	0	-	DNA helicase Pif1-like||P-loop containing nucleoside triphosphate hydrolase	protein_coding	mRNA	scaffold0118	27868	29157	+	4	867	288
KEH16672	Medtr0118s0070.1	0	0	0	0	0	0	9.66473	5.76709	15.4927	0.684936	1.15679	0.877177	-	Expansin/Lol pI||Major pollen allergen Lol pI||Expansin/pollen allergen, DPBB domain||RlpA-like protein, double-psi beta-barrel domain||Expansin, cellulose-binding-like domain superfamily||Expansin, cellulose-binding-like domain||RlpA-like domain superfamily	protein_coding	mRNA	scaffold0118	38900	41967	-	4	1152	275
KEH16673	Medtr0118s0080.1	0	0	0.193482	0	0	0	0.05171	0.119068	0.0506775	0	0.0479298	0	-	--	protein_coding	mRNA	scaffold0118	42463	42934	-	2	318	105
KEH16669	Medtr0119s0010.1	0	0	0	0	0	0	1.06577	1.6562	0.731964	5.12431	2.61643	3.27333	-	Ccc1 family	protein_coding	mRNA	scaffold0119	12965	13848	-	1	884	212
KEH16670	Medtr0119s0020.1	0	0.365469	0	0	0.109619	0.386558	1.26369	1.07876	1.41178	0.00060221	1.58615	0.749759	-	Ccc1 family	protein_coding	mRNA	scaffold0119	18830	19484	-	1	655	212
KEH16668	Medtr0120s0020.1	0	0	0	0	0	0	0	0	0	0	0	0	-	--	protein_coding	mRNA	scaffold0120	4440	4884	-	2	339	112
KEH16662	Medtr0121s0010.1	10.8619	12.4145	10.6362	12.7696	11.6019	11.3365	12.2686	11.9605	12.815	13.2895	14.5794	13.3054	-	STELLO-like	protein_coding	mRNA	scaffold0121	316	2316	-	1	2001	571
KEH16663	Medtr0121s0030.1	0	0	0.554379	0	0	0	0	0.0509534	0.0484016	0.0533182	0	0	-	--	protein_coding	mRNA	scaffold0121	9902	13127	-	3	333	110
KEH16664	Medtr0121s0060.1	4.12312	6.60406	3.14879	1.8445	1.4121	1.24305	0.190542	0.1799	0.121637	0.0424926	0.0481803	0.069042	-	Dimeric alpha-beta barrel||Stress responsive alpha-beta barrel	protein_coding	mRNA	scaffold0121	27484	28502	-	1	1019	265
KEH16665	Medtr0121s0080.1	0	0.112242	0.26006	0	0	0	0	0	0	0	0	0	-	MADS MEF2-like||Transcription factor, MADS-box superfamily||Transcription factor, MADS-box	protein_coding	mRNA	scaffold0121	34617	35327	+	1	711	236
KEH16666	Medtr0121s0090.1	0	0	0	0	0	0	0	0	0	0	0	0	-	--	protein_coding	mRNA	scaffold0121	37946	38255	-	2	231	76
KEH16667	Medtr0121s0100.1	0	0	0	0	0	0	0	0	0	0	0	0	-	Transcription factor, MADS-box||Transcription factor, MADS-box superfamily	protein_coding	mRNA	scaffold0121	38846	39243	+	1	398	132
KEH16659	Medtr0122s0020.1	0	0	0	1.02025	1.6928	4.58272	0	0.561621	1.71134	2.38444	2.81972	0	-	Major pollen allergen Lol pI||Expansin/Lol pI||Expansin/pollen allergen, DPBB domain||RlpA-like protein, double-psi beta-barrel domain||Expansin, cellulose-binding-like domain superfamily||Expansin, cellulose-binding-like domain||RlpA-like domain superfamily	protein_coding	mRNA	scaffold0122	5905	10805	-	4	1578	266
KEH16660	Medtr0122s0020.2	1.68397	2.29909	0.904986	3.67666	2.32902	1.65755	8.88378	5.45385	6.06432	2.5955	3.20035	3.69496	-	Major pollen allergen Lol pI||Expansin/Lol pI||Expansin/pollen allergen, DPBB domain||RlpA-like protein, double-psi beta-barrel domain||Expansin, cellulose-binding-like domain superfamily||Expansin, cellulose-binding-like domain||RlpA-like domain superfamily	protein_coding	mRNA	scaffold0122	8797	10601	-	3	630	209
KEH16661	Medtr0122s0040.1	0	0	0.376347	0	0	0	0	0	0	0	0	0	-	--	protein_coding	mRNA	scaffold0122	15179	15776	+	3	327	108
KEH16654	Medtr0123s0010.1	0	0	0.669666	0	0	0	0	0.0615496	0	0	0	0	-	--	protein_coding	mRNA	scaffold0123	128	2422	+	4	552	183
KEH16655	Medtr0123s0030.1	0	0	0.749647	0.500005	0	0	0.0667834	0	0	0	0.0619013	0.0712782	-	--	protein_coding	mRNA	scaffold0123	15795	16040	+	1	246	81
KEH16656	Medtr0123s0050.1	0	0	0	0	0	0	0	0	0	0	0.0634424	0	-	--	protein_coding	mRNA	scaffold0123	32166	32405	+	1	240	79
KEH16658	Medtr0123s0070.1	0.332963	0	1.33174	2.13582	0.000153205	2.45127	1.21244	1.79754	0.300193	2.33897	5.01532	2.84681	-	Myb domain||Homeobox-like domain superfamily||Myb domain, plants||SANT/Myb domain	protein_coding	mRNA	scaffold0123	38198	45079	-	8	861	286
KEH16657	Medtr0123s0070.2	6.2343	6.05805	5.2488	8.08027	7.13265	8.73617	3.27531	3.64586	3.74135	3.22611	3.13539	3.30224	-	Myb domain||Homeobox-like domain superfamily||Myb domain, plants||SANT/Myb domain	protein_coding	mRNA	scaffold0123	37193	45193	-	8	1542	307
KEH16653	Medtr0124s0070.1	0	0	0.0971983	0	0	0	0	0	0	0	0	0	-	--	protein_coding	mRNA	scaffold0124	17468	18736	+	1	1269	422
KEH16648	Medtr0125s0010.1	0	0	0	0	0	0	0.182607	0.0627987	0.298268	0.0657132	0.112838	0	-	--	protein_coding	mRNA	scaffold0125	3835	4206	+	2	270	89
KEH16649	Medtr0125s0020.1	0	0	0	0	0	0	0	0	0	0	0	0	-	--	protein_coding	mRNA	scaffold0125	4759	5106	-	1	348	115
KEH16650	Medtr0125s0030.1	0	0	0.241097	0	0	0	0	0	0.063149	0	0	0	-	--	protein_coding	mRNA	scaffold0125	8382	11374	-	2	255	84
KEH16651	Medtr0125s0040.1	0	0	0	0	0	0	0	0	0	0	0	0	-	--	protein_coding	mRNA	scaffold0125	12138	12296	+	1	159	52
KEH16652	Medtr0125s0060.1	0	0.202832	0.626608	0	0	0	0.209334	0.129582	0.164123	0.0451987	0.155224	0.0893691	-	--	protein_coding	mRNA	scaffold0125	19025	19417	-	1	393	130
KEH16643	Medtr0126s0010.1	0	0	0.196982	0	0	0	0	0	0	0	0	0	-	--	protein_coding	mRNA	scaffold0126	1883	2868	-	2	939	312
KEH16644	Medtr0126s0020.1	0	0	0	0	0	0	0	0	0	0	0.0619013	0	-	--	protein_coding	mRNA	scaffold0126	5462	5707	+	1	246	81
KEH16645	Medtr0126s0070.1	1.92234	0	0	0	0	0	17.2304	15.0807	15.686	9.78573	9.76416	10.9818	-	--	protein_coding	mRNA	scaffold0126	18848	20699	+	2	201	66
KEH16646	Medtr0126s0080.1	0.482382	0	0.0886749	0	0	0.08081	15.3719	14.1796	16.5146	8.26147	7.97757	8.65401	-	Basic-leucine zipper domain||Transcription factor TGA like domain	protein_coding	mRNA	scaffold0126	22859	27968	-	11	1568	471
KEH16647	Medtr0126s0110.1	0	0.187157	0.578182	0	0	0	0.0386311	0	0.0757196	0	0.035807	0	-	--	protein_coding	mRNA	scaffold0126	38736	45032	+	3	426	141
KEH16640	Medtr0127s0030.1	0.296422	0	0.595355	0.707068	0.274466	0.96787	0.0629599	0.0649559	0.120484	0.371619	0.350144	0.151858	-	--	protein_coding	mRNA	scaffold0127	10501	12669	-	2	261	86
KEH16641	Medtr0127s0040.1	0	0	0.0859623	0	0	0	0.0229742	0	0	0.0248026	0	0	-	SGNH hydrolase superfamily||GDSL lipase/esterase	protein_coding	mRNA	scaffold0127	19823	21060	-	3	717	238
KEH16642	Medtr0127s0050.1	0	0	0	0	0	0	0	0	0	0	0	0	-	--	protein_coding	mRNA	scaffold0127	28456	35313	+	5	603	200
KEH16629	Medtr0128s0010.1	0	0	0	0	0	0	0	0	0	0	0	0	-	F-box domain||F-box-like domain superfamily||F-box associated interaction domain||F-box associated domain, type 1	protein_coding	mRNA	scaffold0128	3233	4432	+	1	1200	399
KEH16630	Medtr0128s0020.1	0	0	0.15573	0	0	0	0	0	0	0	0	0	-	Galactose oxidase/kelch, beta-propeller||F-box domain||F-box associated interaction domain||F-box-like domain superfamily	protein_coding	mRNA	scaffold0128	7677	8864	+	1	1188	395
KEH16631	Medtr0128s0030.1	0	0	0.651408	0	0	0	0	0	0	0	0	0	-	Endonuclease/exonuclease/phosphatase superfamily	protein_coding	mRNA	scaffold0128	11610	12069	+	2	378	125
KEH16632	Medtr0128s0040.1	0	0.192569	0	0	0	0	0	0	0	0	0	0	-	--	protein_coding	mRNA	scaffold0128	16771	17184	+	1	414	137
KEH16633	Medtr0128s0060.1	0	0	0	0	0	0	0	0	0.0416653	0	0	0	-	Leucine-rich repeat domain superfamily	protein_coding	mRNA	scaffold0128	20016	23019	+	3	387	128
KEH16634	Medtr0128s0070.1	0	0	0.05152	0	0	0	0	0	0	0	0	0	-	F-box associated interaction domain||F-box-like domain superfamily||Galactose oxidase/kelch, beta-propeller||F-box domain	protein_coding	mRNA	scaffold0128	24717	25913	+	1	1197	398
KEH16635	Medtr0128s0080.1	0.429075	1.32457	0	0	0	0	0.273406	0.188049	0.0893157	0.0983882	0.168946	0.291807	-	--	protein_coding	mRNA	scaffold0128	26216	27568	+	2	180	59
KEH16636	Medtr0128s0090.1	0	0	0	0	0	0	0	0	0	0	0	0	-	--	protein_coding	mRNA	scaffold0128	29807	31216	-	2	627	208
KEH16637	Medtr0128s0100.1	0	0	0	0	0	0	0	0	0	0	0	0	-	--	protein_coding	mRNA	scaffold0128	31393	31813	+	2	309	102
KEH16638	Medtr0128s0110.1	0	0.12665	0.0978144	0	0	0	0	0	0	0	0	0	-	--	protein_coding	mRNA	scaffold0128	33789	34418	-	1	630	209
KEH16639	Medtr0128s0130.1	0	0	0.252955	0	0	0	0	0	0	0	0	0	-	F-box-like domain superfamily||F-box domain	protein_coding	mRNA	scaffold0128	36290	36532	-	1	243	80
KEH16624	Medtr0129s0050.1	0.654743	0.67374	0.480318	0.240275	0.279806	0.16445	1.05905	1.28025	1.28952	1.12023	0.723827	0.799221	-	F-box domain||F-box-like domain superfamily||F-box associated interaction domain||F-box associated domain, type 1	protein_coding	mRNA	scaffold0129	9393	10933	+	1	1541	409
KEH16625	Medtr0129s0070.1	0.448176	0.10908	0.135461	0.0509073	0	0.0522634	9.44018e-10	0.0561202	0.0533096	0.0293624	0.094417	0.0580567	-	F-box-like domain superfamily||F-box associated interaction domain||F-box associated domain, type 1	protein_coding	mRNA	scaffold0129	16938	18149	-	1	1212	403
KEH16626	Medtr0129s0080.1	0	0	0	0	0	0	0	0	0	0	0	0	-	Ribonuclease T2-like superfamily||Ribonuclease T2, eukaryotic||Ribonuclease T2, His active site 1||Ribonuclease T2-like	protein_coding	mRNA	scaffold0129	20997	21807	+	2	693	230
KEH16627	Medtr0129s0110.1	0	0	0.179944	0	0	0	0	0	0	0	0	0	-	--	protein_coding	mRNA	scaffold0129	32443	32837	+	2	342	113
KEH16628	Medtr0129s0120.1	0	0.223654	0.0690955	0	0	0	0.0414113	0	0	0	0.0193127	0	-	F-box associated interaction domain||F-box-like domain superfamily||F-box associated domain, type 1	protein_coding	mRNA	scaffold0129	33352	34545	-	1	1194	397
KEH16622	Medtr0130s0050.1	0	0	0	0	0	0.162137	0.042188	0	0.165382	0	0.0391039	0	-	--	protein_coding	mRNA	scaffold0130	13092	14066	-	3	390	129
KEH16623	Medtr0130s0060.1	0.529758	0.436104	0.0842032	0.252731	0.0981039	0.172975	0.247545	0.0232175	0.154383	0.291541	0.146013	0.336262	-	U3 small nucleolar ribonucleoprotein complex, subunit Mpp10||WRKY domain superfamily||WRKY domain	protein_coding	mRNA	scaffold0130	18734	24173	+	8	732	243
KEH16621	Medtr0131s0030.1	1.48314	3.19109	0.857235	1.71529	0.873908	1.98111	0.0488032	0.354551	0.143486	0.185503	0	0.0520879	-	DNA-binding pseudobarrel domain superfamily||B3 DNA binding domain	protein_coding	mRNA	scaffold0131	13497	17177	+	3	2858	160
KEH16620	Medtr0132s0050.1	0	0.051592	0.27892	0	0	0	0	0.0109867	0	0	0.0296119	0.0113659	-	--	protein_coding	mRNA	scaffold0132	34393	36804	+	3	1548	515
KEH16617	Medtr0133s0020.1	7.80392	7.47741	7.88505	2.39521	2.52676	3.41684	12.5814	12.2108	8.16579	7.51198	8.30857	9.72602	-	P-loop containing nucleoside triphosphate hydrolase||Leucine-rich repeat domain superfamily||NB-ARC||Virus X resistance protein-like, coiled-coil domain	protein_coding	mRNA	scaffold0133	5960	9488	-	2	3435	1144
KEH16618	Medtr0133s0030.1	7.60507	6.19453	7.24635	1.98833	3.47414	2.44227	16.7512	15.7579	8.21461	5.60641	5.12526	5.82927	-	NB-ARC||Leucine-rich repeat domain superfamily||P-loop containing nucleoside triphosphate hydrolase||Virus X resistance protein-like, coiled-coil domain	protein_coding	mRNA	scaffold0133	10167	13892	-	2	3627	1138
KEH16619	Medtr0133s0060.1	0	0	0.266584	0	0	0	0.0206789	0.0310424	0	0	0.114294	0.110622	-	--	protein_coding	mRNA	scaffold0133	32326	35301	-	1	2976	991
KEH16612	Medtr0134s0020.1	0	0	0	0	0	0	0	0	0	0	0	0	-	P-loop containing nucleoside triphosphate hydrolase||DNA helicase Pif1-like	protein_coding	mRNA	scaffold0134	3432	6004	+	6	1047	348
KEH16613	Medtr0134s0030.1	0	0	0	0	0	0	0	0	0	0	0	0	-	--	protein_coding	mRNA	scaffold0134	7872	8144	+	1	273	90
KEH16614	Medtr0134s0040.1	0	0	0	0	0	0	0	0	0	0	0	0	-	--	protein_coding	mRNA	scaffold0134	11536	11715	-	1	180	59
KEH16615	Medtr0134s0060.1	0	0	0.0496548	0.0993574	0	0	0	0	0	0	0	0	-	F-box domain||F-box-like domain superfamily||F-box associated interaction domain	protein_coding	mRNA	scaffold0134	16028	17269	-	1	1242	413
KEH16616	Medtr0134s0080.1	0.409529	0.653447	0.31109	0	0.106376	0.625242	0.143215	0.170467	0.11271	0.0511732	0.0264756	0.0265001	-	--	protein_coding	mRNA	scaffold0134	28216	28944	+	2	675	224
KEH16603	Medtr0135s0010.1	0	0	0	0	0	0	0	0	0	0	0	0	-	Late nodulin	protein_coding	mRNA	scaffold0135	3371	3553	-	1	183	60
KEH16604	Medtr0135s0020.1	0	0	0	0	0	0	0	0	0	0	0	0	-	Late nodulin	protein_coding	mRNA	scaffold0135	7586	7768	-	1	183	60
KEH16605	Medtr0135s0030.1	0	0	0	0	0	0	0	0	0	0	0	0	-	Late nodulin	protein_coding	mRNA	scaffold0135	11801	11983	-	1	183	60
KEH16606	Medtr0135s0040.1	0	0	0	0	0	0	0	0	0	0	0	0	-	Late nodulin	protein_coding	mRNA	scaffold0135	16016	16198	-	1	183	60
KEH16607	Medtr0135s0050.1	0	0	0	0	0	0	0	0	0	0	0	0	-	Late nodulin	protein_coding	mRNA	scaffold0135	20231	20413	-	1	183	60
KEH16608	Medtr0135s0060.1	0	0	0	0	0	0	0	0	0	0	0	0	-	Late nodulin	protein_coding	mRNA	scaffold0135	24446	24628	-	1	183	60
KEH16609	Medtr0135s0070.1	0	0.134087	0.207117	0	0	0	0.0331911	0.154013	0.119875	0.0597593	0.411354	0.147699	-	Late nodulin	protein_coding	mRNA	scaffold0135	28249	28843	-	1	595	60
KEH16610	Medtr0135s0080.1	0	0	0.126737	0	0	0	0	0	0	0	0	0	-	Vesicle-associated membrane-protein-associated protein||PapD-like superfamily||Major sperm protein (MSP) domain||Immunoglobulin-like fold	protein_coding	mRNA	scaffold0135	36657	38641	+	5	486	162
KEH16611	Medtr0135s0090.1	0	0.218052	0	0	0	0	1.05769	0.789396	0.639588	0.510196	1.23068	0.456355	-	--	protein_coding	mRNA	scaffold0135	39669	42117	-	5	732	243
KEH16599	Medtr0136s0010.1	3.09573	1.80053	3.423	1.92636	2.74181	4.30041	8.8624	7.34418	10.0303	14.5985	11.9773	10.954	-	Trichome birefringence/trichome birefringence-like 1||PC-Esterase||PMR5 N-terminal domain||Trichome birefringence-like family	protein_coding	mRNA	scaffold0136	3991	7286	-	5	2225	526
KEH16600	Medtr0136s0020.1	0	0.202832	0.313304	0.0147387	0	0	0.106317	0.302358	0.212814	0.0467745	0	0.0474847	-	--	protein_coding	mRNA	scaffold0136	13708	15641	-	3	393	130
KEH16601	Medtr0136s0030.1	0	0	0	0	0	0	0	0	0	0	0	0	-	Plant self-incompatibility S1	protein_coding	mRNA	scaffold0136	16744	17217	+	1	474	157
KEH16602	Medtr0136s0060.1	1.51361	1.92837	0.773301	1.20349	1.16791	1.41206	2.02845	2.64556	1.7854	1.55358	2.27038	1.8872	-	Activator of Hsp90 ATPase, Aha1||Activator of Hsp90 ATPase, N-terminal||Activator of Hsp90 ATPase homologue 1-like||START-like domain superfamily	protein_coding	mRNA	scaffold0136	30783	34219	-	3	2154	344
KEH16591	Medtr0137s0010.1	0.162572	0.0523625	0.0562042	0	0	0	0.0280485	0.0167274	0.0274052	0.0480422	0.0795304	0.130312	-	Leucine-rich repeat domain superfamily	protein_coding	mRNA	scaffold0137	281	2637	+	2	2217	738
KEH16592	Medtr0137s0020.1	0	0	0	0	0	0	0	0	0	0	0	0	-	14-3-3 domain||14-3-3 protein||14-3-3 domain superfamily	protein_coding	mRNA	scaffold0137	4262	5536	-	4	750	249
KEH16593	Medtr0137s0030.1	0	0	0	0	0	0	0	0	0	0	0	0	-	--	protein_coding	mRNA	scaffold0137	7087	7360	-	2	243	80
KEH16594	Medtr0137s0040.1	1.1421	0.391745	0.45383	0.15135	0	0.155381	0.0404301	0.166848	0.158492	0.403006	0.262322	0.560966	-	FAR1 DNA binding domain||FHY3/FAR1 family	protein_coding	mRNA	scaffold0137	11366	11933	+	2	407	113
KEH16595	Medtr0137s0060.1	1.04667	1.93866	0.998182	1.49799	1.55062	1.36702	2.89005	2.1101	2.11834	2.40004	2.47271	2.42019	-	--	protein_coding	mRNA	scaffold0137	14337	15806	+	2	1218	67
KEH16597	Medtr0137s0070.1	3.4437	1.72223	3.71651	3.14808	2.0178	2.88831	1.54653	1.484	1.34634	1.18773	1.11516	1.05513	-	Leucine-rich repeat||Leucine-rich repeat, typical subtype||Leucine rich repeat 4||Leucine-rich repeat domain superfamily	protein_coding	mRNA	scaffold0137	16715	19519	-	2	2700	630
KEH16596	Medtr0137s0070.2	0	1.52646	0	0	0	0	0	0	0	0	0	0	-	Leucine-rich repeat||Leucine-rich repeat, typical subtype||Leucine rich repeat 4||Leucine-rich repeat domain superfamily	protein_coding	mRNA	scaffold0137	16715	19524	-	1	2810	665
KEH16598	Medtr0137s0080.1	2.85026	3.411	2.81541	3.38995	2.73908	3.26405	3.92571	5.4565	3.96073	4.6072	4.88984	5.04988	-	Protein kinase domain||Protein kinase-like domain superfamily||Ankyrin repeat-containing domain||Zinc finger, RING/FYVE/PHD-type||Ankyrin repeat||Zinc finger, RING-type||Ankyrin repeat-containing domain superfamily||Zinc finger, RING-type, conserved site	protein_coding	mRNA	scaffold0137	33739	41632	+	10	2370	790
KEH16589	Medtr0138s0010.1	0	0	0.323628	0	0	0	0	0	0	0	0	0	-	--	protein_coding	mRNA	scaffold0138	1958	2221	+	1	264	87
KEH16590	Medtr0138s0070.1	0	0	0	0	0	0	0	0.0697477	0	0	0	0	-	--	protein_coding	mRNA	scaffold0138	26382	27283	+	2	243	80
KEH16588	Medtr0139s0020.1	0	0.0849267	0.0655908	0.0328112	0	0	0	0	0	0	0	0	-	--	protein_coding	mRNA	scaffold0139	3630	8030	+	5	1881	626
KEH16582	Medtr0140s0010.1	0	0	0	0	0	0	0	0	0	0	0	0	-	RWP-RK domain	protein_coding	mRNA	scaffold0140	2206	3249	+	4	718	238
KEH16583	Medtr0140s0020.1	0	0	0	0	0.397294	0	0.0911353	0	0	0	0	0	-	Thioredoxin-like superfamily||Glutaredoxin	protein_coding	mRNA	scaffold0140	4882	5061	-	1	180	59
KEH16584	Medtr0140s0030.1	7.02601	9.55377	7.4783	11.4722	8.24817	7.78361	0	0	0	0	0	0	-	SANT/Myb domain||Myb domain||Homeobox-like domain superfamily	protein_coding	mRNA	scaffold0140	9682	11671	+	3	1624	334
KEH16585	Medtr0140s0050.1	5.14234	4.47747	4.19157	4.40327	3.05221	4.62819	4.39693	4.62301	4.83063	4.02122	4.80234	4.00537	-	--	protein_coding	mRNA	scaffold0140	18469	20374	+	4	588	195
KEH16586	Medtr0140s0070.1	0	0	0	0	0	0	0	0	0	0	0	0	-	ATP synthase, F0 complex, subunit A superfamily||ATP synthase, F0 complex, subunit A	protein_coding	mRNA	scaffold0140	25006	25545	-	2	399	132
KEH16587	Medtr0140s0100.1	0.121348	0	0.0964389	0	0	0	0	0	0	0	0	0	-	--	protein_coding	mRNA	scaffold0140	36914	39029	-	6	639	212
KEH16581	Medtr0141s0020.1	69.7957	49.7657	54.9368	46.4904	60.7256	53.545	100.097	101.575	96.1264	97.5461	91.5806	89.6817	-	Cytochrome c-type biogenesis protein CcmB	protein_coding	mRNA	scaffold0141	3293	4186	-	1	894	206
KEH16579	Medtr0142s0010.1	0	0	0	0	0	0	0.0937244	0	0	0	0	0	-	--	protein_coding	mRNA	scaffold0142	3386	4237	-	3	351	116
KEH16580	Medtr0142s0040.1	0	0	0	0	0	0	0	0	0	0	0	0	-	--	protein_coding	mRNA	scaffold0142	15052	18955	-	5	822	273
KEH16576	Medtr0143s0020.1	0.125992	0.560109	0.457836	0.0762748	0.202428	0.33744	0	0	0.0701409	0	0	0	-	--	protein_coding	mRNA	scaffold0143	15958	17388	+	1	1431	476
KEH16577	Medtr0143s0050.1	0	0.0717379	0	0	0.100014	0	0	0	0	0	0	0	-	--	protein_coding	mRNA	scaffold0143	24180	25616	+	1	1437	478
KEH16578	Medtr0143s0070.1	0	0.147719	0	0	0.168206	0	0.0694581	0.0629148	0.179292	0.104287	0.0717841	0.201799	-	--	protein_coding	mRNA	scaffold0143	33398	38480	-	6	540	179
KEH16572	Medtr0144s0010.1	11.6793	8.52574	11.1066	2.34144	1.80237	3.74832	14.2056	14.3169	10.1818	2.4721	2.26003	3.20207	-	Leucine-rich repeat domain superfamily	protein_coding	mRNA	scaffold0144	2939	4892	+	3	1555	447
KEH16573	Medtr0144s0020.1	0.265968	3.83159	1.05686	5.92129	7.14176	4.99348	0.0564914	0	0	0	0	0.180881	-	--	protein_coding	mRNA	scaffold0144	6441	7332	-	2	291	96
KEH16574	Medtr0144s0030.1	0.869476	0.805384	1.11833	0.382758	0.445235	0.378282	1.15273	1.06981	1.18557	0.834274	0.980362	0.824147	-	Ulp1 protease family, C-terminal catalytic domain	protein_coding	mRNA	scaffold0144	13921	19166	+	10	2533	842
KEH16575	Medtr0144s0060.1	0.180914	0.155314	0.0724449	0.216369	0.211672	0.187333	0.152257	0.0656992	0.0665314	0.0813	0.0947853	0.189763	-	Leucine-rich repeat domain superfamily||P-loop containing nucleoside triphosphate hydrolase||NB-ARC||Virus X resistance protein-like, coiled-coil domain	protein_coding	mRNA	scaffold0144	34937	38471	-	3	3435	1144
KEH16571	Medtr0145s0010.1	0	0	0	0	0	0	0	0	0	0	0	0	-	--	protein_coding	mRNA	scaffold0145	18	780	-	2	300	100
KEH16569	Medtr0146s0060.1	0	0	0.243956	0	0	0	0	0	0	0	0	0	-	--	protein_coding	mRNA	scaffold0146	24063	24314	+	1	252	83
KEH16570	Medtr0146s0070.1	0	0	0	0	0	0	0	0	0	0.116015	0	0	-	--	protein_coding	mRNA	scaffold0146	27113	34106	-	3	306	101
KEH16560	Medtr0147s0010.1	0	0	0	0.0538366	0	0	0	0	0	0	0	0.0153493	-	Haem peroxidase||Secretory peroxidase||Peroxidase, active site||Peroxidases heam-ligand binding site||Haem peroxidase, plant/fungal/bacterial||Plant peroxidase	protein_coding	mRNA	scaffold0147	2001	4702	+	4	1146	381
KEH16561	Medtr0147s0020.1	0	0	0.416096	0	0.161596	0	0.0370685	0	0	0	0	0	-	--	protein_coding	mRNA	scaffold0147	6502	7730	-	2	444	147
KEH16562	Medtr0147s0030.1	0	0.076038	0.205541	0	0	0.0301596	9.73682	8.20966	8.75986	7.46388	5.84817	6.064	-	Cytochrome P450, conserved site||Cytochrome P450||Cytochrome P450, E-class, group I||Cytochrome P450 superfamily	protein_coding	mRNA	scaffold0147	8011	11113	+	5	2101	531
KEH16563	Medtr0147s0040.1	0	0	0	0	0	0	0	0.0672666	0	0.0703884	0	0	-	Haem peroxidase, plant/fungal/bacterial||Haem peroxidase	protein_coding	mRNA	scaffold0147	12206	12457	+	1	252	83
KEH16564	Medtr0147s0050.1	0	0	0.398843	0.299276	0.232343	1.02416	0.18654	0.0274935	0.0261165	0.0287694	0.0741015	0.0853265	-	--	protein_coding	mRNA	scaffold0147	13063	13680	-	1	618	205
KEH16565	Medtr0147s0060.1	0.0532665	0.218179	0.105831	0.264921	0.345248	0.395604	0.458208	0.420209	0.498955	0.243093	0.319844	0.368295	-	ATP-dependent helicase, C-terminal||Helicase superfamily 1/2, ATP-binding domain, DinG/Rad3-type||Helicase-like, DEXD box c2 type||ATP-dependent helicase Rad3/Chl1-like||DEAD2||Helicase superfamily 1/2, ATP-binding domain||P-loop containing nucleoside triphosphate hydrolase	protein_coding	mRNA	scaffold0147	15819	21230	-	9	2915	907
KEH16566	Medtr0147s0070.1	27.3457	35.0169	18.8446	33.4461	32.1963	28.8777	102.442	104.709	95.8854	90.7166	107.178	109.587	-	Ribosomal protein L37e||Ribosomal protein L37ae/L37e||Zinc-binding ribosomal protein||Ribosomal protein L37e, conserved site	protein_coding	mRNA	scaffold0147	22544	24566	+	4	797	95
KEH16567	Medtr0147s0080.1	6.17744	4.34014	5.76365	5.04088	4.19017	5.06955	4.85583	5.73728	5.9749	5.99169	6.74757	6.42456	-	Phox homologous domain||PX domain superfamily||Sorting nexin, C-terminal||Phox-associated domain	protein_coding	mRNA	scaffold0147	27596	38059	-	15	3354	1117
KEH16568	Medtr0147s0080.2	0.304018	1.72449	0.3115	0.641014	0.853845	0.774822	0.908077	0.677509	0.653078	0.644196	0.265615	0.513924	-	Phox homologous domain||PX domain superfamily||Sorting nexin, C-terminal||Phox-associated domain	protein_coding	mRNA	scaffold0147	30941	38059	-	12	3006	1001
KEH16555	Medtr0148s0050.1	9.36887	10.4636	2.1436	9.10897	2.99573	4.9225	5.60239	6.01172	6.22158	19.5032	10.1701	10.1146	-	Leucine-rich repeat, typical subtype||Leucine-rich repeat||Leucine-rich repeat domain superfamily	protein_coding	mRNA	scaffold0148	16579	20569	-	4	3616	667
KEH16556	Medtr0148s0050.2	10.9333	12.3991	12.143	20.7809	22.3386	20.5385	6.52034	6.13772	5.12924	13.0224	14.8868	12.8656	-	Leucine-rich repeat, typical subtype||Leucine-rich repeat||Leucine-rich repeat domain superfamily	protein_coding	mRNA	scaffold0148	16895	19100	-	3	1926	641
KEH16557	Medtr0148s0060.1	0	0	0	0	0	0	0	0	0	0	0	0	-	--	protein_coding	mRNA	scaffold0148	22282	22581	-	1	300	99
KEH16558	Medtr0148s0080.1	12.125	12.5262	11.0835	15.0709	15.2429	12.2275	0.860147	1.06595	1.2494	1.51104	1.36661	1.04298	-	Protein kinase-like domain superfamily||Bulb-type lectin domain superfamily||Protein kinase domain||Bulb-type lectin domain||Wall-associated receptor kinase, galacturonan-binding domain||S-locus glycoprotein domain||Serine/threonine-protein kinase, active site||Serine-threonine/tyrosine-protein kinase, catalytic domain	protein_coding	mRNA	scaffold0148	24847	28890	-	8	3240	1022
KEH16559	Medtr0148s0110.1	0	0.581912	0.149808	0	0	0	0	0.0826138	0.0392382	0	0	0.0854646	-	NADH-quinone oxidoreductase chain 4||NADH:ubiquinone oxidoreductase	protein_coding	mRNA	scaffold0148	35649	38562	-	4	411	136
KEH16551	Medtr0149s0050.1	0	0	0	0	0	0	0	0	0	0.0687578	0	0.0679757	-	--	protein_coding	mRNA	scaffold0149	19123	19877	+	4	258	85
KEH16552	Medtr0149s0060.1	0	0.594908	0.153154	0.153227	0	0	0	0	0	0	0.0379395	0.0436866	-	--	protein_coding	mRNA	scaffold0149	20571	20972	+	1	402	133
KEH16553	Medtr0149s0080.1	0	0	0	0	0	0	0	0	0	0	0	0	-	Late nodulin	protein_coding	mRNA	scaffold0149	25655	25909	+	2	156	52
KEH16554	Medtr0149s0090.1	0	0	0	0.371992	0	0	0	0	0	0	0	0	-	--	protein_coding	mRNA	scaffold0149	32155	32436	-	2	165	54
KEH16548	Medtr0150s0010.1	0	0	0	0	0	0	0.148608	0.0591946	0.24967	0.160435	0.0393555	0.0906343	-	Protein of unknown function DUF674	protein_coding	mRNA	scaffold0150	8273	9175	-	2	776	239
KEH16549	Medtr0150s0030.1	0	0	0	0	0	0	0	0	0	0	0.048693	0	-	Protein of unknown function DUF674	protein_coding	mRNA	scaffold0150	17949	19325	+	2	627	208
KEH16550	Medtr0150s0040.1	0	0.568308	0.673681	0.0835597	0.104662	0.0857855	0.114864	0.138174	0.0437514	0.0481956	0.0413792	0.0714711	-	Aspartic peptidase domain superfamily	protein_coding	mRNA	scaffold0150	21665	23046	-	4	738	245
KEH16545	Medtr0151s0010.1	0	0	0	0	0	0	0	0	0	0	0	0	-	--	protein_coding	mRNA	scaffold0151	1784	2124	+	1	341	113
KEH16546	Medtr0151s0020.1	0	0	0.405614	0	0.0787625	0	0	0.0186401	0	0	0.0167466	0	-	--	protein_coding	mRNA	scaffold0151	10679	13739	-	2	912	303
KEH16547	Medtr0151s0030.1	5.88066	33.1296	25.7975	27.071	24.6961	25.3429	3.47535	3.17154	5.40632	6.89363	1.92928	2.0744	-	Inositol monophosphatase||Inositol monophosphatase, conserved site||Inositol monophosphatase, metal-binding site||Inositol monophosphatase-like	protein_coding	mRNA	scaffold0151	15404	20810	-	10	1343	350
KEH16533	Medtr0152s0010.1	0	0	0	0	0	0	0	0	0	0	0	0	-	--	protein_coding	mRNA	scaffold0152	1173	1493	+	1	321	106
KEH16534	Medtr0152s0020.1	0	0	0.266613	0	0	0	0	0	0	0	0	0	-	--	protein_coding	mRNA	scaffold0152	2001	3099	-	3	462	153
KEH16535	Medtr0152s0030.1	0	0	0	0	0	0	0	0	0	0	0	0	-	--	protein_coding	mRNA	scaffold0152	4153	4924	+	3	246	81
KEH16536	Medtr0152s0040.1	0	0	0.203029	0	0	0	0	0	0	0	0	0	-	--	protein_coding	mRNA	scaffold0152	5323	5939	+	2	303	100
KEH16537	Medtr0152s0050.1	0	0	0	0	0	0	0	0	0	0	0	0	-	--	protein_coding	mRNA	scaffold0152	8401	8927	+	2	231	76
KEH16538	Medtr0152s0060.1	0	0	0	0	0	0	0	0	0	0	0	0	-	DNA helicase Pif1-like	protein_coding	mRNA	scaffold0152	9518	13273	+	8	1191	396
KEH16539	Medtr0152s0070.1	0	0	0	0	0	0	0	0.0331098	0	0	0	0	-	--	protein_coding	mRNA	scaffold0152	16122	17271	-	3	513	170
KEH16540	Medtr0152s0090.1	0.12503	0.255459	0.494341	0.131594	0	0.270199	0.141009	0.453783	0.156149	0.0380059	0.407675	0.15995	-	--	protein_coding	mRNA	scaffold0152	25378	27816	-	8	1876	619
KEH16542	Medtr0152s0100.1	14.8572	17.05	13.6641	11.6113	10.1496	12.4264	21.4056	24.2544	20.2923	13.1337	13.6676	13.7981	-	DNA-binding pseudobarrel domain superfamily	protein_coding	mRNA	scaffold0152	31140	32222	+	2	999	114
KEH16541	Medtr0152s0100.2	10.473	12.8974	12.2517	11.8918	11.4742	11.8733	23.8406	25.8043	21.807	15.1909	15.9806	17.8885	-	DNA-binding pseudobarrel domain superfamily	protein_coding	mRNA	scaffold0152	28625	32219	+	2	2718	114
KEH16543	Medtr0152s0120.1	0	0	0.125465	0	0	0	0	0	0	0	0	0	-	--	protein_coding	mRNA	scaffold0152	34238	36343	-	6	1544	513
KEH16544	Medtr0152s0130.1	0	0	0	0	0	0	0	0	0	0.15156	0.0650622	0.149836	-	--	protein_coding	mRNA	scaffold0152	37430	37663	+	1	234	77
KEH16528	Medtr0153s0020.1	0.888805	0.928104	3.18655	1.14972	0.206104	0.471093	1.06844	0.973386	2.37456	0.710321	0.840467	0.659202	-	CSN8/PSMD8/EIF3K	protein_coding	mRNA	scaffold0153	6132	7025	+	2	324	107
KEH16529	Medtr0153s0030.1	1.29438	0.775481	0.713896	0.271529	1.1985	1.35399	1.38854	1.16482	0.921734	0.779881	0.795296	1.04494	-	COP9 signalosome, subunit CSN8||CSN8/PSMD8/EIF3K	protein_coding	mRNA	scaffold0153	13039	16549	+	5	564	174
KEH16530	Medtr0153s0060.1	1.77704	0.945035	0.844711	1.25737	1.46423	2.43829	1.0946	1.05261	1.57761	1.97791	1.21251	0.839662	-	--	protein_coding	mRNA	scaffold0153	30103	32084	+	3	441	146
KEH16532	Medtr0153s0070.1	0	0	0	0	0.27995	0	0	0	0	0	0	0	-	Plant organelle RNA recognition domain	protein_coding	mRNA	scaffold0153	34902	38440	+	1	3539	335
KEH16531	Medtr0153s0070.2	3.36308	2.53096	2.874	3.22943	2.768	3.43421	3.82637	3.42163	4.48154	3.10233	3.29302	3.65847	-	Plant organelle RNA recognition domain	protein_coding	mRNA	scaffold0153	36398	37624	+	2	1122	373
KEH16525	Medtr0154s0010.1	0.193431	0.199044	0	0.461399	0.0895518	0.315793	3.18406	3.03068	3.42247	3.57052	5.80739	3.94648	-	Late embryogenesis abundant protein, LEA-14	protein_coding	mRNA	scaffold0154	1	1407	+	2	1325	136
KEH16526	Medtr0154s0020.1	0.556874	0.0967567	0.613012	0.137913	0.320631	0.533823	0.124503	0.0996867	0.0382104	0.0365832	0.0665827	0.0760707	-	Serine/threonine-protein kinase, active site||Protein kinase, ATP binding site||Protein kinase domain||Protein kinase-like domain superfamily	protein_coding	mRNA	scaffold0154	14171	15307	-	1	1137	335
KEH16527	Medtr0154s0040.1	2.01603	2.23357	3.29701	3.25698	5.7285	6.96695	0.124443	0.0602859	0.164981	0.203255	0.498759	0.381287	-	Protein kinase-like domain superfamily||Protein kinase, ATP binding site||Protein kinase domain||Serine/threonine-protein kinase, active site	protein_coding	mRNA	scaffold0154	23660	24797	-	1	1138	335
KEH16520	Medtr0155s0010.1	2.49375	1.64964	2.17038	0.424889	0.989589	0.727012	0	0.0780663	0	0	0	0	-	Cytochrome P450||Cytochrome P450 superfamily||Cytochrome P450, E-class, group I	protein_coding	mRNA	scaffold0155	194	730	-	2	435	144
KEH16521	Medtr0155s0040.1	0	0	0.0650378	0	0	0	0	0	0	0	0	0	-	Plant peroxidase||Haem peroxidase, plant/fungal/bacterial||Peroxidases heam-ligand binding site||Peroxidase, active site||Secretory peroxidase||Haem peroxidase	protein_coding	mRNA	scaffold0155	15336	17159	-	4	948	315
KEH16522	Medtr0155s0050.1	0	0	0.240159	0	0	0	0.12837	0	0	0.103939	0.0594926	0.342523	-	--	protein_coding	mRNA	scaffold0155	19851	21219	-	2	513	170
KEH16523	Medtr0155s0060.1	0	0	0	0	0	0	0	0	0	0	0	0	-	Invertase/pectin methylesterase inhibitor domain superfamily||Pectinesterase inhibitor, plant||Pectinesterase inhibitor domain	protein_coding	mRNA	scaffold0155	25738	31316	-	2	591	196
KEH16524	Medtr0155s0080.1	0	0	0	0	0	0	0	0.0314574	0.029882	0	0	0	-	Invertase/pectin methylesterase inhibitor domain superfamily||Pectinesterase inhibitor, plant||Pectinesterase inhibitor domain	protein_coding	mRNA	scaffold0155	34211	34750	+	1	540	179
KEH16518	Medtr0156s0040.1	0	0	0.110413	0	0	0	0	0	0	0	0	0	-	--	protein_coding	mRNA	scaffold0156	18149	18706	+	1	558	185
KEH16519	Medtr0156s0070.1	0	0	0	0	0	0	0	0	0	0	0	0	-	--	protein_coding	mRNA	scaffold0156	21989	22323	+	2	246	81
KEH16515	Medtr0157s0040.1	0	0	0.291136	0	0	0	0.0778089	0.0401379	0.0762554	0.126002	0.288483	0.0830458	-	--	protein_coding	mRNA	scaffold0157	10328	10787	+	2	423	140
KEH16516	Medtr0157s0060.1	0.0353333	0.072717	0.056161	0	0.0981485	0.0288423	0.067543	0.123883	0.110324	0.0324081	0.0973861	0.0480592	-	Pectin lyase fold||Pectin lyase fold/virulence factor||Parallel beta-helix repeat||Glycoside hydrolase, family 28	protein_coding	mRNA	scaffold0157	15247	20596	-	8	1098	365
KEH16517	Medtr0157s0070.1	13.2419	10.2763	13.5201	8.86733	9.39962	12.5395	29.4087	29.8596	29.4749	33.2148	28.8707	38.1465	-	Ribosomal protein S10||Ribosomal protein S10 domain superfamily||Ribosomal protein S10, eukaryotic/archaeal||Ribosomal protein S10 domain	protein_coding	mRNA	scaffold0157	24091	26505	-	3	369	122
KEH16514	Medtr0158s0020.1	0	0	0.365213	0	0.425504	0	0	0	0	0	0	0	-	--	protein_coding	mRNA	scaffold0158	15838	16102	-	2	168	56
KEH16511	Medtr0159s0050.1	0	0	0.416085	0	0	0	0.0875461	0.0913419	0.064598	0.0477289	0.121564	0.0237385	-	--	protein_coding	mRNA	scaffold0159	17092	17847	+	1	756	252
KEH16512	Medtr0159s0060.1	0.220946	3.183	2.35306	0.439193	0	0.180357	0.140787	0.338917	0.117231	0.151991	0.913462	0.425742	-	--	protein_coding	mRNA	scaffold0159	19822	20523	+	1	702	233
KEH16513	Medtr0159s0070.1	0	0	0	0	0	0	0	0	0	0	0	0	-	ABC transporter type 1, transmembrane domain superfamily	protein_coding	mRNA	scaffold0159	26491	27458	+	4	417	139
KEH16507	Medtr0160s0010.1	0	0	0	0	0	0	0	0	0	0	0	0	-	--	protein_coding	mRNA	scaffold0160	3808	6004	+	3	777	258
KEH16508	Medtr0160s0030.1	0.119757	0	0.19035	0.190441	0.277217	0.244393	0.1399	0.0524856	0.0872498	0.0274607	0.0825191	0.0542967	-	Zinc finger C2H2-type||Zinc finger C2H2 superfamily	protein_coding	mRNA	scaffold0160	19377	20867	-	1	1491	361
KEH16509	Medtr0160s0040.1	2.2967	0.787781	0.811228	4.12572	3.93812	2.84689	5.45634	5.14468	6.33897	18.1008	17.3159	17.6636	-	Casparian strip membrane protein||Domain of unknown function DUF588	protein_coding	mRNA	scaffold0160	28011	30206	+	3	912	187
KEH16510	Medtr0160s0090.1	0	0	0	0	0	0	0	0	0	0	0	0	-	--	protein_coding	mRNA	scaffold0160	36611	37248	+	2	273	90
KEH16506	Medtr0161s0050.1	0	0	0.0659059	0	0	0	0.977576	1.69912	1.00121	0.741615	0.742848	0.996372	-	AMP-dependent synthetase/ligase||AMP-binding, conserved site||AMP-binding enzyme, C-terminal domain	protein_coding	mRNA	scaffold0161	23112	24983	+	1	1872	569
KEH16503	Medtr0163s0020.1	788.981	767.288	766.692	862.369	1164.14	1103.86	0.353896	0.126432	0.120102	0.044098	0.302764	0.0871913	-	Legume lectin domain||Legume lectin||Concanavalin A-like lectin/glucanase domain superfamily	protein_coding	mRNA	scaffold0163	4157	5397	-	1	1241	279
KEH16504	Medtr0163s0050.1	0	0.0451248	0.174254	0	0	0	0	0	0	0	0	0	-	--	protein_coding	mRNA	scaffold0163	21905	23899	+	3	1770	589
KEH16505	Medtr0163s0060.1	0	0	0.264897	0	0	0	0	0	0	0	0	0	-	--	protein_coding	mRNA	scaffold0163	25193	26798	-	2	465	154
KEH16501	Medtr0164s0030.1	0	0	0	0	0	0	0	0	0.0377713	0	0	0	-	--	protein_coding	mRNA	scaffold0164	7559	16213	+	2	213	70
KEH16502	Medtr0164s0070.1	0	0	0	0	0	0	0	0	0	0	0	0	-	NAD-dependent epimerase/dehydratase||Tetraketide alpha-pyrone reductase 1||NAD(P)-binding domain superfamily	protein_coding	mRNA	scaffold0164	22496	23924	-	4	630	209
KEH16499	Medtr0165s0050.1	118.151	105.255	85.0544	102.416	113.565	93.1604	243.61	239.555	253.089	265.224	260.576	268.863	-	--	protein_coding	mRNA	scaffold0165	29558	32486	-	2	327	108
KEH16500	Medtr0165s0060.1	174.101	177.835	148.876	172.698	192.221	156.225	273.399	298.758	287.082	280.969	297.433	293.348	-	NADH-quinone oxidoreductase, subunit D superfamily||[NiFe]-hydrogenase, large subunit	protein_coding	mRNA	scaffold0165	32893	35844	+	4	363	120
KEH16497	Medtr0166s0030.1	0	0	0	0	0	0	0	0	0	0	0	0	-	Mei2/Mei2-like, C-terminal RNA recognition motif||Nucleotide-binding alpha-beta plait domain superfamily||RNA-binding domain superfamily||Mei2-like protein	protein_coding	mRNA	scaffold0166	20443	22678	-	5	762	253
KEH16498	Medtr0166s0040.1	0	0	0	0	0	0	0	0	0	0	0	0	-	Mei2/Mei2-like, C-terminal RNA recognition motif||RNA-binding domain superfamily||Mei2-like protein	protein_coding	mRNA	scaffold0166	32284	33677	+	4	603	200
KEH16495	Medtr0167s0040.1	8.9121	11.978	8.23909	10.9907	8.5888	8.75956	7.91938	6.01823	6.36045	5.79707	7.30464	7.75146	-	--	protein_coding	mRNA	scaffold0167	16732	26266	+	4	426	141
KEH16496	Medtr0167s0060.1	41.8035	38.0834	48.2592	42.0311	41.6073	40.8027	60.7414	61.7567	59.9012	49.2476	60.2398	58.6857	-	Proteasome alpha-type subunit||Proteasome alpha-subunit, N-terminal domain||Proteasome, subunit alpha/beta||Proteasome subunit alpha2||Nucleophile aminohydrolases, N-terminal	protein_coding	mRNA	scaffold0167	27798	34688	-	10	1329	235
KEH16488	Medtr0168s0010.1	0	0	0	0	0	0	0	0	0	0	0	0	-	--	protein_coding	mRNA	scaffold0168	317	1079	+	2	264	87
KEH16489	Medtr0168s0060.1	0	0	0.0394635	0	0	0	0.031641	0	0	0	0.00977597	0.0112568	-	GTD-binding domain	protein_coding	mRNA	scaffold0168	18855	21061	+	3	1563	520
KEH16490	Medtr0168s0080.1	0	0	0	0	1.09364	0	0	0.660995	0	0	0	0	-	5-formyltetrahydrofolate cyclo-ligase||NagB/RpiA transferase-like||5-formyltetrahydrofolate cyclo-ligase-like domain superfamily	protein_coding	mRNA	scaffold0168	24351	28303	+	8	1425	262
KEH16491	Medtr0168s0080.2	1.32753	1.84649	0.949755	1.71987	2.11988	1.93095	0.589476	1.24511	0.565332	1.24655	2.00347	1.76926	-	5-formyltetrahydrofolate cyclo-ligase||NagB/RpiA transferase-like||5-formyltetrahydrofolate cyclo-ligase-like domain superfamily	protein_coding	mRNA	scaffold0168	24458	28303	+	8	1291	253
KEH16492	Medtr0168s0100.1	51.4838	51.9641	52.4017	48.5926	54.4012	50.9871	60.9927	49.4448	51.0639	51.227	53.914	59.6531	-	--	protein_coding	mRNA	scaffold0168	28440	28952	+	2	210	69
KEH16493	Medtr0168s0110.1	12.9861	17.018	16.721	20.4377	19.2912	18.7899	9.84145	11.3906	10.793	11.8755	12.5528	11.4461	-	--	protein_coding	mRNA	scaffold0168	29355	32792	-	4	1577	348
KEH16494	Medtr0168s0120.1	100.371	88.3122	94.4564	94.8927	93.7562	86.0252	230.749	218.095	239.996	226.616	245.834	239.103	-	EF-Hand 1, calcium-binding site||EF-hand domain||EF-hand domain pair	protein_coding	mRNA	scaffold0168	35213	36001	-	1	789	113
KEH16486	Medtr0169s0020.1	0	0	0	0	0	0	0	0	0	0	0.0800503	0	-	--	protein_coding	mRNA	scaffold0169	10632	11323	+	2	381	126
KEH16487	Medtr0169s0060.1	0	0	0.209223	0	0	0	0.615086	1.44224	0.657606	0.224623	0.207317	0.417762	-	--	protein_coding	mRNA	scaffold0169	35247	35629	+	2	294	97
KEH16483	Medtr0170s0020.1	0.238862	0.412256	0.490883	0.119904	0.209447	0.127264	0.203096	0.176121	0.114716	0.177854	0.108958	0.181821	-	--	protein_coding	mRNA	scaffold0170	9659	11456	+	2	1029	139
KEH16484	Medtr0170s0030.1	1.82843	2.44593	0.908195	0.545179	0.211625	0.186567	0	0.0200335	0	0	0	0	-	--	protein_coding	mRNA	scaffold0170	11941	14845	-	4	1698	565
KEH16485	Medtr0170s0050.1	0	0	0.142602	0	0	0	0.0340816	0.0351621	0.0334011	0	0.0631802	0.0727508	-	--	protein_coding	mRNA	scaffold0170	20033	20749	+	2	483	160
KEH16480	Medtr0171s0010.1	0	0	0	0	0	0.0738875	1.45153	0.922329	0.829033	0.394356	0.570242	0.615584	-	Cytochrome P450||Cytochrome P450, conserved site||Cytochrome P450, E-class, group I||Cytochrome P450 superfamily	protein_coding	mRNA	scaffold0171	10159	12430	+	2	1715	515
KEH16481	Medtr0171s0020.1	0	0.0517926	0.0800012	0	0	0	0	0.0110295	0	0	0	0	-	Cytochrome P450 superfamily||Cytochrome P450, E-class, group I||Cytochrome P450, conserved site||Cytochrome P450	protein_coding	mRNA	scaffold0171	18352	20101	+	2	1542	513
KEH16482	Medtr0171s0030.1	0.0510266	0.0525072	0	0	0	0	0.401007	0.313086	0.435487	0.0468023	0.0803659	0.0347024	-	Cytochrome P450, E-class, group I||Cytochrome P450 superfamily||Cytochrome P450||Cytochrome P450, conserved site	protein_coding	mRNA	scaffold0171	24025	26193	+	2	1521	425
KEH16475	Medtr0172s0010.1	4.83126	5.99059	4.22352	8.64316	7.96268	9.72129	5.06409	6.28862	5.0384	4.35929	5.97793	5.0216	-	DNA topoisomerase I, eukaryotic-type||DNA topoisomerase I, catalytic core, eukaryotic-type||DNA topoisomerase I, DNA binding, eukaryotic-type, N-terminal domain superfamily||Topoisomerase I C-terminal domain||DNA topoisomerase I, DNA binding, N-terminal domain 1||DNA topoisomerase I, active site||DNA topoisomerase I, DNA binding, eukaryotic-type||DNA topoisomerase I, DNA binding, N-terminal domai…	protein_coding	mRNA	scaffold0172	1932	9308	-	15	3566	912
KEH16476	Medtr0172s0020.1	26.418	25.7341	26.6686	30.2607	29.303	29.6934	2.64623	3.4276	3.02878	3.93075	3.33901	3.4428	-	Maltose excess protein 1	protein_coding	mRNA	scaffold0172	12983	17945	-	9	1707	404
KEH16477	Medtr0172s0030.1	42.097	38.2137	47.1561	38.8981	42.7199	43.0892	2.28575	2.55928	2.13924	3.3796	1.5052	1.92859	-	RNA polymerase sigma-70||RNA polymerase sigma factor, region 2||Winged helix-like DNA-binding domain superfamily||RNA polymerase sigma-70 region 3||RNA polymerase sigma-70 region 2||RNA polymerase sigma factor, region 3/4-like||RNA polymerase sigma-70 region 4||RNA polymerase sigma-70 like domain	protein_coding	mRNA	scaffold0172	21123	25315	-	9	1515	504
KEH16479	Medtr0172s0050.1	4.2911	6.18147	8.55669	4.51905	0	4.06257	4.07441	3.67701	6.25458	4.58545	4.27642	2.02716	-	PLAC8 motif-containing protein	protein_coding	mRNA	scaffold0172	31171	33283	-	3	1209	173
KEH16478	Medtr0172s0050.2	0.730942	1.50797	1.05991	0.593848	0.266092	0.666419	1.73965	1.25166	1.61449	0.791481	1.00721	0.808429	-	PLAC8 motif-containing protein	protein_coding	mRNA	scaffold0172	29601	33308	-	4	1200	244
KEH16472	Medtr0173s0010.1	0	0	0	0	0	0	0	0	0	0	0	0	-	--	protein_coding	mRNA	scaffold0173	871	1092	+	1	222	73
KEH16473	Medtr0173s0020.1	0	0	0	0	0	0	0	0	0	0	0	0	-	Nucleoside phosphorylase domain||Nucleoside phosphorylase superfamily	protein_coding	mRNA	scaffold0173	2774	3136	+	2	258	85
KEH16474	Medtr0173s0030.1	14.827	16.5694	14.5453	17.3553	15.6952	15.2523	21.9887	23.2963	21.6178	19.8794	19.1285	20.1074	-	Winged helix DNA-binding domain superfamily||Winged helix-like DNA-binding domain superfamily||COP9 signalosome complex subunit 4||Proteasome component (PCI) domain	protein_coding	mRNA	scaffold0173	7389	25431	+	14	1194	397
KEH16468	Medtr0174s0050.1	0	0	0.314903	0	0	0	0	0	0	0	0	0	-	--	protein_coding	mRNA	scaffold0174	13012	13206	-	1	195	64
KEH16469	Medtr0174s0080.1	0	0.411938	0	0	0	0	0	0	0	0	0	0	-	--	protein_coding	mRNA	scaffold0174	29367	30564	+	3	387	128
KEH16470	Medtr0174s0090.1	0	0	0	0	0	0.0838564	0.0436389	0	0	0	0	0	-	--	protein_coding	mRNA	scaffold0174	31624	32463	-	2	755	140
KEH16471	Medtr0174s0090.2	0	0	0	0	0	0	0	0.02138	0	0	0	0	-	--	protein_coding	mRNA	scaffold0174	31572	32463	-	2	795	136
KEH16466	Medtr0175s0020.1	0	0	0	0	0	0	0	0	0	0	0	0	-	--	protein_coding	mRNA	scaffold0175	10064	11656	-	3	705	234
KEH16467	Medtr0175s0030.1	5.70108	7.19037	6.87838	6.4648	8.76927	7.7057	7.6336	8.05343	7.11444	8.05956	8.19387	7.67906	-	Tetratricopeptide-like helical domain superfamily||Telomerase activating protein Est1||DNA/RNA-binding domain, Est1-type	protein_coding	mRNA	scaffold0175	20977	26125	+	7	3707	1040
KEH16461	Medtr0176s0050.1	0.786582	0	0.205698	0	0	1.32051e-08	3.40041e-08	0.409794	0	7.90981e-07	0	0	-	F-box-like domain superfamily||Leucine-rich repeat domain superfamily	protein_coding	mRNA	scaffold0176	20303	25712	-	4	3303	510
KEH16463	Medtr0176s0050.2	0.730474	1.84675	2.31028	0.71873	0	2.01426	2.50369	2.28923	2.41312	2.15638	2.60331	2.90759	-	F-box-like domain superfamily||Leucine-rich repeat domain superfamily	protein_coding	mRNA	scaffold0176	20477	23687	-	3	1326	441
KEH16462	Medtr0176s0050.3	4.6959	2.68553	3.35125	2.80863	3.20517	2.03663	6.90651	5.98333	6.41707	7.79841	7.93235	7.27006	-	F-box-like domain superfamily||Leucine-rich repeat domain superfamily	protein_coding	mRNA	scaffold0176	20303	25638	-	3	3433	435
KEH16464	Medtr0176s0070.1	0	0	0	0	0	0	0	0.0751018	0	0.0285965	0	0	-	Glycoside hydrolase superfamily||Glycosyl hydrolase, all-beta||Alpha-L-arabinofuranosidase, C-terminal||Galactose-binding-like domain superfamily	protein_coding	mRNA	scaffold0176	28278	32906	+	17	2134	655
KEH16465	Medtr0176s0080.1	0	0	0	0	0	0	0	0	0.10447	0	0.0614053	0	-	--	protein_coding	mRNA	scaffold0176	34804	35139	+	2	226	75
KEH16457	Medtr0177s0050.1	0	0	0	0	0	0	0	0	0	0	0	0	-	--	protein_coding	mRNA	scaffold0177	22979	24299	-	3	1242	413
KEH16458	Medtr0177s0060.1	0.899749	0.68221	0.63979	0.112958	0.219238	0.193279	0.954612	0.809414	0.822216	0.24975	0.242396	0.364996	-	Tetratricopeptide-like helical domain superfamily||Pentatricopeptide repeat	protein_coding	mRNA	scaffold0177	26079	27820	+	3	1639	524
KEH16459	Medtr0177s0070.1	0.520449	0.0595056	0.36766	0.229898	0.0535444	0	0.442172	0.570238	0.505568	0.238681	0.261847	0.183529	-	--	protein_coding	mRNA	scaffold0177	29530	30871	-	1	1342	69
KEH16460	Medtr0177s0080.1	0	1.0334	0.798115	0	0	0.546513	0.924316	0.733554	0.0696816	0.537318	0.263614	0.151773	-	--	protein_coding	mRNA	scaffold0177	31841	32148	+	2	231	55
KEH16455	Medtr0178s0030.1	5.29101	4.09687	5.07923	3.12398	2.8376	2.99338	4.23375	3.31185	4.61812	5.86802	4.99684	5.3975	-	Domain of unknown function DUF641, plant	protein_coding	mRNA	scaffold0178	12136	15099	+	1	2964	529
KEH16456	Medtr0178s0050.1	0.145436	0	0.115582	0	0	0	0.0617809	0	0.0302737	0	0	0.065939	-	--	protein_coding	mRNA	scaffold0178	22886	23418	-	1	533	176
KEH16451	Medtr0179s0010.1	0	0.221374	0	0.342109	0	0.175611	0	0	0	0	0.0423535	0.0487693	-	--	protein_coding	mRNA	scaffold0179	3575	4133	+	2	360	119
KEH16452	Medtr0179s0030.1	0	0.09854	0.267955	0.152283	0	0	0	0	0.0199336	0	0	0	-	--	protein_coding	mRNA	scaffold0179	12513	13859	-	3	810	269
KEH16453	Medtr0179s0040.1	0	0	0	0	0	0	0	0	0.0236002	0	0.0446412	0	-	--	protein_coding	mRNA	scaffold0179	20328	23906	-	3	684	227
KEH16454	Medtr0179s0050.1	0	0	0	0	0	0	0.0854689	0	0	0	0	0	-	--	protein_coding	mRNA	scaffold0179	25543	25888	+	3	192	64
KEH16448	Medtr0180s0050.1	25.0708	23.8048	29.2982	37.6484	38.0918	38.0931	6.66839	6.86731	7.16386	6.3629	5.33958	5.3605	-	Phospholipase A2 domain superfamily	protein_coding	mRNA	scaffold0180	15863	17984	+	2	1988	270
KEH16449	Medtr0180s0070.1	5.37974	5.94647	6.56226	5.25242	5.97449	4.7261	5.03415	5.66191	4.37873	3.61482	4.41262	4.57386	-	Vesicle transport protein, Got1/SFT2-like	protein_coding	mRNA	scaffold0180	20759	22369	-	6	716	135
KEH16450	Medtr0180s0080.1	1.84911	1.90276	1.63283	1.30689	1.52191	2.01255	0.916416	1.26063	1.24026	1.1778	0.525833	1.39728	-	--	protein_coding	mRNA	scaffold0180	23690	24905	-	2	377	95
KEH16444	Medtr0181s0020.1	0	0	0	0	0	0	0	0	0	0	0	0	-	--	protein_coding	mRNA	scaffold0181	5832	6107	+	1	276	91
KEH16445	Medtr0181s0030.1	1.77262	3.09982	7.18683e-06	1.27459	1.89446	0.32707	0.688453	0.622757	0.887353	0.134826	0.125404	0.111077	-	Cytochrome P450, E-class, group I||Cytochrome P450 superfamily||Cytochrome P450, conserved site||Cytochrome P450	protein_coding	mRNA	scaffold0181	9535	12006	-	2	1584	506
KEH16446	Medtr0181s0040.1	0.751089	0.309153	0.238766	0.11944	0.278182	0.490487	0.765748	0.460848	1.12569	0.275563	0.207016	0.510804	-	--	protein_coding	mRNA	scaffold0181	12960	13819	-	3	516	171
KEH16447	Medtr0181s0060.1	0	0	0	0	0	0	0	0	0	0	0.036578	0	-	--	protein_coding	mRNA	scaffold0181	17460	17967	-	3	417	138
KEH16441	Medtr0182s0020.1	0	0	0	0	0	0	0	0	0	0	0	0	-	--	protein_coding	mRNA	scaffold0182	9630	10008	+	2	159	52
KEH16442	Medtr0182s0050.1	0	0	0	0	0	0	0	0	0	0	0	0	-	CYTH domain||Triphosphate tunel metalloenzyme 3||CYTH-like domain superfamily	protein_coding	mRNA	scaffold0182	13504	14070	+	1	567	188
KEH16443	Medtr0182s0060.1	0.39649	0.670924	0.212369	0.197034	0.137671	0.0557083	0.0210536	0.0511833	0	0	0	0.0224706	-	Protein of unknown function DUF247, plant	protein_coding	mRNA	scaffold0182	25233	27106	+	2	1566	521
KEH16438	Medtr0184s0010.1	3.57657	0	0.406059	0	0.236546	0.417075	1.73637	0.559817	0.372247	0.878697	4.57682	9.90321	-	--	protein_coding	mRNA	scaffold0184	1727	2029	+	1	303	100
KEH16439	Medtr0184s0030.1	2.24367	1.78221	1.93414	1.78398	2.69709	0.867551	1.74816	1.73438	2.07535	20.9944	9.86257	14.1644	-	UDP-glucuronosyl/UDP-glucosyltransferase||UDP-glycosyltransferase family, conserved site	protein_coding	mRNA	scaffold0184	10821	12792	-	1	1972	474
KEH16440	Medtr0184s0040.1	0.377614	0.614211	0.154277	1.23776e-06	1.20362	1.62531	1.80909e-10	0.0794606	0.00268326	2.97616e-06	0.958271	3.20907	-	UDP-glucuronosyl/UDP-glucosyltransferase||UDP-glycosyltransferase family, conserved site	protein_coding	mRNA	scaffold0184	14885	16476	-	2	1461	486
KEH16437	Medtr0185s0010.1	1.75011	1.46956	1.2994	1.47592	1.98543	2.04329	0.354864	0.829025	1.07961	1.26136	0.65355	0.927527	-	--	protein_coding	mRNA	scaffold0185	6442	7689	+	2	1141	189
KEH16433	Medtr0186s0030.1	4.63648	7.08042	3.02479	4.86974	4.28366	5.63516	4.45158	3.77818	6.29569	4.33891	3.57236	4.09123	-	Thioredoxin-like superfamily||Glutathione S-transferase, C-terminal domain superfamily||Glutathione S-transferase, N-terminal||Glutathione S-transferase, C-terminal-like	protein_coding	mRNA	scaffold0186	7735	9506	-	2	955	141
KEH16434	Medtr0186s0090.1	0	0	0	0	0	0	0	0	0	0	0	0	-	Zinc finger, RING-type||Zinc finger, RING/FYVE/PHD-type	protein_coding	mRNA	scaffold0186	21443	21937	-	1	495	164
KEH16435	Medtr0186s0100.1	0	0	0.310155	0	0	0	0	0	0	0	0	0	-	--	protein_coding	mRNA	scaffold0186	27015	27212	+	1	198	65
KEH16436	Medtr0186s0120.1	0.208211	0.428504	0.330943	0	0.385577	0.169961	0.148432	0.136878	0.0433408	0.14323	0.0819818	0.0944006	-	--	protein_coding	mRNA	scaffold0186	29262	29633	-	1	372	123
KEH16425	Medtr0187s0020.1	0	0	0	0	0	0	0	0	0	0	0	0	-	--	protein_coding	mRNA	scaffold0187	3879	4142	-	1	264	83
KEH16426	Medtr0187s0030.1	0	0	0	0	0	0	0	0.102831	0	0	0.0461922	0	-	--	protein_coding	mRNA	scaffold0187	6524	6853	-	1	330	89
KEH16427	Medtr0187s0040.1	2.91704	4.95225	4.73721	3.14679	4.9787	1.75778	7.02061	4.79349	6.28814	4.70928	6.32662	5.50404	-	--	protein_coding	mRNA	scaffold0187	9091	10237	+	2	327	108
KEH16428	Medtr0187s0050.1	0	0	0	0	0	0	0	0	0	0	0	0	-	Protein of unknown function DUF761, plant	protein_coding	mRNA	scaffold0187	13643	13894	+	1	252	83
KEH16429	Medtr0187s0060.1	0	0	0	0	0	0	0	0	0	0	0	0	-	--	protein_coding	mRNA	scaffold0187	16912	17181	-	1	270	89
KEH16430	Medtr0187s0070.1	0	0	0	0	0	0	0	0	0	0	0	0	-	Protein of unknown function DUF761, plant	protein_coding	mRNA	scaffold0187	23971	24222	+	1	252	83
KEH16431	Medtr0187s0080.1	0	0	0	0	0	0	0	0	0	0	0	0	-	--	protein_coding	mRNA	scaffold0187	27180	27630	-	1	451	92
KEH16432	Medtr0187s0090.1	0	0	0	0	0	0	0	0	0	0	0	0	-	Photosystem I PsaA/PsaB superfamily||Photosystem I PsaA/PsaB	protein_coding	mRNA	scaffold0187	29742	30775	+	3	502	167
KEH16424	Medtr0188s0020.1	0.109615	0	0.0436459	0	0	0	0	0	0	0	0	0.0373954	-	Purple acid phosphatase-like, N-terminal||Fibronectin type III||Iron/zinc purple acid phosphatase-like C-terminal domain||Calcineurin-like phosphoesterase domain, ApaH type||Purple acid phosphatase, N-terminal||Metallo-dependent phosphatase-like	protein_coding	mRNA	scaffold0188	8174	11837	+	8	1416	471
KEH16420	Medtr0189s0010.1	16.2933	19.0966	19.7167	38.1615	51.5944	36.7855	2.43254	1.57373	1.05809	0.613265	1.26254	1.87641	-	Serine/threonine-protein kinase, active site||Protein kinase domain||Protein kinase, ATP binding site||Protein kinase-like domain superfamily	protein_coding	mRNA	scaffold0189	1	1354	+	1	1354	355
KEH16421	Medtr0189s0030.1	0.701998	0.377853	1.35613	0.631651	1.41	1.51066	0.2329	0.181439	0.179339	0.182162	0.306189	0.190236	-	UvrD/AddA helicase, N-terminal||P-loop containing nucleoside triphosphate hydrolase||UvrD-like helicase, ATP-binding domain||Tetratricopeptide-like helical domain superfamily	protein_coding	mRNA	scaffold0189	14094	24465	+	11	7190	2395
KEH16422	Medtr0189s0040.1	0.478807	0.59124	1.44599	0.228424	0.136711	0.859864	0.0203397	0.0629536	0.0199336	0.0219584	0.0377056	0	-	--	protein_coding	mRNA	scaffold0189	24676	25965	+	3	810	269
KEH16423	Medtr0189s0050.1	0.772213	1.13517	0.789046	0.643235	0.715015	0.720403	1.71828	1.89362	1.73755	2.22603	1.78813	1.95063	-	RNA polymerase, beta subunit, protrusion||RNA polymerase Rpb2, domain 2||RNA polymerase Rpb2, domain 2 superfamily||DNA-directed RNA polymerase, subunit 2	protein_coding	mRNA	scaffold0189	29521	32643	+	3	2111	517
KEH16419	Medtr0190s0020.1	9.09373	4.6788	5.39954	0.373994	2.41959	3.62625	1.8205	1.42011	2.08876	0.167776	0.205782	0.189563	-	Transferase||Chloramphenicol acetyltransferase-like domain superfamily	protein_coding	mRNA	scaffold0190	4153	5637	-	1	1485	443
KEH16417	Medtr0191s0020.1	0	0.120355	0.0929532	0	0	0	0.496852	0.615125	0.267813	0.268197	0.506583	0.34469	-	High mobility group box domain superfamily||High mobility group box domain	protein_coding	mRNA	scaffold0191	17255	20400	+	6	800	172
KEH16418	Medtr0191s0030.1	0	0.0328872	0.0761987	0	0	0	0.0475179	0.0560278	0.0798328	0.043971	0.0692122	0.0362257	-	BRCA2 helical domain superfamily||Breast cancer type 2 susceptibility protein||BRCA2, OB1||Breast cancer type 2 susceptibility protein, helical domain||BRCA2 repeat||Nucleic acid-binding, OB-fold	protein_coding	mRNA	scaffold0191	23519	30338	-	15	2429	808
KEH16416	Medtr0192s0050.1	0.1635	0	0	0	0	0	0.0352985	0.322455	0	0	0.128755	0.0370646	-	Late nodulin	protein_coding	mRNA	scaffold0192	15247	17200	+	3	474	83
KEH16414	Medtr0193s0080.1	0.516602	0.177197	0	0.136919	0	0.421699	0.0734635	0.037736	0.107535	0.118459	0.0678031	0.039037	-	--	protein_coding	mRNA	scaffold0193	16875	17324	+	1	450	149
KEH16415	Medtr0193s0090.1	0	0	0	0	0	0	0	0	0	0	0.0244634	0	-	SANT/Myb domain||Myb domain||Homeobox-like domain superfamily	protein_coding	mRNA	scaffold0193	23279	25596	+	3	624	207
KEH16409	Medtr0194s0020.1	0.983693	1.01224	0	0.312859	0.31195	0.44164	0.845382	0.704077	0.175062	0.266298	0.11154	0.106085	-	YhbY-like superfamily||RNA-binding, CRM domain	protein_coding	mRNA	scaffold0194	8848	10599	+	4	921	306
KEH16408	Medtr0194s0020.2	0	0	0.252398	0	0	0	0.452871	0.291599	0.427875	0.241979	0.644393	0.58562	-	YhbY-like superfamily||RNA-binding, CRM domain	protein_coding	mRNA	scaffold0194	8811	11324	+	5	1578	333
KEH16410	Medtr0194s0020.3	0	0	0.56228	0	0.0932017	0	0.237087	0.275131	0.558653	0.348931	0.207432	0.227851	-	YhbY-like superfamily||RNA-binding, CRM domain	protein_coding	mRNA	scaffold0194	8811	11315	+	3	1763	262
KEH16411	Medtr0194s0030.1	1.71097	1.80718	2.32621	1.27287	1.15227	2.04931	4.40818	5.49633	3.96753	5.52284	6.86023	6.0277	-	Serine/threonine-protein kinase, active site||Protein kinase, ATP binding site||Protein kinase domain||Protein kinase-like domain superfamily	protein_coding	mRNA	scaffold0194	12738	17347	-	8	2704	657
KEH16412	Medtr0194s0040.1	6.96135	7.23796	5.36238	6.97649	4.70001	5.15564	2.94254	2.54323	3.14114	3.5608	3.62894	2.86602	-	HD/PDEase domain||HD domain	protein_coding	mRNA	scaffold0194	19381	22274	+	8	1070	234
KEH16413	Medtr0194s0050.1	5.73303	5.83078	4.76814	5.4595	5.98737	3.97242	0	0	0	0	0.0131241	0.0604488	-	Myc-type, basic helix-loop-helix (bHLH) domain||Helix-loop-helix DNA-binding domain superfamily	protein_coding	mRNA	scaffold0194	25693	27314	+	3	1164	387
KEH16405	Medtr0195s0010.1	0	0.339272	0	0	0	0	0	0	0	0	0	0	-	Domain of unknown function DUF4283	protein_coding	mRNA	scaffold0195	10178	10926	-	1	749	249
KEH16406	Medtr0195s0020.1	0.197113	0.193501	0.117489	0.235091	0	0	0.0418667	0.0107985	0	0.033899	0	0	-	Domain of unknown function DUF4283	protein_coding	mRNA	scaffold0195	14692	16315	-	2	1575	524
KEH16407	Medtr0195s0040.1	0	0.105672	0.32953	0	0	0.067694	0	0.0090862	0.00863115	0	0.00816317	0	-	--	protein_coding	mRNA	scaffold0195	28354	30225	-	1	1872	623
KEH16403	Medtr0196s0020.1	0	0.0357886	0.0397772	0.0135095	0.0295016	0.0130042	1.54944	1.70161	1.69677	2.3356	2.08854	2.27825	-	ABC transporter type 1, transmembrane domain||AAA+ ATPase domain||ABC transporter-like||P-loop containing nucleoside triphosphate hydrolase||ABC transporter type 1, transmembrane domain superfamily||ABC transporter, conserved site	protein_coding	mRNA	scaffold0196	10698	17326	+	11	5070	1475
KEH16404	Medtr0196s0030.1	0.166301	0.513379	0.395017	0.330571	0.155599	0.475127	0.0289673	0.121383	0.138486	0.050281	0.019315	0.022419	-	--	protein_coding	mRNA	scaffold0196	19973	25201	-	8	933	310
KEH16396	Medtr0197s0010.1	0.425548	1.75158	0.845492	0.507539	0.492535	0.607902	0	0.0233129	0	0	0	0	-	SANT/Myb domain||Homeobox-like domain superfamily||Myb domain	protein_coding	mRNA	scaffold0197	3158	6293	-	3	729	229
KEH16397	Medtr0197s0020.1	0.409673	0.68286	0	0	0	0.232622	0.23941	0.20361	0.198261	0.179216	0.473054	0	-	--	protein_coding	mRNA	scaffold0197	6836	7871	-	2	570	189
KEH16398	Medtr0197s0030.1	0	0	0	0	0	0	0	0.0601359	0	0	0	0	-	--	protein_coding	mRNA	scaffold0197	7888	8859	+	2	282	93
KEH16399	Medtr0197s0040.1	0	0	0.124689	0.124749	0	0.128072	0	0	0	0	0	0	-	--	protein_coding	mRNA	scaffold0197	9701	10194	+	1	494	127
KEH16400	Medtr0197s0070.1	20.7304	20.0891	19.4613	23.7381	29.24	26.2256	4.87028	4.22426	4.46975	6.06241	4.78928	5.16208	-	Kelch-type beta propeller||F-box-like domain superfamily||F-box domain	protein_coding	mRNA	scaffold0197	21903	23948	-	1	2046	380
KEH16401	Medtr0197s0090.1	0.374681	1.45302	1.02868	0.280685	0.217909	0.0960537	0.149959	0.206284	0.171459	0.215858	0.0926643	0.0533506	-	--	protein_coding	mRNA	scaffold0197	29087	29745	-	1	659	81
KEH16402	Medtr0197s0100.1	0.590534	0.226364	0.295532	0.380827	0.52621	0.172472	3.89061	4.02856	4.46103	3.90224	3.46217	4.14523	-	Histone-fold||Histone H2A/H2B/H3||Histone H3/CENP-A	protein_coding	mRNA	scaffold0197	30698	31571	+	1	874	140
KEH16395	Medtr0198s0030.1	0	0.0352208	0.0816054	0	0	0	0.0290798	0.0225013	0.0427487	0.0392425	0.0336924	0.0543146	-	START domain||Homeobox-like domain superfamily||Homeobox domain||Homeobox, conserved site	protein_coding	mRNA	scaffold0198	6250	10666	-	8	2268	755
KEH16391	Medtr0199s0010.1	0	0	0	0	0	0	0.0194065	0	0.019019	0	0	0	-	--	protein_coding	mRNA	scaffold0199	58	1336	-	2	849	282
KEH16392	Medtr0199s0020.1	0	0	0	0	0	0	0	0.0311123	0.0886625	0	0.0279518	0	-	Nucleoporin protein Ndc1-Nup	protein_coding	mRNA	scaffold0199	6281	7143	-	2	546	181
KEH16393	Medtr0199s0030.1	0	0.202696	0.15977	0.145656	0.174161	0	0.128551	0.135986	0.162396	0.132577	0.083208	0.133809	-	--	protein_coding	mRNA	scaffold0199	8065	8622	-	2	426	141
KEH16394	Medtr0199s0040.1	2.10775	3.16994	3.22134	2.83614	1.95163	4.23519	1.7349	1.17012	1.36033	1.33841	1.78751	2.05829	-	Ribosomal protein L37ae||Zinc-binding ribosomal protein||Ribosomal protein L37ae/L37e	protein_coding	mRNA	scaffold0199	12346	16101	+	6	1015	173
KEH16388	Medtr0200s0010.1	0	0	0	0	0	0	0.0841607	0	0	0	0.0780082	0	-	--	protein_coding	mRNA	scaffold0200	934	1223	-	2	195	64
KEH16389	Medtr0200s0020.1	1.29008	1.59301	2.7461	0	0.716712	0	0.0548023	0	0.161124	0.0591637	0	0	-	--	protein_coding	mRNA	scaffold0200	18198	19518	+	2	300	99
KEH16390	Medtr0200s0050.1	0.261197	0.179184	0.276775	0.138454	0.161233	0	0.110956	0.0572369	0.0543704	0.0798577	0.0514225	0.059212	-	Metallo-dependent phosphatase-like||Calcineurin-like phosphoesterase domain, ApaH type	protein_coding	mRNA	scaffold0200	28552	31320	-	5	891	221
KEH16385	Medtr0202s0040.1	0	0	0.263122	0.112821	0	0	0	0	0	0	0	0	-	--	protein_coding	mRNA	scaffold0202	11530	13270	+	2	1641	546
KEH16386	Medtr0202s0060.1	1.05903	1.45302	4.20824	1.12274	0.653728	0.576322	8.99754	10.9073	8.59745	2.18556	1.52896	2.08067	-	--	protein_coding	mRNA	scaffold0202	18359	19619	-	2	219	72
KEH16387	Medtr0202s0070.1	1.63157	1.34313	1.55599	0.778369	0	0.266367	8.45567	7.50814	7.74344	3.96571	1.67029	2.21921	-	--	protein_coding	mRNA	scaffold0202	20210	22877	-	2	237	78
KEH16384	Medtr0203s0040.1	0.860527	0.442748	0.39189	0.855271	0	0	0	0	0.134718	0	0	0	-	--	protein_coding	mRNA	scaffold0203	19017	20509	-	2	360	119
KEH16380	Medtr0204s0010.1	9.98257	10.3665	6.15026	13.1074	12.4656	11.4007	20.1914	19.3464	20.3792	18.4068	23.7458	18.9033	-	Nonaspanin (TM9SF)	protein_coding	mRNA	scaffold0204	1	1695	+	1	1695	448
KEH16381	Medtr0204s0020.1	0	2.543	1.03558	1.54205	2.19482	1.40349	1.4417	1.2456	1.78747	1.12199	1.27901	1.27011	-	Major facilitator, sugar transporter-like||Sugar transporter, conserved site||MFS transporter superfamily||Sugar/inositol transporter||Major facilitator superfamily domain	protein_coding	mRNA	scaffold0204	5186	8670	+	4	1801	493
KEH16382	Medtr0204s0020.2	1.34519	0	0	0	0	0	0	0	0	0	0	0	-	Major facilitator, sugar transporter-like||Sugar transporter, conserved site||MFS transporter superfamily||Sugar/inositol transporter||Major facilitator superfamily domain	protein_coding	mRNA	scaffold0204	5239	8662	+	4	1731	490
KEH16383	Medtr0204s0040.1	2.92033	0.221878	3.3877	1.86986	0	0.90732	5.39495e-06	0	0	0	0	0	-	Sugar/inositol transporter||Major facilitator superfamily domain||Major facilitator, sugar transporter-like||MFS transporter superfamily||Sugar transporter, conserved site	protein_coding	mRNA	scaffold0204	18087	20626	+	4	1518	505
KEH16378	Medtr0205s0020.1	0	0	0.113458	0	0	0	0.12129	0.0625678	0.0297172	0	0	0.0323634	-	--	protein_coding	mRNA	scaffold0205	7662	9415	+	3	543	180
KEH16379	Medtr0205s0040.1	0	0.0163997	0.0253318	0	0	0	0	0	0	0	0	0	-	Serine-threonine/tyrosine-protein kinase, catalytic domain||Protein kinase domain||Protein kinase-like domain superfamily	protein_coding	mRNA	scaffold0205	12718	21736	-	17	4872	1623
KEH16377	Medtr0206s0010.1	9.02773	4.73277	7.4374	1.82697	3.99459	1.66761	11.8869	10.0064	13.6395	10.2613	8.20643	9.63081	-	--	protein_coding	mRNA	scaffold0206	13441	16198	+	1	2758	121
KEH16376	Medtr0208s0030.1	0	0.648687	0.123663	0	0	0	0.240133	0.279782	0.425409	0.0955721	0.143242	0.220465	-	--	protein_coding	mRNA	scaffold0208	14186	14743	+	1	558	185
KEH16373	Medtr0209s0030.1	0	0.0310233	0	0	0	0	0	0	0	0	0	0	-	Protein of unknown function DUF247, plant	protein_coding	mRNA	scaffold0209	9366	10652	-	1	1287	428
KEH16374	Medtr0209s0040.1	0	0	0	0.191772	0	0.19688	0.307369	0.317114	0.2091	0.387136	0.198977	0.298457	-	--	protein_coding	mRNA	scaffold0209	13963	15989	+	5	321	106
KEH16375	Medtr0209s0060.1	0	0.0310233	0	0	0	0	0	0	0	0	0	0	-	Protein of unknown function DUF247, plant	protein_coding	mRNA	scaffold0209	22820	24106	-	1	1287	428
KEH16371	Medtr0210s0010.1	0	0.496373	0.38336	0	0	0	0	0	0	0	0	0	-	Tubby-like, C-terminal||Tubby, C-terminal	protein_coding	mRNA	scaffold0210	3115	3435	+	1	321	106
KEH16372	Medtr0210s0040.1	0.32092	0.330231	0.127523	0	0	0	0	0.17581	0.30061	0	0	0.0727508	-	--	protein_coding	mRNA	scaffold0210	15246	16026	-	2	483	160
KEH16369	Medtr0211s0060.1	0	0	0.197191	0	0	0	0	0.054372	0	0.0568954	0	0	-	--	protein_coding	mRNA	scaffold0211	17821	21105	-	3	312	103
KEH16370	Medtr0211s0080.1	0.21633	0	0.0859623	0	0.200307	0.0882945	0	0	0	0	0	0	-	Proteinase inhibitor I3, Kunitz legume||Kunitz inhibitor STI-like superfamily	protein_coding	mRNA	scaffold0211	25794	26510	-	1	717	198
KEH16361	Medtr0212s0010.1	1.07491	2.21221	2.34924	0.64101	1.49294	0.877446	2.68266	2.53216	2.51722	1.23241	2.0104	1.21839	-	--	protein_coding	mRNA	scaffold0212	1512	1937	-	2	288	95
KEH16362	Medtr0212s0020.1	72.7774	59.2215	64.5831	58.4334	66.9907	58.098	145.831	152.275	131.868	121.951	138.301	131.097	-	Probable cytochrome c biosynthesis protein, plants||Cytochrome c assembly protein||Cytochrome c-type biogenesis protein	protein_coding	mRNA	scaffold0212	2796	5451	+	7	2177	709
KEH16363	Medtr0212s0030.1	3.92518	4.32758	3.78793	2.00634	1.55762	2.74637	7.62246	10.3831	7.99553	4.56457	5.90609	4.06774	-	--	protein_coding	mRNA	scaffold0212	5766	6041	-	1	276	91
KEH16364	Medtr0212s0040.1	1580.16	1392.32	1444.61	1458.7	1764.9	1521.76	2090.87	2222.04	2067.9	2143.15	2146.18	2089	-	ATPase, F1/V1/A1 complex, alpha/beta subunit, N-terminal domain||Cytochrome C oxidase subunit II, transmembrane domain superfamily||ATP synthase, alpha subunit, C-terminal domain superfamily||ATPase, alpha/beta subunit, nucleotide-binding domain, active site||ATP synthase, F1 complex, alpha subunit nucleotide-binding domain||ATPase, F1/V1/A1 complex, alpha/beta subunit, N-terminal domain superfam…	protein_coding	mRNA	scaffold0212	13616	16439	-	5	2571	856
KEH16365	Medtr0212s0050.1	0.678276	0.348978	0.673809	0.337067	0.706541	0.553672	2.08895	2.74971	1.78251	0.972067	1.43549	1.32619	-	RNA-dependent RNA polymerase, mitoviral	protein_coding	mRNA	scaffold0212	19212	20564	+	5	915	304
KEH16366	Medtr0212s0060.1	2.66272	3.19664	4.93767	0.352861	1.64366	2.17356	9.23747	9.14134	9.14541	4.68103	4.10635	4.52718	-	--	protein_coding	mRNA	scaffold0212	24864	25037	+	1	174	57
KEH16367	Medtr0212s0070.1	1.22995	2.35047	1.95496	1.11766	1.13885	0.573715	8.62095	10.2034	9.10717	8.90413	8.75175	7.60789	-	--	protein_coding	mRNA	scaffold0212	25698	26212	-	2	441	146
KEH16368	Medtr0212s0080.1	434.203	371.301	366.7	375.253	442.372	351.777	591.898	591.289	608.818	666.328	560.016	609.205	-	NADH:ubiquinone oxidoreductase, 30kDa subunit||NADH:ubiquinone oxidoreductase, 30kDa subunit, conserved site||NADH:ubiquinone oxidoreductase, 30kDa subunit superfamily	protein_coding	mRNA	scaffold0212	26827	28255	+	1	1429	220
KEH16359	Medtr0214s0030.1	0	0	0	0	0	0	0	0	0	0	0	0	-	--	protein_coding	mRNA	scaffold0214	20659	21186	+	1	528	175
KEH16360	Medtr0214s0040.1	0	0	0	0	0	0	0	0	0	0	0.0413233	0	-	--	protein_coding	mRNA	scaffold0214	26494	27220	+	2	369	122
KEH16358	Medtr0216s0030.1	0	0	0	0	0.120857	0	13.3905	10.8117	16.8726	15.6234	11.6664	19.3811	-	Hemopexin-like domain superfamily||Hemopexin-like repeats	protein_coding	mRNA	scaffold0216	13282	13875	-	1	594	197
KEH16356	Medtr0217s0070.1	0	0	0	0	0	0	0	0	0	0	0	0	-	--	protein_coding	mRNA	scaffold0217	23775	24074	+	2	186	61
KEH16357	Medtr0217s0080.1	0	0	0.28055	0	0	0	0	0	0	0	0	0	-	--	protein_coding	mRNA	scaffold0217	26278	26792	-	2	219	72
KEH16348	Medtr0219s0010.1	0	0	0	0.17847	0	0	0	0	0	0	0	0	-	Cystatin||Cystatin domain	protein_coding	mRNA	scaffold0219	1013	1357	+	1	345	114
KEH16349	Medtr0219s0020.1	0.689926	0.697191	0	0.420072	0	0.970105	0.391976	0.557091	0.557078	0.090734	0.318983	0.396548	-	--	protein_coding	mRNA	scaffold0219	2742	3458	-	2	293	71
KEH16350	Medtr0219s0040.1	0	0	0.611098	0	0	0	0.326643	0	0.0800304	0.0881597	0.151382	0.0871569	-	--	protein_coding	mRNA	scaffold0219	7453	7813	+	2	201	66
KEH16351	Medtr0219s0050.1	0	0	0	0	0	0.144409	0	0	0	0	0	0	-	--	protein_coding	mRNA	scaffold0219	9149	9586	+	1	438	145
KEH16352	Medtr0219s0070.1	0	0	0	0	0	0	0	0.0316917	0.0903136	0.182394	0.128125	0.24589	-	Carbonic anhydrase, alpha-class, conserved site||Alpha carbonic anhydrase superfamily||Alpha carbonic anhydrase||Carbonic anhydrase, alpha-class	protein_coding	mRNA	scaffold0219	11509	14378	-	7	1073	274
KEH16353	Medtr0219s0080.1	0	0.196837	0.152022	0	0	0	0	0	0	0	0	0	-	--	protein_coding	mRNA	scaffold0219	16252	17035	+	2	405	134
KEH16354	Medtr0219s0100.1	0.91714	1.71829	1.9709	3.32095	2.76148	1.44029	0.570561	0.535257	0.970651	0.271666	0.600817	0.791366	-	--	protein_coding	mRNA	scaffold0219	19302	19709	+	1	408	135
KEH16355	Medtr0219s0130.1	0.357892	0.736553	0.568856	0	0	0	0.228048	0.078426	0.223495	0.164132	0.352295	0.162265	-	Alpha carbonic anhydrase||Carbonic anhydrase, alpha-class||Alpha carbonic anhydrase superfamily	protein_coding	mRNA	scaffold0219	28835	29304	-	3	216	71
KEH16344	Medtr0220s0050.1	0	0	0.386965	0	0	0	0	0	0	0	0.0479298	0	-	--	protein_coding	mRNA	scaffold0220	17609	18085	-	2	318	105
KEH16345	Medtr0220s0060.1	0	0.0401876	0	0	0	0	0	0	0	0	0	0	-	--	protein_coding	mRNA	scaffold0220	18784	19089	+	2	159	52
KEH16346	Medtr0220s0080.1	0	0	0	0	0	0	0	0	0	0	0	0	-	--	protein_coding	mRNA	scaffold0220	23536	24899	-	3	252	83
KEH16347	Medtr0220s0090.1	0	0	0	0	0	0	0	0	0	0	0	0	-	Tetratricopeptide-like helical domain superfamily||Pentatricopeptide repeat	protein_coding	mRNA	scaffold0220	28003	28495	+	2	450	149
KEH16340	Medtr0221s0020.1	5.75143	5.15956	7.28691	4.38109	5.29513	5.62722	7.40916	7.42837	8.07866	6.23023	6.26584	5.94215	-	--	protein_coding	mRNA	scaffold0221	2098	8119	+	6	3459	475
KEH16341	Medtr0221s0020.2	1.03868	2.48014	1.40509	1.7797	0.809314	0.954189	1.89412	2.84372	2.47019	1.18852	1.48175	0.57297	-	--	protein_coding	mRNA	scaffold0221	2098	8119	+	7	3471	479
KEH16342	Medtr0221s0030.1	0.510938	0	0.118364	0	0	0	0	0	0	0	0.0502948	0	-	Leucine-rich repeat domain superfamily||Leucine-rich repeat	protein_coding	mRNA	scaffold0221	9733	10035	+	1	303	100
KEH16343	Medtr0221s0060.1	3.31184	4.9415	3.68483	1.05332	1.22661	2.56826	6.33089	5.37043	5.68745	2.92375	2.93404	2.06463	-	Peptidase family A1 domain||Xylanase inhibitor, N-terminal||Aspartic peptidase domain superfamily||Aspartic peptidase A1 family	protein_coding	mRNA	scaffold0221	19632	20213	+	2	468	135
KEH16338	Medtr0223s0010.1	0.775591	1.17054	0.49311	0.575571	0.718144	0.63311	0.768765	0.883781	0.656547	0.746951	1.07903	0.879113	-	Nucleotide-diphospho-sugar transferase	protein_coding	mRNA	scaffold0223	7445	11789	-	4	1501	394
KEH16339	Medtr0223s0040.1	0.730942	0.658132	0.217839	0.435887	0.2538	0.0745829	0.135845	0.160174	0.057057	0.0628527	0	0.0414252	-	SANT/Myb domain||Myb domain, plants||Myb domain||Homeobox-like domain superfamily	protein_coding	mRNA	scaffold0223	17206	21455	-	6	849	282
KEH16336	Medtr0224s0020.1	0	0	0	0	0	0	0	0	0.0654499	0	0	0	-	--	protein_coding	mRNA	scaffold0224	13871	14359	-	2	246	81
KEH16337	Medtr0224s0030.1	0	0	0	0	0	0	0	0	0	0	0	0	-	Aminoglycoside phosphotransferase||Protein kinase-like domain superfamily	protein_coding	mRNA	scaffold0224	24708	28250	-	8	883	294
KEH16335	Medtr0225s0020.1	0	0	0	0	0	0	0	0	0	0	0	0	-	DNA helicase Pif1-like	protein_coding	mRNA	scaffold0225	13566	14167	+	2	438	145
KEH16332	Medtr0227s0010.1	0.611516	1.1012	0.911234	0.547003	0.0707777	0.124794	0.470836	0.36851	0.461435	0.455723	0.436416	0.918408	-	F-box-like domain superfamily||Leucine-rich repeat domain superfamily||F-box domain	protein_coding	mRNA	scaffold0227	2071	3766	-	2	1015	338
KEH16333	Medtr0227s0020.1	0	0	0	1.65403	0.642055	1.69809	1.47281	2.58316	3.97233	2.06703	4.3226	2.6559	-	Ribosomal protein L12 family||Ribosomal protein P1/P2, N-terminal domain	protein_coding	mRNA	scaffold0227	5926	7789	-	3	1206	113
KEH16334	Medtr0227s0030.1	0.741999	1.20892	1.05611	0.540809	0.400773	0.25237	2.39516	1.59216	1.77732	1.34696	1.21733	1.09925	-	--	protein_coding	mRNA	scaffold0227	9378	18874	-	11	1255	417
KEH16331	Medtr0228s0020.1	0	0.255323	0.939624	0	0	0	0	0	0	0	0	0	-	--	protein_coding	mRNA	scaffold0228	17073	18219	+	3	312	103
KEH16326	Medtr0229s0010.1	0	0	0	0	0	0	0.0852387	0.0361386	0.0262335	0	0.0802475	0.0462017	-	--	protein_coding	mRNA	scaffold0229	273	1272	+	2	319	105
KEH16327	Medtr0229s0020.1	0.260622	0.170808	0	0	0	0	0.172394	0	0.0506505	0.0403334	0.052516	0	-	DNA topoisomerase, type IA, zn finger||DNA topoisomerase, type IA||Topoisomerase C-terminal repeat	protein_coding	mRNA	scaffold0229	5124	9521	-	9	774	257
KEH16328	Medtr0229s0030.1	0	0.188481	0.145568	0.145638	0.169599	0.149518	0.544662	0.280965	0.381277	0.168003	0.108181	0.166092	-	--	protein_coding	mRNA	scaffold0229	9993	10415	+	1	423	140
KEH16329	Medtr0229s0040.1	0	0	0	0	0	0	0	0.0980725	0	0	0	0	-	Cullin repeat-like-containing domain superfamily||Exocyst complex component Exo70	protein_coding	mRNA	scaffold0229	19752	20710	-	2	723	240
KEH16330	Medtr0229s0060.1	0	0.923725	0.256322	0	0	0.48564	0.968187	4.89163	1.46754	2.1179	6.22928	3.1091	-	--	protein_coding	mRNA	scaffold0229	26130	26848	+	1	719	239
KEH16320	Medtr0230s0010.1	4.56067	3.12901	4.65646	0.582881	0.628021	1.22855	7.89403	7.76832	6.6962	5.16385	6.04137	6.88798	-	Virus X resistance protein-like, coiled-coil domain||NB-ARC||P-loop containing nucleoside triphosphate hydrolase||Leucine-rich repeat domain superfamily	protein_coding	mRNA	scaffold0230	2462	5663	-	2	3024	1007
KEH16321	Medtr0230s0030.1	0	0.246749	0	0	0	0	0	0	0	0	0	0	-	--	protein_coding	mRNA	scaffold0230	9872	10541	+	2	459	152
KEH16322	Medtr0230s0040.1	0	0.276526	0	0	0	0	0	0	0	0	0	0	-	--	protein_coding	mRNA	scaffold0230	11249	11536	+	1	288	95
KEH16323	Medtr0230s0050.1	0	0	0	0	0	0	0	0	0	0	0	0	-	--	protein_coding	mRNA	scaffold0230	14438	14954	-	3	321	106
KEH16324	Medtr0230s0070.1	0	0	0	0	0	0	0	0	0	0	0	0	-	--	protein_coding	mRNA	scaffold0230	25049	25343	+	2	162	53
KEH16325	Medtr0230s0080.1	0	0	0	0	0.326864	0	0	0	0	0.0809467	0.138996	0	-	--	protein_coding	mRNA	scaffold0230	26527	27108	-	2	219	72
KEH16319	Medtr0231s0030.1	0	0	0	0	0	0	0	0	0	0	0	0	-	--	protein_coding	mRNA	scaffold0231	18735	19052	-	1	318	105
KEH16318	Medtr0232s0030.1	0.0864839	0	0.544276	0.137529	0.0800781	0	2.3957	2.30282	2.06989	1.40349	1.01854	1.20617	-	--	protein_coding	mRNA	scaffold0232	12112	14908	+	4	2072	203
KEH16316	Medtr0233s0050.1	0	0	0	0	0	0	0	0	0	0	0	0	-	--	protein_coding	mRNA	scaffold0233	19948	21223	+	2	387	128
KEH16317	Medtr0233s0060.1	0	0	0	0	0	0	0	0.0173304	0	0	0	0	-	--	protein_coding	mRNA	scaffold0233	22188	23168	-	1	981	326
KEH16311	Medtr0236s0010.1	0	0	0	0	0	0	0	0	0	0	0	0	-	--	protein_coding	mRNA	scaffold0236	8758	9432	+	1	675	224
KEH16312	Medtr0236s0020.1	0	0	0	0	0	0	0	0	0	0	0	0	-	--	protein_coding	mRNA	scaffold0236	11878	13446	-	2	189	62
KEH16313	Medtr0236s0030.1	0	0.115153	0	0	0	0	0	0	0	0	0	0	-	--	protein_coding	mRNA	scaffold0236	14810	15502	+	1	693	230
KEH16314	Medtr0236s0040.1	0	0	0	0	0	0	0	0	0.0222368	0.0244956	0	0.0484338	-	--	protein_coding	mRNA	scaffold0236	20694	21419	+	1	726	229
KEH16315	Medtr0236s0050.1	0.780923	0.938106	0.863385	0.445326	0.115805	0.639094	0	0	0	0.0147144	0.0129246	0	-	MFS transporter superfamily||Proton-dependent oligopeptide transporter family||Major facilitator superfamily domain	protein_coding	mRNA	scaffold0236	23310	26220	-	3	1512	503
KEH16307	Medtr0237s0010.1	0.306967	0.315873	0.243956	0.244074	0	0	0.130399	0	0	0.211165	0.120866	0.0695878	-	--	protein_coding	mRNA	scaffold0237	153	601	+	2	252	83
KEH16308	Medtr0237s0020.1	0	0.268174	0.621351	0	0	0	0	0.114218	0	0.119519	0.256537	0.0590795	-	P-loop containing nucleoside triphosphate hydrolase||NB-ARC	protein_coding	mRNA	scaffold0237	2001	2634	-	2	297	98
KEH16309	Medtr0237s0060.1	0	0.259911	0.34481	0	0	0	0	0.0331592	0.0428875	0	0	0.0139259	-	--	protein_coding	mRNA	scaffold0237	16827	18257	-	1	1431	476
KEH16310	Medtr0237s0070.1	0.609118	0.52754	0.95343	0.363239	0.352501	0.435067	0.525592	0.52557	0.38038	0.513864	0.299796	0.466033	-	Tetratricopeptide-like helical domain superfamily||Pentatricopeptide repeat	protein_coding	mRNA	scaffold0237	19937	22785	+	2	2039	679
KEH16305	Medtr0238s0020.1	0	0	0.259332	0	0	0	0	0	0	0	0	0	-	--	protein_coding	mRNA	scaffold0238	3744	4079	+	2	237	78
KEH16306	Medtr0238s0050.1	0	0.146099	0	0	0	0	0.0302582	0	0.0295542	0.0349601	0.0559035	0	-	--	protein_coding	mRNA	scaffold0238	24444	26134	-	3	546	181
KEH16304	Medtr0239s0010.1	0	0	0	0	0	0	0	0	0	0	0	0	-	--	protein_coding	mRNA	scaffold0239	3288	4309	+	2	351	116
KEH16299	Medtr0240s0020.1	0.445058	1.14493	1.15995	0.176936	0.824185	0.181649	0.09453	0	0.0463213	0.0510266	0.306668	0.151338	-	--	protein_coding	mRNA	scaffold0240	6549	7283	+	2	348	115
KEH16300	Medtr0240s0030.1	0	0	0.337273	0	0	0	0.0901393	0.0232492	0.287104	0.0243282	0.0417749	0.144309	-	Nucleosome assembly protein (NAP)||NAP-like superfamily	protein_coding	mRNA	scaffold0240	10090	10820	+	1	731	86
KEH16301	Medtr0240s0040.1	0	0	0	0	0	0	0	0	0	0	0	0	-	Late nodulin	protein_coding	mRNA	scaffold0240	11256	12792	+	2	1435	64
KEH16302	Medtr0240s0050.1	0	0	0	0	0	0	0	0	0	0	0	0	-	--	protein_coding	mRNA	scaffold0240	15322	15522	+	2	156	51
KEH16303	Medtr0240s0070.1	0	0	0	0	0	0	0	0	0	0	0	0	-	Late nodulin	protein_coding	mRNA	scaffold0240	19404	19906	+	2	400	64
KEH16293	Medtr0242s0010.1	0	0.0480264	0.111276	0	0	0	0	0	0.0291457	0	0.0183769	0	-	RNA-binding domain superfamily||Nucleotide-binding alpha-beta plait domain superfamily	protein_coding	mRNA	scaffold0242	320	2103	-	2	1663	554
KEH16294	Medtr0242s0020.1	1.50234	1.70607	1.87957	1.55224	1.31725	1.06764	1.78638	2.09942	1.99381	1.98911	1.9188	2.23849	-	--	protein_coding	mRNA	scaffold0242	6594	9238	+	1	2645	630
KEH16295	Medtr0242s0030.1	1.64248	0.660462	0.944372	0.713584	1.40937	1.56884	1.24905	1.27366	1.42408	1.19719	1.18287	1.15132	-	--	protein_coding	mRNA	scaffold0242	9561	11678	+	1	2118	630
KEH16296	Medtr0242s0040.1	3.09325	3.15441	4.17033	2.37164	1.42396	1.75848	6.7406	6.90567	6.50904	7.71839	6.66082	6.62393	-	F-box domain||Galactose oxidase/kelch, beta-propeller||F-box-like domain superfamily||F-box associated interaction domain||F-box associated domain, type 1	protein_coding	mRNA	scaffold0242	13360	14764	-	1	1405	419
KEH16297	Medtr0242s0050.1	0	0	0	0	0	0	0.0299918	0.0309426	0.058786	0	0.138996	0.0960311	-	--	protein_coding	mRNA	scaffold0242	16940	19467	-	3	549	182
KEH16298	Medtr0242s0060.1	0	0.0920335	0	0	1.00059	0	0.0437641	0.384445	0.0111	0.131238	1.06015	0.971485	-	Galactose oxidase/kelch, beta-propeller||F-box domain||F-box associated interaction domain||F-box-like domain superfamily||F-box associated domain, type 1	protein_coding	mRNA	scaffold0242	22283	23586	-	1	1304	419
KEH16291	Medtr0243s0030.1	0	0.0863957	0.400352	0	0	0	0	0.0183983	0.0174769	0.0192522	0.0165293	0	-	--	protein_coding	mRNA	scaffold0243	17194	19462	-	6	924	307
KEH16292	Medtr0243s0040.1	0	0	0.195319	0	0	0	0	0	0.0511587	0.112711	0	0	-	--	protein_coding	mRNA	scaffold0243	21219	21906	-	2	315	104
KEH16289	Medtr0245s0010.1	1.43037e-06	0	2.37804e-06	0.000166473	1.56459e-09	0	0.0815389	0.129144	1.15202e-08	0.286222	0.181315	0.00311532	-	DNA topoisomerase, type IA, DNA-binding domain||DNA topoisomerase 1, TOPRIM domain||DNA topoisomerase, type IA, core domain||DNA topoisomerase I, bacterial-type||Topoisomerase C-terminal repeat||DNA topoisomerase, type IA, central region, subdomain 3||DNA topoisomerase, type IA, central region, subdomain 1||DNA topoisomerase, type IA, domain 2||DNA topoisomerase, type IA, zn finger||DNA topoisome…	protein_coding	mRNA	scaffold0245	1565	24305	-	22	3816	1066
KEH16288	Medtr0245s0010.2	0.884205	0.696596	0.74951	0.657912	0.281322	0.435876	1.6237	1.5058	1.68768	0.759149	1.17296	0.90869	-	DNA topoisomerase, type IA, DNA-binding domain||DNA topoisomerase 1, TOPRIM domain||DNA topoisomerase, type IA, core domain||DNA topoisomerase I, bacterial-type||Topoisomerase C-terminal repeat||DNA topoisomerase, type IA, central region, subdomain 3||DNA topoisomerase, type IA, central region, subdomain 1||DNA topoisomerase, type IA, domain 2||DNA topoisomerase, type IA, zn finger||DNA topoisome…	protein_coding	mRNA	scaffold0245	1613	24292	-	22	6523	1058
KEH16290	Medtr0245s0010.3	1.12414	0.815218	1.0238	0.840392	0.722764	0.476592	1.15427	0.995252	1.21664	0.552552	0.611057	0.745641	-	DNA topoisomerase, type IA, DNA-binding domain||DNA topoisomerase 1, TOPRIM domain||DNA topoisomerase, type IA, core domain||DNA topoisomerase I, bacterial-type||Topoisomerase C-terminal repeat||DNA topoisomerase, type IA, central region, subdomain 3||DNA topoisomerase, type IA, central region, subdomain 1||DNA topoisomerase, type IA, domain 2||DNA topoisomerase, type IA, zn finger||DNA topoisome…	protein_coding	mRNA	scaffold0245	8277	24126	-	17	2715	904
KEH16285	Medtr0246s0020.1	0.966635	0.823603	0.384608	0.101051	0.804546	0.557245	2.62201	2.2315	2.59771	0.559946	1.26432	0.551065	-	Helix-loop-helix DNA-binding domain superfamily||Myc-type, basic helix-loop-helix (bHLH) domain	protein_coding	mRNA	scaffold0246	4256	5996	-	3	1364	370
KEH16284	Medtr0246s0020.2	0.234811	0.217621	0.748335	0.825861	1.06613	0.987354	0.416138	0.699534	0.847107	0.107894	0.272481	0.535385	-	Helix-loop-helix DNA-binding domain superfamily||Myc-type, basic helix-loop-helix (bHLH) domain	protein_coding	mRNA	scaffold0246	3127	5996	-	4	1676	383
KEH16286	Medtr0246s0040.1	5.37359	5.47131	6.69805	2.96835	3.03772	3.4168	9.20287	9.76733	8.78364	4.46179	4.85526	4.55209	-	DNA-binding pseudobarrel domain superfamily	protein_coding	mRNA	scaffold0246	11695	13984	+	4	1372	318
KEH16287	Medtr0246s0050.1	0	0	0	0	0	0	2.55933e-10	0.03745	0.440949	0.103187	0	0.0482972	-	Myc-type, basic helix-loop-helix (bHLH) domain||Helix-loop-helix DNA-binding domain superfamily	protein_coding	mRNA	scaffold0246	18770	20668	-	3	966	321
KEH16283	Medtr0247s0040.1	0.717769	0.886314	0.114087	0.228283	0.797525	1.17182	0.0609815	0	0	0	0	0	-	Myb domain||Homeobox-like domain superfamily||SANT/Myb domain	protein_coding	mRNA	scaffold0247	19831	22448	+	3	540	180
KEH16281	Medtr0248s0010.1	0	0	0.238305	0	0	0	0	0	0	0	0	0	-	Lipoxigenase, C-terminal domain superfamily	protein_coding	mRNA	scaffold0248	12391	12918	-	2	258	85
KEH16282	Medtr0248s0030.1	505.862	407.547	412.84	462.663	509.454	380.373	576.595	578.833	583.983	665.685	559.572	618.327	-	ATP synthase, F0 complex, subunit A superfamily	protein_coding	mRNA	scaffold0248	17522	18828	+	2	330	109
KEH16278	Medtr0249s0060.1	0	0	0	0	0	0	0	0	0	0	0	0	-	Nonaspanin (TM9SF)	protein_coding	mRNA	scaffold0249	19679	19992	+	2	216	71
KEH16280	Medtr0249s0070.1	0	0.711912	0.688357	0.951193	0.75189	1.68884	1.7073	1.38933	1.53667	1.92326	1.62557	1.7449	-	AN1-like Zinc finger||Zinc finger, A20-type||Zinc finger, AN1-type	protein_coding	mRNA	scaffold0249	21102	23352	+	1	2251	177
KEH16279	Medtr0249s0070.2	2.58656	2.98164	1.49559	3.14841	2.72862	2.51606	2.11666	2.18863	2.13845	2.46321	2.66791	2.59462	-	AN1-like Zinc finger||Zinc finger, A20-type||Zinc finger, AN1-type	protein_coding	mRNA	scaffold0249	21009	22897	+	1	1889	169
KEH16276	Medtr0250s0020.1	0	0	0.222819	0	0	0	0.297753	0.184315	0	0	0	0.0635585	-	--	protein_coding	mRNA	scaffold0250	4198	4473	+	1	276	91
KEH16277	Medtr0250s0040.1	4.66559	5.5011	3.47615	0.695564	1.17	0.80373	0	0	0	0	0	0	-	Myc-type, basic helix-loop-helix (bHLH) domain||Helix-loop-helix DNA-binding domain superfamily	protein_coding	mRNA	scaffold0250	15495	17461	+	3	798	265
KEH16274	Medtr0251s0050.1	0.41799	0.344095	0.265752	0	0	0	0.0710247	0.219829	0.0348033	0	0.0987488	0.0947562	-	SANT/Myb domain||Myb domain||Homeobox-like domain superfamily	protein_coding	mRNA	scaffold0251	9249	10577	+	2	928	272
KEH16275	Medtr0251s0060.1	0.0724464	0.521839	0.575755	0.403222	0	0	0.184651	0.285758	0.211125	0.53159	0.342305	0.394158	-	--	protein_coding	mRNA	scaffold0251	16610	18100	-	4	1071	356
KEH16271	Medtr0252s0030.1	0	0	0	0	0	0	0.0312119	0.0161007	0.0152944	0.0336959	0	0.0333126	-	Xylanase inhibitor, C-terminal||Aspartic peptidase A1 family||Aspartic peptidase domain superfamily	protein_coding	mRNA	scaffold0252	10848	12041	+	3	1056	351
KEH16272	Medtr0252s0060.1	0	0	0.0872997	0.131013	0	0	0.163322	0.120357	0.125762	0.100754	0.118943	0.049804	-	Pentatricopeptide repeat||Tetratricopeptide-like helical domain superfamily	protein_coding	mRNA	scaffold0252	20183	22041	+	6	1413	470
KEH16273	Medtr0252s0070.1	0.189884	0.586181	0.452721	0.301959	0	0.465003	0.6453	0.707368	0.869572	0.609574	0.560744	0.473503	-	--	protein_coding	mRNA	scaffold0252	25173	25580	+	1	408	135
KEH16268	Medtr0254s0030.1	0.0652627	0.302203	1.47819	0.129728	0.0604287	0	0.0277235	0.0429037	0.00679249	0	0.032121	0.0147947	-	--	protein_coding	mRNA	scaffold0254	9273	11651	-	1	2379	792
KEH16269	Medtr0254s0060.1	0	0	0	0	0	0	0	0.0946582	0	0	0.0756558	0	-	--	protein_coding	mRNA	scaffold0254	21239	21511	-	1	273	90
KEH16270	Medtr0254s0070.1	0	0	0.124437	0	0	0	0	0	0	0	0	0	-	Gibberellin regulated protein	protein_coding	mRNA	scaffold0254	22256	23564	+	4	495	164
KEH16265	Medtr0256s0050.1	2.50149	1.95954	2.59493	1.12031	0.95451	1.45995	13.0575	11.5637	7.67878	1.47767	1.82354	2.36687	-	Virus X resistance protein-like, coiled-coil domain||NB-ARC||P-loop containing nucleoside triphosphate hydrolase||Leucine-rich repeat domain superfamily	protein_coding	mRNA	scaffold0256	6180	10131	-	4	3670	1144
KEH16266	Medtr0256s0060.1	0	0.278453	0	0	0	0	0.0574756	0.0592977	0.028164	0	0	0	-	Eukaryotic translation initiation factor 3 subunit C, N-terminal domain	protein_coding	mRNA	scaffold0256	11132	12772	-	3	573	190
KEH16267	Medtr0256s0080.1	0.494666	0.72717	0.393127	0.337128	0.458026	0.749901	0.64541	1.19238	0.794332	0.693428	0.653878	0.720889	-	Eukaryotic translation initiation factor 3 subunit C, N-terminal domain	protein_coding	mRNA	scaffold0256	14004	16032	-	6	1098	365
KEH16263	Medtr0257s0040.1	0	0	0	0	0	0	0	0	0	0	0	0	-	Leucine-rich repeat domain superfamily	protein_coding	mRNA	scaffold0257	17228	17774	+	1	547	182
KEH16264	Medtr0257s0060.1	0	0	0	0	0	0	0	0	0	0	0	0	-	Late nodulin	protein_coding	mRNA	scaffold0257	24407	24988	-	2	476	58
KEH16257	Medtr0258s0040.1	0	0	0	0	0	0	0	0	0	0	0	0	-	ELMO domain	protein_coding	mRNA	scaffold0258	11784	15758	-	9	907	272
KEH16258	Medtr0258s0040.2	0	0	0.0759642	0	0	0	0.807168	0.225664	0.644075	0.340261	0.18693	0.35021	-	ELMO domain	protein_coding	mRNA	scaffold0258	11144	16460	-	8	2787	234
KEH16259	Medtr0258s0040.3	0.222226	0.33754	0.130622	0.12991	0.254366	0.128799	0.911982	0.917825	1.54648	0.749786	1.10344	0.668079	-	ELMO domain	protein_coding	mRNA	scaffold0258	11388	16186	-	7	2503	212
KEH16262	Medtr0258s0040.4	0	0	0	0	0	0.158326	0	0	0	0	0	0.280832	-	ELMO domain	protein_coding	mRNA	scaffold0258	12304	15823	-	8	940	247
KEH16261	Medtr0258s0040.5	0	0	0	0	0	0	0.769549	0.355501	0	0	0.283242	0.164517	-	ELMO domain	protein_coding	mRNA	scaffold0258	11388	15823	-	9	1371	273
KEH16260	Medtr0258s0040.6	0	0	0	0	0	0	0.237308	0.497596	1.16255	0.712006	0.304947	0.013479	-	ELMO domain	protein_coding	mRNA	scaffold0258	12304	16181	-	9	841	263
KEH16254	Medtr0259s0030.1	0	0	0	0	0	0	0	0	0	0	0	0	-	--	protein_coding	mRNA	scaffold0259	11612	11974	+	1	363	120
KEH16255	Medtr0259s0040.1	0	0.221681	0.0856046	0	0	0	0	0	0	0.0246994	0	0	-	--	protein_coding	mRNA	scaffold0259	13864	19146	+	6	720	239
KEH16256	Medtr0259s0060.1	0	0	0	0	0	0	0	0	0	0	0	0	-	--	protein_coding	mRNA	scaffold0259	21329	21963	-	2	508	168
KEH16250	Medtr0260s0010.1	0.0641045	0.131929	0.512892	0.127426	0	0	0.0278529	0.035907	0.0266878	0.0487898	0.0418893	0.0363304	-	--	protein_coding	mRNA	scaffold0260	1385	4328	-	3	2422	807
KEH16251	Medtr0260s0020.1	0	0	0.473562	0	0	0	0	0	0	0	0	0.0450274	-	RNA-binding domain superfamily||Nucleotide-binding alpha-beta plait domain superfamily	protein_coding	mRNA	scaffold0260	9262	9715	-	2	390	129
KEH16253	Medtr0260s0030.1	2.42193	1.94309	2.93882	2.94897	2.55051	3.24092	6.50139	8.60165	6.68678	5.77961	7.15774	5.80897	-	WAT1-related protein	protein_coding	mRNA	scaffold0260	14453	18997	+	6	1001	272
KEH16252	Medtr0260s0030.2	0.463399	0	0.77774	1.07226	0.294915	0	0.671898	0.395549	0.847671	0.614477	0.529335	0.667092	-	WAT1-related protein	protein_coding	mRNA	scaffold0260	14453	21136	+	9	2724	342
KEH16249	Medtr0261s0010.1	0	0	0	0	0	0	0.043871	0	0	0	0	0	-	--	protein_coding	mRNA	scaffold0261	6	380	-	1	375	125
KEH16245	Medtr0262s0020.1	0.265968	0	0	0	0.246268	0	0.508423	0.233129	0.498271	0.121974	0.0523617	0.301468	-	Phytocyanin domain||Cupredoxin	protein_coding	mRNA	scaffold0262	5148	5438	+	1	291	96
KEH16246	Medtr0262s0030.1	3.19055	2.80266	1.79349	1.05186	2.23368	1.84215	6.06598	6.0025	6.25263	5.13906	4.36627	4.58666	-	tRNA intron endonuclease, catalytic domain-like superfamily||tRNA-splicing endonuclease||tRNA endonuclease-like domain superfamily||tRNA intron endonuclease, catalytic domain-like||tRNA intron endonuclease, N-terminal	protein_coding	mRNA	scaffold0262	6329	8282	-	1	1954	185
KEH16247	Medtr0262s0050.1	0	0	0	0	0	0	0	0	0	0	0	0	-	Small GTPase superfamily||Small GTP-binding protein domain||P-loop containing nucleoside triphosphate hydrolase	protein_coding	mRNA	scaffold0262	13029	14834	+	2	669	222
KEH16248	Medtr0262s0060.1	0	0	0	0	0	0	0	0	0	0	0	0	-	SPX domain||SPX domain-containing protein	protein_coding	mRNA	scaffold0262	15322	17184	-	3	920	219
KEH16244	Medtr0263s0020.1	2.23584	2.70672	1.98594	0.993447	0	0.751513	0	0	0	0	0	0	-	2S globulin||Glycoside hydrolase family 18, catalytic domain||Glycoside hydrolase superfamily	protein_coding	mRNA	scaffold0263	14337	15516	-	1	1180	295
KEH16243	Medtr0264s0030.1	0	0	0	0	0.0741342	0	0	0	0	0	0	0	-	Gnk2-homologous domain superfamily||Gnk2-homologous domain	protein_coding	mRNA	scaffold0264	14703	16468	-	3	969	322
KEH16241	Medtr0265s0020.1	0	0	0	0	0	0	0	0	0	0	0	0	-	Tetratricopeptide-like helical domain superfamily	protein_coding	mRNA	scaffold0265	5018	6379	+	4	612	203
KEH16242	Medtr0265s0030.1	0	0	0	0	0	0	0	0	0	0	0	0	-	DNA-directed RNA polymerase, subunit 2, hybrid-binding domain||DNA-directed RNA polymerase, subunit 2||DNA-directed RNA polymerase, subunit 2, hybrid-binding domain superfamily||RNA polymerase, beta subunit, conserved site	protein_coding	mRNA	scaffold0265	6545	6901	-	1	357	118
KEH16237	Medtr0267s0030.1	0	0	0	0	0	0	0	0	0	0	0	0	-	DNA-binding pseudobarrel domain superfamily||B3 DNA binding domain	protein_coding	mRNA	scaffold0267	1940	2509	+	1	570	189
KEH16238	Medtr0267s0050.1	0	0	0	0	0	0	0	0	0	0	0	0	-	F-box-like domain superfamily||F-box associated domain, type 1||F-box associated interaction domain||F-box domain	protein_coding	mRNA	scaffold0267	11575	13682	+	2	1170	389
KEH16239	Medtr0267s0060.1	0	0	0	0	0	0	0	0	0	0	0	0	-	--	protein_coding	mRNA	scaffold0267	15105	15694	+	3	366	121
KEH16240	Medtr0267s0070.1	0.0304	0.0397922	0.052673	0.0102491	0	0	0.639584	0.520162	0.42536	0.259468	0.29699	0.222987	-	Helicase, C-terminal||DNA/RNA helicase, ATP-dependent, DEAH-box type, conserved site||Helicase-associated domain||P-loop containing nucleoside triphosphate hydrolase||Leucine-rich repeat domain superfamily||Domain of unknown function DUF1605||Leucine-rich repeat, typical subtype||DEAD/DEAH box helicase domain||Helicase superfamily 1/2, ATP-binding domain||NB-ARC	protein_coding	mRNA	scaffold0267	17737	24509	+	2	6024	1982
KEH16232	Medtr0268s0020.1	9.24554	8.67307	5.53254	10.7934	6.80449	9.50571	15.7336	17.1022	17.3902	17.2776	18.7459	17.4373	-	Transcription initiation factor TFIID subunit 2	protein_coding	mRNA	scaffold0268	3690	4297	-	3	251	83
KEH16233	Medtr0268s0040.1	0	0	0	0	0	0	0.00893127	0	0	0.00983882	0	0	-	Ulp1 protease family, C-terminal catalytic domain	protein_coding	mRNA	scaffold0268	9312	12408	+	10	1809	602
KEH16234	Medtr0268s0050.1	0	0	0.305549	0	0	0	0.0204152	0	0.0200076	0	0	0	-	--	protein_coding	mRNA	scaffold0268	13703	15306	-	3	807	268
KEH16235	Medtr0268s0070.1	25.2637	23.1082	18.5906	17.1116	25.5584	24.4416	28.8174	24.9126	29.4107	39.4786	35.6451	37.0144	-	--	protein_coding	mRNA	scaffold0268	19193	19977	-	3	165	54
KEH16236	Medtr0268s0080.1	1.59308	0.351279	0.452168	1.40239	0.684858	0.250252	6.1708	5.20326	5.90156	5.09391	4.97956	4.64766	-	Ribonucleotide reductase small subunit||Ferritin-like superfamily||Ribonucleotide reductase small subunit, acitve site||Ribonucleotide reductase small subunit family||Ribonucleotide reductase-like	protein_coding	mRNA	scaffold0268	22239	23602	+	1	1364	330
KEH16225	Medtr0271s0010.1	0.741751	0.520532	0	0	1.489	0.426791	0.841587	0.588504	0.913369	0.614583	0.955559	0.516955	-	P-loop containing nucleoside triphosphate hydrolase	protein_coding	mRNA	scaffold0271	482	1879	-	2	910	141
KEH16226	Medtr0271s0020.1	0.954868	1.3101	1.51773	0.253076	0	0.519635	0.743649	0.906721	1.12633	0.510893	0.689286	1.22663	-	--	protein_coding	mRNA	scaffold0271	3177	3946	+	3	243	80
KEH16227	Medtr0271s0030.1	1.11026	0	0	0.526141	0.176038	0.167724	0.356213	0.366446	0.576946	0.336336	0.248048	0.210066	-	P-loop containing nucleoside triphosphate hydrolase||Thymidylate kinase, conserved site	protein_coding	mRNA	scaffold0271	6383	7578	-	5	453	150
KEH16228	Medtr0271s0040.1	0.111424	0	0	0	0.103171	0	0.0473328	0.0976669	0.0463878	0	0	0	-	Leucine-rich repeat domain superfamily||Leucine-rich repeat	protein_coding	mRNA	scaffold0271	11453	12598	+	2	696	231
KEH16229	Medtr0271s0050.1	1.15422	1.27787	2.35324	1.83547	1.37408	1.48057	1.42028	0.921048	1.17319	2.15514	2.27558	2.13063	-	Cysteine alpha-hairpin motif superfamily||Cytochrome c oxidase copper chaperone	protein_coding	mRNA	scaffold0271	14670	15481	-	1	812	89
KEH16230	Medtr0271s0060.1	0	1.3469	0.346747	0	0.403989	0	0.0926713	0.0956093	0.090821	0	0	0	-	--	protein_coding	mRNA	scaffold0271	16513	16689	-	1	177	58
KEH16231	Medtr0271s0070.1	4.5828	5.54652	10.2105	9.41452	11.329	12.2435	1.61047	1.5229	1.85886	2.65578	2.00601	1.78675	-	--	protein_coding	mRNA	scaffold0271	18288	19203	-	1	916	144
KEH16222	Medtr0273s0020.1	0	0	0.193482	0	0	0	0.05171	0	0	0	0	0	-	--	protein_coding	mRNA	scaffold0273	9368	10414	-	3	318	105
KEH16223	Medtr0273s0030.1	0	0	0.317023	0	0	0	0	0	0	0	0	0	-	--	protein_coding	mRNA	scaffold0273	11621	12007	-	2	295	55
KEH16224	Medtr0273s0050.1	0	0	0	0	0	0	0	0	0	0	0	0	-	--	protein_coding	mRNA	scaffold0273	21067	21686	-	3	396	131
KEH16218	Medtr0274s0010.1	0	0	0	0	0	0	0	0	0	0	0	0	-	Leucine-rich repeat, typical subtype||Leucine-rich repeat||Leucine-rich repeat domain superfamily	protein_coding	mRNA	scaffold0274	2035	4395	-	4	1673	557
KEH16219	Medtr0274s0020.1	1.53559	1.50556	2.69868	1.89771	1.40414	2.33394	3.39563	4.60673	3.16568	2.47625	4.36061	3.30226	-	Thymidylate kinase, conserved site||Thymidylate kinase||P-loop containing nucleoside triphosphate hydrolase	protein_coding	mRNA	scaffold0274	8441	12377	+	6	1879	263
KEH16220	Medtr0274s0030.1	0	0.072916	0.227352	0	0	0	0	0	0	0	0	0	-	Ubiquitin-conjugating enzyme E2||Ubiquitin-conjugating enzyme/RWD-like	protein_coding	mRNA	scaffold0274	16641	18861	-	6	1095	364
KEH16221	Medtr0274s0050.1	0	0	0.207465	0.103783	0	0	0.0277235	0	0	0	0	0	-	Leucine-rich repeat||Leucine-rich repeat domain superfamily	protein_coding	mRNA	scaffold0274	21477	22155	+	2	594	197
KEH16215	Medtr0275s0010.1	17.8342	18.2673	20.9902	8.60761	11.9507	10.3388	19.137	21.9788	21.0902	7.07009	3.35213	2.59546	-	Glucose-6-phosphate dehydrogenase, C-terminal||Glucose-6-phosphate dehydrogenase||NAD(P)-binding domain superfamily||Glucose-6-phosphate dehydrogenase, NAD-binding||Glucose-6-phosphate dehydrogenase, active site	protein_coding	mRNA	scaffold0275	2302	4703	-	5	752	250
KEH16216	Medtr0275s0020.1	12.2556	12.0255	9.07738	9.11518	8.55238	12.0366	10.4065	9.20079	10.0774	7.65341	9.0789	9.50998	-	--	protein_coding	mRNA	scaffold0275	5807	10904	-	5	1605	312
KEH16217	Medtr0275s0040.1	5.25382	5.33569	4.66917	5.51913	5.06227	3.49879	3.08481	2.75254	2.69977	1.34875	1.30657	1.26698	-	--	protein_coding	mRNA	scaffold0275	21107	21984	-	3	531	176
KEH16211	Medtr0276s0010.1	2.10247	2.56084	1.6368	1.73993	1.03296	1.82131	12.3033	13.2387	14.4066	11.8164	12.0374	11.7598	-	Tetratricopeptide-like helical domain superfamily||Armadillo-type fold	protein_coding	mRNA	scaffold0276	6214	8689	+	2	1809	602
KEH16212	Medtr0276s0020.1	1.44265	0.989672	0.955432	0.477946	0.222632	0.392542	4.67287	2.73981	4.65465	3.88694	3.33721	4.11527	-	--	protein_coding	mRNA	scaffold0276	9200	12199	-	5	645	214
KEH16213	Medtr0276s0040.1	8.77723	8.78149	10.2217	11.026	10.6589	10.1751	6.33246	5.63276	4.94841	5.30294	5.46599	6.18101	-	Domain of unknown function DUF4057	protein_coding	mRNA	scaffold0276	14403	17236	+	5	1517	348
KEH16214	Medtr0276s0050.1	11.066	11.4387	10.7842	8.0025	8.99456	6.66245	59.6539	58.5935	61.152	54.7108	49.881	51.9658	-	Annexin repeat||Annexin superfamily||Annexin||Annexin D, plant||Annexin repeat, conserved site	protein_coding	mRNA	scaffold0276	17545	20340	-	5	1550	315
KEH16206	Medtr0277s0010.1	0.247317	0.578179	0.152645	0	0.241254	0.325324	1.29131	0.443254	0.944327	0.982291	1.3778	1.15207	-	Winged helix DNA-binding domain superfamily||P-loop containing nucleoside triphosphate hydrolase||Leucine-rich repeat domain superfamily||Toll/interleukin-1 receptor homology (TIR) domain superfamily||NB-ARC||AAA+ ATPase domain||Toll/interleukin-1 receptor homology (TIR) domain	protein_coding	mRNA	scaffold0277	665	5020	-	4	3558	974
KEH16205	Medtr0277s0010.2	0.549732	0.663065	0.651131	0.66561	0.549907	0.305775	1.69799	0.805444	0.617769	1.13351	1.97975	1.41845	-	Winged helix DNA-binding domain superfamily||P-loop containing nucleoside triphosphate hydrolase||Leucine-rich repeat domain superfamily||Toll/interleukin-1 receptor homology (TIR) domain superfamily||NB-ARC||AAA+ ATPase domain||Toll/interleukin-1 receptor homology (TIR) domain	protein_coding	mRNA	scaffold0277	1298	5020	-	5	3144	1047
KEH16207	Medtr0277s0020.1	0	0	0.0544145	0.0804138	0.0486693	0	1.20393	0.610348	0.491923	0.903072	1.42616	1.03482	-	Leucine-rich repeat domain superfamily||P-loop containing nucleoside triphosphate hydrolase||NB-ARC||Toll/interleukin-1 receptor homology (TIR) domain superfamily||Glycosyl transferase, family 1||Toll/interleukin-1 receptor homology (TIR) domain	protein_coding	mRNA	scaffold0277	6539	13981	-	12	4200	1396
KEH16209	Medtr0277s0020.2	0.221765	0	0	0.226774	0.837703	0.298251	0.270907	0.329587	0.509399	0.050946	0.0855626	0.0667094	-	Leucine-rich repeat domain superfamily||P-loop containing nucleoside triphosphate hydrolase||NB-ARC||Toll/interleukin-1 receptor homology (TIR) domain superfamily||Glycosyl transferase, family 1||Toll/interleukin-1 receptor homology (TIR) domain	protein_coding	mRNA	scaffold0277	8135	14030	-	6	5141	1084
KEH16208	Medtr0277s0020.3	1.64257	1.7938	0.911003	1.11586	0.633988	0.897106	6.38542	3.40961	2.82814	3.51533	5.20001	4.21452	-	Leucine-rich repeat domain superfamily||P-loop containing nucleoside triphosphate hydrolase||NB-ARC||Toll/interleukin-1 receptor homology (TIR) domain superfamily||Glycosyl transferase, family 1||Toll/interleukin-1 receptor homology (TIR) domain	protein_coding	mRNA	scaffold0277	8684	14030	-	7	4505	1055
KEH16210	Medtr0277s0030.1	0	0	0	0.0194082	0.10685	0	0.207209	0.166971	0.0871595	0.0351336	0.162487	0.0307004	-	--	protein_coding	mRNA	scaffold0277	15293	17416	-	4	672	223
KEH16198	Medtr0279s0010.1	0.207075	0.573852	0.260041	1.07554	0.823003	0.56889	0.51435	0.58328	0.446082	0.449088	0.456893	0.460531	-	--	protein_coding	mRNA	scaffold0279	3260	5282	+	9	702	234
KEH16199	Medtr0279s0020.1	4.84459	1.81977	2.51626	3.42095	3.69826	3.79704	6.99562	6.96217	6.00872	6.09535	6.01196	5.55128	-	Ubiquitin specific protease domain||Peptidase C19, ubiquitin carboxyl-terminal hydrolase||Ubiquitin specific protease, conserved site	protein_coding	mRNA	scaffold0279	12432	16396	-	9	1041	346
KEH16200	Medtr0279s0020.2	0	1.5527	0.591483	0.296858	0.518589	0.96911	0.910969	1.2773	0.812921	0.54783	0.93354	1.15745	-	Ubiquitin specific protease domain||Peptidase C19, ubiquitin carboxyl-terminal hydrolase||Ubiquitin specific protease, conserved site	protein_coding	mRNA	scaffold0279	14441	16130	-	6	888	295
KEH16202	Medtr0279s0030.1	0	0	0	0	0	0	0	0	0	0	0	0	-	Aldolase-type TIM barrel||Potassium channel domain||Glycosyl hydrolase, all-beta||Potassium channel, voltage-dependent, EAG/ELK/ERG	protein_coding	mRNA	scaffold0279	16482	21799	+	8	1798	374
KEH16203	Medtr0279s0030.2	1.95928	1.61018	1.35679	1.93852	2.50906	1.7232	4.36036	3.63585	3.6526	2.9422	2.47115	3.36199	-	Aldolase-type TIM barrel||Potassium channel domain||Glycosyl hydrolase, all-beta||Potassium channel, voltage-dependent, EAG/ELK/ERG	protein_coding	mRNA	scaffold0279	16482	21755	+	5	3449	225
KEH16201	Medtr0279s0030.3	2.75287	2.94278	2.49422	2.50067	2.40135	3.21098	5.33273	4.87744	5.12107	4.1633	3.86496	4.35881	-	Aldolase-type TIM barrel||Potassium channel domain||Glycosyl hydrolase, all-beta||Potassium channel, voltage-dependent, EAG/ELK/ERG	protein_coding	mRNA	scaffold0279	18476	21755	+	7	930	309
KEH16204	Medtr0279s0040.1	0	0	0.680063	0.387017	0.923086	0.682093	0.341777	0.635268	0.691126	0.392278	1.18518	0.71446	-	Helicase, C-terminal||P-loop containing nucleoside triphosphate hydrolase	protein_coding	mRNA	scaffold0279	22822	23172	+	1	351	116
KEH16195	Medtr0280s0010.1	0	0	0.113042	0	0	0	0	0	0	0	0	0	-	Bulb-type lectin domain superfamily||Bulb-type lectin domain	protein_coding	mRNA	scaffold0280	1856	4569	-	5	1091	363
KEH16196	Medtr0280s0030.1	0.286402	0.11582	0.0379354	0.0379537	0.088396	0	0.395405	0.567282	0.407383	0.284582	0.32891	0.344459	-	DNA repair metallo-beta-lactamase||Ribonuclease Z/Hydroxyacylglutathione hydrolase-like	protein_coding	mRNA	scaffold0280	8991	11745	+	4	1626	541
KEH16197	Medtr0280s0040.1	2.70076	1.16335	1.79697	0.574308	0.319859	0.435796	13.107	12.972	13.0153	14.3373	19.2836	20.2042	-	Serine/threonine-protein kinase, active site||S-receptor-like serine/threonine-protein kinase||S-locus glycoprotein domain||PAN/Apple domain||Protein kinase, ATP binding site||Bulb-type lectin domain||Protein kinase-like domain superfamily||Protein kinase domain||Bulb-type lectin domain superfamily	protein_coding	mRNA	scaffold0280	14276	16747	+	1	2472	823
KEH16192	Medtr0283s0030.1	1.74385	1.46211	1.53827	3.67147	3.06191	5.10645	0.376057	0.31071	0.570981	0.347115	0.89986	0.782118	-	Poly(A) polymerase||Poly(A) polymerase, central domain||Polymerase, nucleotidyl transferase domain	protein_coding	mRNA	scaffold0283	10616	12811	-	8	1074	357
KEH16193	Medtr0283s0040.1	1.60313	1.46635	0.707809	0.708149	1.64931	1.16322	1.24851	0.819696	1.52021	2.00139	1.47285	1.45368	-	--	protein_coding	mRNA	scaffold0283	16478	17068	+	3	435	144
KEH16194	Medtr0283s0050.1	2.96018	1.93045	1.23895e-05	2.47516	0.53975	0.40557	0.303028	3.71249e-07	0.60682	0.809307	0.175987	0.430552	-	Protein kinase-like domain superfamily||Protein kinase domain	protein_coding	mRNA	scaffold0283	18858	20946	+	2	798	266
KEH16191	Medtr0284s0010.1	0	0	0.0978144	0	0	0	0	0	0	0	0	0	-	RmlC-like jelly roll fold||Germin||Germin, manganese binding site||RmlC-like cupin domain superfamily||Cupin 1	protein_coding	mRNA	scaffold0284	4211	4840	+	1	630	209
KEH16190	Medtr0285s0020.1	0	0	0	0	0	0	0	0	0	0	0	0	-	--	protein_coding	mRNA	scaffold0285	14703	15668	-	2	522	173
KEH16184	Medtr0286s0010.1	3.15129	0.211336	1.15498	0.037105	1.25738	0	5.57603	3.34171	5.62467	7.36542	3.19255	4.81456	-	Haem peroxidase, plant/fungal/bacterial||Plant peroxidase||Haem peroxidase||Secretory peroxidase||Peroxidases heam-ligand binding site	protein_coding	mRNA	scaffold0286	2001	3005	+	1	1005	334
KEH16185	Medtr0286s0020.1	0	0	0	0	0	0	0	0	0	0	0	0	-	Leucine-rich repeat domain superfamily	protein_coding	mRNA	scaffold0286	5281	9280	+	6	2111	677
KEH16186	Medtr0286s0030.1	0.337175	0.404784	0.580587	0.134046	0	0.137617	0.0477438	0.0123144	0.0350929	0.0128859	0	0.0127393	-	--	protein_coding	mRNA	scaffold0286	12092	12994	+	3	690	229
KEH16187	Medtr0286s0040.1	0.19986	0	0.165525	0.142706	0.297927	0.1691	0.0680213	0.0728002	0.370406	0.333784	0.103392	0.0533979	-	Alpha/Beta hydrolase fold||Fungal lipase-like domain	protein_coding	mRNA	scaffold0286	14170	15908	-	4	1217	387
KEH16188	Medtr0286s0050.1	3.02525	3.10056	1.66763	0.348925	0	0.253626	4.03931	4.10709	5.18693	7.66684	3.8248	4.21717	-	--	protein_coding	mRNA	scaffold0286	19129	19869	-	3	507	168
KEH16189	Medtr0286s0070.1	0	0	0	0.279414	0	0	0.14928	0	0.036575	0.201451	0	0.0796638	-	Leucine-rich repeat domain superfamily	protein_coding	mRNA	scaffold0286	21407	21939	+	2	441	147
KEH16179	Medtr0287s0010.1	0	0	0	0	0	0	0	0	0	0	0	0	-	--	protein_coding	mRNA	scaffold0287	2001	2237	-	1	237	78
KEH16180	Medtr0287s0050.1	0.960491	0.705972	1.19952	2.0729	3.30329	1.7921	3.52642	3.2774	3.68451	5.22292	4.29514	4.60361	-	Complex 1 LYR protein	protein_coding	mRNA	scaffold0287	10291	10572	-	1	282	93
KEH16181	Medtr0287s0060.1	0.283825	0.411179	0.235854	0	0.0477174	0.126202	1.88547	1.36721	3.26939	1.43157	0.0694695	1.58828	-	Cytochrome P450||Cytochrome P450, conserved site||Cytochrome P450, E-class, group I||Cytochrome P450 superfamily	protein_coding	mRNA	scaffold0287	14014	16140	+	2	1506	501
KEH16182	Medtr0287s0070.1	0	0	0.103212	0	0	0	0	0	0	0	0	0.029441	-	--	protein_coding	mRNA	scaffold0287	16911	19032	-	4	597	198
KEH16183	Medtr0287s0080.1	0	0	0	0	0	0	0	0	0	0	0	0	-	--	protein_coding	mRNA	scaffold0287	19635	20081	-	1	447	148
KEH16176	Medtr0288s0010.1	0	2.52086	0.328658	0	0	0	0	0	0	0	0.0780082	0	-	--	protein_coding	mRNA	scaffold0288	189	383	+	1	195	64
KEH16177	Medtr0288s0020.1	7.98195	4.9458	5.92909	1.40705	1.4482	3.26804	14.6767	13.944	15.11	5.19113	4.35251	4.77946	-	UDP-glycosyltransferase family, conserved site||UDP-glucuronosyl/UDP-glucosyltransferase	protein_coding	mRNA	scaffold0288	2001	3854	+	3	1398	465
KEH16178	Medtr0288s0040.1	4.73071	7.04472	5.99554	8.02881	6.15326	6.15853	8.17956	7.62663	7.72809	6.02072	6.13964	5.50884	-	Phosphorylase pyridoxal-phosphate attachment site||Glycogen/starch/alpha-glucan phosphorylase||Glycosyl transferase, family 35	protein_coding	mRNA	scaffold0288	7132	14536	-	16	2745	914
KEH16173	Medtr0289s0020.1	0	0	0.0897106	0	0	0	0	0	0	0	0	0	-	Protein kinase-like domain superfamily||Protein kinase domain	protein_coding	mRNA	scaffold0289	4288	5531	-	2	687	228
KEH16174	Medtr0289s0030.1	0	0	0	0	0	0	0	0	0	0	0	0	-	Protein kinase domain||Protein kinase-like domain superfamily||Tyrosine-protein kinase, active site	protein_coding	mRNA	scaffold0289	13295	14385	-	2	996	331
KEH16175	Medtr0289s0040.1	0	0	0	0.0363986	0	0	0.00935925	0	0	0	0.00975447	0	-	Leucine-rich repeat||Leucine-rich repeat-containing N-terminal, plant-type||Leucine-rich repeat, typical subtype||Leucine-rich repeat domain superfamily	protein_coding	mRNA	scaffold0289	16263	19873	-	3	2376	791
KEH16170	Medtr0290s0050.1	0	0	0	0	0	0	0	0	0	0	0	0	-	--	protein_coding	mRNA	scaffold0290	11549	12306	+	2	264	87
KEH16171	Medtr0290s0060.1	0	0.225115	0	0	0	0	0	0	0	0	0	0	-	--	protein_coding	mRNA	scaffold0290	16294	16759	+	2	354	117
KEH16172	Medtr0290s0070.1	0	0	0.28055	0	0	0	0	0	0	0.0809467	0	0	-	--	protein_coding	mRNA	scaffold0290	17214	18028	-	2	219	72
KEH16165	Medtr0291s0010.1	1.79222	2.2662	1.75004	1.18846	1.18901	0.842059	1.35889	1.43724	1.44904	1.46539	1.32757	1.25358	-	C2 domain superfamily||C2 domain||Phosphoribosyltransferase C-terminal	protein_coding	mRNA	scaffold0291	2087	5153	-	1	3067	797
KEH16166	Medtr0291s0020.1	0	0	0	0	0	0	0	0	0	0.106002	0	0	-	Late nodulin	protein_coding	mRNA	scaffold0291	9362	9863	+	2	167	55
KEH16167	Medtr0291s0030.1	0	0	0	0	0	0	0	0	0	0	0	0	-	--	protein_coding	mRNA	scaffold0291	12923	13697	+	3	180	59
KEH16168	Medtr0291s0040.1	0	0	0	0	0	0	0	0	0	0	0	0	-	Late nodulin	protein_coding	mRNA	scaffold0291	13760	14040	-	2	180	59
KEH16169	Medtr0291s0060.1	0	0	0	0	0	0	0	0	0	0	0	0	-	FHY3/FAR1 family	protein_coding	mRNA	scaffold0291	18628	18906	-	1	279	92
KEH16163	Medtr0292s0020.1	0	0	0.302822	0	0	0	0	0	0	0	0	0	-	--	protein_coding	mRNA	scaffold0292	4460	4678	+	1	219	72
KEH16164	Medtr0292s0040.1	0	0	0	0	0	0	0	0	0	0	0	0	-	--	protein_coding	mRNA	scaffold0292	18121	18324	+	1	204	67
KEH16162	Medtr0293s0020.1	0	0	0.287074	0	0	0	0	0	0	0	0	0	-	--	protein_coding	mRNA	scaffold0293	6322	9903	-	3	429	142
KEH16160	Medtr0294s0010.1	1.17237	0.912149	0.977172	0.568397	0.476577	0.536854	0.127542	0.150384	0.101187	0.0458976	0.0506651	0.0324111	-	Leucine-rich repeat domain superfamily||P-loop containing nucleoside triphosphate hydrolase||NB-ARC||Winged helix DNA-binding domain superfamily	protein_coding	mRNA	scaffold0294	7697	11958	-	6	2715	904
KEH16161	Medtr0294s0020.1	2.48589	1.27901	2.8953	1.22683	0.754025	1.78431	0.182069	0.0564241	0.142747	0.00982796	0.0337519	0.0388647	-	PTR2 family proton/oligopeptide symporter, conserved site||Major facilitator superfamily domain||Proton-dependent oligopeptide transporter family||MFS transporter superfamily	protein_coding	mRNA	scaffold0294	15647	21126	+	4	1811	557
KEH16158	Medtr0295s0010.1	0.100599	0.103518	0.319797	0.159976	0	0.0821185	0.128203	0.0881785	0.104703	0.138406	0.0792208	0.114027	-	Leucine-rich repeat domain superfamily	protein_coding	mRNA	scaffold0295	396	1630	+	2	771	256
KEH16159	Medtr0295s0020.1	0	0	0	0	0	0	0.0297753	0	0	0.0321449	0.0827957	0.127117	-	--	protein_coding	mRNA	scaffold0295	6507	7431	-	3	553	184
KEH16156	Medtr0296s0010.1	0	0.079916	0	0	0	0	0.0494865	0.0340369	0	0	0.0458688	0.0704228	-	DNA helicase Pif1-like||P-loop containing nucleoside triphosphate hydrolase	protein_coding	mRNA	scaffold0296	913	1911	-	1	999	332
KEH16157	Medtr0296s0020.1	0	0	0	0	0	0	0	0	0	0	0	0	-	DNA helicase Pif1-like	protein_coding	mRNA	scaffold0296	2001	2168	-	1	168	55
KEH16154	Medtr0297s0010.1	0	0.160152	0.494757	0.130364	0	0.127045	0.133143	0.137358	0.215785	0.249815	0.61281	0.211692	-	--	protein_coding	mRNA	scaffold0297	48	1610	-	2	498	165
KEH16155	Medtr0297s0030.1	0	0	0	0	0	0	0	0	0	0	0	0	-	--	protein_coding	mRNA	scaffold0297	11593	11865	+	1	273	90
KEH16152	Medtr0299s0010.1	0	0.0764746	0.0590631	0.0590915	0	0	0	0	0	0	0.0292624	0	-	--	protein_coding	mRNA	scaffold0299	106	3156	+	3	1044	347
KEH16153	Medtr0299s0030.1	0	0	0	0	0	0	0	0	0	0.0171894	0	0	-	CBP/p300-type histone acetyltransferase domain	protein_coding	mRNA	scaffold0299	13413	17170	+	10	1035	344
KEH16150	Medtr0302s0030.1	0	0.13101	0.101182	0	0	0	0	0	0	0	0	0	-	Proteinase inhibitor I3, Kunitz legume||Kunitz inhibitor STI-like superfamily	protein_coding	mRNA	scaffold0302	14777	15385	-	1	609	202
KEH16151	Medtr0302s0040.1	0	0	0	0	0	0	0	0	0	0	0	0	-	--	protein_coding	mRNA	scaffold0302	17766	18366	+	2	291	96
KEH16149	Medtr0303s0010.1	0	0	0.500778	0.125255	0	0	0	0	0.0327914	0	0	0.0357114	-	--	protein_coding	mRNA	scaffold0303	3211	3852	-	2	492	164
KEH16148	Medtr0305s0020.1	0.319052	0.656619	0.0422601	0.782188	0.516985	0.39066	2.36053	2.30719	2.54585	2.40207	2.98883	2.68214	-	Phosphoribosyltransferase C-terminal||C2 domain||C2 domain superfamily	protein_coding	mRNA	scaffold0305	12297	16120	-	1	3824	774
KEH16144	Medtr0306s0010.1	0	0	0.118239	0	0	0	0.0316006	0	0	0.0682309	0.263614	0.303547	-	Ribosomal protein S7 domain superfamily||Ribosomal protein S7, conserved site||Ribosomal protein S7 domain||Ribosomal protein S5/S7	protein_coding	mRNA	scaffold0306	3334	3884	-	2	260	86
KEH16145	Medtr0306s0020.1	0	0.970639	0.499764	0	0	0	0	0	0	0	0.123803	0.0712782	-	--	protein_coding	mRNA	scaffold0306	4688	4933	+	1	246	81
KEH16146	Medtr0306s0040.1	0	0	0.319246	0	0	0	0	0	0	0	0	0	-	--	protein_coding	mRNA	scaffold0306	7341	9032	-	3	579	192
KEH16147	Medtr0306s0050.1	0.115398	0	0	0	0	0	0.0490208	0.0252874	0	0	0.0454372	0	-	--	protein_coding	mRNA	scaffold0306	17226	19327	+	5	672	223
KEH16140	Medtr0308s0010.1	0	0	0	0	0.916053	0	0.3152	0.216796	0.823752	0.113428	0.292158	0.112138	-	Pentatricopeptide repeat||Tetratricopeptide-like helical domain superfamily	protein_coding	mRNA	scaffold0308	151	423	+	2	156	51
KEH16141	Medtr0308s0020.1	0.954672	1.17885	0.720773	0.341583	0.176792	0.233788	1.14659	0.815881	1.17832	0.487839	0.492433	0.313808	-	Pentatricopeptide repeat||Tetratricopeptide-like helical domain superfamily	protein_coding	mRNA	scaffold0308	7816	9441	+	1	1626	541
KEH16142	Medtr0308s0050.1	0	1.1716	2.52019	2.59872	1.7293	0.635225	0.2314	0.266142	0.378686	0.214127	0.306405	0.282256	-	--	protein_coding	mRNA	scaffold0308	11668	13192	+	2	498	165
KEH16143	Medtr0308s0060.1	0.184472	0.569473	0.439816	0	0	0	0.0783634	0.202119	0.115198	0.1692	0.0726347	0.0836375	-	--	protein_coding	mRNA	scaffold0308	15819	16421	-	2	420	139
KEH16139	Medtr0309s0020.1	0	0	0	0	0	0	0	0	0	0	0	0	-	--	protein_coding	mRNA	scaffold0309	3816	4475	+	1	660	219
KEH16136	Medtr0311s0010.1	0	0	0.249882	0	0	0	0	0	0	0	0	0	-	Zinc finger, DPH-type||DPH Zinc finger superfamily	protein_coding	mRNA	scaffold0311	1704	1949	+	1	246	81
KEH16137	Medtr0311s0030.1	1.01123	0	0.964389	0.964853	0	0	1.64145	1.7555	1.62269	1.43765	1.47881	1.3296	-	Cornichon	protein_coding	mRNA	scaffold0311	9983	15900	+	3	383	127
KEH16138	Medtr0311s0030.2	0	0.531003	0	0	0	0	0.152824	0.361246	0.561559	0	0.246848	0	-	Cornichon	protein_coding	mRNA	scaffold0311	9983	14833	+	3	300	99
KEH16132	Medtr0312s0020.1	0	0	0	0	0.0931245	0	0.0120278	0.0331693	0	0	0	0	-	Oligopeptide transporter, OPT superfamily	protein_coding	mRNA	scaffold0312	1691	4889	+	7	2022	673
KEH16133	Medtr0312s0030.1	0	0	0.319973	0	0	0	0	0	0	0	0	0	-	BURP domain	protein_coding	mRNA	scaffold0312	9574	11087	+	3	978	325
KEH16134	Medtr0312s0040.1	0	0	0.0233438	0	0	0	0	0	0	0	0	0	-	P-loop containing nucleoside triphosphate hydrolase||DNA polymerase A||Ribonuclease H superfamily||Helicase, C-terminal	protein_coding	mRNA	scaffold0312	12717	17550	-	11	2643	880
KEH16135	Medtr0312s0050.1	0	0	0.165472	0	0	0	0	0	0	0	0	0	-	Oligopeptide transporter, OPT superfamily	protein_coding	mRNA	scaffold0312	19626	19997	+	1	372	123
KEH16130	Medtr0313s0020.1	0	0.0159832	0.0687061	0	0	0	0	0.00387858	0.00969968	0	0.00611584	0	-	--	protein_coding	mRNA	scaffold0313	2001	4609	+	2	2499	832
KEH16131	Medtr0313s0070.1	0	0.0159832	0.0687061	0	0	0	0	0.00387858	0.00969968	0	0.00611584	0	-	--	protein_coding	mRNA	scaffold0313	16158	18766	+	2	2499	832
KEH16128	Medtr0314s0030.1	3.30948	3.02712	3.03929	2.10513	1.63432	1.92638	4.54563	5.18934	4.31709	3.27159	4.82144	4.31807	-	Isopenicillin N synthase-like||Oxoglutarate/iron-dependent dioxygenase||Non-haem dioxygenase N-terminal domain	protein_coding	mRNA	scaffold0314	8404	17701	-	15	1055	348
KEH16129	Medtr0314s0040.1	0	0	0	0	0	0	0	0	0	0	0	0	-	--	protein_coding	mRNA	scaffold0314	18425	18829	+	2	351	116
KEH16127	Medtr0315s0080.1	0.728648	2.08	0.431863	1.79187	0.963082	0.141508	0.250892	0.163628	0	0.49568	0.209234	0	-	--	protein_coding	mRNA	scaffold0315	14346	17313	-	3	447	148
KEH16126	Medtr0316s0010.1	34.3704	27.7245	25.7206	30.0159	41.3458	6.21996	1.4925	0.095187	1.38065	0.174365	0	0.311603	-	Ribosomal protein L6, bacterial-type||Ribosomal protein L6, conserved site||Ribosomal protein L6, alpha-beta domain||Ribosomal protein L6||Ribosomal protein L6, alpha-beta domain superfamily	protein_coding	mRNA	scaffold0316	13192	15557	-	2	643	163
KEH16123	Medtr0317s0030.1	0	0.285414	0	0	0	0	0	0	0	0	0	0	-	--	protein_coding	mRNA	scaffold0317	16054	16524	-	3	279	92
KEH16124	Medtr0317s0040.1	0	1.07995	0.166813	0	0	0	0	0	0	0	0	0	-	--	protein_coding	mRNA	scaffold0317	18317	19243	+	3	369	122
KEH16125	Medtr0317s0050.1	0	0	1.95165	0	0	0.250575	0	0.0672666	0.0638978	0.0703884	0	0	-	--	protein_coding	mRNA	scaffold0317	19355	19606	-	1	252	83
KEH16121	Medtr0318s0010.1	0	0	0	0	0	0	0	0	0	0	0	0	-	--	protein_coding	mRNA	scaffold0318	9433	10672	+	2	186	61
KEH16122	Medtr0318s0020.1	6.42322	5.40785	7.78205	12.1787	13.2674	11.8798	4.47449	4.26199	5.20795	5.82966	4.92557	5.23385	-	Protein of unknown function DUF3475||Protein of unknown function DUF668	protein_coding	mRNA	scaffold0318	14185	15912	+	1	1728	575
KEH16119	Medtr0319s0020.1	0	0	0.763701	0.0694607	0	0.071311	0	0.0382867	0.0727385	0.0200318	0.240781	0.0396079	-	--	protein_coding	mRNA	scaffold0319	6868	7995	-	3	888	295
KEH16120	Medtr0319s0030.1	0	0.130369	0.956523	0	0	0	0.0134547	0	0	0	0	0.0143603	-	Aspartic peptidase domain superfamily	protein_coding	mRNA	scaffold0319	8870	10199	+	2	1225	408
KEH16117	Medtr0320s0010.1	0	0	0.290086	0	0	0	0	0	0	0	0	0	-	--	protein_coding	mRNA	scaffold0320	2310	2558	+	1	249	82
KEH16118	Medtr0320s0040.1	2.98649	2.04365	4.28137	1.4121	1.17598	1.05422	0.454103	0.375264	0.327467	0.0994111	0.130745	0.120285	-	MTERF superfamily, mitochondrial/chloroplastic||Actin-related protein 2/3 complex subunit 3 superfamily||Actin-related protein 2/3 complex subunit 3||Transcription termination factor, mitochondrial/chloroplastic	protein_coding	mRNA	scaffold0320	12511	20285	+	5	676	225
KEH16113	Medtr0321s0010.1	0.814642	0.279427	0.86323	0	0	0.443325	0	0	0	0	0	0	-	--	protein_coding	mRNA	scaffold0321	2610	2894	-	1	285	94
KEH16114	Medtr0321s0020.1	0	0	0.999529	0	0	0	0.0667834	0.0718255	0.19635	0	0.371408	0.285113	-	--	protein_coding	mRNA	scaffold0321	4564	5939	-	3	246	81
KEH16115	Medtr0321s0030.1	0.043266	0.0445214	0	0	0	0.0353178	0	0.0189969	0	0	0	0.00982867	-	CLU central domain||CLU domain	protein_coding	mRNA	scaffold0321	11817	16359	+	12	1794	597
KEH16116	Medtr0321s0040.1	0	0	0	0	0	0	0	0	0	0	0	0	-	--	protein_coding	mRNA	scaffold0321	16756	17557	-	2	444	147
KEH16112	Medtr0322s0040.1	0.119481	0.122948	0.142433	0	0.0553155	0.292594	0.1142	0.130911	0.0124355	0.0864442	0.141225	0.086315	-	--	protein_coding	mRNA	scaffold0322	5449	6855	+	2	1299	432
KEH16111	Medtr0324s0040.1	0	0	0	0	0	0	0	0	0	0	0	0	-	--	protein_coding	mRNA	scaffold0324	10419	11453	-	1	1035	344
KEH16110	Medtr0325s0020.1	1.05981	0.820889	0.86333	0.513946	0.60422	0.728675	2.66233	2.12138	2.13858	2.04413	1.77668	1.72564	-	Pre-mRNA-splicing regulator WTAP||WTAP/Mum2 family	protein_coding	mRNA	scaffold0325	5447	15821	+	15	1654	526
KEH16109	Medtr0327s0020.1	0	0	0	0	0	0	0	0	0	0	0	0	-	--	protein_coding	mRNA	scaffold0327	15362	15832	+	2	366	121
KEH16105	Medtr0328s0010.1	0	0.610046	0.471152	0	0	0	0.0649186	0	0	0.0679705	0.186454	0	-	--	protein_coding	mRNA	scaffold0328	128	388	+	1	261	86
KEH16106	Medtr0328s0030.1	1.099	1.13089	0.116455	0.233021	0.271359	0.119614	0	0	0	0	0	0	-	Non-haem dioxygenase N-terminal domain||Isopenicillin N synthase-like||Oxoglutarate/iron-dependent dioxygenase	protein_coding	mRNA	scaffold0328	5172	10044	+	4	1059	352
KEH16107	Medtr0328s0040.1	0	0	0.0484846	0	0	0	0	0	0	0	0	0.0138301	-	Peroxiredoxin-like FAM213/AAED1	protein_coding	mRNA	scaffold0328	12609	15405	-	4	1272	423
KEH16108	Medtr0328s0050.1	0	0	0	0	0	0	0	0	0.0433408	0	0	0	-	--	protein_coding	mRNA	scaffold0328	18773	19778	-	2	372	123
KEH16104	Medtr0329s0010.1	0	0	0	0	0	0	0	0	0	0	0	0	-	--	protein_coding	mRNA	scaffold0329	3027	3616	+	2	498	165
KEH16100	Medtr0330s0020.1	0	0	0	0	0	0	0	0	0.0489883	0	0	0	-	Late nodulin	protein_coding	mRNA	scaffold0330	2567	2998	+	2	329	64
KEH16101	Medtr0330s0030.1	0	0	0	0	0	0	0	0	0	0	0	0	-	Late nodulin	protein_coding	mRNA	scaffold0330	8509	8798	+	2	162	53
KEH16102	Medtr0330s0040.1	0	0	0	0	0	0	0	0	0	0	0	0	-	Late nodulin	protein_coding	mRNA	scaffold0330	11969	12269	+	2	198	65
KEH16103	Medtr0330s0050.1	0	0.280407	0	0.108334	0	0	0	0	0.0283616	0	0	0	-	Late nodulin	protein_coding	mRNA	scaffold0330	15600	16270	+	2	569	57
KEH16099	Medtr0331s0010.1	6.87868	7.06898	3.70325	5.81627	6.36291	5.07164	6.15082	5.51981	6.64202	8.0176	5.18823	6.38836	-	--	protein_coding	mRNA	scaffold0331	1351	3304	+	4	349	115
KEH16096	Medtr0332s0010.1	0	0	0	0	0	0	0	0	0	0	0	0	-	--	protein_coding	mRNA	scaffold0332	350	2099	+	2	1329	79
KEH16097	Medtr0332s0020.1	21.6698	19.2415	26.0696	12.836	18.4132	12.9753	18.1823	18.108	15.3531	12.2459	13.8293	13.1702	-	Thioredoxin-like fold||Thioredoxin-like superfamily	protein_coding	mRNA	scaffold0332	5055	7693	+	4	960	230
KEH16098	Medtr0332s0040.1	0	0	0	0.291694	0	0	0.290696	0.542645	0.170888	0.65267	0.0500271	0.387717	-	RNA polymerase II subunit A||Ubiquitin-conjugating enzyme/RWD-like||Ubiquitin-conjugating enzyme E2	protein_coding	mRNA	scaffold0332	9825	16847	+	7	1681	432
KEH16095	Medtr0333s0010.1	0	0	0.41331	0	0	0	0.0374658	0	0	0.0397506	0.0341286	0.0392984	-	--	protein_coding	mRNA	scaffold0333	4736	7138	+	6	447	148
KEH16093	Medtr0334s0010.1	0	0	0.205736	0	0	0	1.31964	1.07784	1.99382	2.78996	3.9753	4.28405	-	Phytocyanin domain||Cupredoxin	protein_coding	mRNA	scaffold0334	3468	6498	+	2	1257	200
KEH16094	Medtr0334s0040.1	0	0	0	0	0	0	0	0	0	0	0	0	-	--	protein_coding	mRNA	scaffold0334	14619	16157	-	3	1212	403
KEH16091	Medtr0336s0030.1	0	0.160229	0.1915	0	0	0	0	0	0.0244924	0	0	0	-	--	protein_coding	mRNA	scaffold0336	5180	6610	+	1	1431	476
KEH16092	Medtr0336s0070.1	0	0.999968	1.62617	0.277133	0	0.627853	0.0768289	0.299231	0.381031	0.256923	0.408564	0.0988508	-	--	protein_coding	mRNA	scaffold0336	17788	19350	+	5	507	168
KEH16085	Medtr0337s0020.1	0	0.285414	0.661296	0	0	0	0	0	0	0	0	0	-	--	protein_coding	mRNA	scaffold0337	3686	4819	-	2	279	92
KEH16086	Medtr0337s0030.1	0	0.664122	0.683888	0.0855271	0	0	0	0	0	0	0.0211767	0	-	Late nodulin	protein_coding	mRNA	scaffold0337	5732	6545	+	2	721	72
KEH16087	Medtr0337s0040.1	0	0	0.450518	0	0	0	0	0	0	0	0	0	-	FHY3/FAR1 family	protein_coding	mRNA	scaffold0337	7635	8436	+	2	684	227
KEH16088	Medtr0337s0050.1	0	0	0.259332	0	0	0	0	0	0	0	0	0	-	--	protein_coding	mRNA	scaffold0337	11724	12252	+	3	237	78
KEH16089	Medtr0337s0060.1	0	0.221681	0.256814	0.171292	0	0	0	0	0	0	0	0	-	FHY3/FAR1 family	protein_coding	mRNA	scaffold0337	12659	13668	+	4	720	239
KEH16090	Medtr0337s0090.1	0	0	0	0	0	0	0	0	0	0	0	0	-	Late nodulin	protein_coding	mRNA	scaffold0337	18415	18761	+	2	219	72
KEH16083	Medtr0338s0030.1	0	0	0	0	0	0	0	0	0	0	0	0	-	--	protein_coding	mRNA	scaffold0338	4133	4501	-	1	369	122
KEH16084	Medtr0338s0050.1	0	0	0	0	0	0	0.168752	0.130576	0.0543479	0	0	0.0450274	-	--	protein_coding	mRNA	scaffold0338	16142	17529	-	2	390	129
KEH16080	Medtr0339s0010.1	0.000289155	0	0	0	0	0	0	0	0	0	0	0	-	DNA-binding domain superfamily||Methyl-CpG DNA binding	protein_coding	mRNA	scaffold0339	180	1136	+	1	957	318
KEH16081	Medtr0339s0020.1	0.0469605	0	0	0	0	0	0	0	0	1.22302e-06	0	0	-	DNA-binding domain superfamily||Methyl-CpG DNA binding	protein_coding	mRNA	scaffold0339	8568	11869	-	3	975	324
KEH16082	Medtr0339s0030.1	16.9887	12.4869	9.64389	38.5941	18.7266	15.1885	0.687312	0	0.841986	1.29852	0	0.183393	-	--	protein_coding	mRNA	scaffold0339	14781	17495	+	4	1039	234
KEH16077	Medtr0340s0010.1	0	0	0	0	0	0	0	0	0.0594343	0.0327358	0	0	-	--	protein_coding	mRNA	scaffold0340	261	960	-	2	543	180
KEH16078	Medtr0340s0020.1	5.79789	4.86314	5.7694	1.85949	1.71429	1.7152	11.3881	11.9578	11.6577	4.8375	4.84395	5.04756	-	--	protein_coding	mRNA	scaffold0340	2525	5365	+	3	2750	428
KEH16079	Medtr0340s0030.1	2.67317	1.80969	3.24258	0.279668	0.846768	0.631658	6.12604	5.67282	5.97444	2.40347	2.40978	2.47182	-	--	protein_coding	mRNA	scaffold0340	6288	7919	-	2	1103	278
KEH16074	Medtr0341s0010.1	0	0	0	0	0	0	0	0	0	0	0.00221319	0	-	Gnk2-homologous domain||Gnk2-homologous domain superfamily	protein_coding	mRNA	scaffold0341	435	1358	-	1	924	307
KEH16075	Medtr0341s0020.1	0	0	0	0	0	0	0	0	0	0	0.0143161	0	-	Gnk2-homologous domain superfamily||Serine-threonine/tyrosine-protein kinase, catalytic domain||Serine/threonine-protein kinase, active site||Gnk2-homologous domain||Protein kinase domain||Protein kinase, ATP binding site||Protein kinase-like domain superfamily	protein_coding	mRNA	scaffold0341	4034	9012	-	8	1992	663
KEH16076	Medtr0341s0040.1	0	0	0	0	0	0	0	0	0	0	0	0	-	--	protein_coding	mRNA	scaffold0341	16448	16864	-	1	417	138
KEH16073	Medtr0343s0040.1	0	0	0	0	0	0	0	0	0	0	0	0	-	--	protein_coding	mRNA	scaffold0343	11236	11960	+	2	225	74
KEH16071	Medtr0345s0010.1	0	0	0.0623444	0	0	0	0	0	0	0	0	0	-	Kelch-type beta propeller||F-box-like domain superfamily||Kelch repeat type 1	protein_coding	mRNA	scaffold0345	3322	4629	-	1	1308	435
KEH16072	Medtr0345s0020.1	0.0915832	0	0	0	0	0	0	0	0	0	0	0	-	Leucine-rich repeat domain superfamily	protein_coding	mRNA	scaffold0345	8277	8699	-	1	423	140
KEH16070	Medtr0346s0040.1	0	0	0.178384	0	0	0	0	0	0	0	0	0	-	--	protein_coding	mRNA	scaffold0346	17197	18303	-	2	345	114
KEH16069	Medtr0347s0040.1	0	0	0.217327	0	0	0	0	0	0	0	0	0	-	RNA-binding domain superfamily||RNA recognition motif domain||Nucleotide-binding alpha-beta plait domain superfamily	protein_coding	mRNA	scaffold0347	11065	11631	-	1	567	188
KEH16066	Medtr0349s0020.1	3.35981	5.41197	4.81281	2.16184	2.73113	3.06709	7.44258	9.93145	4.60624	10.3718	7.64588	7.10491	-	Toll/interleukin-1 receptor homology (TIR) domain||Winged helix DNA-binding domain superfamily||Toll/interleukin-1 receptor homology (TIR) domain superfamily||NB-ARC||P-loop containing nucleoside triphosphate hydrolase	protein_coding	mRNA	scaffold0349	1996	3771	-	4	1541	511
KEH16067	Medtr0349s0030.1	4.82334	7.79896	6.50807	7.52757	6.29972	7.68835	8.38356	9.89971	7.07978	6.74197	8.82966	7.39599	-	Serine/threonine-protein kinase, active site||Protein kinase-like domain superfamily||Protein kinase domain	protein_coding	mRNA	scaffold0349	4684	8263	-	5	1656	293
KEH16068	Medtr0349s0040.1	0	0	0	0	0	0	0	0	0	0	0	0	-	--	protein_coding	mRNA	scaffold0349	14353	14772	-	1	420	139
KEH16063	Medtr0350s0010.1	0.629842	1.92495	0.730814	0.806016	0.614078	0.752335	1.26705	1.37907	1.69012	1.27876	1.7656	1.23115	-	AP complex, mu/sigma subunit||Longin-like domain superfamily	protein_coding	mRNA	scaffold0350	2007	4329	-	6	943	220
KEH16064	Medtr0350s0030.1	0	0.0886295	0.378881	0	0	0	0	0	0	0	0	0.0279764	-	--	protein_coding	mRNA	scaffold0350	9110	10540	-	1	1431	476
KEH16065	Medtr0350s0040.1	0	0	0	0	0	0	0	0	0	0	0	0	-	Leucine-rich repeat domain superfamily	protein_coding	mRNA	scaffold0350	14624	16558	-	5	1440	479
KEH16062	Medtr0351s0020.1	0	0	0	0	0	0	0	0.0614385	0	0	0.0551971	0	-	--	protein_coding	mRNA	scaffold0351	6007	6570	+	2	276	91
KEH16060	Medtr0352s0020.1	0.531935	0	0	0.211475	0	0.217108	0	0	0	0.121974	0.0523617	0.0602935	-	--	protein_coding	mRNA	scaffold0352	8978	10876	-	2	291	96
KEH16061	Medtr0352s0030.1	0	0	0	0	0	0	0	0	0	0	0	0	-	--	protein_coding	mRNA	scaffold0352	15045	15272	+	1	228	75
KEH16057	Medtr0353s0010.1	0	0	0	0	0	0	0	0	0	0	0	0	-	Histone-like protein H-NS, C-terminal domain||TerB, N-terminal||TerB-C domain||Histone-like protein H-NS	protein_coding	mRNA	scaffold0353	1725	5137	+	3	3151	1049
KEH16058	Medtr0353s0020.1	0	0	0	0	0	0	0	0	0	0	0	0	-	P-loop containing nucleoside triphosphate hydrolase||Helicase superfamily 1/2, ATP-binding domain||Protein of unknown function DUF2791||DEAD/DEAH box helicase domain||Helicase, C-terminal	protein_coding	mRNA	scaffold0353	5639	12493	+	8	5982	1993
KEH16059	Medtr0353s0030.1	0	0	0	0	0	0	0	0	0	0	0	0	-	--	protein_coding	mRNA	scaffold0353	12911	14074	+	2	1073	357
KEH16055	Medtr0354s0030.1	0	0	0	0	0	0	0	0	0	0	0	0	-	--	protein_coding	mRNA	scaffold0354	7480	7773	+	1	294	97
KEH16056	Medtr0354s0040.1	0	0	0.0974284	0	0	0.0500359	0	0	0	0	0	0	-	NAD(P)-binding domain||Nucleotide sugar epimerase||NAD(P)-binding domain superfamily	protein_coding	mRNA	scaffold0354	10598	11863	-	1	1266	421
KEH16053	Medtr0356s0040.1	0	0.353611	0	0	0	0	0	0	0	0	0	0	-	--	protein_coding	mRNA	scaffold0356	15669	16263	+	2	225	74
KEH16054	Medtr0356s0050.1	0	0.120902	0.0933751	0	0	0	0	0	0	0	0	0	-	DNA helicase Pif1-like	protein_coding	mRNA	scaffold0356	17151	18006	+	3	660	219
KEH16052	Medtr0357s0030.1	0	0	0	0	0	0	0	0	0	0	0	0	-	--	protein_coding	mRNA	scaffold0357	9993	10832	+	3	492	163
KEH16051	Medtr0358s0010.1	0	0.10727	0.257953	0	0	0	0.436741	0.796079	0.384649	0.0717111	0.20523	0.0236318	-	--	protein_coding	mRNA	scaffold0358	3592	5352	+	4	744	247
KEH16049	Medtr0360s0010.1	0	0	0	0	0	0	0	0	0	0	0	0	-	--	protein_coding	mRNA	scaffold0360	3058	3594	+	1	537	178
KEH16050	Medtr0360s0020.1	0.296422	0	1.41346	0.235689	0.274466	0	0	0	0	0	0	0	-	--	protein_coding	mRNA	scaffold0360	6675	7094	-	2	261	86
KEH16047	Medtr0361s0010.1	3.25857	4.01631	1.83436	1.25751	1.63432	1.10831	4.66481	5.47493	4.70076	4.87135	4.42713	3.82556	-	HSP20-like chaperone||Small heat shock protein HSP20||Alpha crystallin/Hsp20 domain	protein_coding	mRNA	scaffold0361	8893	10863	-	3	571	190
KEH16048	Medtr0361s0030.1	0.242695	0.499475	0.578634	0.964853	0.674157	0.198111	2.80835	1.9976	3.18271	3.24426	2.74811	3.0597	-	Mediator complex, subunit Med6||Med6 core domain superfamily	protein_coding	mRNA	scaffold0361	11839	14859	-	3	319	105
KEH16044	Medtr0362s0010.1	0	0	0	0	0	0	0	0	0	0	0	0	-	--	protein_coding	mRNA	scaffold0362	1026	1472	-	2	276	91
KEH16045	Medtr0362s0020.1	0	0.440713	0.90766	0.227024	0.264375	0	0	0.15642	0.0594343	0	0	0.0647269	-	--	protein_coding	mRNA	scaffold0362	3510	4443	+	2	543	180
KEH16046	Medtr0362s0030.1	0.280877	0.144514	0.117122	0.111665	0.260073	0.114639	0.0894873	0.153874	0.409269	0.193218	0.331782	0.159184	-	--	protein_coding	mRNA	scaffold0362	7540	10598	-	3	552	183
KEH16042	Medtr0363s0030.1	6.06187	4.93255	4.68021	2.53519	5.66972	4.14647	4.09646	3.35818	3.22682	4.17371	4.35017	3.98648	-	NB-ARC||Toll/interleukin-1 receptor homology (TIR) domain superfamily||P-loop containing nucleoside triphosphate hydrolase||Leucine-rich repeat domain superfamily||AAA+ ATPase domain||Toll/interleukin-1 receptor homology (TIR) domain	protein_coding	mRNA	scaffold0363	11361	15873	-	4	3241	949
KEH16043	Medtr0363s0040.1	0.0573643	0	0.0645544	0.334239	0	0	0	0	0	0	0	0	-	SHI protein family||Zinc finger, lateral root primordium type 1	protein_coding	mRNA	scaffold0363	16319	17438	-	2	738	245
KEH16039	Medtr0365s0010.1	15.8665	9.73963	14.1412	2.95772	3.09291	3.35592	0.0438943	0.135858	0.10799	0.00947752	0.0650968	0.0468486	-	--	protein_coding	mRNA	scaffold0365	1895	3772	+	1	1878	428
KEH16040	Medtr0365s0020.1	1.02581	0	0.426591	0	0	0	0	0	0	0	0.0427537	0	-	Leucine-rich repeat||Protein kinase, ATP binding site||Leucine-rich repeat domain superfamily||Leucine-rich repeat, typical subtype||Leucine-rich repeat-containing N-terminal, plant-type||Protein kinase-like domain superfamily||Protein kinase domain||Tyrosine-protein kinase, active site	protein_coding	mRNA	scaffold0365	5697	8536	+	2	2748	890
KEH16041	Medtr0365s0030.1	0.791802	1.26046e-09	1.57101e-08	5.02117e-10	0	1.98421e-10	0.549541	0.438489	0.0961452	0.0958247	0.363677	0.378939	-	Tyrosine-protein kinase, active site||Protein kinase domain||Protein kinase-like domain superfamily||Leucine-rich repeat-containing N-terminal, plant-type||Leucine-rich repeat, typical subtype||Leucine-rich repeat domain superfamily||Protein kinase, ATP binding site||Leucine-rich repeat	protein_coding	mRNA	scaffold0365	11270	14964	+	2	3530	1157
KEH16037	Medtr0366s0010.1	0	0	0.19168	0	0.223323	0	0	0.0528523	0	0	0	0	-	--	protein_coding	mRNA	scaffold0366	2001	2321	+	1	321	106
KEH16038	Medtr0366s0020.1	0.0630115	0.192106	0.143383	0	0.0345722	0.0914358	0.0575495	0.02485	0.0425868	0.0885419	0.212018	0.188392	-	Bicarbonate transporter, C-terminal||Bicarbonate transporter, eukaryotic	protein_coding	mRNA	scaffold0366	4440	9192	-	13	2180	575
KEH16034	Medtr0368s0010.1	0.886658	0.228687	1.45593	1.77851	0	8.13235e-06	1.05528	0	3.04238	4.44488e-09	0	0.207638	-	Acyl transferase/acyl hydrolase/lysophospholipase||Patatin-like phospholipase domain	protein_coding	mRNA	scaffold0368	2250	3820	+	2	902	299
KEH16035	Medtr0368s0020.1	0.664191	0.214748	1.15545	1.56978	1.85994	2.27373	0.811881	1.08723	0.814704	0.815459	1.57346	1.27434	-	Chorismate synthase||Chorismate synthase AroC superfamily	protein_coding	mRNA	scaffold0368	4995	7489	+	3	423	140
KEH16036	Medtr0368s0040.1	0	0	0	0	0	0	0	0	0	0	0	0	-	--	protein_coding	mRNA	scaffold0368	15732	16033	+	2	183	60
KEH16032	Medtr0370s0010.1	0	0	0	0	0	0	0.302692	0.985335	0.285936	0.19899	0.81776	0.459838	-	Proton pump-interactor	protein_coding	mRNA	scaffold0370	11630	14183	+	7	1552	355
KEH16033	Medtr0370s0010.2	0	0.0688931	0.159623	0	0	0	0.159395	0.740432	0.252783	0.225458	0.302001	0.0890403	-	Proton pump-interactor	protein_coding	mRNA	scaffold0370	11630	13403	+	5	1252	276
KEH16031	Medtr0371s0010.1	0	0	0	0	0	0	0	0	0	0	0	0.0880285	-	--	protein_coding	mRNA	scaffold0371	1690	1888	-	1	199	65
KEH16029	Medtr0372s0010.1	0.0815032	0	0	0	0	0.210746	0	0	0.0365491	0.0541956	0.0436139	0.0543495	-	P-loop containing nucleoside triphosphate hydrolase	protein_coding	mRNA	scaffold0372	3100	4368	+	3	777	259
KEH16030	Medtr0372s0030.1	1.94156	2.28331	2.64518	0	0	0.226412	1.11286	1.26399	0.619105	1.01762	1.25593	0.50302	-	--	protein_coding	mRNA	scaffold0372	14958	15393	-	2	279	92
KEH16025	Medtr0373s0010.1	0	0	0	0.622117	0	0	0.345507	0.257582	0.431966	0.159078	0.183137	0.068764	-	Metal-dependent protein hydrolase	protein_coding	mRNA	scaffold0373	822	1759	+	3	342	113
KEH16026	Medtr0373s0020.1	0.942507	3.10353	1.7977	1.19904	0.523617	1.39176	0	0	0.0784764	0.043224	0	0	-	--	protein_coding	mRNA	scaffold0373	3730	5539	+	4	411	136
KEH16027	Medtr0373s0030.1	0.0170788	0	0	0	0	0	0	0.129144	0	0.268351	0.0688168	0.0734846	-	Leucine-rich repeat domain superfamily	protein_coding	mRNA	scaffold0373	8144	10244	+	2	810	269
KEH16028	Medtr0373s0040.1	0	0	0	0	0	0	0	0	0	0	0	0	-	Toll/interleukin-1 receptor homology (TIR) domain||Winged helix DNA-binding domain superfamily||Toll/interleukin-1 receptor homology (TIR) domain superfamily||NB-ARC||P-loop containing nucleoside triphosphate hydrolase	protein_coding	mRNA	scaffold0373	11009	12757	-	5	1218	405
KEH16022	Medtr0374s0010.1	0	0	0	0.190002	0	0	0	0	0	0	0	0	-	Guanylate kinase/L-type calcium channel beta subunit||P-loop containing nucleoside triphosphate hydrolase||Guanylate kinase-like domain	protein_coding	mRNA	scaffold0374	2623	3110	+	3	324	107
KEH16023	Medtr0374s0040.1	0	0	0	0	0	0	0	0	0	0	0	0.0789493	-	--	protein_coding	mRNA	scaffold0374	11440	11661	-	1	222	73
KEH16024	Medtr0374s0050.1	12.4651	6.97929	16.1708	1.74903	2.37626	1.89538	0.116805	0.0267796	0.114473	0.0140112	0.0120296	0.0277037	-	NADP-dependent oxidoreductase domain superfamily||Aldo/keto reductase, conserved site||NADP-dependent oxidoreductase domain||Aldo/keto reductase	protein_coding	mRNA	scaffold0374	12824	15980	+	4	1270	316
KEH16019	Medtr0376s0020.1	0	0	0	0	0	0	0	0	0	0	0	0	-	Peptidase M41||AAA+ ATPase domain||ATPase, AAA-type, core||Peptidase, FtsH||Peptidase M41-like||ATPase, AAA-type, conserved site||P-loop containing nucleoside triphosphate hydrolase	protein_coding	mRNA	scaffold0376	2608	5571	+	4	1662	553
KEH16020	Medtr0376s0030.1	0	0	0	0	0	0	0	0	0	0	0	0	-	SRA-YDG superfamily||Pre-SET domain||SRA-YDG||PUA-like superfamily||SET domain	protein_coding	mRNA	scaffold0376	8375	10111	-	1	1737	578
KEH16021	Medtr0376s0040.1	0.156578	0	0	0	0	0	0.365827	0.205868	0.195558	0.107711	0.0616517	0.0354954	-	--	protein_coding	mRNA	scaffold0376	10451	12783	+	3	495	164
KEH16018	Medtr0377s0010.1	0	0	0.350687	0	0	0	0	0	0	0	0	0	-	--	protein_coding	mRNA	scaffold0377	106	1076	-	2	351	116
KEH16016	Medtr0378s0010.1	0	0	0.57504	0	0	0	0.102456	0	0.202317	0.111545	0.237416	0.437409	-	--	protein_coding	mRNA	scaffold0378	1035	3396	-	2	321	106
KEH16017	Medtr0378s0020.1	0	0.099398	0.0767673	0	0	0	0	0	0	0	0	0	-	--	protein_coding	mRNA	scaffold0378	6721	7523	-	1	803	267
KEH16015	Medtr0379s0030.1	0	0	0	0	0	0	0	0	0	0	0	0	-	--	protein_coding	mRNA	scaffold0379	4661	4921	-	1	261	86
KEH16013	Medtr0380s0030.1	0	0.0556131	0.0429512	0.0429719	0.100084	0.0882331	0.0229582	0.0355291	0.0337498	0.123927	0.0851196	0.110265	-	--	protein_coding	mRNA	scaffold0380	6186	7621	+	1	1436	127
KEH16014	Medtr0380s0040.1	0	1.94917	4.51616	6.02445	5.26172	9.27738	1.60932	0.830168	1.97148	0.434348	2.61042	2.57644	-	Nucleoid-associated protein YbaB-like domain superfamily||Nucleoid-associated protein YbaB/EbfC family	protein_coding	mRNA	scaffold0380	7921	14026	+	7	1122	188
KEH16011	Medtr0381s0010.1	0	0	0	0	0	0	0	0	0	0	0	0	-	Tetratricopeptide-like helical domain superfamily||Pentatricopeptide repeat||Homing endonuclease, LAGLIDADG||Homing endonuclease	protein_coding	mRNA	scaffold0381	66	1896	+	2	1725	574
KEH16012	Medtr0381s0030.1	0	0.297449	1.11513	0	0	0	0.268656	0.0554347	0	0.0580074	0.0498033	0.0573476	-	--	protein_coding	mRNA	scaffold0381	16150	16623	+	2	306	101
KEH16010	Medtr0383s0010.1	0.970782	0	0	0.385941	0.898877	0	0	0	0.101038	0.111302	0.195746	0.330107	-	--	protein_coding	mRNA	scaffold0383	2001	2159	-	1	159	52
KEH16009	Medtr0384s0020.1	0	0	0.221222	0.331992	0	0	0.0295618	0	0.231773	0.159572	0	0.0315514	-	--	protein_coding	mRNA	scaffold0384	3552	5032	-	4	557	184
KEH16006	Medtr0386s0010.1	0	0	0	0	0	0	0	0.0265498	0.100881	0	0	0	-	Late nodulin	protein_coding	mRNA	scaffold0386	3958	4597	-	1	640	62
KEH16007	Medtr0386s0020.1	0	0	0	0	0	0	0	0	0	0	0	0	-	Late nodulin	protein_coding	mRNA	scaffold0386	10335	10472	-	1	138	45
KEH16008	Medtr0386s0030.1	0	0	0.171194	0	0	0	0.0389109	0	0	0	0	0	-	--	protein_coding	mRNA	scaffold0386	11505	12889	+	4	462	153
KEH16005	Medtr0387s0030.1	0	0.0760742	0.0881308	0	0	0	0	0	0	0	0	0	-	--	protein_coding	mRNA	scaffold0387	8994	11302	-	3	2100	699
KEH16004	Medtr0388s0020.1	79.2138	66.7752	101.756	117.568	122.432	121.993	0.34871	0.453617	0.252596	0.749102	0.260444	0.453088	-	Small auxin-up RNA	protein_coding	mRNA	scaffold0388	7716	8802	+	1	1087	150
KEH16000	Medtr0389s0010.1	0	0	0	0	0	0	0	0	0	0	0	0	-	--	protein_coding	mRNA	scaffold0389	1772	2634	+	2	333	110
KEH16001	Medtr0389s0020.1	0	0	0	0	0	0	0	0	0.0475475	0	0	0.0517815	-	--	protein_coding	mRNA	scaffold0389	3070	3408	+	1	339	112
KEH16002	Medtr0389s0030.1	0	0	0	0	0	0	0	0	0	0	0	0	-	--	protein_coding	mRNA	scaffold0389	3796	4041	+	1	246	81
KEH16003	Medtr0389s0050.1	0	0	0.426642	0	0	0	0	0	0	0.0410329	0	0	-	--	protein_coding	mRNA	scaffold0389	11758	12190	-	1	433	143
KEH15997	Medtr0390s0010.1	0	0	0	0	0	0	0	0	0	0	0	0	-	Pollen allergen Ole e 1 family	protein_coding	mRNA	scaffold0390	2001	2792	+	2	495	164
KEH15998	Medtr0390s0030.1	0	0	0	0	0	0	0	0	0	0	0	0	-	--	protein_coding	mRNA	scaffold0390	13481	14570	+	2	300	99
KEH15999	Medtr0390s0040.1	0	0	0.0633685	0	0	0	0	0	0	0	0	0	-	Pollen allergen Ole e 1 family	protein_coding	mRNA	scaffold0390	14985	15776	+	2	486	161
KEH15996	Medtr0391s0020.1	0.975804	0.147664	0.349399	0.342298	0	0.0702832	0.158493	0.29559	0.107535	0.118459	0.129956	0.156148	-	NB-ARC||Leucine-rich repeat domain superfamily||P-loop containing nucleoside triphosphate hydrolase	protein_coding	mRNA	scaffold0391	7230	13590	+	5	5383	817
KEH15993	Medtr0392s0010.1	2.83856	2.28857	2.53569	1.13453	1.98294	2.41174	2.43874	1.7123	2.27974	2.81913	1.63887	2.61795	-	AMP-activated protein kinase, glycogen-binding domain||Immunoglobulin E-set||Immunoglobulin-like fold||CBS domain	protein_coding	mRNA	scaffold0392	1874	7903	+	9	1182	393
KEH15994	Medtr0392s0010.2	1.23575	1.08341	1.38634	2.33948	2.56833	1.90118	1.66773	1.39937	1.69926	1.2635	1.48408	1.83607	-	AMP-activated protein kinase, glycogen-binding domain||Immunoglobulin E-set||Immunoglobulin-like fold||CBS domain	protein_coding	mRNA	scaffold0392	1205	11623	+	10	4189	370
KEH15992	Medtr0392s0010.3	0	0.960458	0	0.70101	0.837422	0	0.183772	1.73473	1.12094	0.635448	1.2245	1.6717e-10	-	AMP-activated protein kinase, glycogen-binding domain||Immunoglobulin E-set||Immunoglobulin-like fold||CBS domain	protein_coding	mRNA	scaffold0392	1205	11623	+	12	2498	485
KEH15995	Medtr0392s0020.1	0	0	0.170265	0	0	0	0.0910096	0.140842	0.156087	0.0982525	0.147624	0.0728512	-	Histone-fold||Transcription factor, NFYB/HAP3, conserved site||Transcription factor CBF/NF-Y/archaeal histone domain	protein_coding	mRNA	scaffold0392	14341	15064	-	1	724	138
KEH15988	Medtr0393s0020.1	0	0	0	0	0	0	0.0360952	0	0.0353745	0.0389678	0	0	-	--	protein_coding	mRNA	scaffold0393	2001	4195	-	3	456	151
KEH15989	Medtr0393s0030.1	2.55929	3.08864	2.87482	1.83144	2.22991	1.99262	4.22148	4.8457	4.85446	4.21321	4.36241	3.92787	-	Cell division cycle protein 123	protein_coding	mRNA	scaffold0393	9022	11460	-	1	2439	338
KEH15990	Medtr0393s0040.1	0	0.190276	0.146955	0.193619	0	0	0.308027	0.137156	0.165506	0.189627	0.231111	0.392907	-	Zinc finger, SWIM-type	protein_coding	mRNA	scaffold0393	11587	13044	+	5	419	130
KEH15991	Medtr0393s0050.1	0	0	0	0	0	0	0.0294368	0	0	0	0.0272057	0	-	Six-hairpin glycosidase superfamily||Six-hairpin glycosidase-like superfamily||Glycoside hydrolase family 9	protein_coding	mRNA	scaffold0393	13904	14546	-	2	561	186
KEH15986	Medtr0394s0020.1	0	0	0.0522174	0.0157684	0	0	0.108638	0.333207	0.272037	1.71663	1.22384	1.04829	-	Leucine-rich repeat domain superfamily||Serine-threonine/tyrosine-protein kinase, catalytic domain||Protein kinase-like domain superfamily||Leucine-rich repeat-containing N-terminal, plant-type||Protein kinase domain||Tyrosine-protein kinase, catalytic domain	protein_coding	mRNA	scaffold0394	1672	2914	-	2	1181	371
KEH15987	Medtr0394s0040.1	0	0	0	0	0	0	0	0	0.102969	0	0.0973861	0	-	--	protein_coding	mRNA	scaffold0394	7841	7996	+	1	156	51
KEH15984	Medtr0397s0010.1	0	0	0	0	0	0	0	0	0	0	0	0	-	Type VI secretion system, RhsGE-associated Vgr protein||RHS protein||Novel toxin 16||RHS repeat||Type VI secretion system, RhsGE-associated Vgr family subset||Vgr protein, OB-fold domain superfamily||YD repeat||Rhs repeat-associated core	protein_coding	mRNA	scaffold0397	96	12573	+	3	12213	4070
KEH15985	Medtr0397s0030.1	0	0	0	0	0	0	0	0	0	0	0	0	-	Alkaline phosphatase-like, alpha/beta/alpha||Phosphoesterase	protein_coding	mRNA	scaffold0397	14020	15240	+	2	810	269
KEH15983	Medtr0398s0030.1	0	0	0	0	0	0	0	0	0	0	0	0	-	--	protein_coding	mRNA	scaffold0398	15086	15421	+	2	258	85
KEH15979	Medtr0400s0010.1	0	0	0	0	0	0	0	0	0	0	0	0	-	--	protein_coding	mRNA	scaffold0400	258	1844	-	3	531	177
KEH15980	Medtr0400s0020.1	1.63651	0	2.44055	0	3.23948	0.996602	0	0	0	0	0	0	-	--	protein_coding	mRNA	scaffold0400	1992	2660	+	1	669	222
KEH15981	Medtr0400s0030.1	0.0781229	0.287306	0	0.0692789	0.134462	0.0474162	0.012434	0.0254577	0.0544111	0.0332989	0	0.0263361	-	Leucine-rich repeat domain superfamily||Protein kinase, ATP binding site||Leucine-rich repeat||Tyrosine-protein kinase, active site||Protein kinase domain||Leucine-rich repeat-containing N-terminal, plant-type||Protein kinase-like domain superfamily||Leucine-rich repeat, typical subtype	protein_coding	mRNA	scaffold0400	5128	7892	+	2	2673	890
KEH15982	Medtr0400s0040.1	2.10961e-07	0.110463	0.408513	0.0533099	0.0206936	0.0182433	0	0	0	0	0	0	-	Leucine-rich repeat domain superfamily||Leucine-rich repeat||Protein kinase, ATP binding site||Tyrosine-protein kinase, active site||Leucine-rich repeat-containing N-terminal, plant-type||Protein kinase-like domain superfamily||Leucine-rich repeat, typical subtype||Protein kinase domain	protein_coding	mRNA	scaffold0400	10627	14265	+	2	3474	1157
KEH15977	Medtr0401s0010.1	0	0	0.0295457	0	0	0.0303473	0	0	0	0	0	0	-	Aspartic peptidase domain superfamily	protein_coding	mRNA	scaffold0401	225	3250	+	7	2088	695
KEH15978	Medtr0401s0030.1	0	0	0	0	0	0	0	0	0	0	0	0	-	--	protein_coding	mRNA	scaffold0401	8428	8643	-	1	216	71
KEH15975	Medtr0402s0020.1	0.0398387	0.301169	0.0394377	0	0	0	0	0	0.0237509	0.0181903	0	0	-	Leucine-rich repeat domain superfamily	protein_coding	mRNA	scaffold0402	4109	5216	-	2	978	325
KEH15976	Medtr0402s0040.1	0	0.161773	0.124941	0.0833341	0	0	0	0.0114834	0	0.0360491	0.0619013	0.0237594	-	FAR1 DNA binding domain||FHY3/FAR1 family	protein_coding	mRNA	scaffold0402	12265	14603	-	5	1481	492
KEH15973	Medtr0404s0010.1	0	0	0	0	0	0	0	0	0	0	0	0	-	--	protein_coding	mRNA	scaffold0404	2693	3868	+	2	324	107
KEH15974	Medtr0404s0040.1	0	0	1.24941	0	0	0	0.0667834	0.620105	0.1309	0.144197	0.0619013	0.0712782	-	--	protein_coding	mRNA	scaffold0404	13062	14166	-	3	246	81
KEH15972	Medtr0405s0060.1	0.401537	0.67237	0.628437	0.890634	0.552931	0.685768	0.562628	0.969916	0.767562	0.342467	0.361578	0.444375	-	High mobility group box domain superfamily	protein_coding	mRNA	scaffold0405	13015	15705	-	8	831	236
KEH15969	Medtr0406s0010.1	0.885885	0.607726	0.23468	0	0.683556	0.361571	0.442504	0.295304	0.52248	0.103363	0.0883537	0.136363	-	RNA-binding domain superfamily	protein_coding	mRNA	scaffold0406	286	1549	+	2	525	174
KEH15970	Medtr0406s0020.1	0	0	0	0	0	0	5.07226	4.57343	3.88489	1.24244	1.65934	1.41028	-	Endonuclease/exonuclease/phosphatase superfamily	protein_coding	mRNA	scaffold0406	4767	5152	+	1	386	127
KEH15971	Medtr0406s0030.1	0.0715577	0.638783	0.263317	0.131171	0.0219695	0.0246569	0.482771	0.532164	0.406044	0.348257	0.397239	0.314519	-	P-loop containing nucleoside triphosphate hydrolase||Leucine-rich repeat domain superfamily||NB-ARC	protein_coding	mRNA	scaffold0406	7332	11862	-	6	3312	1103
KEH15967	Medtr0408s0010.1	0	0	0	0	0	0	0	0	0	0	0	0	-	Cytochrome P450 superfamily||Cytochrome P450, E-class, group I||Cytochrome P450||Cytochrome P450, conserved site	protein_coding	mRNA	scaffold0408	551	859	+	1	309	102
KEH15968	Medtr0408s0030.1	0	0.172605	0	0	0	0	0	0	0	0	0	0	-	Pectin lyase fold/virulence factor||Pectin lyase fold||Pectinesterase, catalytic	protein_coding	mRNA	scaffold0408	11803	14078	+	3	462	153
KEH15966	Medtr0411s0050.1	0.299855	0	0	0	0	0	0	0	0	0	0.236133	0.0679757	-	Transcription factor TFIIE beta subunit, DNA-binding domain	protein_coding	mRNA	scaffold0411	11088	12700	-	3	258	85
KEH15965	Medtr0412s0010.1	0	0.219549	0	0	0	0	0	0	0.0444125	0	0.0420044	0	-	--	protein_coding	mRNA	scaffold0412	538	900	+	1	363	120
KEH15964	Medtr0413s0050.1	0	0	0	0.230413	0	0	0	0	0	0	0	0	-	--	protein_coding	mRNA	scaffold0413	11166	11432	+	1	267	88
KEH15963	Medtr0414s0030.1	0	0.396934	0.510935	0	0.119057	0	0.0273104	0.0281762	0.0267651	0	0	0	-	--	protein_coding	mRNA	scaffold0414	14873	15475	+	1	603	200
KEH15959	Medtr0415s0010.1	1.47825	0	2.13029	0.375613	0	0	0	0	0	0	0	0	-	--	protein_coding	mRNA	scaffold0415	3118	4005	+	1	888	295
KEH15960	Medtr0415s0020.1	0	0	0	0	0	0	0	0	0	0	0	0	-	--	protein_coding	mRNA	scaffold0415	4168	5217	+	1	1050	349
KEH15961	Medtr0415s0050.1	0	0	0	0	0	0	0	0	0	0	0	0	-	--	protein_coding	mRNA	scaffold0415	13402	13776	+	2	249	82
KEH15962	Medtr0415s0060.1	0	0	0	0	0	0	0	0	0	0	0	0	-	LURP-one-related superfamily||LURP-one-related||Tubby-like, C-terminal	protein_coding	mRNA	scaffold0415	14576	15530	+	1	955	200
KEH15958	Medtr0416s0030.1	0.597404	0.768423	0.474776	0.356253	0.414866	0.243829	0.951663	0.621828	1.05702	0.5137	0.646868	0.541714	-	--	protein_coding	mRNA	scaffold0416	7080	7796	-	2	519	71
KEH15957	Medtr0417s0020.1	0	0	0.0904115	0	0	0	6.77351	8.66887	7.67737	7.81822	7.5348	7.05324	-	Glutamine synthetase, N-terminal domain superfamily||Glutamine synthetase/guanido kinase, catalytic domain||Glutamine synthetase, catalytic domain	protein_coding	mRNA	scaffold0417	6982	13109	-	8	1179	392
KEH15956	Medtr0417s0020.2	0	0.0718346	0	0	0	0	2.72692	1.87232	2.24315	0.806555	0.815913	1.70767	-	Glutamine synthetase, N-terminal domain superfamily||Glutamine synthetase/guanido kinase, catalytic domain||Glutamine synthetase, catalytic domain	protein_coding	mRNA	scaffold0417	5935	13354	-	10	2047	454
KEH15954	Medtr0418s0010.1	0	0	0	0	0	0	0	0	0	0	0	0	-	--	protein_coding	mRNA	scaffold0418	34	555	-	1	522	174
KEH15955	Medtr0418s0050.1	0	0	0	0	0	0	0	0.0879972	0	0	0.262859	0	-	--	protein_coding	mRNA	scaffold0418	11778	12125	+	1	348	115
KEH15949	Medtr0419s0010.1	0.351414	0	0.27928	0	0	0.286857	0.447841	0.154013	0.0731499	0.322322	0.691838	0.557647	-	--	protein_coding	mRNA	scaffold0419	2260	2827	+	3	220	72
KEH15950	Medtr0419s0020.1	1.27455	1.97044	0.422719	0.639142	1.03235	1.51404	4.29904	4.76447	2.44448	2.80388	4.85207	3.66412	-	--	protein_coding	mRNA	scaffold0419	3447	4345	+	2	363	96
KEH15951	Medtr0419s0040.1	1.30866	1.10464	1.02901	0.11137	0.149056	0.149366	2.74728	2.00657	1.06999	2.28656	2.3761	2.45797	-	NB-ARC||Toll/interleukin-1 receptor homology (TIR) domain superfamily||Leucine-rich repeat domain superfamily||P-loop containing nucleoside triphosphate hydrolase||Toll/interleukin-1 receptor homology (TIR) domain	protein_coding	mRNA	scaffold0419	7304	11163	+	5	3329	1089
KEH15952	Medtr0419s0050.1	0	0	0	0	0	0	0	0	0	0	0	0	-	Glycosyl transferase, family 1	protein_coding	mRNA	scaffold0419	12676	13159	+	3	300	99
KEH15953	Medtr0419s0060.1	0	0	0	0	0	0	0	0	0	0	0	0	-	--	protein_coding	mRNA	scaffold0419	13906	14111	+	1	206	68
KEH15948	Medtr0420s0020.1	0	0	0	0	0	0	0.12592	0.194868	0.123406	0.0869368	0.0583573	0	-	--	protein_coding	mRNA	scaffold0420	7315	7575	+	1	261	86
KEH15945	Medtr0421s0010.1	1.47891	1.94508	1.31406	0.485791	0.94434	0	1.06975	0.685153	0.793611	0.956256	0.556409	0.660224	-	P-loop containing nucleoside triphosphate hydrolase||NB-ARC||Toll/interleukin-1 receptor homology (TIR) domain superfamily||Toll/interleukin-1 receptor homology (TIR) domain	protein_coding	mRNA	scaffold0421	12	1194	-	2	912	304
KEH15946	Medtr0421s0020.1	0	0	0.189911	0	0	0	0.0544055	0	0.049742	0.0701719	0.0521907	0	-	--	protein_coding	mRNA	scaffold0421	2685	3008	-	1	324	107
KEH15947	Medtr0421s0030.1	0	0.119814	0	0	0	0	0	0	0	0	0	0	-	Quinoprotein alcohol dehydrogenase-like superfamily||G-protein beta WD-40 repeat||WD40-repeat-containing domain||WD40 repeat||WD40/YVTN repeat-like-containing domain superfamily||WD40 repeat, conserved site	protein_coding	mRNA	scaffold0421	8073	13078	+	8	666	221
KEH15943	Medtr0422s0010.1	0.413099	0.212543	0.656605	0	0.765001	0.168605	0.350968	0.135786	0.0859901	0.568349	0.203319	0	-	--	protein_coding	mRNA	scaffold0422	3161	3850	+	2	375	124
KEH15944	Medtr0422s0040.1	0	0	0	0.171054	0	0.175611	0.182776	0.235713	0.0895631	0.147991	0.28857	0.585231	-	--	protein_coding	mRNA	scaffold0422	9036	10837	+	2	360	119
KEH15942	Medtr0423s0020.1	0	0	0.169563	0	0	0	0	0	0	0	0	0	-	--	protein_coding	mRNA	scaffold0423	11201	11563	+	1	363	120
KEH15939	Medtr0425s0010.1	2.65189	2.339	3.01078	4.81956	2.45547	1.85548	2.33351	2.4905	1.7349	1.91113	2.08834	1.63175	-	--	protein_coding	mRNA	scaffold0425	4012	5124	-	2	204	67
KEH15940	Medtr0425s0020.1	0.000365054	0	0	0.955351	0	0	0	0	0	0	0	0	-	NB-ARC||P-loop containing nucleoside triphosphate hydrolase||Leucine-rich repeat domain superfamily	protein_coding	mRNA	scaffold0425	6387	10157	+	1	3771	1256
KEH15941	Medtr0425s0030.1	0.579571	0.119278	0.552725	0.276495	0	0.18924	0.590883	0.702744	0.404818	0.515556	0.902587	0.601332	-	--	protein_coding	mRNA	scaffold0425	12839	14050	+	2	770	162
KEH15938	Medtr0426s0010.1	0	0	0.153344	0	0	0	0	0	0	0	0	0	-	Endonuclease/exonuclease/phosphatase||Endonuclease/exonuclease/phosphatase superfamily	protein_coding	mRNA	scaffold0426	11756	12817	-	3	804	267
KEH15937	Medtr0427s0010.1	0	0	0.0901035	0	0	0	0	0	0	0	0	0	-	Helicase superfamily 1/2, ATP-binding domain||P-loop containing nucleoside triphosphate hydrolase||Helicase, C-terminal	protein_coding	mRNA	scaffold0427	505	2043	+	6	684	227
KEH15933	Medtr0428s0010.1	0.247807	0.101999	0	0.0394069	0.0458903	0	12.4854	12.0173	4.39724	4.83598	11.897	10.3619	-	UDP-glycosyltransferase family, conserved site||UDP-glucuronosyl/UDP-glucosyltransferase	protein_coding	mRNA	scaffold0428	234	1799	+	1	1566	465
KEH15934	Medtr0428s0020.1	0.221667	0.108821	0.368483	0.0921651	0.107329	0	31.0765	33.9573	13.8384	15.4774	29.0478	24.645	-	UBA-like superfamily||Elongation factor Ts, dimerisation domain superfamily||Translation elongation factor EFTs/EF1B	protein_coding	mRNA	scaffold0428	2001	2758	-	3	669	222
KEH15935	Medtr0428s0030.1	0	0	0	0.0807549	0	0	17.3401	21.1251	9.94354	11.7825	16.151	18.8148	-	Winged helix DNA-binding domain superfamily||P-loop containing nucleoside triphosphate hydrolase||Leucine-rich repeat domain superfamily||Toll/interleukin-1 receptor homology (TIR) domain superfamily||NB-ARC||Leucine-rich repeat||Toll/interleukin-1 receptor homology (TIR) domain	protein_coding	mRNA	scaffold0428	3510	9909	-	9	4220	1388
KEH15936	Medtr0428s0040.1	0	0.143993	0	0	0	0.099313	0.663024	0.247891	0.0609506	1.00338	1.7618	1.0302	-	--	protein_coding	mRNA	scaffold0428	12007	13028	+	4	554	184
KEH15932	Medtr0429s0020.1	0.998	1.02696	1.33392	0.577108	0.462039	0.555451	0.947472	1.2071	1.09912	0.711083	0.669814	0.658157	-	Tetratricopeptide-like helical domain superfamily||Pentatricopeptide repeat	protein_coding	mRNA	scaffold0429	4891	7845	+	2	2871	530
KEH15930	Medtr0430s0010.1	0	0	0	0	0	0	0	0	0	0	0	0	-	Vicinal oxygen chelate (VOC) domain||Glyoxalase/Bleomycin resistance protein/Dihydroxybiphenyl dioxygenase	protein_coding	mRNA	scaffold0430	826	1190	+	2	258	85
KEH15931	Medtr0430s0040.1	0	0	0	0	0	0	0	0	0	0	0	0	-	--	protein_coding	mRNA	scaffold0430	5784	6646	-	2	417	138
KEH15927	Medtr0432s0020.1	0	0	0	0	0	0	0	0	0	0	0	0	-	--	protein_coding	mRNA	scaffold0432	7168	7416	-	1	249	82
KEH15928	Medtr0432s0030.1	0	0.53396	0.549852	0	0	0	0	0	0	0.0396621	0.0340526	0.0392109	-	--	protein_coding	mRNA	scaffold0432	7427	7874	+	1	448	148
KEH15929	Medtr0432s0040.1	0	0	0	0	0	0	0	0	0	0	0	0	-	--	protein_coding	mRNA	scaffold0432	12952	13692	-	2	327	108
KEH15923	Medtr0433s0010.1	0	0	0	0	0	0	0	0	0	0	0	0	-	--	protein_coding	mRNA	scaffold0433	742	969	+	1	228	75
KEH15924	Medtr0433s0030.1	0	0	0	0	0	0	0	0	0	0	0	0	-	--	protein_coding	mRNA	scaffold0433	7613	7783	-	1	171	56
KEH15925	Medtr0433s0040.1	19.7544	0	0.826931	0.292228	0.249255	0.549354	24.9444	27.0234	21.0956	15.1024	25.242	41.2641	-	Dirigent protein	protein_coding	mRNA	scaffold0433	9676	10251	+	1	576	191
KEH15926	Medtr0433s0050.1	0.0638672	0.0657204	0.203029	0	0	0	0.217046	0.237922	0.172829	0.0732248	0.352063	0.17374	-	--	protein_coding	mRNA	scaffold0433	10768	12172	+	4	1215	404
KEH15922	Medtr0437s0020.1	0	0	0	0	0	0	0.199341	0	0	0	0	0	-	Cystatin domain||Cystatin	protein_coding	mRNA	scaffold0437	4993	5322	-	1	330	109
KEH15920	Medtr0438s0010.1	0	0	0.160314	0	0	0	0	0	0	0	0	0	-	--	protein_coding	mRNA	scaffold0438	2001	3608	+	3	384	127
KEH15921	Medtr0438s0020.1	2.64842	3.20057	2.3921	1.81493	1.74908	0.995352	3.70503	4.61565	4.56709	2.91456	3.42017	2.62029	-	F-box-like domain superfamily	protein_coding	mRNA	scaffold0438	4519	6452	+	4	1151	383
KEH15918	Medtr0439s0020.1	0	0	0	0	0.160514	0	0	0	0	0	0	0	-	GNAT domain||Acyl-CoA N-acyltransferase	protein_coding	mRNA	scaffold0439	4867	5522	-	2	447	148
KEH15917	Medtr0439s0030.1	0	0	0	0	0	0	0	0	0	0	0	0	-	--	protein_coding	mRNA	scaffold0439	4074	4277	+	1	204	67
KEH15919	Medtr0439s0040.1	0.204375	0.210305	0.214906	0.325003	0	0	0.0434092	0	0	0.187455	0	0.0926616	-	--	protein_coding	mRNA	scaffold0439	7748	8126	+	1	379	125
KEH15916	Medtr0440s0020.1	0	0.0974585	0	0.0753056	0	0	0.0201165	0.0207862	0	0	0	0.0214704	-	Kinesin-like protein||Protein kinase-like domain superfamily	protein_coding	mRNA	scaffold0440	11013	13353	-	6	819	272
KEH15915	Medtr0441s0020.1	0	0	0	0	0	0	0	0	0	0	0	0	-	--	protein_coding	mRNA	scaffold0441	6837	8038	+	2	324	107
KEH15914	Medtr0442s0010.1	0	0	0	0	0	0	0	0	0	0	0	0	-	--	protein_coding	mRNA	scaffold0442	763	1627	+	3	246	81
KEH15911	Medtr0443s0010.1	0	0	0	0	0	0	0	0	0	0	0	0	-	--	protein_coding	mRNA	scaffold0443	42	203	+	1	162	53
KEH15912	Medtr0443s0040.1	0.29733	1.28502	0.425336	0.0945645	0.770859	0.631042	0.0126305	0.156372	0.111405	0.0545429	0.058536	0.0404419	-	Glycoside hydrolase superfamily||Glycoside hydrolase, chitinase active site||2S globulin||Glycoside hydrolase family 18, catalytic domain	protein_coding	mRNA	scaffold0443	8407	9711	+	1	1305	310
KEH15913	Medtr0443s0060.1	0	0	0	0	0	0	0	0	0	0	0	0	-	--	protein_coding	mRNA	scaffold0443	13481	14185	-	2	159	52
KEH15909	Medtr0444s0010.1	0.170942	0.174403	0.166203	0.663971	0.118488	0.11685	0.28457	0.142184	0.321457	0.428079	0.466817	0.073454	-	WW domain binding protein 11	protein_coding	mRNA	scaffold0444	2103	6711	-	3	3843	257
KEH15908	Medtr0444s0010.2	0	0	0	0	0	0	0.204332	0.220612	0	0.09249	0.158143	0	-	WW domain binding protein 11	protein_coding	mRNA	scaffold0444	2105	6734	-	3	3858	254
KEH15907	Medtr0444s0010.3	0.210887	0	0	0	0.248286	0	5.62864e-06	0	0.110838	0	0	0.322733	-	WW domain binding protein 11	protein_coding	mRNA	scaffold0444	2114	6551	-	6	1003	334
KEH15910	Medtr0444s0020.1	0	0	0	0	0	0	0	0	0	0	0	0	-	--	protein_coding	mRNA	scaffold0444	9860	14421	-	4	264	87
KEH15905	Medtr0445s0040.1	0.220632	0	0	0	0.40858	0	0	0	0	0	0	0	-	--	protein_coding	mRNA	scaffold0445	9895	10516	+	4	351	116
KEH15906	Medtr0445s0050.1	0	0	1.23442	0	0	0	0	0	0	0	0	0	-	--	protein_coding	mRNA	scaffold0445	10663	10761	-	1	99	32
KEH15902	Medtr0446s0010.1	0	0	0	0	0	0	0	0	0	0	0	0	-	Phosphopantetheine binding ACP domain||Acyl carrier protein (ACP)||ACP-like superfamily	protein_coding	mRNA	scaffold0446	4043	4489	-	2	327	109
KEH15903	Medtr0446s0020.1	0	0	0	0	0	0	0	0	0	0	0	0	-	--	protein_coding	mRNA	scaffold0446	5731	6781	+	2	207	68
KEH15904	Medtr0446s0050.1	0	0	0.153462	0	0	0.192475	0	0	0	0	0	0	-	Association with the SNF1 complex (ASC) domain||ASC domain superfamily||SNF1-related protein kinase regulatory subunit beta-2	protein_coding	mRNA	scaffold0446	13890	14216	-	1	327	108
KEH15900	Medtr0448s0010.1	0	0	0	0	0	0	0	0	0	0	0	0	-	Initiator Rep protein||Winged helix DNA-binding domain superfamily||Winged helix-like DNA-binding domain superfamily	protein_coding	mRNA	scaffold0448	1114	1986	-	1	873	291
KEH15901	Medtr0448s0020.1	0	0	0	0	0	0	0	0	0	0	0	0	-	Major facilitator superfamily domain||Type II/IV secretion system protein||Integrating conjugative element protein, PFL4697-type||P-loop containing nucleoside triphosphate hydrolase||CagE, TrbE, VirB component of type IV transporter system, central domain||Conjugative coupling factor TraG/TraD||Plasmid conjugal transfer TrbL/VirB6||Uncharacterised domain, helicase/relaxase, putative	protein_coding	mRNA	scaffold0448	3599	14325	+	10	9715	3238
KEH15898	Medtr0449s0030.1	0.265968	0	0.211373	0.211475	0	0	0	0	0	0	0	0	-	--	protein_coding	mRNA	scaffold0449	3654	4236	-	1	583	132
KEH15899	Medtr0449s0040.1	6.31873	6.3595	3.52855	4.45134	4.3907	6.85935	19.3297	18.7965	18.5286	16.7927	14.8681	14.3996	-	Thiolase, N-terminal||Thiolase-like||Thiolase, C-terminal||Thiolase	protein_coding	mRNA	scaffold0449	9598	13673	+	10	1743	350
KEH15896	Medtr0450s0010.1	0	0.0753214	0	0	0	0	0	0.01604	0.0152367	0	0	0	-	--	protein_coding	mRNA	scaffold0450	482	1583	-	2	1060	353
KEH15897	Medtr0450s0040.1	0	0	0	0	0	0	0	0	0	0	0	0	-	SANT/Myb domain||CheY-like superfamily||Myb domain, plants||Signal transduction response regulator, receiver domain||Homeobox-like domain superfamily	protein_coding	mRNA	scaffold0450	6304	9742	+	5	1036	345
KEH15895	Medtr0451s0010.1	0	0	0.0634336	0	0	0	4.97968	3.02353	2.51876	0.985897	2.21411	2.43734	-	Cytochrome P450 superfamily||Cytochrome P450, E-class, group I||Cytochrome P450||Cytochrome P450, conserved site	protein_coding	mRNA	scaffold0451	6731	8596	-	3	972	323
KEH15894	Medtr0454s0020.1	0	0.116028	0.364283	0.0710594	0	0.109428	0.118448	0.183541	0.139524	0.0307392	0.0730782	0.0210109	-	--	protein_coding	mRNA	scaffold0454	4080	6039	-	2	1737	578
KEH15893	Medtr0457s0020.1	0	0.119278	0	0	0	0	0	0	0	0.0265795	0	0	-	Cytochrome P450||Cytochrome P450 superfamily	protein_coding	mRNA	scaffold0457	4733	6168	-	4	669	222
KEH15891	Medtr0458s0010.1	0	0	0	0	0	0	0.282458	0.143404	0.223002	0.172214	0.29905	0.231903	-	Invertase/pectin methylesterase inhibitor domain superfamily||Pectinesterase, catalytic||Pectin lyase fold||Pectinesterase inhibitor domain||Pectin lyase fold/virulence factor	protein_coding	mRNA	scaffold0458	2001	4489	-	3	2050	519
KEH15892	Medtr0458s0030.1	0	0.168421	0	0	0	0	6.46423e-10	0.560902	0	0	0	0	-	Pectinesterase, Asp active site||Pectin lyase fold||Pectinesterase, catalytic||Pectin lyase fold/virulence factor	protein_coding	mRNA	scaffold0458	12172	13317	-	2	948	315
KEH15890	Medtr0459s0020.1	0.120266	0	0.0914122	0.0577378	0.100856	0	0.136832	0.0709874	0.266587	0.196968	0.3577	0.129575	-	Bicarbonate transporter, eukaryotic||Bicarbonate transporter, C-terminal	protein_coding	mRNA	scaffold0459	4633	9268	-	13	2239	659
KEH15889	Medtr0460s0010.1	30.8814	32.8457	33.307	9.24341	9.65945	11.0673	0.150328	0.177911	0.165988	0.270676	0.112076	0.0920427	-	Leucine-rich repeat domain superfamily	protein_coding	mRNA	scaffold0460	6822	12061	+	3	2226	741
KEH15888	Medtr0462s0020.1	0	0	0.0691938	0	0	0	0	0.0763159	0	0	0	0	-	Ulp1 protease family, C-terminal catalytic domain	protein_coding	mRNA	scaffold0462	11985	13562	-	7	891	296
KEH15885	Medtr0464s0010.1	0	0	0	0	0	0	0	0	0	0	0	0	-	--	protein_coding	mRNA	scaffold0464	2962	4442	+	4	354	117
KEH15886	Medtr0464s0020.1	0	0	0	0	0	0	0	0	0	0	0	0	-	F-box associated interaction domain||F-box-like domain superfamily||F-box domain	protein_coding	mRNA	scaffold0464	7097	8389	+	1	1293	430
KEH15887	Medtr0464s0040.1	0	0.134993	0.312775	0	0	0	0	0	0	0	0	0	-	Protein kinase-like domain superfamily||Calcium/calmodulin-dependent/calcium-dependent protein kinase||Protein kinase domain	protein_coding	mRNA	scaffold0464	12439	13029	+	1	591	196
KEH15884	Medtr0465s0020.1	0	0.104739	0.0808924	0	0	0	0	0	0	0	0	0	-	Endonuclease/exonuclease/phosphatase superfamily	protein_coding	mRNA	scaffold0465	5491	7210	-	5	762	253
KEH15882	Medtr0466s0010.1	1.44725	0.402262	1.86405	0.310825	0	0.212736	0.447577	0.377276	0.488239	0.149398	0.549623	0.147699	-	Leucine-rich repeat||Leucine-rich repeat domain superfamily	protein_coding	mRNA	scaffold0466	1125	2529	+	2	595	197
KEH15883	Medtr0466s0020.1	7.92219	6.75064	7.33126	4.72296	5.25597	4.88475	0.555319	0.26299	0.512638	1.23592	0.827796	0.431443	-	--	protein_coding	mRNA	scaffold0466	7260	9480	-	2	471	156
KEH15881	Medtr0467s0020.1	0	0.300436	0.116017	0.116073	0	0	0	0	0	0	0	0	-	--	protein_coding	mRNA	scaffold0467	8860	9494	-	2	531	176
KEH15880	Medtr0468s0010.1	6.19906	7.93272	7.29769	3.0153	3.45683	2.99436	0.277404	0.571934	0.814086	1.47968	1.3354	0.755342	-	Toll/interleukin-1 receptor homology (TIR) domain superfamily||NB-ARC||Leucine-rich repeat domain superfamily||P-loop containing nucleoside triphosphate hydrolase||Toll/interleukin-1 receptor homology (TIR) domain	protein_coding	mRNA	scaffold0468	2684	9246	-	6	3577	1117
KEH15878	Medtr0470s0010.1	0	0	0	0	0	0	0	0	0	0	0	0	-	PGG domain	protein_coding	mRNA	scaffold0470	4365	4928	+	1	564	187
KEH15879	Medtr0470s0020.1	0	0	0	0	0	0	0	0	0	0	0	0	-	PGG domain	protein_coding	mRNA	scaffold0470	10687	11436	+	1	750	249
KEH15877	Medtr0472s0020.1	0	0	0	0	0	0	0	0	0	0	0.120866	0	-	--	protein_coding	mRNA	scaffold0472	10073	11814	+	3	252	83
KEH15875	Medtr0473s0010.1	0	0	0	0	0	0	0	0	0	0	0	0	-	--	protein_coding	mRNA	scaffold0473	49	303	+	1	255	84
KEH15876	Medtr0473s0030.1	0	1.74927	0	0.198525	0.399092	0	0	0	0	0	0	0	-	--	protein_coding	mRNA	scaffold0473	8352	8549	+	1	198	66
KEH15874	Medtr0474s0020.1	3.98263	2.92596	2.47754	0.656914	0.308288	0.0732896	0.246772	0.843167	0.585752	0.448025	0.530435	0.377649	-	Leucine-rich repeat domain superfamily||Leucine-rich repeat-containing N-terminal, plant-type||Leucine-rich repeat	protein_coding	mRNA	scaffold0474	8695	9930	-	4	706	235
KEH15873	Medtr0474s0020.2	2.81669	0.941558	0.286166	0.593746	0.233086	0	0.468024	0.484898	0.746758	0.534956	0.30257	0.409523	-	Leucine-rich repeat domain superfamily||Leucine-rich repeat-containing N-terminal, plant-type||Leucine-rich repeat	protein_coding	mRNA	scaffold0474	7423	9930	-	5	864	288
KEH15870	Medtr0475s0020.1	0.489993	0.767976	0.425757	0.196194	0.312164	1.03268	3.11772	3.43089	4.07542	1.09809	1.06993	1.24426	-	--	protein_coding	mRNA	scaffold0475	1634	2445	-	2	667	207
KEH15871	Medtr0475s0030.1	0	0	0	0.205151	0	0	0.274011	0.0565397	0.537081	0.0591637	0.203184	0.0584907	-	UDP-glucuronosyl/UDP-glucosyltransferase	protein_coding	mRNA	scaffold0475	3448	3747	+	1	300	99
KEH15872	Medtr0475s0040.1	5.02179	4.32628	3.06284	3.25003	4.54169	3.81326	5.06027	5.14392	5.5913	4.17758	3.01194	3.33582	-	--	protein_coding	mRNA	scaffold0475	10710	12910	-	3	664	156
KEH15868	Medtr0477s0010.1	0	0	0	0	0	0	0	0	0	0	0	0	-	UDP-glycosyltransferase family, conserved site||UDP-glucuronosyl/UDP-glucosyltransferase	protein_coding	mRNA	scaffold0477	3462	4821	+	3	966	321
KEH15869	Medtr0477s0040.1	0	0	0	0	0	0	0	0	0	0	0	0	-	--	protein_coding	mRNA	scaffold0477	8947	9492	-	2	201	66
KEH15867	Medtr0478s0010.1	4.25976	5.88902	4.59759	2.49906	2.30552	3.34566	5.13017	5.0974	5.31336	4.5216	3.87104	4.55232	-	--	protein_coding	mRNA	scaffold0478	5351	6004	-	1	654	217
KEH15866	Medtr0479s0040.1	0	0	0	0	0	0	0	0	0	0	0	0	-	Tubby, C-terminal||Tubby-like, C-terminal	protein_coding	mRNA	scaffold0479	12271	12816	+	2	234	77
KEH15865	Medtr0480s0030.1	0	0	0.232034	0	0	0	0.0310066	0	0	0	0	0	-	--	protein_coding	mRNA	scaffold0480	7763	8736	+	2	531	176
KEH15864	Medtr0481s0010.1	0.486913	5.26093	1.74134	2.51648	3.8322	2.78225	5.58468	4.69475	5.92927	5.13593	4.69712	4.5256	-	--	protein_coding	mRNA	scaffold0481	2303	3054	-	2	318	105
KEH15863	Medtr0482s0010.1	0	0	0.310155	0	0	0	0	0	0	0	0	0.0294903	-	--	protein_coding	mRNA	scaffold0482	706	960	-	2	198	65
KEH15862	Medtr0484s0010.1	2.0042	4.1247	2.3892	3.18713	2.75385	1.22701	1.86051	2.04155	2.31383	1.96669	2.6184	2.2929	-	--	protein_coding	mRNA	scaffold0484	11827	11980	-	1	154	50
KEH15860	Medtr0485s0020.1	0	0	0	0	0	0	0	0	0	0	0	0	-	F-box-like domain superfamily	protein_coding	mRNA	scaffold0485	6963	7538	-	1	576	191
KEH15861	Medtr0485s0050.1	0	0.135681	0.209579	0	0	0	0	0	0	0	0	0	-	--	protein_coding	mRNA	scaffold0485	12173	12760	-	1	588	195
KEH15859	Medtr0488s0020.1	0	0	0.127172	0	0	0	0	0	0	0	0	0	-	Domain of unknown function DUF4283	protein_coding	mRNA	scaffold0488	2543	4061	-	2	1455	484
KEH15858	Medtr0489s0020.1	6.09788	9.74999	6.32608	6.57415	7.90659	4.9459	0	0	0	0	0	0	-	SANT/Myb domain||Homeobox-like domain superfamily||Myb domain	protein_coding	mRNA	scaffold0489	9594	10964	-	3	1005	334
KEH15857	Medtr0490s0050.1	0	0	0	0	0	0.136628	0	0.0366777	0	0	0.0659035	0	-	--	protein_coding	mRNA	scaffold0490	9902	10966	-	2	463	62
KEH15853	Medtr0491s0010.1	0.0595948	0.0358201	0	0	0	0	0.0405983	0	0	0	0.0357284	0.0731532	-	Protein kinase domain||Protein kinase, ATP binding site||Protein kinase-like domain superfamily||Leucine-rich repeat domain superfamily||Tyrosine-protein kinase, active site	protein_coding	mRNA	scaffold0491	802	1920	-	1	1119	372
KEH15854	Medtr0491s0020.1	0	0	0.35631	0.190002	0	0	0.0274435	0	0.110724	0.0256182	0	2.4632e-06	-	Leucine-rich repeat||Leucine-rich repeat, typical subtype||Leucine rich repeat 4||Leucine-rich repeat domain superfamily	protein_coding	mRNA	scaffold0491	2001	3299	-	1	1299	432
KEH15855	Medtr0491s0030.1	0.178429	0.0490695	0.251786	0	0	0	0	0	0	0	0	0	-	Protein kinase domain||Protein kinase, ATP binding site||Protein kinase-like domain superfamily||Leucine-rich repeat, typical subtype||Leucine-rich repeat||Leucine-rich repeat domain superfamily||Tyrosine-protein kinase, active site	protein_coding	mRNA	scaffold0491	5206	7878	-	2	2481	826
KEH15856	Medtr0491s0040.1	0	0	0	0	0	0	0	0	0	0	0	0	-	--	protein_coding	mRNA	scaffold0491	10052	10911	-	3	375	124
KEH15850	Medtr0492s0010.1	0	0	0.204374	0	0	0	0	0	0	0	0	0	-	--	protein_coding	mRNA	scaffold0492	21	3413	+	6	603	200
KEH15851	Medtr0492s0020.1	0	0.12173	0.282045	0	0	0	0	0	0	0	0	0	-	F-box domain||Leucine-rich repeat 2||F-box-like domain superfamily||Leucine-rich repeat domain superfamily||FBD domain	protein_coding	mRNA	scaffold0492	3588	5824	-	4	1312	437
KEH15852	Medtr0492s0030.1	0	0	0.027628	0	0	0	0	0	0	0	0	0	-	Protein kinase domain||Protein kinase, ATP binding site||Protein kinase-like domain superfamily||Serine/threonine-protein kinase, active site	protein_coding	mRNA	scaffold0492	7162	10900	+	13	1116	371
KEH15847	Medtr0493s0010.1	0.06164	0.119497	0.176103	0.0923345	0.141416	0.0388396	0.224258	0.199535	0.166981	0.101453	0.226639	0.202206	-	Tetratricopeptide-like helical domain superfamily||Pentatricopeptide repeat||DYW domain	protein_coding	mRNA	scaffold0493	2001	4149	+	3	2033	611
KEH15848	Medtr0493s0020.1	0.276379	0.284399	0.109824	0	0.255908	0	0.176108	0.121128	0.460246	0.0950619	0.244851	0.344596	-	--	protein_coding	mRNA	scaffold0493	4187	4817	+	2	561	136
KEH15849	Medtr0493s0030.1	0.93852	0.724314	0.186468	2.98492	3.91052	3.06443	0.946871	0.257076	0.293042	0.860823	1.01623	0.478705	-	Alpha/beta hydrolase fold-1||Alpha/Beta hydrolase fold	protein_coding	mRNA	scaffold0493	7535	11332	+	4	1966	373
KEH15845	Medtr0495s0010.1	0	0	0	0.329706	0	0	0	0	0	0	0	0	-	--	protein_coding	mRNA	scaffold0495	11	260	-	1	250	83
KEH15846	Medtr0495s0020.1	0	0	0.180065	0	0	0	0.242128	0.503621	0.426669	0.36504	0.359688	0.257851	-	Cytochrome c oxidase subunit III-like||Cytochrome c oxidase subunit III-like superfamily||Cytochrome c oxidase, subunit III, 4-helical bundle||Cytochrome c oxidase subunit III||Cytochrome c oxidase subunit III domain	protein_coding	mRNA	scaffold0495	2634	3009	+	1	376	125
KEH15842	Medtr0496s0010.1	0	0	0	0	0	0	0	0	0	0	0	0	-	Kelch repeat type 1||Kelch-type beta propeller	protein_coding	mRNA	scaffold0496	2001	3236	+	1	1236	411
KEH15843	Medtr0496s0020.1	0	0	0.109241	0	0	0	0	0	0	0	0	0	-	--	protein_coding	mRNA	scaffold0496	8520	9125	+	2	564	187
KEH15844	Medtr0496s0030.1	0	0	0	0	0	0	0	0	0	0	0.0434364	0	-	--	protein_coding	mRNA	scaffold0496	9821	10772	-	3	351	116
KEH15841	Medtr0497s0040.1	0.245768	0.252899	0	0	0	0	0.616724	0.649214	0.238863	0.139108	0.193539	0.180307	-	--	protein_coding	mRNA	scaffold0497	10802	11116	-	1	315	104
KEH15839	Medtr0499s0020.1	0	0	0	0	0	0	0	0	0	0	0	0	-	--	protein_coding	mRNA	scaffold0499	3889	5628	-	2	411	136
KEH15840	Medtr0499s0050.1	0	0	0	0	0	0	0.0159069	0	0	0	0	0	-	--	protein_coding	mRNA	scaffold0499	11475	12691	-	4	1036	345
KEH15838	Medtr0502s0010.1	0	0	0.0856046	0	0	0	0	0	0	0	0	0	-	Chloramphenicol acetyltransferase-like domain superfamily||Transferase	protein_coding	mRNA	scaffold0502	9809	11566	-	2	720	239
KEH15837	Medtr0503s0010.1	0	0.21454	0.165694	0	0	0	0	0	0	0	0	0	-	--	protein_coding	mRNA	scaffold0503	987	4324	-	5	744	247
KEH15835	Medtr0504s0040.1	0.322251	0	0	0	0	0	0	0.141232	0	0	0.0634424	0.0730527	-	--	protein_coding	mRNA	scaffold0504	9027	9437	-	2	240	79
KEH15836	Medtr0504s0050.1	0	0.427358	0.330058	0	0	0	0.176422	0.0910078	0.1729	0.285694	0.246709	0.0941481	-	Immunoglobulin E-set||Moybdenum cofactor oxidoreductase, dimerisation	protein_coding	mRNA	scaffold0504	9757	10234	-	2	186	61
KEH15834	Medtr0505s0020.1	0.0847845	0.0872445	0.134762	0.134827	0	0.138418	0.0540245	0.20437	0.0705945	0.116648	0.0667669	0.134541	-	--	protein_coding	mRNA	scaffold0505	6283	7457	-	2	915	304
KEH15832	Medtr0506s0010.1	0	0	0	0	0	0	0	0	0	0	0.0745835	0.0858815	-	--	protein_coding	mRNA	scaffold0506	2001	2204	-	1	204	67
KEH15833	Medtr0506s0040.1	0.77682	0	0.750433	0.340241	0.925927	0.546763	0.289538	0.37493	0.826154	0.109536	0.285386	0	-	L-gulonolactone/D-arabinono-1,4-lactone oxidase||D-arabinono-1,4-lactone oxidase	protein_coding	mRNA	scaffold0506	10667	11124	-	1	458	151
KEH15831	Medtr0508s0010.1	4.90741	3.26013	4.87166	6.97337	7.0129	5.84877	22.7179	19.6204	21.7958	20.0214	25.1612	24.1188	-	Ribosomal protein S8e/ribosomal biogenesis NSA2	protein_coding	mRNA	scaffold0508	6814	10630	+	9	2018	260
KEH15830	Medtr0510s0010.1	0	0	0.171925	0	0.100153	0	0.137845	0.0237026	0.0675465	0	0.0851789	0.0735614	-	--	protein_coding	mRNA	scaffold0510	3033	3749	+	1	717	238
KEH15828	Medtr0511s0010.1	6.16476	5.24039	6.60345	0.69263	1.05476	2.0182	10.7456	10.5563	8.2282	6.56094	7.1501	8.18764	-	Leucine-rich repeat domain superfamily	protein_coding	mRNA	scaffold0511	2913	4344	+	1	1432	239
KEH15829	Medtr0511s0020.1	2.55537	1.82103	1.92858	0.522282	0.315131	0.237405	4.03204	4.21166	3.48769	2.62117	3.38765	3.83423	-	Virus X resistance protein-like, coiled-coil domain||NB-ARC||Leucine-rich repeat domain superfamily||P-loop containing nucleoside triphosphate hydrolase	protein_coding	mRNA	scaffold0511	6945	10423	-	2	3425	1114
KEH15826	Medtr0512s0010.1	6.91168	5.40216	7.08961	6.51477	9.00617	6.23915	18.9357	16.8892	17.0489	16.2668	18.8287	19.0007	-	Uncharacterised protein family UPF0390	protein_coding	mRNA	scaffold0512	1106	4740	-	3	670	88
KEH15827	Medtr0512s0030.1	0	0	0	0	0	0	0	0	0	0	0	0	-	Late nodulin	protein_coding	mRNA	scaffold0512	10500	10798	-	2	207	68
KEH15825	Medtr0513s0030.1	0	0.241438	0	0	0	0	0	0	0	0	0	0	-	--	protein_coding	mRNA	scaffold0513	7573	8329	-	2	330	109
KEH15824	Medtr0514s0010.1	0	0	0	0	0	0	0	0	0	0	0	0	-	PGG domain	protein_coding	mRNA	scaffold0514	215	963	-	1	749	248
KEH15822	Medtr0515s0010.1	0	0	0.118239	0	0	0	0.0316006	0	0	0.0682309	0.263614	0.303547	-	Ribosomal protein S7 domain||Ribosomal protein S5/S7||Ribosomal protein S7 domain superfamily||Ribosomal protein S7, conserved site	protein_coding	mRNA	scaffold0515	3334	3884	-	2	260	86
KEH15823	Medtr0515s0020.1	0	0	0	0	0	0	0	0	0	0	0	0	-	--	protein_coding	mRNA	scaffold0515	7773	9683	-	6	1104	367
KEH15821	Medtr0516s0010.1	0.535604	0.826717	1.17057	1.06467	1.98373	1.20233	0.056881	0.0293422	0	0.0614078	0.0527228	0.0303547	-	--	protein_coding	mRNA	scaffold0516	3874	6730	+	4	579	192
KEH15820	Medtr0519s0010.1	0	0	0	0	0	0	0	0.0910078	0	0	0	0	-	--	protein_coding	mRNA	scaffold0519	2001	2302	+	2	186	61
KEH15819	Medtr0520s0020.1	0	0	0	0	0	0	0	0	0	0	0	0	-	--	protein_coding	mRNA	scaffold0520	11368	11775	-	1	408	135
KEH15818	Medtr0521s0010.1	0	0	0	0	0	0	0	0	0	0	0	0	-	DNA-binding pseudobarrel domain superfamily	protein_coding	mRNA	scaffold0521	1974	3582	-	5	687	228
KEH15817	Medtr0522s0010.1	0	0	0	0	0	0	0	0	0	0	0	0	-	--	protein_coding	mRNA	scaffold0522	549	1211	-	1	663	220
KEH15816	Medtr0524s0030.1	0	0	0.182068	0	0	0	0	0.0502019	0	0	0.315715	0	-	--	protein_coding	mRNA	scaffold0524	9981	11192	-	2	338	111
KEH15815	Medtr0525s0040.1	0	0	0	0.513671	0	0	0	0	0	0	0	0	-	--	protein_coding	mRNA	scaffold0525	8476	8661	+	1	186	62
KEH15814	Medtr0526s0020.1	0	0.099398	0.230302	0	0	0	0	0	0	0	0	0	-	Cystatin domain||Cystatin	protein_coding	mRNA	scaffold0526	6588	8773	-	4	803	266
KEH15813	Medtr0528s0010.1	0	0.18542	0	0	0	0	0	0	0	0	0	0	-	--	protein_coding	mRNA	scaffold0528	11264	11693	+	1	430	142
KEH15812	Medtr0530s0020.1	0.0485391	0.0499475	0.192878	0.115782	0.359551	0.118866	0.226813	0.0957288	0.141454	0.356165	0.267568	0.15405	-	ENTH/VHS||Phosphoinositide-binding clathrin adaptor, domain 2||ENTH domain||AP180 N-terminal homology (ANTH) domain	protein_coding	mRNA	scaffold0530	4528	8161	-	14	1599	532
KEH15810	Medtr0531s0010.1	0	0	0	0	0	0	0	0	0	0	0	0	-	Ubiquitin-like domain superfamily||UBX domain	protein_coding	mRNA	scaffold0531	151	1858	+	4	503	166
KEH15811	Medtr0531s0020.1	0	0	0	0.0568083	0	0	0.0151752	0	0	0	0.0140659	0	-	Amino acid transporter, transmembrane domain	protein_coding	mRNA	scaffold0531	2285	6665	-	4	1086	361
KEH15808	Medtr0534s0010.1	0	0	0	0	0	0	0	0	0	0	0	0	-	Leucine-rich repeat domain superfamily	protein_coding	mRNA	scaffold0534	2001	2516	-	1	516	171
KEH15809	Medtr0534s0030.1	0	0	0	0	0	0	0	0	0	0	0	0	-	Terpene synthase, metal-binding domain||Isoprenoid synthase domain superfamily	protein_coding	mRNA	scaffold0534	9004	9308	+	1	305	101
KEH15807	Medtr0535s0060.1	0	0	0	0	0	0	0.0828919	0	0	0	0	0	-	--	protein_coding	mRNA	scaffold0535	10228	10463	-	2	198	65
KEH15804	Medtr0536s0010.1	0.0531208	0	0.0844335	0	0	0	0.101545	0.0349216	0.165863	0.0243615	0.010458	0.0120422	-	UDP-glucuronosyl/UDP-glucosyltransferase||UDP-glycosyltransferase family, conserved site	protein_coding	mRNA	scaffold0536	470	1930	+	1	1461	486
KEH15805	Medtr0536s0020.1	15.0079	13.6733	13.5677	27.8322	31.4159	29.2054	2.31083	2.4689	2.6854	4.05271	2.00644	1.94969	-	UDP-glucuronosyl/UDP-glucosyltransferase||UDP-glycosyltransferase family, conserved site	protein_coding	mRNA	scaffold0536	5459	7263	+	1	1805	489
KEH15806	Medtr0536s0030.1	0.0714467	0.14704	0	0.170425	0	0	0	0	0	0.0491489	0	0.0161966	-	UDP-glycosyltransferase family, conserved site||UDP-glucuronosyl/UDP-glucosyltransferase	protein_coding	mRNA	scaffold0536	9617	10970	+	2	1086	361
KEH15802	Medtr0538s0010.1	0	0.291664	0.225259	0	0	0	0	0	0	0	0	0	-	--	protein_coding	mRNA	scaffold0538	378	759	+	2	273	76
KEH15803	Medtr0538s0030.1	0	0	0	0	0	0	0	0	0.0696816	0	0	0	-	--	protein_coding	mRNA	scaffold0538	4591	4930	+	2	231	76
KEH15800	Medtr0542s0010.1	0	0	0.310155	0	0	0	0	0	0	0	0	0	-	--	protein_coding	mRNA	scaffold0542	369	566	-	1	198	65
KEH15801	Medtr0542s0020.1	0.101786	0.314217	0.0808924	0.566519	0.565479	0.58161	4.17252	3.16726	5.6359	7.37538	4.96962	5.23787	-	--	protein_coding	mRNA	scaffold0542	6926	7687	-	1	762	135
KEH15798	Medtr0543s0010.1	0	0	0	0	0	0	0	0	0	0	0	0	-	F-box-like domain superfamily||Leucine-rich repeat domain superfamily||FBD domain||F-box domain||Leucine-rich repeat 2	protein_coding	mRNA	scaffold0543	2001	4278	-	4	1353	450
KEH15799	Medtr0543s0020.1	0	0	0.027628	0	0	0	0	0	0	0	0	0	-	Serine/threonine-protein kinase, active site||Protein kinase, ATP binding site||Protein kinase domain||Protein kinase-like domain superfamily	protein_coding	mRNA	scaffold0543	5616	9355	+	13	1116	371
KEH15797	Medtr0544s0010.1	0	1.68688	1.15109	0.651721	0.189736	0.16727	0.0870474	0.134711	0.170619	0.18795	0.337097	0.232265	-	--	protein_coding	mRNA	scaffold0544	1937	3132	-	2	378	125
KEH15796	Medtr0547s0010.1	0	0.0568392	0	0.0439193	0	0	0	0	0	0	0	0	-	--	protein_coding	mRNA	scaffold0547	3102	4506	-	1	1405	468
KEH15793	Medtr0549s0010.1	0	0	0	0	0.608961	0	0.710087	0.844278	0.49218	0.412947	1.14102	1.41778	-	Voltage-dependent anion channel superfamily||S-type anion channel	protein_coding	mRNA	scaffold0549	2001	2736	+	2	636	211
KEH15794	Medtr0549s0020.1	0.190377	0.0898053	0.651714	0.287547	0	0	3.48127	4.57012	3.75265	4.1988	4.57133	4.84032	-	Voltage-dependent anion channel superfamily||S-type anion channel||Voltage-dependent anion channel	protein_coding	mRNA	scaffold0549	4091	6179	+	4	1578	525
KEH15795	Medtr0549s0030.1	0	0	0.59347	0	0	0	0	0	0	0	0	0	-	Late nodulin	protein_coding	mRNA	scaffold0549	8590	9315	-	2	623	64
KEH15792	Medtr0550s0010.1	0	0	0	0	0	0	0	0	0	0	0	0	-	P-loop containing nucleoside triphosphate hydrolase||DNA helicase Pif1-like	protein_coding	mRNA	scaffold0550	262	1200	+	2	846	281
KEH15791	Medtr0551s0020.1	0	0	0	0	0	0	0	0.0888726	0	0	0	0	-	--	protein_coding	mRNA	scaffold0551	7271	7589	-	1	319	78
KEH15786	Medtr0552s0010.1	0	0	0.152022	0	0	0	1.2998	1.35057	1.33522	0.410692	0.899838	0.892467	-	Toll/interleukin-1 receptor homology (TIR) domain superfamily||Toll/interleukin-1 receptor homology (TIR) domain	protein_coding	mRNA	scaffold0552	237	1177	+	2	405	134
KEH15787	Medtr0552s0020.1	0	0.163762	0.126477	0	0.294714	0	0.0338022	0	0	0	0	0	-	--	protein_coding	mRNA	scaffold0552	1232	1474	-	1	243	80
KEH15788	Medtr0552s0030.1	0	0	0	0	0	0	1.28633	0.603082	1.30042	0.67029	0.380079	0.962843	-	Toll/interleukin-1 receptor homology (TIR) domain||Toll/interleukin-1 receptor homology (TIR) domain superfamily	protein_coding	mRNA	scaffold0552	2593	3695	-	3	393	130
KEH15789	Medtr0552s0040.1	0	0.0421276	0	0	0	0.0334188	0	0	0	0	0	0	-	Leucine-rich repeat domain superfamily	protein_coding	mRNA	scaffold0552	6480	9141	-	4	1896	631
KEH15790	Medtr0552s0050.1	0.167738	0	0.215645	0	0	0.0708863	0.236352	0.194799	0.830536	0.38772	0.699391	0.414546	-	Toll/interleukin-1 receptor homology (TIR) domain||Toll/interleukin-1 receptor homology (TIR) domain superfamily	protein_coding	mRNA	scaffold0552	9364	9825	+	1	462	153
KEH15785	Medtr0553s0050.1	0.368069	0.378749	1.46258	0	0	0	0.390888	0.241968	0.153234	0.168799	0.579701	0.417197	-	--	protein_coding	mRNA	scaffold0553	7703	7912	-	1	210	69
KEH15784	Medtr0554s0020.1	0	0	0.0359679	0	0	0	25.8583	19.954	31.1076	15.0582	7.82804	9.4287	-	Cytochrome P450, E-class, group I||Cytochrome P450 superfamily||Cytochrome P450, conserved site||Cytochrome P450	protein_coding	mRNA	scaffold0554	4993	7144	+	2	1715	508
KEH15783	Medtr0555s0020.1	0	0.248186	0	0	0	0	0	0	0	0	0	0	-	--	protein_coding	mRNA	scaffold0555	2764	3249	+	2	321	106
KEH15782	Medtr0556s0030.1	0	0.332983	0	0	0	0	0	0	0	0	0	0	-	--	protein_coding	mRNA	scaffold0556	9223	9461	+	1	239	78
KEH15781	Medtr0557s0010.1	0	0	0	0	0	0	0	0	0	0	0	0	-	--	protein_coding	mRNA	scaffold0557	3764	4007	+	2	207	68
KEH15778	Medtr0558s0010.1	0	0	0	0	0	0	0	0	0	0	0	0	-	--	protein_coding	mRNA	scaffold0558	1687	2780	-	2	527	175
KEH15779	Medtr0558s0020.1	0	0	0.207582	0	0	0	0	0	0	0	0	0	-	FAR1 DNA binding domain||FHY3/FAR1 family	protein_coding	mRNA	scaffold0558	3043	3933	+	1	891	296
KEH15780	Medtr0558s0030.1	0	0.249737	0	0	0	0	0	0	0	0	0	0	-	--	protein_coding	mRNA	scaffold0558	5095	5413	-	1	319	105
KEH15776	Medtr0559s0010.1	0	0	0	0	0	0	0	0	0	0	0	0	-	LURP-one-related superfamily||LURP-one-related||Tubby-like, C-terminal	protein_coding	mRNA	scaffold0559	3667	3922	-	1	256	85
KEH15777	Medtr0559s0020.1	0	0	0	0	0	0	0	0	0	0	0	0	-	LURP-one-related||Tubby-like, C-terminal	protein_coding	mRNA	scaffold0559	7658	7991	+	2	228	75
KEH15775	Medtr0560s0010.1	0	0.200284	0.0726128	0	0	0	0.0388129	0	0.019019	0	0.0359756	0.0207126	-	--	protein_coding	mRNA	scaffold0560	392	5417	+	4	849	282
KEH15772	Medtr0562s0010.1	3.65032	0	1.53913	0	2.6648	0	0	0	3.30486e-06	2.23298	0	0.128955	-	Prenylated rab acceptor PRA1	protein_coding	mRNA	scaffold0562	30	710	+	1	681	226
KEH15773	Medtr0562s0020.1	0.533529	0	0	0.17847	0	0	0	0	0	0.21908	0	0.805878	-	Macrophage migration inhibitory factor||Tautomerase/MIF superfamily	protein_coding	mRNA	scaffold0562	6932	8955	+	2	345	114
[truncated: 55,588 more rows]
