# Supplementary material for: Identification of tissue-specific and cold-responsive lncRNAs in Medicago truncatula by high-throughput RNA sequencing
Source: BMC Plant Biol. 2020 Mar 6;20:99. doi: 10.1186/s12870-020-2301-1 (PMC7059299; doi:10.1186/s12870-020-2301-1)
Supplement: Supplementary file 11 — Additional file 11: Data Set S4. mRNA sequence. [file 12870_2020_2301_MOESM11_ESM.xlsx]

## Sheet: mRNA sequence
>AES58618
ATGGTCAAAATTTTTGCACTGTTGCTACTTTTACTCCAACTACCATTTTTCACTTCATTTGCTGAAGAGTTTGAAACAGCTCTTTACGAACTTGATGGTTTTAAATTTAAGCCTGCCCCTGTTAAACCTATTGTCCCTGTTAAGCCTGCTCCTGTAAACCCTCCAGTCATTGTTAAGCCTCCTGTCCCTGTTACGCCTCCAACACCAGTTAAGCCTTCTGTCCCTCTTACACCCCCTGCCCCAATTTCTCCTCCTACCCCTGTTACCCCTCCTGCCCCTGTAACGCCTCCTACACCTATTACGCCTCCTTCCCCTATTACGCCTCCTACCACTGTTACACCTCCTACCCCTATTATGCCTCCTTCCCCTGTTACGCCTACGCTAGCACCTGTTAAGCCT…
>AES58620
GGCAGCTTCTTTGTTCATTTTTTAACCACTGAGTGTGAGAAGCAATTCATCACACATTGCAAATCAGAAACCATGGCCAAAATTGCGTTAGGAACAACCCGAGAGGCTACTCAACCAGATTGCATTCAGGCTCTAATTGTTGAATTCATTGCCACCTTTCTCTTTGTCTTTGCTGGTGTTGGTTCTGCAATGACTGCTGATAAGCTAAGTGGAGATGCCTTAGTGGGTTTGTTTTTTGTGGCTATTGCACATGCTCTTGTGGTGGCTGTAATGATCTCTGCTGCTCATATTTCCGGTGGCCATTTGAATCCCGCCGTGACTTTGGGCCTCCTTGTCGGAGGCCACATCACTATCGTTCGTTCGATCCTATATTGGATTGACCAATTGATAGCATCTGCA…
>AES58622
ATGGGATCATTTGTCAAAATCGGTTCATTCTTCATTGATTTGTCCAAATATGATCATCAAGATACACACAATTGTGAACCTTTCAGTGTGGGGTACTTTCTTATGAGGCGTGAGCGTCTCTTGGCAGTCATGATCACTAGTTTGTTGTTCGTCTTAGTAGTTTTTGGACGCTCTAACAAGTGA
>AES58623
CTCCACGATGATCAATTGATCATGCATCTCCCCTCATCTCTGTTTGTGGTTAGTGGCGCTATAAATATGATATATAGGTTTGGTGCATCATTGTTCAGTCTCACTATATTTTAACTCAGTATGGAACATTTGCGACTCATATATTGTGCTAGTGACCTTGAAAAAACATCAGCTCCTCTCGCTTGGTTGTTCATGCAATCGACTAACATTTCCTCAATCGAAAGGTTTTTCTCACTTCAAGCTCAATCGCCAATTTACCGATATCAAGTAACAAGATATGTATTTTTATGTGTATATGTGTGTATATTATATTATATATATAATATTTCAGCTTAGCTTCTACAAAAACTGTTAACCAACGACACAAATATTTGGCTATATAAATGTCCGTTATTTTTA…
>AES58629
ATGGCCAAAATCACTTTAGGAACAACCCAAGAGGCTGCTCAACCTAATTGCATCCAGGCTCTAATTGTTGAATTTATTGTCACCTTTCTCTTTGTCTTTGCTGGTGTTGCTTCTAAAATGGCTGCTGATAAGCTAAGTGGAGATGGTTTAGTGGGATTATTTTTTGTGGCTATGGCAAATGTTCTTCTGGTGGCGGTAATGATATCTGCCGGTCACGTTTCCGGTGGCCATTTGAATCCCGCTGTGACCTTCGGCCTCCTTGTTGGCGGCCACATCACCGTCGTCCGTTCTATCTTATATTGGATTGATCAACTTATAGCATCTGCAGGAGCTTGCTATCTTCTTCATTACCTCACTGGTGGATTAACAACTCCGGTTCATACACTTAAAAGTGGAGTA…
>AES58630
TTATTACTTGTCAGAACAAGAAAGTTTCATTATGCCACTTTGATTGTGAAAAACTTTAGAGTATACAATATAAAATAATTCAATATTGTCACATAGCTTTTAATTCATGTTGATATTGTTGGGGAGCTAAATAGTAGTAGTAGTAGTAATTAGTAACACCGTTGAAGGAACGTTCAATTTTGATATTTGTGCCACAATATATTAAAGAATTCTACAAGCTACTCAAGTTTCTGTTTTGTTCTGAAACTGCATGCAAAATAAAGACAAAAGATAAAGAACAAATCTTGGAACCTCTTTGAACTTCAAGTTAACTCTTCTTGAGAATCTTTGCTTCAAGTGTGTACCACACAAGGTACATTTTTTTCTTTCTTTTTTTGGTAAAGTTCATATTTTCCTATG…
>AES58631
ATGAACCACTTAATTTCCTCTGAATTTTTCTGCGGTTTGGTTAAGTTTCCTGAGGAACTACCTGCGGAAACAGCTTTGCTGCAGCATTACCTGCAGAATTTGCTGCGGAATTACATGCAGATTATTCATAGGAAACATTCACGGGCAGGGGAACCCTCTCCCACTCTGACCAATAATTTCCTGCGGATATTATTGGCTTTTCCTGAGGAAATTTCAATAGGAAAGTTTCCTGCGGTTTCTAAAATCATCAGGAAACATTTACCCACGAAGGTATTACTTGGGAGAGCAATTCCATGCAAAATCCGCAGGAAACATGTTTTCCGCGGATTTATAACCAAATCCCGTAGGAAAATCCACAGGAAAATCGAGAGTTTCTAG
>AES58632
ATGTTTTCGTGTTTTGGAGGTTGTTTCCGGCGAGTTGCCGGAGAAAGGGACACCAAACGGCCGTTTTTTGGTGTTTTCGAGGTTGTTTTCGGCAAGAGAGAGGGACAAGGGGAGAAGGAGGAAGAGGAAAGAGAATATGGTGGGATTAAGATTGATCCAACGGTTAAAATGGGATCTGAAACAAAGTGGGACAGCTATAACCCACTACCATCTATTATTTGTCCTTTTACATTCTTATCCGTTATTTAA
>AES58633
ATGTTGAAATATGTGGGCAAACCAAATGGTTGGATGGGTTATGTGCTAAAAGAAAAACTCAAAGGCTTCAAAAGTCGCCTCAAAGTGTGGAACAAAGATGAGTATGGATGGTTGGAGAGTAGGGTATTGGGGATAGTTGATGAAATTAAAGAGTTTGATGTCAAAAGAGAGGTTCGAAATCTTTCTTCGATGGAGATGGAGGCTAGAAGTGATTTAATTAAAAATCTTCGATGGAGGTGGTCTAAAATCTTTTGA
>AES58634
ATGGAAGGCACAACCAACAACATTTTCCAAACCACCTTTTCCTCCGACAACAAGACAAACAACACTACCGACAATTTCATTGTTGAGGACCTCCTTAACCTCAACAATGACATCGACGACGACACTACCATCATTTCCGACACCAACCTTGACTCGGCCACGGGCAACTCAACTGCCTCCTCCTCCACCCTTACCGTCGTCAATAGCGTTAGCCCGTCGTCATTGTCCGGGTGCGACCCTAATGTCGTTCCTGATATTGGCTGTCAGAATTTTTCTGACAGCCATTTCTCCGGAGACCTGTGTATTCCGGAGGATGATTTAGCGGGCGACCTGGAATGGCTTTCCAATATTGTTGAGGAATCGTTTTCAAGTGAGGATCTTCAAAAGATGCAACTGATA…
>AES58635
CTCGTTAATATCTTTCACCTTTTTTCTCTCTTTCCAATTTCCACCAACTAAGAAAAAATATAACACAACAATGAGAGTTTCACCACAAAATTCAGAAACCGAGAGCACCTCAAATTCATCACCATACACAACAAACTCAATTCAAGAAGACCAAGAATCCAACAACAAGAAGTTGAAACGCAACCGTGATTCCAACAAACACCCCGTCTACCGAGGTGTTCGCATGAGAAATTGGGGAAAGTGGGTGTCCGAAATCCGCGAGCCACGTAAGAAATCGCGGATTTGGCTAGGCACTTTCCCCACTGCTGAAATGGCTGCTAGAGCGCATGACGCTGCTGCGCTCTGCGTTAAAGGAAAATCCGCCATTCTAAATTTCCCTCACTTAAGAGATTCTCTTCC…
>AES58637
CATCAGTAGAGTAATCTTGCTCTTCCATAACTCCTTCCCGCGTAAACAAATCTGTGTTATAAACCCCCCAAAACCCTAACTCACACTCCCCACTCCCACTCCACAAAAATGTCCCCTAACACCGTCGACAACGGAACCCTAATCCCATTCTCCGGCGAAACCAACAACGATTCTCTCGCAATCTACCCTCTCCACCACACTCTCACCCGTCCAGTTTCTCGCCTTGCCATCTCCTGGTCCCGCGGCAACTCCCTCCGTGTCTCCCTCTTCGCCGAACCTTCTCAAACCTCCGATGCCGGAGACGGTGCCAAAGTCATTGAAGTTAAGCTCGGTGGTGGAGATCCGGAGATTGATGATGCTGATTGGCGAAGAATTGCGTATGGATCTGTTGCTCCGTTT…
>AES58664
ATGAAACATTTGGGATTTGTTGGATCTTCTTCCTATGTTTCAAACCCCAACAGTGAATCAAATGAGCACATTGATGAAGATGACAACAATTATTTTGTTGAAGATGTCGATGAAGATGACAATGATTTTGTTGAAGATGTTGATGAAGATAACATAAGTTATCATATTGATAACTAG
>AES58666
ATGGTAAATCATACTGTTGTTTTATCAATCTTTGTGCCTTTAGTTTTCACATCATTAATTACCTTAGTGTGTGATGCTATTGAAAGTGGCGATGAAAGTAGTAAACTTTACATCGTGTACATGGGCTCACTTCCTAAGGGAGCATCATATTCCCCAACCTCTCACCATATCAGCTTGTTGCAACATGTTATGGATGGTAGTGACATAGAAAATCGCTTAGTTCGAAGTTACAAAAGGAGTTTCAATGGTTTTGCTGCCATACTCAATGATCAAGAAAGGGAAAAACTTGTCCGAATGAGAGGTGTGGTCTCAGTTTTTCCAAACCAAGACTTTCACGTTCAAACCACAAGGTCGTGGGACTTCGTTGGACTTCCTCACTCATTTAAAAGATATCAAACT…
>AES58668
ATGTTCGACTGGAAGGCTGAGATGTATGTTCTAGCCGTGCCCCCAAAGGTTGCGAGGTTTGTCACACTGCCCCCACCAGGTGCTTCTCCGGTGATTTCGTTTGCACAAACTTTGACAGCCTCGACCAGAGGGTACTATGAATTTTTCTTTGCAACAAATATGGATATGTGCATGGTCTGGGCTGCAGGCACGGTCAACTTGAAGTCGGGTGTCCTTCGAATGTTTGAGTGGTCCAAAGATTTTAATAAGCATACTCAACGCAACACACATGCTCAGGTGTGGATTCAATTGCTTGAATTGCCTCAGGAGTATTGGATGGAGCAGACACTCCGAGAGATTGCCAGTGTGATTGGTACACCTCTTTTGATTGACAACGCGACGTCCAAGCTCGAAGTGGCC…
>AES58669
ATGGCAAATCATACTGTTGTTTTATCAATCTTTGTGTCTTTAGTTTTCACATCACTGATTACCTTGGCGTGTGATGCTATTGAAAGTGGCGATGAAAGTAGTAAACTTTACATCGTGTACATGGGCTCACTTCCAAAGGGAGCATCATATTCTCCAACCTCTCACCATGTCAGCTTGTTGCAACATGTTATGGATGAGAGTGACATAGAAAATCGCTTAGTTCGAAGTTACAAGAGGAGTTTCAATGGTTTTGCTGTCATACTCAATGATCAAGAAAGGGAAAAACTTATCCGAATGAGAGGTGTGATCTCGGTTTTTCAAAATCAAGACTTTCACCTTCAAACCACAAGGTCGTGGGACTTCGTTGGACTTCCTCTCTCCTTCAAAAGATATCAAACT…
>AES58671
ATGAGTGTTCCAAATGCTGCTGCAACGGAGGATTTGTCCTCTGAAATGGAAGTCGATGCGTTTCGACGCCTTTTTCCGCTTCGATACTTCGAACGTCATCTTGCTGAATCCATTCGTTCTGATGGTAGACCGCTTAGAGAAGCTAGAGATACCAGTATTTTTCTTGGTGCTGTTGCATCTGCTAATGGGTCAGCTCTTGTGAAGATTGGATCCACGACTATGTTGACTGCCATTAAAATGGAAGTTATGATTCCTTCGTTGGAGTCACCAGACGAGGGTTGTTTAGCTATAGACTTCCACATGCCTCCGATTTGTTCTCCGATTGTTAGGCCTGGCAGGCCTGCTGAAGCAGAGCCGGTTGTGTCAAAGCAGTTGTCCGACACCATTACAAGTTCTGGA…
>AES58676
ATGGAAATTTGGGAATTTTTATTGCAAACATCGAAACCAGAGTCTAAGATTACAGTATTAACCAATGGACCCTTGACTAATTTGGTGGTTTATGTAATGGGAGGACATATCAGCAGGAGTGGCAATGACAAAGGAAATGTATTTTCTGTTCCTTCCAACAAGTATGCAGAATTCAATATGTTCTATCCTTTAGCAACAAAGACATTGTTTCAATCAGAAGTTAACATCACACTCGTTCCACTCGGTATCCAGCGCAAAGCAAGTTCATTTTCAAGTACTTTAAACTGGCTCAGTAGAACAGAAAAAACTCCAGAAGCAGTATATATATAA
>AES58677
TAAGTATTTGGAATCATTTCATTTCTCTGTTTCGTAAGAAGATTTCTAGTTAGCAACGACAACGAGCGAGTAAATCTTGTTCCACTGAAATCAAGAAGAAAGAGGCAAATTCAGATCGAAACAAAGAAAATGAGCAAAGAAAATAGTAGCAACAACATTCAAGTGTTGAAGTTACTGAATCAAACAGTTTCAGAACCTCATTTTCTCTTCCATTTCTTAACTTTTTTCTCCTATTTAGTTCTTCGCTGTTCTGCTTCACAAGTTTTAGCGCCAAATCTCACTCAAAATCTACTTCGTCGCGAGATTCAAACGCTGTTAGCTTTCGCTGTTTTGGCTTTCATCAAGGGTGTGAGAGAAGAGACATGGGAAGCCTTCATAGGTGATGCACTTTTCCTTGCC…
>AES58679
GGTGCGATGTTTGTTGTTAGTTTTTGAGTCAGATACTAAGTTTTCGATAAAATCTCTTGAGATGAAACTCATATCTTATATTTAATTTCATTTTCATGAGATTAATTGAATAAATCTCTTATAAAATGCAAAACTAATAATTTGATTTTTTCATTGGTAGATGTTGTTTTGATCTTCACCTTCTCTATCTGCGTCGGTTCTATTCTCTCTACACTCTCATAGATAGATAGATAGATCACCGTCGTCGTTCGAATCTTCCAGAACAAAACTCCATGAAACACTCTTCATGGAGCAACCTTAAAGATTAACATGCCTCCTCAACTCCGAACCAGAAAAACTAAAACCAAACAAGACCCGAATCCGAATCAAAACCCGAACCCGATCGCTAAACCCGAACCC…
>AES58680
ATGGAAGAAGAAGACAACAACAGAAGAAGAATGATGGAGAGAGAACGATACGAACGATACCAAATCGAGCAAATTCTCCAGCTCGATCTCGAAGAATTGCAGGTAGAAGAAGTCGACGTTTTCCACGATTCTTCCGACGATGACAACAACAACAACAATCACGCTAATCCTATTCCTGGCTATGGCACCGCAGGCGTCGTCCCGGGTGAATTCACTTACAATACTTGTATAGCATCCTTACATACATATCTGGGCGATGTTGAAGACACACACCACAGGTCAACGTTTTTGGATGGTGGGACTGTATTGACCCTTCCGATTTTTTGTCTTCAAGGAGTTGTGCTCTTTCCTGGGGCTACCCTTCCCTTGAGAGTTATTGAATCCAATTTTGTGGCTGCT…
>AES58682
CTAAAACATACATACTTCCTCTTCCCATTAGAATCTCCCAAATTTCGCCATTTACAGCTTTCACGAAATTCTGCGATTTTGCAAAAGACCGAGCTTAGTAAATTCGCATAGCTTCATAACTCTCTCTGCCGCCGCCCCCGCCACCCTTCTCTGTCTGTAAGTTCTGAAAATAACTTACGAAACTATTATAACCTCAACATTTTTCATAGCCATCAACAATACATAGTATTCAACAAACAAAGTTTTCTGAATTTTTTATCATACCAAAATTTCCATGGAAATTCAACATATTGTTTCCGGGTTTTCTCCAAAATTATCTTATGCACCATCAAATCCAATTGGAAAACAGCTTATCTCTTTGAAACTCCCTTCTTTACTTTCTTCTTCATACCCTTCTCT…
>AES58683
ATGGAACATGAACAAGATGATGATGGCAAAGCCAAAAGAACTGGGAACGTGTGGACGGCAACAACACACATCATAACAGTGGTAGTTGGGGCAGGGGTGTTGGCTCTAGCATGGGCTATGGCTCAACTAGGATGGATAGCTGGTATAGCCAGTATACTAACCTTTGCATCCATCTCTATTTTCACTTACAGTCTTGTAGCTGATTGCTATAGGTTTCCAGACCCAATCACTGGTAAAAGAAATTATACTTACATGCAAGCTGTCAAGAGCTACTTAGGTGGAACGATGCAAGTAATTTGTGGATTGATTTTGTATGGAAAGCTAGCTGGGATAACAGTGGGCTACACAATAACTTCATCGACAAGCTTAGCAGAAATAAACAAAGTTGTTTGCGTCCAT…
>AES58684
ATGGGTACGCGTTTGATAAGTGGTCAATTTTGTTTCTTCATGTCAAAGGTGATGGGTACACGTATTATAACGGCAGTGATTGGTGCTGGTGTGCTGACATTGCCATGGGTGATGGCTCAAATGGGATGGATCCTTGGTATATCATATATAATAATCGTAGGTACTGTCACACTCTACACATCCAATCTTCTAGCAGATTGTTACAGAACACCAGACCCTGTCACTGGCAAGAGGAATACTTACATGGAAGCTGTTAAAACCATCTTAGGTGGTAAAATGCATTTGATATGCGGAATTGTCCAATATGCTTTGCTTAGTGGAGCTGCAATTGGATACACAATTACAACATCTGTAGGCGTGGTGGAATTGAAGCTCCATGCCAATTTTCTAATAATCCCT…
>AES58685
ATGTTGTTAGCAGATGTTTACAACCGCAGGTTTGGTGATAAACGTGTAAGGATAGATGTGTTTAAGCTCAATGCAAAGGAGATGAAGTGGGTGAAGTTGGCTAATTTAGGGGATATAGTTTTGTTCTTGGGGTCCCTATGTTCATTTTCTGCTTCTGCTTCTGCTTTGGATTTATGTGTTCCAAAAGGGAATTGTGTCATCATTATGGATAATATTTTCAGTAATGCGCCCTGTGTGTTTTTGGACTTGGATGATGGTCGGCTTTTGCCTTTGATCGACTATATGCTGGAAAACGAGGTGGAATTTGGTTTGCCGGATAAGCGTTTGAACGGTTTCTGCAACTCTCCTGTTTTAGAAAGTCGTGTTATGTTATTTTGA
>AES58686
ACCCAATTCAACTATCCACCACGAACTTTTCCTTTTGTTGTCGACTTCAGCAAAAGCTCCCTCCTTCATTTAGCAACCAACTTCATCATTCCCGACATCATCACACCCGAAGACAGAGAAACAATAAGACCACCGTCCTCACCCGATGGCCATGTCGTCAGCCACTTCAATCCTAAAATAGTGGTCGCTGTCATGTCCCATGGAAAAAAACCCTATCATTGTCGGCTCGTTGAACTGTACTGGAGAAGAACCAGTAGTGTTGAAATGTGGCGATGAGAATTGGAAACTTATTCCTGGAATGTCGGCCTATTTAGGAGACATCCGTGTTTTCAAAGGCCAGCCTTATGTGGTTGATAAATTCTTAGTGGAGAGCGACGGTGATTTGTTGTTAGCAGATGT…
>AES58687
CAACAACCCTAGTCCCTTTCTTTCTGAAGAAAAGGAAGAGATTCGGCAATTCAGCAACATCCATGGCGATGGCGACGAAGGCAGATTGGTCTAAACTGCCAAAGGATCTTCTGAATCTTATATCAAAACAAATTGACAACGAAATCGATCTCATTCGCTTCCGATCAATTTGTACCAATTGGCGTTCTTCTTCCATCCCGAATCACCACCGTGACATGTTAACCATCAATTTCCCACTCATCAAATTCCCACTCAACATTGGTTCCATCGTCATCATCACTAAATTCCGTAGGCTAAACACAGTTTCTTTCTCATTAAACAAACCCTAA
>AES58688
ATGGAACATGAACAAGATGATGATGGCAGACCCAAAAGAACTGGAAATGTGTGGACAGCAACAACACACATTATAACAGTGGTAGTTGGGGCAGGGGTGTTGGCTCTAGCATGGGCCATGGCTCAACTAGGATGGATAGCTGGTATAGCCAGTATAATAATCTTTGCATGCATCTCTGCTTTCACTTACAGTCTTGTAGCTGATTGCTATAGGTATCCAGACCCAGTTACTGGCAAGAGAAATTATACTTACATGCAAGCTGTCAAGAGCTACTTAGGTGGAAAGATGCAAGTGTTTTGTGGAATTATTTTGTACGGAAAGCTTGCTGGGGTAACAATAGGCTACACAATAACTTCATCGAATAGCTTACGAGAAATACCGAAAGTTGTTTGCGTCCAT…
>AES58689
ATGTCGGTTTATTTAGGAGACATTTGTGTTTTCAAAGGCCGACCTTATGCGGTAGACAAAACTGGATGGACAGTTGGATTTGGACCGGAGGATGATTCCACTGTCCGGTTAGTTGCTGAATCTTTGGTTGGTGGTGGAGATATTAAATTCTTAGTGGAGAGCAAGGGTGATTTGTTGTTAATAGATGTTTACGAACATAGGTTTGATGATGATCGCGGATGTGTAAGGATTGACTTGTTTAAGCTTAATGCAAGGGAGAAGAAATGGGTGAAGTTGGCTAATTTAGGAGATACAGTTTTGTTCTTGGGGTTGTTCTGGTCATTTTCTGCTTCTGCTTTGGATTTGTGTGTTCACAAAGGGAATTGTGTCATCATTATGGATAATATCTTCACTCGTGTG…
>AES58690
ATGAAGAAAAAGAAAAGAGAATCGGCAATTCAGCAAGCATCATCCATAGCGATGATGCCGGTAGATTGGTCTGAACTTCCAAACGACCTTTTGAATCTGATATCGCAACTATTCGACAACAAAATCGATCTCAATAGCTTCCGATCAATATGTTCCAATTGGCGTTCTGCTTCCATCCCAAATCAGCACCGTAACATTTTTACACTTCAGTTCCCACTCTTCCGACCCCCATTCAACATTGATTCCATCAACAACATCTCTGAATTCCGTAACCTCTCTAAACACGGTTTCTTCCTCATCAAACCACCACAAGTTGGTCGCCATCGTCGTCCTTGGTTGTTTAGAATTACACAAAACTCAACTGGCAAAATACAATTCCACGACCCACTCCTACGACGT…
>AES58691
ATGGAGATGAATGAGGTGCAAAATGAAAGGAAGAAGGAGGTGGATATAGCAGTAGTTGCAAATGACGGTGCTCTTTTAGATGATGATGGCAAACCCAAACGAACAGGGACATTATGGACCGCAGCCGCGCATATCATAACGGCAGTGATTGGTGCTGGTGTGCTGACATTGCCATGGGTGATGGCTCAAATGGGATGGATCCTTGGTATATCATATATAATAATCGTAGGTACTGTCACACTCTACACATCCAATCTTCTAGCAGATTGTTACAGAACACCAGACCCTGTCACTGGCAAGAGGAATACTTACATGGAAGCTGTTAAAACCATCTTAGGTGGTAAAATGCATTTGATATGCGGAATTGTCCAATATGCTTTGCTTAGTGGAGCTGCAATT…
>AES58692
ATGAACGGTGCAGTTGTTGTTGAATACGGAATAGAAACGAAGTTGAGAGATGCAAGTGATGGCACGTGGCATGGTGGAGTTAAAGAGAGTGTGGCGAAGGAGAAGGTAAGAGAAATGGGGAAGCATGTTGATGACAGTGACCTCAGCGTAGCGAAGGAAGGAGGCTATGGCTATCTATTCTTCAATGTTAGCTCTAGATTCTCTCTACATAGGGCGAGATGGAAGATGCAGTAG
>AES58693
ATGGCGGAGGGGAAGGGAGGGAATATTTTAAAAATTTTGTGTTTGTTTCAATTTTTAGAAGGGGAGGGAGAGGAAAGGGATGATGAGCATATACGAAAAGCCAACAGGGATTGGAGACGTAAAAATCACCCTACCGATGTTGTCACTATGTCAAGTTATGTACCTGGGCACAAACCTCGTATTGTAAGAATTCTTATGTTGGGTAGTATTCTAGTTTCTCTTGAGACAGCAGCTAGCTGGACAAACGGAGGAAAGAGGTCACACTAA
>AES58694
CTCATGGCTATGCAATCACCTTCCTCTTCCTCTTCAATCTCATATGGATTTGCCTACCAGGTCTTCCTCAACTTCAGAGGCGGTGACACTCGTGAGGGTTTTATTGGCCATCTCTACAAGGCTCTTACTGACAAGGGAATCCACACCTTCATTGATGATCGTGAACTTCAAAGAGGGGATGAAATCAAACCATCACTCGACAATGCCATTGAAGAGTCTAGGATTTTTATTCCTGTGTTTTCTATCAACTATGCCTCTTCTTCATTTTGTTTGGACGAACTTGTCCACATCATTCACTGCTACAAGAAAAAGGGTCGTCTCATTTTGCCCGTCTTCTATGGCGTGGATCCTACTCACATACGACATCAAAGTGGGAGTTATGGTGAACATCTCACTAAG…
>AES58695
ATGGAAATTGCATTGAAGATGTTCTTTAAGTTTTTTATGTTAGTTGTTGTAATTGCAAGTGCTATGGTTGGCAATGTTAAAGCTTTACCACCTTGTTGTCGAACTGAACCTATAGAATGTCAACCAATCACATGTCCTAGCTTATATATTAATGGAGAATTCGTTGTGGATCCTGCTAAATACTTTGGATTAATACTTGTCCACGTGAGCTTGGGTAAGTCTACGTATCAAATTTATATGCAAAATATCTAA
>AES58696
TGAGTAGTTCGAATCTCCACAAAACATTAGTCTCTGACATATATTTCCATTGCATCTCATCTCATCTCATCTCCCGCTAAGGTGATAAAAACGAAAGCAACATTGTTGAAGGATTGATTAGCCATAACTATAATATAATAATCTCCTTCTTCTTCATGCTTCCTCGTTTCTCTAACCTTCTACGCCACCCTCCCTTCAACTCCATCATGTCACGTGCCATCACGTGCTCTCTCCCTCAACCCCATTCCTCCTATTCCGTCTCATTCAACAACTCTTCCGTTTTTCCTTTCTCTAACTCTCCTCCTCGCCGTATCTTGTTTGCGCTATTTGCTCAGCAGCCGCAACCGTTTCGTGGAGTCCGTGCAGCCGGCGGAGGAGGAAAGAGAGAGTATCGGAAAT…
>AES58698
CGTGGCTCAATCGCCGTTTAGCTTCTCTCCTCTTGCGTTCATACTTCCTCCTTCTCGCCTTCCTCCACCGTCAGCAATGGCCGGAGACGCAAAACCTCTTCAATCATTAGATTCAAACGCAGAAACAACTAATCCGTTGTTGAGTGTTGAAGAGAGGTTTGAGATTGTTGGGAGTATTGGTGAAGAATGTATTCAAGATGATGAACTCTTTAATCTCCTTGCTAATAAGAAAGATATTGTTTGTTACGACGGTTTTGAACCTTCTGGACGAATGCACATTGCTCAGGGTATTTTGAAAGCAATTAATGTGAACAAGTTAACATCTGCGGGTTGTCGAGTTAAAATATGGGTTGCTGATTGGTTTGCTAAGTTGAACAATAAAATGGGAGGAGATTTAAA…
>AES58699
GCCCAATATCCTCACCGCATTTCCATGAAAATTGCTGCCAAACATGAACGAAGAAGAATAATACATTACAAGCTTGACCCTTCATCGATTGATTCCTTCAATCATTCATTTTCACACCAAATTCAATTTTGTTTTCTCCATCGTTGTCGGCTAATAGTAACAATTTTTAGTTCCTACAAATAAGATTCAAAATTCATCAACAACAACAACAAAAAGAAAAAATGGGTATTCCTTCAGAGCTTAGGGATGCTTGGGTTTCCAAAAGAAATTCTTTCATTATTGCTTCTCCTGATGAAGAGAGGAAGATTTTGAGGACCAAAAAATGTACTAATGAAGGTGTGCGTGCTGGATTCAAGGCAGCTGCCGTTGCATGCGTTGTCAGTACTGTACCAACATTGG…
>AES58700
CCCAAGTATTGAGCCTTAAGTTTTATTTGAAAAATAAAAAGAAAAATGTAGAAAATATTTAGAACCATTGCAAGGGAGATGAAGAACTGGTGGTGGTTGTGACAACAGCAACATTTATCCTTAACTTTTTATGTAACAAAACAACACTAATTCCTTTCCTCAACTTTGCACAACACTTTCATGGAACATAGAATAAAATTATGGGTCTCTGTTTTGGTTTTAGACTAAACACAAAACTCAGATATAGTACTGTCCCTCTTCACCACTCTTCTCCTTTCTTCTCCAATTCACATATCTTCCTCTCTTCTTCATCTTCTGCTGGAGGCAGGGAAACTTTATTCAACCCCGTGAGGTTGTCTTTGCTTTCAACAGTTTATGAGGAAGGAGAAACTTTGCAGA…
>AES58701
ACGTATGTTTGAATTACATGTGCCATACAACTAACCCTTGACTTCCCTTTCTCTCTAAATTATTCTCTATATAATAACCATTTTTCTTCATAGTTTTCCTATAATTCAAACATTTATGTTCCCTTCAACACTTCTACTATAGAGTTCAAAAAGCTCTATATAGGTAGATAACACCTTAAAGCAAAACACCAACTGAAAAATACACCAAACCACTTTCTTTTCTCCTCTTTTCCATTCTTTTTGCGTGGTTTGAAGGGCACACACTAACTATATCTCAAATAGAAACTGAGAAGGTAGTTGGTTTCACTAATAGAACATCATGCATATAGAAGCCCCAGAAAATTATGGCCCCGAAGACAAAAACTTCGACGACGATGGACGAGCCAAGAGAACTGGGAC…
>AES58702
ATGGCATTTGTAACTAAGATCAAATGGGTTGTTCTTTCTGTAATCTCTTTATCTGTGGTGTCTATCATTATTCATCTGTCTTTCGCAAAGTTGTGGACTGTTAACTTAGTGCCATATAGAGCAATTGCCAGTCTTCATGATGATTTTTCTTCTGTGGTGGTAAGGCAGGGTGTAAAGAATAAGAAGCTATGGGGTTCCATAAAGTCTTTGGAATCACTGCAGCCTAGTTTTGACGCTAGAAGCAATTATACTGGTCCAAAGGAAAAGAATAATGGTTTCATCTATGCAAAAGTTTTTGGTGGATTTGCAAACATAAGATCATCGTCATTCCTATTTCTTTTATCCCTGATTTGGTCGCTATATCTAGGCATTTTAAATGCTACTCTTGTCATTCCAGAA…
>AES58704
ATGCTCCTTTTCTTAAGTGGTTTTGTTAGGGTGGGATCTTGTTCCAGCTTCGGCTTCAGTTTTGCAGCGATTGGGTGCTCAAGCAGTAATCTTTCTGGTATGGCGGATTTTGCTGAAAATCAAGGTTTCCATGATTCTCATCGGGATTATGACAATGATTTTTTGCATTTTCCTTGGATTAGTCGTTTTCTCAACATTTTATAG
>AES58705
ATGTCGTTGAAGTCGAGGATGGAGAATTCAATGGTTGTCGCAAATGGGAAGGTTAACAAACATATACCTAATGATCTTATCTTCTTTGTTCTATCTAAATTACCTTTGAAGTCTTTGAAACGTTTTGGATGCGTAAGTAAATCTTATGCCCTTTTATTTGAAAACCCTAATTTTATGAACATGTATTGTAACAATTTCATTTCGAATAGTCCTTCTTATTGTGATGATACTTGTCTCCTTTTACAAGAGATTATCTCGCCTAATTCTACTGAAGAACATTCTGTGATGTATTTGCTTTCTGGCGAGAGGTTTGAGAACGTAGTCAAAATTGATTTACCGCCTCCGTTTTGCAAGGATGACTATGATATTCATATTTTAGGTTCTGTTAGTGTTAATGGA…
>AES58706
ATGGCTCTTTCAACTGAGAAGTTGCCTCTAAAATCTTTGCATCGATTCAAATGTGTACACAAATCATGGGTTATGTTATTTGAAAACCCTTATTTCATGAACATGTATTGCAAACGATTCATCTCTAATATTTCCTATGGTGATGATACATATCTACTCTTAAAGAAGACTCGATTAGATTTTGAAAATCATTCGTTTTTGTATTTATTTCCTGGTGAGAGGTTTGACAATAAGGACATGTTAGATTGGCCGCCTCCATTTCAAAATGATGATCGTGATATTAATATTTTGGGTTCTGGAATTAATGGCACCCTTTGTCTCTATGTCAACAATATTAGTTCAAAAGTCGTATTGTGGAACCCAGAAATTGAGGAATTCAATGCTATTCCACACAAACCT…
>AES58707
ATGAAAATATCGATAGTAAATAATAGAAGAAGCAACATCATCAACACCACTCCTCACCTCCTAATTTCTTCTGACGATTTCCATTTCGTCAACAAATTCAAAACCATAACCTCAAATGTCCACAGTCTCATCAACAATGACGCCGAATCTCAAACAGCTCTCATAGACATTTTCCATACTCTCACTTTCTCAAATCATTACTTTCGTCGCCACTGGTAA
>AES58708
ATGGCCCTTTCAAATGAGAAGGTTAGAAATTCTATACCTAATGATCTTGTCTATTCCATTATGTCAAAACTGCCTCTAAAATCTTTGACTCGATTTAAATGTGTACGCAAATCATGGGTACTCTTATTTGATAACCCTAATTTCATGAACATGTATCACAAAAGATTCATCTCTAATAAATCCTATGATGATGATACATGTCTCCTCTTAAAGCAAACTGGGCAAGATCTTGAAAACCTTTCGTCATTATATTTAATTTCTGGTGGGAGGTTTGACAATAAGGTGAAATTAGATTGGCCGCCTCTTTTTCAAGAGGAAGTTAGTGATATTAGGATTTTGGGTTCTGGAGTCAATGGCAATATTTGTCTCTATATCGACGGTATTAGTTCAAAAGCTGTA…
>AES58709
GTAAAACATCGTTTTCTATGTCCTATAGATCTGTCTCGTGACAAAACAATAATAAAGCGCGCCTACGATTTTTCCCTTTATCCCCAAAAAAAATTCAATTTCAATTTCAAATTCTTCTCTCTCTTCCACTCTCTCTTAAACACACACTCACACACAGAGATCCATTTTCACTTCACACAAACCCTAATTTCAAAATCCAAACCTTTTTCTCTTTCTTCTCTTTCTCCAATTTCAATCTTTTATGGATGAAGAATGCAATTCATCGCAGCAATCGATTTTGACCGTCCAATCTGCTTCAAAGGTTATGAGTGAGAAGAGGGTTAATAGCCACTTGGGAGATAAGCATGAACCCCTTAGAAAACGTGTCAAAATGAAAGATCTTGAATCCGTGGTTGCTGC…
>AES58711
CTTTCATCACTGTCCGGAAAAACACTGATAAACTCGTCCAGGTTTTCTTCTTAACCTTTTTTTTCAGATTAAATTCCGACGCAATTTCCACTTCATTGCGTCGTAATAGATCTCTATTTCATTCCACTCCGCTTGTTTTAAAATATCCAAACAAAACTTTAATTTTTTTTTTGTCTTTTGTGTAGTGATAAGGAAAATGGCTTTTAGAGGAAAAGAGATGATGAAGAAAGTTCTGAAAAAGGTTGGAGACAAGAATTTGACTCCACGAGCGAAGGAATCGATAGAGAAATGGCTTCCCAAAAACAAAGTTGTTATGGGTCGTGCAAAACGTGGTCTTTTTGCGGGGAAACATATTCAGTTTGGGAATAGTGTTAGTGAAGATGGTGGTAACAGGACAAG…
>AES58712
CAGTATCTTACAATTGTTCTTATTTTGAGTTGTGCAGCTAAAACCCAGATAGAACCCCAAAAACGATTCGAAATTAATCCATTAATTTAAAACGCTATGTTTGGCGCTTCTTCAATTTTGTTCCCTCTATCCACACAAGCATCTCCTTACATTTTTCCAAACTTAACAACTTCCACTTACCAAGAGTGTTTTAAGTTGAAGCAGAATCTGGTAAAAGTTAAAAAGAAGAATCGATTAATTGTGTTAAGCAGCAGCAGCAGCAGCGATACGAGTTATGAAGTTGGTGGTGGATTTCCACTTAACGAACTTCTTAACCGAAATAAAAACTCAGAGGAGGATACTTCTGCTCAACGTGAAGCACTTCTTAAAGGTGGTGATCAAGTTATCTCCGTTCTTCAA…
>AES58714
ATGGAACTTTCTAGGACAATTCCAAAAGGAGCTGACCTTGGTGGCAAGGATCCAGACCACGTTGTTGAACTATGTAACGAGGTTGTTCAAGAGGGACAATCAGTGTTAATATTTTGCTCTAGCCGTAAGGGTTGTGAATCAACTGGAAGACATGTTGCGAAGTTCCTTAAAAGCTTTACTGTTGATATTAATGAGAATAATTGTGAGTTTGCTGATATTACTTCTGCTATTAACTCCTTGAGAAAGTGCCCTGCTGGGTTGGACCCAGTACTTGAAGAAACTTTTCCAGCTGGTGTTGCATTTCACCATGCCGGCCTTACGGTTGAGGAACGAGAGATTGTTGAAACTTGTTATCGAAAAGACCTTTTACGCGTCTTAACTGCCACATCCACCTTAGCA…
>AES58715
ATTCCATCTCAACTTCTCTTGATCATTTCTTCCAAAAGAGTAAAGACTATCATTTTTTTTCCTTTAGAGTTTCAGCTTCACTAATCCAATATGGATTTTCATCTTGTTCACACCATTACTTTTTTCATGCTTGTGGTAGTGGCAACTAATGCTACAATGTTACCTCCTCAACTTTACTGGAAATCCATGCTTCCAACCTCTTTGATGCCAAAAGCCATCACTAATCTGCTACACCCTGCTGGATATTGGAGTGAAGAGAAAGGAACTTGGGTTGATGCAGGCAAGGGTGGTGTAGATGTTGGAGTCAGAAAGGGATACTATGAAGGAGGTGGCACTGATATGAATGTTGGAGTTGGACGTTCTCCATTTAGTTACAATTATGCTGCAAGTGAGACTCAG…
>AES58716
ATGGGTCTGGGTACGGGTCCGGGTAATACCCACAAAATTAAATGGATATGGGCACGGGTAAGGGTACTATACTGCCCAGAGGTATGGGCACTTAAGTACCCGCAGGATATTGGGAAGGGGGCTAAAGTTGTTGCCCACGAGGGTACGGGCACGGATTCGATCAATGACAATGGGTTAGGCGTCGTCAACGTTGCAGATTGGAGACATGAGTATTCCTTAGAATTGAATATAGTCATATTAGTCATATTTGTAGGCATAGGTACTTTGTCGTTTTATGCTATTAACATGGATGTTGTGAGTTTGCTCACAGATTCGTCCTTTTCGTTTTTAGTGAATTTGAATTTGTATTATATCGATATACTTTATCGATTTGAATGA
>AES58717
ATGGGCAATATAAGCAATGAAGAACAAGAACTCAGAGAGATTGAGAATTTAGAGAGAGAAGATGTAGAAAAGGTTGGAATTGATGTAGAAGATGGGAGTGGAATAGCACCATGGACAAAACAGTTCACAATTAGAGGACTAATAACTAGTATCCTTATTGGTATAGTGTATAGTGTGATTGTGCTGAAGCTGAACCTCACAACTGGTCTAGTTCCTAATCTCAATGTTTCAGTGGCACTTCTTGGCTTTGTGTTCATTAAACTTTGGACTAAGATTCTTGAGAAAGCAAATATTGTTTCAACACCTTTCACTAGACAGGAGAATACCATAATTCAGACTTGTGCTGTTGCATGCTACAGTCCATCTTTTGGAGGTGGTTTTGGATCTTACCTTTTGGGT…
>AES58720
TCACACTCTCTTGTTCAATTTTCCAAAGGTACGATGATGTTTTTAAATATTTAAGAGGTTTCATATTTCAACAACTTTTTTTTTTTTGAAGAAACTTTTTCTTTTCTTCTTAACTTGCATTTCTTATGCTATTAGAATTTAGCAGCGTTGGTGCATGTTTGGTATCAAGGTGGATTGGATAAAATAAAGGTGGCATGATAATTTTGTTAAAGCTAGAAAACGTAGCTTTTTCAAAACAGCAGTGACTCCAGATGATTTTGCCAAACTCATTGCGATACCAAACAAGCACTCAATCTTATACAAGAGTTGTGAGAAATTAATTGTGGAAGTCCATGTCTCAAAATCAAAATTCAAATGTTTGAATGCTTGGTTCCACTTTTTGATGAGACAAATTTAATT…
>AES58721
AATTAACTAAAATGCTTATCTTCTTCTTCTTCTATGCGTAATCAATCAATCATCTAGAACGTGGAACTTTCTTCCTTCTTCTATTTCCATTTCACCCTCTTTTTGCAGAAAAGACATAGAAATAACTCGGAATGTGAATGAAGAAGAATGATGCGAGAGAAATGATACAAAAGGGCATTAACGTAATTCCAAATTTCTGATCCATGAAATGAGATGAGATGAACACATCCTCCTCCCACTTCAACACCGACACAACTGCCATTCTCTCTGTTGCCGCCGGTGCCAAAACCGGCCGCAAGGGTAGATTCTCTCTCATGGCCGCAACGCCACCAAACTCTACTCCGGCGGTCGTCTTCACCGCCCTCGCCGGTGTCGCTATCGTCGCTGTCATTTTCTACA…
>AES58723
AATTAACTAAAATGCTTATCTTCTTCTTCTTCTATGCGTAATCAATCAATCATCTAGAACGTGGAACTTTCTTCCTTCTTCTATTTCCATTTCACCCTCTTTTTGCAGAAAAGACATAGAAATAACTCGGAATGTGAATGAAGAAGAATGATGCGAGAGAAATGATACAAAAGGGCATTAACGTAATTCCAAATTTCTGATCCATGAAATGAGATGAGATGAACACATCCTCCTCCCACTTCAACACCGACACAACTGCCATTCTCTCTGTTGCCGCCGGTGCCAAAACCGGCCGCAAGGGTAGATTCTCTCTCATGGCCGCAACGCCACCAAACTCTACTCCGGCGGTCGTCTTCACCGCCCTCGCCGGTGTCGCTATCGTCGCTGTCATTTTCTACA…
>AES58724
GAAACTCTTTTTAGAATTGCTTTTCCATATTCCTTTTGTGTATCTTCCATTTCTCTCATCTAAACATGCACACCTTGGTTTCAGACCCCCTCACACTTCCACCACTTCCCAAACACCAAACAAAACCACCCAATTTTTCCCTTCTTCACACCCCTCCACTTACTTCCACCACCTACTCCACCATTCTACAATCTTCCAACTCCCTCACTTTAGGAAAACAACTTCACTCACACTCAATTAAAACTGGTTTTTACAACCACAACTTTGTTCAAACCAAGTTACTTCAAATGTACTCCATTAACTCCTCTTTCGAAGACGCCTGGCACATGTTCGATAAAATGACTCTTAAAAACTTGCATTCTTGGACTGCGGTTTTACGTCTTCATCTTAACATGGGGT…
>AES58725
GTGCTGTGGAAAAAAAACATGACAAAATCATAATCTTCGTTTGAAAAACCAAAAAACATCGACAACCTGCGAATTGCGAAATGAGAAAAACATTATACTAAGAAGAAAGCCGAAACAAAAAACCACAACACAACATCAACTCACTCAACTCAACCTTATATCGCCAACAAATCTTGTTGTAATGATCCAATGCAAAAGAATATCCCCATTACCCTTTTCATCCACCGCACTTTCCACAATCTTCCGCACCCTCTATCAATCCGCAGCTCCATCTACACCTCCACAATCCTCCATTCCAGACAATAACACCACCACCACCAACAAAAACAAATGTAACATCTCACATTACATCATAGACGACACAAACCTCCTCCGTCCAAGTCTCAATCCAAACTCAAC…
>AES58726
ATGAAAGGGAGAAAAAGCATTAGGTCTTTGAGTGCAGATATCTTATCTCTTTCAGGAAAATGCAAAAGAAGAAAAGAAAGGGAAAAAAATATTGAAAGGGAAGCTTCCACTCTAGCCCTTACAGCATCTCCAATGGTTCACCGTTGGAGGTTCATAACTCTTTTTTGGTGCACTCTACTTTGCCAAATCAGATTTAAGAGCATTACCAACTTTTTTTTCCAACGATTTAACCCTTTCGGAGTTCACAACGGGAAGAAGGCATAG
>AES58727
GATCGGAAAACAGGAAAACGATGGGGAGGTCCCGATTAGATGCGCTCGTGTCCGTTTTCGTTACGGTGCACCCGCACGAATCCTCTGCTCTTCTCCATTCCTTCTTTTGCTTCTTCTTCATTTTGAGTGCTTATTTCGTAGTTTTACCTTTGCGTGACGAAGGTGCAATTTCGTTAGGACTATCAAATCTACCTGAATTGTTTATAGGTTCATTGTTGCTCACCGTCATTGCCACGCCGTTTACATCACTCGTCTTCTCTCTTCCTAATCTCTCTAAAAACAAGGCTTTGGTTTTCATACACAGGTTCTTCAGTGTATCACTCATAGTGTTCTTTATTCTATGGCACTATTCATCAGCTGGATCTTCGACGTCCAATTTGATCGGGTCCACTGCTTTGA…
>AES58728
TGCAAGTCTACCATAGTATCACTGCTCAACACCTCATTAATCAGTTCAACGACTCAGATCCCTCCACGTAAGATCACAACGACTCCGTAACGTAAACTTTCCCTTTCATCAACTACACAAACTTCCACAAAATCTTCAATGACAACCATTTTCACAACTTCCCGTTTTCTGCTAAAAACCCTGAAACTCACCTCACATTCAAACGCCGTTAATCTCAGAAGCTTCCGTTTATCAGCAATGAACACTTCAGCTATGGCTTCCAGTAACGGTAACGGCGGCGTAGTTCGCTTTCCATTATCTTCATCCAACGCTTTGATCATTCAGAAAGGTGATATCACCAAATGGTCCATCGATGGTTCCACTGATGCAATTGTAAATCCTGCAAATGAGAGAATGCTT…
>AES58729
ATGAATGAATCTATATGCATAATTTGCCGAAGAAAGACATTTGTGGCATCCTGGTTGGTCAATGTCACTAACTACAATGTCACCAACTACAATGCCATTCAAGTGCTACCCGTCTTGTGGCGGCTTGCATGGAGCGCTATGAGGTTTTTCCTATTGATTGATATTATGAAATCTCATGATGAAGACGGTGAATTCTGTTTTCATGCTGCTGTGGTCAAAAGAGTTAGAGGAAGACCTACAAAATCTATAAGAGAAACTATTAGGAAAGTTTTAGAGGTTAATGAGTTGGATGGAACAAAGATTATCAAGGATCGTGAAACAGGAAGGTCTCACAAGGAGGCATCTGCTGCCCTTGAGAGCATCAATATGAAAAACCAGGATCCTAATGGTCGGAGGGTA…
>AES58731
ACAAACAACGCCGATTCATTCTCAAATCCCAAATCTCACCATGGTTTCACCACTTCGCCGAAGAAGAATTCCAGCTCCCAAAAAACAATCCACGACCTTCAACAACAACGACGACGACGTAGTTTGCCAGAAATGCAACTCCGGCAAATCCCCAACTAAGTTGCTTCTCTGCGACAATTGCGACAACGGCTATCATCTCTTCTGCCTCACTCCTATCCTCCCTTCCGTCCCTAAATCCTCTTGGTTTTGCCCCTCCTGCTCTCACAATCCCAAAATCCCCAAATCTTTTCCTCTTGTACAAACCAAAATTATTGATTTCTTCAAAATCCAACGAACTTCGGATGCATCTCAGATTCTGAATCATGATTCAAAGAAGAAGAGAAAGCGGAGTAGTAGCTT…
>AES58733
ATGGCTTCGTTGGCAACAGCGTTGACTGCAACTAAAACGGAGTTCAGTAACGAGCTTACTTATACAGCTGGGATGGCACTAGGGGATGCTAATTCTCCTGCTCTTGAACGTGGAGGAATGCAGATGTTTTCAAAAGAAGACACCAAGGCTCTAAACTTGTGCAGGCGTATGATGGAAAGAGGAGAATGTCCACCCCTCACTGTAGAAGCTGATAAATCTATAAAAGAATCGACAATAATAACAGAATATGTTGGAGATGTAGACTTTTTAGTGAATCGGGAATATGACAATGGTGATAATAAACGTAGCAACATATCACGTTTCGTTAATGGAATCAACAATCACACTATCGAAGGTAAAAAGAAGCAGAACTTGAAATCTATGAGATTTAACGTTGAT…
>AES58734
AATCCTCATTTCACAGCTATCACCTTAAACTCGACGATGGAAATAATATTTCAATATTCATTACGAAATGGGGAATTTTACACATGCAGGGAAAGTGATGAGACTAACTTGGCAAACTTTGCTTTATCTAATGTGATTGGTTCTTCTGAAGCCATATATTATTGGGGTTATGGAGTAGAGAGGAGGATCAAACTTATAATTCTAATTGATGGACCAGATTTGATGCAAGTTTGTATATCTCATGTCTTATCGAAAGAAGACTTTGAGACTCTAAACTTGAGCAGAAGTATGATGGAAAGAGGAGAATGTCCGCTCCTCATGGTTGTTTTTGATCATGCAGAAGGGTATACTGTAGAAGCGGATAAATCCATAAAAGACTTGACAGTAATAAGAGAATAT…
>AES58735
ATGGAGAAAAAAAAGGGAGAAACAAACACAACTATGTGCTGTGGTGATGTTGACAAATTTCCACCAAACAAGCTAGTATGGAGGAAAGTGTGGGGTTGTTTTTTAATCATTGCAACCTTATTAGATGTTGTCCCCGCAATTTGGGAGTGTTTGGATAGGATGATTCGAATGTTTTCAAGCATTATTAATGGTCTTGAACTTGAATTCAACTATGAGAAAGAAGTAACATAA
>AES58738
AGAGAGAGGAAGAGAGAGAGAATGTTCCAATCTTTCATGGTTGCTGCTTCGATCTGCGTCTTCCTCACTTTCAAGACACAATCTTCTTCACATTAAACAAACCAAATTACAACATCTATGTAAGCACCCCATGTTTTTTTTTCCCTGTTCAATAAACCTTAAAAATGTTTTTTTTTTCTTTCTTCTTCTTTCCAACCAAGTACAATTTTCCTTTTTTCTTATTAATTTCTTACTTCTAACATGACCCTTTTGATTTTTCCTTAAAAATATCTTGATGGGTTGTGAAAATTTTGATCCTTTTCGTGTTACAAAACATGGGTTCAATTTTCAATTTTTTCAAAATTTATATATATTTTATTGTTTTTTACTAATGATTTTTGTGATAAAAAATTGGGAATC…
>AES58742
TTCAACTTTGTTAGATAAAATCAACTAGACGACTGCCTTTGAGTCGTCACTTTCTCTTGCGACATGCCTTTAAATTGTCGTCAACTATCCATGTTGTAGCCAAACAAGAACGTGTTTCACAAATACACATTATAATAATCACTTATAAAAAGAAGCGCGTTTCACCAAGAACGTTAAACTATTATTACTCCGATCAGCATTGAAACGAAGAGAGCATTGAAAAATGACGAATCCAACAAAGAGAGTATTACTCGCCTCAAATGGCGACGATATTTCTCATGGCATTGCTTTCAATTTAGCCAAACAAGGATGCAGGGTGGTTTTGATGGGAGAAACAAGTAGCTTAAGAAGAATTGTACAAAAAATAACGGAATCAGTTACTGATTCTGTTGTGGAAGT…
>AES58743
ATGATTGAAATTTTCCTTTTGCAATCTTTTACAGAAGTGCAAGGAATTGGTGTTAACTATGGCACAATAGCAAACAACCTTCCACCACCATCTCAAGTTGCAAAATTTCTCTTACACTCTACCATAATTAACAAGGTGAGAATCTTTGATGCTAACCAAGAAATCTTACAAGCATTTGAAAATACAAGAATTGAGATAACCATAACAATACCTAATGACCAAATACCCAACATAACCAATTTAACCTTAGCTCAACAATGGGTCAAAACCAATGTCCAACCCTTCATTCCTTCAATCAACATCATAAGAATCTTAGTAGGTAATGAAGTTTTATCAACAGCTAACAAGCTTTTTATTACCAACCTTGTCCCTGCCATGCAAACTTTACACACTGCCCTT…
>AES58744
ATGACACATATAGGTCTTGTCTCATTACAACCATTATTCTATGCACCCTTAATTAAATTTCAACCATCAATAACCGCTTTTCCCTCCCATCCTTCTCTGTCAAACCTATCTCTCTTTCTCTCCCTCCCTCTCCATAGCTCCAATGTTTCTCTGAACCTCAAAACTAAGGCACCTTACAAAATGTCAAAGGCGGTGGTTTACACCGTAATAGCCACCGCCACATTATTGATCTTCATAGTTCTTTCCCCATTGAACCTTGAAGAATCAAAAGGTCGCCTAAATAATAGAAGGTTTGGTTACAAAATATTAGAAAGAGCACCAACTTTTGACCCTCTTGTGACAAAGATTGAGAGAGAGTCAGAACAAAAAAACCAACAACACAAAAATGATTTTGATAAT…
>AES58745
GTCAAAAATACAGTCCAAATTACTTTAACATCAAAAAAAGTAAAATAATATCAATTTATAGTTATGGGATAATATCGACCCCACATAAATGGAATCAAGGAAATTTTGTATTTAGTATATAGTATAGTATTTTTGTTGATATCTTGAAAGTTAAGTAAAACTACTACTTCTTGATCGATCACCCTCAAATTCAGAGATACATGTTGTCTGCATAAGCAAAACAGGCAAGTTATATATTTGTGCTAAGCTTCTGTATGATCTTATATATATGTTTTTGATAAAATTCTCTATGATCTTATTGATATCTTATTGTAACATGTTATTTTTATGAAAGGCTTTGTGTTGGAATTTTAGGCATGCAAATTTTGCTTTGAGGGTTAGAGAATCATTCTTGTTCTT…
>AES58748
ATGTCATCCAAGTGCTATCCAATAAAACTCCCCACTGCTGCCTCTTGTAAGAGTCTGATAGCTCCGGGATGGGGAACTACCTCTTTGATGGGTATTGCAATGGCTCTATTTGTTATATGTCTCTCCACTATTTTAGAGATTTATAGTACATTCATCTCTGACTATTTATCTAGTAATAACATAAGTCATACAAGTAAAGCTATCTATACCTTCATAAGAAAAAGAAAAAACGTGAATAGTGATTGGATTGATGATAAAATAGAATCCTGA
>AES58749
TTTGAAATTCAACTTTGGAGTATGGAGGAGTTATCATTTTGTTGACTTTGACACACTCCGCGTTAAGCCGAACCCAAATCGAACCACCGTCCCACGTGGCATTACCCACTTCTTATCTTCCACCTGTACCCGCCAAATTCCAAATCTCTCTCTCTCTTAATTCCATTCATCATCACATTCTCATCTCTCTTTCTATTTTCTCTCTCCTCTTCCATTCAATTCCTCAAGCGCCACCACAACGATGCCGTATTGCGACGTTGGAACACAAACATCTTCCCCAGCCACCTCCTCATCCGCCGTCGCACCCGCCGATGCTCATCTCAACAATGACGTCAAAATCTTCTACAGAACCTACGGTCGCGGTCCTACCAAAGTCCTTCTCATCATCGGATTGGCTTC…
>AES58750
ATGGATGCCCAATCCCAATCTCAATGGGATTTTACCAGTGACTTGGAAGTGGATTTTGGTTCTCAAGAGAATGCTTCTATTGTATATGCTGCCTTAGCTGTTGATAAGGAGTTGCAACCTAACAAAGTAAAACGAATCATGGCAGTGTCTGATGGAAAACTATCTGTGCACTTCGAGGCAATAGAAGCCAGATTTCTTCGGGCATCATTCAGTGCTTTTGTAGATGTCCTTACTCTTGCAACCAAAACAATTGAAGAATTTGGTCAAGGAATGGAGTTGTGA
>AES58753
ATGGGGAAGATTGCAACACAGCCTCTACCTCGAATGGCTTCCAATTATGATGAGGTTTTCATGCATCAAACCTTGCTCTTTGATGATAGTCTAACGGATTTAAAAAATCTTAGAACACAATTGTACTCAGCAGCTGAATATTTTGAACTCTCATACACCAATGATGACCAAAAACAAATATTGGTTGAAACATTGAAGGATTATGCCGTCAAAGCTCTTATAAATACTGTGGATCATTTAGGTTCTGTGGCCTATAAAGTAAGTGACTTGTTAGATGAGAAGGTAACCGAAGTTTTTGGAGAAGATCTGCGTTTATCATGTATCGAACAGAGAATAAAGACATGTCAAGGTTTTATGGATCATGAGGGGCATACACAGCAGTCTCTAGTGATCAGTACT…
>AES58756
CAACCGTATAATAATACTATGTGCTAATTTACTACTCTATGAGGTCTAACATCCGTGACTTTGATTAATAATACCAACCAACACTTGCGCGGTCTTGCACTTACTCTTTTCACACTCTCTAACTTTTCTCTCTTCTTTCTCTCAATTCTTCATCCACAATAACCTTTTCTATCAATCTCAAAAACTCCATGCACAATATGTTGTGAAGTTATATCCAAATTAAGCAGTAACATTTCTCTCATCAGGTTTGTATTGTACCTTAATTAGTACATGCATACATACATATATATTTATGTCATAGTTTTAGTTAATTTGTTATTATAAGGTTTTTGATATTGTAATAATCCTTCAGTTGCTGATGGGAAGAAAAGGAGGAAGTTGGTTCTCTTCTGTCAAGAA…
>AES58757
ATGACTTTGACGTCATCCACGTTGCAGACCTGGAGACATGGTTATTCCGGAGATTTAAATATAGTCATATGTGTAGACATTTGTACCTTGCCACTTTATGCTATTAACATGGATGTTGCGAGTCTGTTCACAGATTCATCATTTTTGTTTTTAGCGAATTTGCATTATATCGATGTACTCTATCAATTTGAATGA
>AES58759
ATGGAAGGGGGAATGATTAAACCCCCTCTTAAAAAACGCCAAGTGATGATGATGACAACCAACAACGCTGTTAAAGATATTCGAGTTCTTCAAAGGATAAGAAGGTTCAAAGTGTTGTTACCAAATGGAACAATTGTGGAACTGAAAGTTCGGATTCCCAATGAAGATGAAATGCGGTTTGAGGAATTTATTCATTTAGTTCGAATTAGGTATTTGAAAATTCGGAAAAACTCCGAATCCATGAAGAAGAAAAGTGAAATCAATTGGAACTGTGATGATTTGTATCTTGAAGATGCCAATGATAATAAGATCAAGGATGTTGTTGATTTCGGAAACTTCGTTCCTAAGAAGTGCCATATTTTACGCCTTAAAGTTAATGGGATTGGCGAATTTCCCGAA…
>AES58760
ATGCCTCCCAAGAGAATACAAGTGCCTCATAAAGATGCATCATGTATTCTCCATTGTTCCTCCCAAGAGAATACAAGTGCTCGTACGGATTTAGCTCACCAGAATCCTTTTACCATTGCTTTGAAGAACTTGGGCTGTAAAATTTCAGATAAAGAGACCGATGTTTCGGTCAAAATTAGCACGGCTACAAAAATATTAACTCCTTCACAAATAGAACAAGAATATCATGAATGGATATTAGAAATGCACAGAAAATATGATGACGAAGCTGATGCCGGTGAGGATAAGCCAGTTATAGTTGTCAATCCAGCGAACAAGGAAGCACTTGGCATTTCTGAAGATGTCATTAGAGTTCATCGGGTTCTGAAGAGAAAGGAGAAGTCTTGGTGTCATGGACAA…
>AES58761
ATGCAGATGGTCATGCAGTCTGACGACCAAGTCATCATAACGATTCTCTCCATACATGACAACGTCCCAACACTAAATCCAATAGGAAATATGTTTTTCAAAGAGCCAATTGGAATCTTTTCATATGTTCATTGCAATGGTGTTTTCTGTTTGCACGACTGTATGGAGGATCAAGACGACTTAATTTTGTGGAGAGAGGTCCAACTTCTTCCCCAACCTTCTTATAACATTGTCGTTGATGAAGATGAAGAAGCATTTATTGGTTTCGGTGCTGATCCCAACACCAATGAATTCAAAGTCGTCAAAGTCAGTATCCATTGTCCTTTACGTTGCTCTCGGTCTAGTTCTTTTTCACTTGCTGAACTTTATAATCATAGCCCTAACTATGATGATCATGAT…
>AES58762
ATGGTGGGTGCTGCTATCAATGAATTCAATATCCTGCTCTCTAGACGTGTCTCTGACATATCTCATTACAACAACGTTTTCTCTTCCCTTCTCAATCTACGCTGCTACATCGCTATTCCTCGCCTTGTTCAACAATTGGAATCTCAATCCCATGAGCTTTATCTTTTCCCAGATACTCATACTTGGTTGATAACTACCACTTTGAATGATCTTTTAAAAGGTTTAAGTCAAATAGGAGAGAGTTATAAAGCAACGTTGTTTTACCATTACATCATACTCAAGGGTTTTCAGTTGGACCTTGATAGTTGTCAGATTCAAATGAATGAGTTATGTCATAGAAGAGAAACGCAAAGAAAAATCATATTCAGGCTGTGCAAAGATAGACTTGTAAACCAAGGC…
>AES58764
ATGTTGTCGATGTTAAGAAGAAGATGTGTTGGTGCTGTTTCTTCTATTATTATTCCCAAAAACATCAACAACTTGTTTCCTCATCGTGCTTTTGTTTCTACCTTATCCCCATCCCCATGGAATCCCTCTGAAGCAATCAAGCTCCAAGGTGATGCAGCTACATCCCTATTCTTCACCTTGTTCAACAATTGGAATCTCTATCCCACGACAATATGTAACATGATCATCGACACCGGTCATCGTCCTACTACTTCCACTTTGAATCATCTTTTAAAAGGTTTATGTCAAATAGGAGAGAGTTACAAACCAATGGTGTTTTACCATTACATCATACTCAAGGGTTTTCGGTTGGACCGTGATAGTTATTATTTTCTAATCCGTGGTTTATGTTGTTATAGC…
>AES58766
ATGGAAAGGGGAATGATTAATCACAACCCTAAGAAACGAAAACTGGTGCTAAACGATGATGATGATGATACCGGAATCCGAAAAATGCGAAAGTTCAAAGTGTTGTTACCGAATGGAACTAGTGTGGAATTGAAAGTTCTGAACACAGAAAATGCAATGCATTTTGGTGAATTCGTTGGATTAATTCGAACTAGGTATCTACAAGTTCAGAGGAAGAATGAATCCATGAGGAAGAAAAGGGAAATCAATTGGAATAGTGGTGGTTTGTTTCTTGAAGATGTTAGTGATAATAAGATCAAGAACGTTGTTGATTTCAAAAATTTCATTCCTAACAAGTGCCACATTTTACGCCTTAATGATGGGAAAGGCGATGTTGCTGACACCTTTGAGAATATGTGG…
>AES58767
CTCTCTCTCTCTCTCTCTCTCTCTACATTGAACACTGTGTTTTATTACTTACCCCTTCTCTGTCTTCATAACTTCTTCATTTTCAATGCATGATGATGATGATTCTACTGTCCAAATTTCACTATCCATAATTCATTCATAGTTAAAAAATTCATACTTTTACATTTTTCACTCAAAACCCACTTCTCAAATTTAGTTTTTTCAATGGATGAAACTGGTGATGACGAGTCTAGGAGGTGCAGTAGAAACGGGTCAGGTGGATGGAGGTGCAAAGAGCAAGCTTTACCTGGAAAAACCCATTGTGAAAGGCATCATGAGTATTACAAAAGCAGGAATTCGAGTAGTTTTGTTGAAAAGAATGGTGGAATAAGAAATGGGGTTGTTGTTGATGATCATGAT…
>AES58768
ATGAAAAACAAGTTATGTGATGTTGATATCGTAGAATTTGGAGATATCATTGAAAGAGTGATGATGCAAGAAGTTAATCAACCAGATCAGCACCCATTGTATGCTCGTCTTGTGGTACGTCGTGAGGGTATGGATGTAATTAATTATCTTCTTGAGTATAACCCAAGATTGAAATTCATCATCAATGGGAAACATGTTTGGGTCAGAAAATATTTTAGCAAGCCACCACCACCACCGTATGAAGCTGGGACATCTTGGTATTTTCCATGA
>AES58769
ATGTCTTCTACTATACCACAAATTCTACCAAATCCAGACCTAGGTTTCAAAGTGATTGTGACTAAAGAAGAGTTCAACTTGTTTCACAACATTGATCGACAACTATTCATTCGTTTGGTTTTGGAGCTCGGTCGTGAAATCTCTGAATCGATCAATGTAATGGCCTTCCTTATGTGCATTGAGATGATAAGTAAAGAATTCAATTTGGTAGCAAAGATTCTCAAGCATTGGTCAAACGTTATGCTAAACATGCTAGCTGATGAAGCTGTCTTCATCCTTGATTGCATTGTGAGTTCTCCATACCCTAATGATTGTGTAAGGGAAAAGAAATTACCATTGATTCAACACATATTGCACCACAATGCGACGTTCGAGTTTTTCCATGAAAAACGCCTCGAA…
>AES58770
GTCAGTTTCAAAACCTTTCAGTTTTATTAATCTTTATTATTATTACAATAAAAACCAAAAGAAAATGCGTCTACCGTTAGATCAATAAATCATCACAATCCAACGGTTCTTGTTTCTTTCTCTCTCACAAGACAACCTCAAACACTCGGTAAGAGAGAGAAAGAGAAAGAACACAAAGAAAAGAACATGTTCTGTTCTTTTACATAATGATGTTCTGTTCATCAAAATCCACTTTTTTTATCGACCCATGATTACAATCTTCATCTTCCTTCTCTTATTTTCCTTTTCTTCTTCATAAAATTTTTCCCAGAAAAAAATACGAAGGAAAAAGAAGAAAATTGAAGAGAGAGGGAGAGAAATACCTAGATAAAAAAACTTCGAAATTTTCGATTTTGAAAT…
>AES58772
CAAATTAGAAAGTAGAAGAAAACTTCTTCTATATATTGATTCCATCTAATGTGCAATACTTGGAAAAATAAGTAGCATCCAGCTAGCTAATTACTTAGACATCGACTTCACACCAACCTAATAACTTGAATTTTCATTTTCACATTTTAGTTACAAAAAATTTCACTATAACTCACTCTCACTACAACCTCTCATCATAACTAACTAACACTCTTTCTCTCTCAAATCCTCACTACAATATTCAATATTTCATAATGGACTTTGATAGACTTGGACCGTCTGATCCTGGTGGCTCCTCCCGTCGATCCACCGCACCTCTAACACCCTCCACCACATCAAATTCCTCTCCTAAAAGCAATAAGAAGCTCATCATGCTGTCCATCCTCGCCGCCGTCTTGA…
>AES58773
GAATTTGGTCTTGTGAAATACAATAGGACCTTAGACATCCTAACTGAATAGTAGCTGAAAAATTAATTAACTTTATGTGACATAATGGTGGAGTGGGGAGACCCCTTAAATCTTAATTAAAGGCAAAAGGAAAGATAGAATAAAGAAATCCATGGCAGTTTGGCACATATTCTAACCTTGATGTGTCCGTCTGCTAGCACATTAAAGGAGCATCGTTGTCAAATATTAGACCTCATCAGAAGAAGGAAGAAACTCTCCAATAATCTATTCTCACAGATCACAAGACATAGAGAGTGGTCAGATATACTATCACAGCAGAAGAGTTATTAGGAGATCAGAGAAAGATATCATTCAAGTTAATTTCATGGACAGAGTTTCTACCATCTTTATCGTATATTG…
>AES58774
CAAACTTCACTTTCTCTTTTTCTCCGTATTCTCTTTTCAAAACCCTAACAAACTCAATCAACAATGGCGATCATCTCCGATTACCAAGACGATAACCAAACCAAAACTTCATCATCATCATCTTCCCAACCAAAACCTTCAAAACCTATTCCCTTCTCTTCCACCTTTGATCCTTCAAACCCAACCACTTTTCTTGAAAAGGTATTCGACTTCATCGCTAAGGAAAGCACCAATTTCTTCGATAAGGATTCCGCCGAGAAGGTGGTTTTGTCTGCTGTTCGCGCTGCTAGGGTTAAGAAAGCTAAGTCTGTTGCTGCGGAGAAGGCTAAGATTGCTGCTAAGGAGAAAGCAAAGGCTGCTGCTGAGAAAAAATTGAACGATGAGAAGTCCGAGGCGGTG…
>AES58775
ATGTTTCTGGTACCCTTAGCAGCTTACATTATGTGGCAGCTTCTATACCTCCTCATTGTTAATGTCTTGTGCCGAAAACGGCTTTTAAGAGATCCTGAAGTCATGACTTCCTATAGGGAACTCTCAAGAAAAGCTAAGAAAGCAAACAATGTATGGTGGCACTGTAAATGCATATTACTCTTTTTCTTTTTTCATGCAAGCATTCCCTAA
>AES58776
CCGGTCCGTAAGTAGAAACAGCTATTCTAGAACTTTCCATTCCACGTATACAAATCGGAAAACCCTTCTCGCGTGTAAGTGTTGGTACTTTGAAATTAAAAATCTTCAACAACTTCTTCAGTCTCTAATGGCGATTATCTCAGATTACCAAGAAGAAACCCAAACCTCTTCATCTTCTCAACCAAAACCCTCAAAACCTATTCCCTTCTCTTCCACCTTCGATCCATCAAATCCAACTGCTTTTCTCGAAAATGTATTCGACTTCATCGCTAAGGAAAGTACCGATTTCTTCGATAATGATTCAGCTGAGAAGGTGGTTTTGTCCGCTGTTCGCGCTGTGAAGGTAAAGAAAGCTAAGGCTGTTGCTGCCGAGAAAGCTAAGATTGCTGCTGAAGAGAA…
>AES58778
AAACCTCAAACCCCTTCCTCACAATCTTTACATACATTCTCTCTCTTTCTTACTTTCTCTTACTACAACAGGAACTGTGTGTTTGTCTTGTTTCCTTTTGTGTTTCTCATTGAAACTTTGATATTTCACTACACTGTTTCTCCTCTCAGCTAACAAAAATGTTTGCAGAAACTGGTCTTCTATTCCCTTATCTACAGAATTACTCTCATGAGTTTCAACAACTTGAAGAGTATTGCATGACTCACAAGTCCAATGCTTCAATGAGTGACCTTGTTCAATCATCTGCGATGTCAGAATTTGATTTGTTTGTAGAGGGAGATCTGTTCAAAGCACCCGAGACGATTATTGAAGAACCGGAAATGGACCTTGATCAAATGCAAGCAGCCATGTCAATGATGT…
>AES58779
AAAAAATATAAAAAAAATTCATTCAATTCATTAACACACTCACTCAAACAAACGAACTCAATGTAACCTCCAACCTCTTCTCTCTTATCACTTTCCTACTTTTCCTCTCTCAAATAAATTATTAAATTATTATTATTTACCTGAGATTTTTATTTGTTTTGTTTCAGATACTTTTTTATTAACTTAACAGATCGCGTTTTCGTTTTCGTTTTCGTTTTCTTCTTTCTTCTCTTCTCTTCAATTCATTCATTTGATCTCTTTCTTAATCGATTTTCTCCAACATTCTCGTAACACACTCACCTCAATCTCTCCGAAACCTTAATTTTATTTTGTTTCTTTCATTCTGTCACTGTTTCTTTCTCTTCACGCGTTTTCACCTACTCTGTTTCTCCAATTCTC…
>AES58780
ATGGTGGAAGGTGCTTTCCTCTCTGCAACGGTTGAATCCTTGTTGCATAAGCTTGCTTCATCAGAATTCACTGATTACATCAAATACAGTGAGTTGAATATCTTGAAACTCACAGTGTTTGTAACAACTCTGCTCACTCTTCGCTCAGTTCTTCACGATGCTGAACAGAAGCAGTTCTTCAATCCCAAAATCAAACAATGGATGAATGAGCTGTACAATGCAATCGTTGTTTCCGAAGATTTGCTTGACGAAATTGGCTATGATTCTCTTCGATGCAAGGTCGAGAATACACCGCCTAAATCAAATTTTATATTTGATTTCCAAATGAAGATTGTTTGTCAAAGGCTTCAACGTTTTGTTCGTCCGATAGATGCTCTTGGTTTGCGACCAGTAAGTGGT…
>AES58781
ATGAATGACGAGAGCTGGATCGTTCTCATTGCCAAGACTAACGTATCTGCTGGCGATGAGCTAACGTATGACTACTTGTTTGATCCTAATGAGCCAGATGAATTTAAAGTTCTTTGTTTGTGTAAAGCTCCAAACTGCAGAAAATTCATGAATTAG
>AES58784
ATGAAAAACGTTGAGAGGATTGCGAATTTGGCTTTGGCAGCTTTAACCTTAGCACCTCTTGTTGTGAAGATAAATCCAAATCTAAATGTTATCTTGACTGCTTGCATCACTGTGTTTGTGGGATGCTATCGTTCCGTCAAACCAACTCCTCCTTCTGAGACAATGTCCAACGAACATGCCATGCGTTTTCCCTTTGTTGGGAGTGCAATGTTATTATCACTTTTCTTGCTCTTCAAGTTTCTATCTAAGGACTTGGTCAACACTGTCTTGACACTCTACTTCTTTGTACTGGGGATCGTTGCCTTATCGGCAACATTACTACCATATATCAAACGATTTTTGCCAAAGCCTTGGAATGATGATCTCATAGTCTGGCACTTTCCATATTTTCGTTCTTTG…
>AES58785
CAAACAATAAACAAATAAAATATAAAATATAAAAAAATTCTGAATTTATTTTTCATCTTAAAACCCTTACCCTTTAAATTCTTTCAAAAATCATCCCAAATTCTACCTTGTCTTCTCCGATCTGCAACAAACATTTGGGCATTTTTGTTTTGCGAAAAGGTGGTTTCATAAAATTGATCAAAAATTGTTTATTTTTTATTTTTTTGGGGTTAAATAATCAACGTTATATTTGGGTTTATTGAATATGTGTTGTTATTTGTGATTGCAGGGTGAATCAAGATGAAAAACGTTGAGAGGATTGCGAATTTGGCTTTGGCAGCTTTAACCTTAGCACCTCTTGTTGTGAAGATAAATCCAAATCTAAATGTTATCTTGACTGCTTGCATCACTGTGTTTGTG…
>AES58786
ATACATATATTACAAACTAATAGAACCTATCGATGAAAATGAAGAGTGTGTTGCCAATGAGCCTGTCAACAGTGAATCATATGTTGCTGATTTAGAGGTTAAGAACTATGAAGAACCTTACATTGGAATGGAATTTGAGTCACAAGAAGATGCTTATTCTTTCTATGCTCGATATGCTAAATGTGTTGGATTAGGTGTATGCACTAAAAGTAGTCGTCGTTTGAAAATTTTTAAACAATTTATTGATGTGAAATATGCTTGCCCGAGACATGGTAAAAAAACGAGAATCAACGACACAAAATCCACGTCCTTGTTTGAAGGTGGAATGTGGGGCTGCCTTACATATCAAAAGTGACAGATGGGTGATCCATGACTTCATCAAAGATCACAATCATGATC…
>AES58787
CAAAAGACAATTTTTTCTCAAGACACAAATTTTGGTGGTTTACTCCAAAAAGGCAAAAAGTAGTTAACATTCCAAACCGCGAGCGAAATCCTATACTGTTCTGTTCTAAGTAGACAGACACTAGAAAGTAATCGAAAAGCGTAACGCTTCTTTTTCAACCTCACATTGATTCATTCATTCATTCCCAATAAAAAAAACGAAGAATGGCACAAGTTGCAGTTGCAACCTTCAAATTCAACAACTCATTTTACAAACCCATTCACCATTTTCGCACCCCCTCTTTCTCCTCTGTACCTCCCACCTTCAGCATCAAAAACTTTCCCAATATCACATACCCATGTCTTTCTCATCATTCCCTCTTCAACCTTCCTTCACCTTCTCTCACTCTATGCAACAACA…
>AES58788
GTTTTCTTTCTCCGGATATATTACCACGCCATCCATTCTTAAACTTCACTCACTCTGCATTTTCAGCACTCTCTGGAGTTATCAAAGGTTTTTGGATTGATATTTTAGTTATGCGTTCTGTTTCTTTTTTCAATGGTTCATTTTATCCAATTTTAAATTATGCAATATGAACCATGTTTTGAATTATAACATCAGAAAATTGTATTCGTGTTTAACTTTCTACTAATATACTCAATCTTTCATTGGTTTGTTTCATAGTTAAGCAATTGAGGAAGAATATGGTGAAACCTGAGAATGATGATACTGTTTCTGGAACTAGCAGAAGAAATCAATCAGGAAATGCCAACATGGAGAGAGGAAAAGGGTCATTTCAATTAGTAACTGGCAAGGGGAGTCATT…
>AES58790
ATGCCTCCTTTTGCTGAAAAGTACTTCCCAGTAAGCCCCATTTCACCAATCAAAATAAAACTTCAATATGGGGAGGGGACGAGGCCTTATATTCCAACTTCTATCGAGATAAGTCGTCAACCCTATTGGTTTTTCCTGACTTTCTTGGCTACCAATATTTTTGTTTTCTTTCTTCAGGATAAAAGAAAAAGTCTCATGATGTGGAATTTGGAGAGTTCTTGGAAGGAAGAACAAGTCCTAGCTTGGGAGGATCTCGCAAGCTTACCTTTTGGAGCAAGAACGTTATTCCCTAGATCCTTATCTTGA
>AES58791
ATGGGGATACATGGCATCATGTCTCAAGTCTTTCAACAACTTGTTGACATTGGTAAACCCTTGGTTCACAATGAGGTTCAGCAAGCTAAGGAGTTGGAGGCTAGATCAGCCGATTTTTGTGACAATTCAGTCACCAATACTCCACAAAGAGTACAATTGCAATTCCTGTTTGATACTCTACTTTCACTTGCAATTTCATATTCGTAA
>AES58792
CGCCACTAACAATGGAAGAAATTGCAACCTGAACTACCCAAATTCTCATTCTTCATCTTCACCTCACTGACCCAATTTCATTCCTTTCTTCATCTCTCAATGTCTTCATTCGAACGAAATCAAACAAATTCCTCAAAAACGATTTCAAATAGAAGCATAAATCCACGTAAATAAAAATTCAATCTTTTTTTGTTCTTTTTGCGGTGAATCGTTTGTTATACTCGTTTGAGTGAAAATCAAGAAAAGGGTTGTTGTAATTTTCCATGATCAAGAAGAAAAATACCCAATTTTCTTGAATAAGTTGTTTTGAATATTTTTGATTATGTTGAAGTTGTGGAGATGGTACCAAAATTGTTTGGCTGTTCATCCTGTGAAGACACAGGTTATTAGCTCTGGATT…
>AES58793
TTACTTAATTAAAAAATAAAAAATACTTTTTTTTTTGTTAAAAAGAAAAATATAGCTTAAAGTTGAAATTCTCCTTCCGAGATGAAGAAGAAATGGCATCAGGAATTAGGGTTTTAAGCATAGCAAGAAAGAGTTACAGTGGAAGAATCCCACACAATTTCTTCTTCCGCAACCACTCCTCCAATTCTAAATCAAATTCAAATCCTCTTCTCCACAAATTGCTTCATCTTCCCAATTCACACATCAAACCCACGCTAGATCACGAATTTCCCTCCCTTCCCACCTCACTACTCTCTTTCGACTTTCTCATTACCTCTCTATCCCCTTCTTCTCAAAAACCCAATTTGGTTTTGGAATGGATTTTGGAGAAATTGCTCAAAGAAAATGTAAAAGACCATG…
>AES58794
ATGTTTCTAGCTCTTCACATCTTCTTCAAACTCTATAGCCAATACAACAAACCTCATAAGATAAAGAATTTCAAGTCATTTGGCTCTCTATTTCCTGCCTCTCTTGGATCGATTGGGCCAAGTATCAGGCTCTTACTTCAGTCGAGAGGACAAAAACTAGAATTAAACCCCTCTTTTAGGAATTTTTTTTTAAAACCCTACACAAACAAAAACTCAGCAGCTCGGAATCTGAATTCAGATACACGAGTTAGAGTCACAGTGAAAACTCATCTCTGCCGTAAAAATCCAAACCTGATCGGAAAACGCAGCCGGAGTTCCTTCACTTTGGCAATGGATTTTGAATCAAATTACGATATTGCCACCACTGCTGATTTCATTCGTACTCATAAATTCACCAGA…
>AES58795
CTTTTAGTTAGTACTCATCCTTCCCTTAAATAACCCTCCTCCATTGAAAACAACACACACACAAAGCACAAACACAAACTCAAGAAATATTTCATTTTCACAATTGAACCAAACCTTCTTTAGCTAAGAGGGCCAAAAGTTGCCACCAATCCTCAAAACACTTCATTCATAACAGAGCCTTTTTCTCTTGAAACTCAACCTGCAGTTTTCAAACACAACAAAAATCCAAAACCAACCATAAAGAACTCAATATTTAAAGACATTAATTTTGTCTTTGTCCGGTTCATTCTTAAACTTCACTTGCTAAAATTTCCCTTTGCTCCTTATTTTCTTTTTCAGTATCAGACCTTGGCGCTTCGATTCGTCAAAAGAGAAAGAAAAAAATCTGTTTCATTACAT…
>AES58796
ATGGATACTAGACAAAGACTCCACAATCGTGACAATGAGCCACGCACAAATGTGTCTGAATACATAGACTTGGTGGCTATTCACTCTAGCTACTTGAGTTCAGTGATGCATACTTGGGTGGATGCCCAAATACCAGAAGGTATGTCACAAGATACTACTTCTTTTTATTGGCCAATCATTGATTTCTTGGAGGTCAAAGAAGCAGAAATCAATCTCAAAATCCTCCTTAAAGGCTGA
>AES58797
ATGGGTATTTGCACGTTTTATGCAATTAATATGGATGTTCTTGCACTTGTAGCAACCCATGCTGCATTACCCCCTGAATTGTACTGGAGGTCCAAACTTCCAACAACTCAAATGCCAAAAGCCATCATAGATCTTCTTCACCCTGGCACAGCTAACGGAAAAACAAATGGGAAAAGTGAGACCTTGGATGATCCAAATAGATATTTTATGGTTTATGGCAAAGATGCTGCAAGTGAAACACAATTACATGGTGACCCAAATAGATTTTTTATGGTTTATGGTAAAGATGCTGCAAGTAAAAAACAATTACATGATGATCCAAATAGATTTTTCATGGTTTATGGCAAAGATGATGCAAGTGAAACACAATTTCTACATGACAATCCAATTGTGGCCTTG…
>AES58799
CAACCTTTATTTTCACTTACCATTTATTTAGTTGGAGCTCAAGTTAATTTTAACTATGAAGTTTGCTTACATATCCATCTTTATATCTCTCAGTCTTGCACTGGTGGCAACCCATGCTACCTTACCACCTGAATTGTATTGGAAGTCCAAACTTCCCACAACTCAAATTCCAAAAGCCATCACAGATATCCTTCACCCAAGAAAGGGTGTAACATCAGTGGATGATGGAAAAATCAGTGTTGATGGAAAAATCAGTGTTAATGGAAAAACAAGGATAGTATATGATGCAGCTCCAATTTATTTCTATGAAAATGATGCAAATGAAGCAGAATTACATGATAATCGAAATTTGGCTATGTTCTTATTGGAAAAGGACTTGCATCATGGTACAAAATTCAA…
>AES58800
ATGGAGTTTCCTTACCTATCCATCTTTATCTCTCTCAATCTTGCACTGGTGGCAACCCATGCTGCCTTACCACCTGAATTGTATTGGAAGTCCAAACTTCCCACAACTCAAATTCCAAAAGCCATCACAGATATCCTTCACCCAAGAAAGGGTGGAACATCGATGGATGTTGGAAAAGCCAGAAGGATGCAACCGCTGCTTTTTATATATTGGCCATATGATGCAAGTGTTACACAATTACATGATTATCAAAATCTGGACTTGTTCTTCTTTGAAAAGGACTTGCACAATGGTACAAAATTGAACATGCAATTCACAAAGACCGGAGCAACATTCTTGCCTCGTGAAGTCGCTAATTCCATACCATTTTCATCAAACAAAGTGGAAAACATCCTTAAT…
>AES58801
ATGGAGTTTCCTTACCTATCCATCTTTATCTCTCTCAATCTTGCACTTGTGGCAACTCATGCTGCCTTACCACCTGAATTGTATTGGAAGTCCAAACTTCCCACAACTCAAATTCCAAAAGCCATCACAGATATCCTTCACCCAAGAAAGGGTGGAACATGGGTGGATGTTGGAAATGCCGGCAGGGTGCAACAGCTGCTTTTTATATATTGGCCATATGATGCAAGTGATACACAATTACATGATTATCGAAATCTGGCTTTGTTCTTCTTTGAAAAGGACTTGCATAATGGTACAAAATTGAACATGCAATTCACAAAGACCTCAGATTATGGAGCAACATTCTTGCCTCGTGAAGTTGCTAATTCCATACCATTTTCATCAAACAAAGTGGAAAAC…
>AES58802
GCCAGTTGAAATTCAAGCATACAACCGACAAATATCTAGAAACTATTCCCTTCCTATAAATGGTGTGTAAGGCCACTTAGGGATCTTCATTCTATCTTGCTTTCAGTTCCTCAATCTTTATCTTCAATTACTACCATTTAGTTGGAGCTCTAGTTCATCAATTTCCACTATGGAATTTCGTCATTTATCCATCTTTATCGTACTCAATCTTGCACTTGTAGCAACCCATGCTGCCTTACCCCCTGAAGTGTACTGGAAGTCCAAACTTCCCACAACTCAAATGCCAAAAGCCATCACAGATCTCCTTCATCTTGATTGGACCGAAGAGAAAAGCACATCAGTAGCTGTAGGAAAAGGAGGTGTGAATGTTGATTCAGGAAAAACAAAACCAGGAGGAAC…
>AES58803
ATGGAGTTCCATCTCTTTCACATCATTACTTCTCTCATGCTTGTGCTAGTGGGAACTAATGCTGCAATATTTCCACCTCAATATTACTGGAAGTCCATGCTTCCCAACTCTTCAATGCCAAAAGCCATTACTGATCTTCTAAACCCTGCTGGATATTGGAGTAAAGAGAAAGCAACAATGGTGGATGTAAGCAAGGGTGGTGTAGATGTTGGAGTCAGAAAAGTGTATGAAGGAGGTGGCACTTATGTGAATGATGAAAAATTTCCATTTGTTCCATTCTTTTACTTGTATGCTTTAAATGAGTCTCAAATTCAATTACATGATAAACAAAATGTCACACTTTTCTTCTTGAAAAAAGATTTGCATCATGGAACAAAATTGAACTTGCAATTCACAAAT…
>AES58805
ATGCAAGCAATGGTGGTTTTGATGTTGGAATCAGAAAAGGATTTGCATCATGGAACAAAATTGAACTTGCAATTCCAAGAGACAACTTCAAATAATAATGGAACAAAATTCTTGCCTAGAGAAGTTGCTAATTCCATACCCTTTTCATCAAACAAATTGGAAAACATACTCAACAAGTTTTCCATCAAGGAAGGATCAAAGGAAGCTGAAATTGTGAAGAGAACAATAAGTGAGTGTGAAGCAAATGGCATCAAAGGTGAGGAAAAGCTTTGTGTAACTTCATTGGAATCTATGGTTGATTTCACTATTTCAAAACTCGGAAACAATGTTGAAGCTATTTCCACAGAAGTGGATAAAAATAGTAATGGTTTGCAACAATATGTTATAGCAAAAGGAGTG…
>AES58807
ATGGAATTTCATCTCTTTCACATCATTACTTTTCTCATGCTTGTGCTAGTGGGAACTAATGCTGCAATGTTACCCCCTCAACTTTACTGGCAGTCCATGCTTCCCAACTCTCCAATGCCAAAAGCCTTCACTAATCTGCTACACCCTGCTGGATATTGGAGTAAAGAGAAAGCAAGGGATGCAAGCAATGGTGGTTTAGATGTTGGAGTCAGAAAAGGGTATGAAGGAGGTGGCACTTATCTGAATGATGAAAAAATTATTCCATTGATTTACTTTTATCCTATTCCTATACCACTCAATGAGAGTCAAATTCAATTAGATGATAAACAAAATGTAACACTTTTCTTCTTGAAAAAAGATTTGCATCATGGAACAAAATTGAACTTGCAATTCAAAGAG…
>AES58809
ATGGAAAACATACTCAACAAGTTTTCCATCAAGGAAGGATCAAAGGAAGCTGAAATTGTGAAGAGAACAATAAGTGAGTGTGAAGCAAATGGCATCAAAGGTGAGGAAAAGCTTTGTATAACTTCATTGGAATCTATGGTTGATTTCACCATTTCGAAACTCGGAAACAATGTTGAAGCTGTTTCAACAGAAGTGGATAAAAATAGTAATGGTTTGCAACAATATGTTATAGCAAAAGGAGTGAATAAATTGGGTGAGAAGAACAAAACTATTGTGTGTCACAAAGAGAATTACCCTTATGCAGTTTTTTACTGTCATAAAACTGATTCAACTGAAGTTTACTCTGTGCCATTGGAAGGTGTTGATGGAAACATGGTTAAAACTATTGCTGTTTGTCAC…
>AES58810
ATTCCATCTTAACTTCTCTTCATCATTTCTTCCAAAAGAGTGAAGGCTATCATTTTAGAGTTTCAGCTTCATTTATCCAATATGGATTTTCATCTTGTTCACATCATTACTTTTTTCATGCTTGTGGTAGGGGCAACTAATGCTGTAATGTTACCTCCTCAACTTTACTGGAAGTCCATGCTTCCCAACTCTCCAATGCCAAAAGCCATCACTAATCTGCTACACCCTGCTGGATATTGGAGTGAAGAGAAAGGAACTTGGGTGGATGTAGGCAAGGGTGGTGTGGATGTTGGAGTCAGAAAGGGCTACTATGAAGGAGGTGGCACTGATGTGAATGTTGGAGTTGGACGTTCTCCATTTATTTATAATTATGCTGCAAGTGAGACTCAATTACATGAT…
>AES58811
TTTTTTCAAATTCGCGCTTTGAACCCGAAAATCTTCAAACGATTCTTCAACGTTCATTCATGGCTTCTTACCTATAAAATCCACCACCACCACGAACAACCTTCTCCACTTCCTTCCTCCTCCGCATCACCAACCTCTTCCACCATGTCCTCTCCTTCCCCTCGCAATCGCCTCAATCAGTTTTATACTACTAAGAAAAGGAAAGCGATTTCTCCGGCTCCGAAGGCGGGGAGAATAGAGAAAGTTGCAAGGATTGTGGCTGATGGATCTCCAAGTGCGAAAGGATCATTGGAAGGTTACTTGGTTCCATCGCAGGAGGATCCGGTGAGGCCGGATTTGGTTAGAAGGAAATTGGGATTAGACATTGGTGGTTCTCTTGATAAGCAGCCTGTTTCATTA…
>AES58812
TTCGTTTACCTTGCTGAAAGGTTACTGTTCCTCCACTGAATATAAATTCTCAGACCATCACAACGCATGCCGTGAACTTCACCGGTAGCTGCTATCATTCTTCTCCGACCACCATCTACAACCATGCCAGTCTCAACCATCTCAGTGAAATCAAACTCTCCTCCTGCTCCCTCACCAGAATCCGAAACCCTAGAATTCAAATGGGGCCAAAAGCGAGGAAAAGGCGGTAAAAAACGTGATATACAGTTCTACCAATCATTCACCTTACGTGGTGTTGATTACTCGCTTTTTGATAATGTTTATGTTAAGAATGATTTTGCTGAACCACGTATTGGTAAGATCATCAAGATATGGGAAACTCCTACTCTTGAAAGGAAGATTAAGGTTCAATGGTTCTTT…
>AES58813
CAAGTATTTGCTATAAATCACATTTCAAAAGGCACTTAAACTACAACATTAATTGATTAACACAACAGAAGAACAAAGATGGCCTCAACTCAACCCATATTCATAGTAGTTGTAGTCATCTGCGCAGGGGGTCTTGTCTTGCTTTCTTTGCTGACTTTTGCTCTATATTGCTGCTTTCAGAAGAGGAAGGAGAGCACACAAGAAACTGATATCATCCATATCGATGAGCATAAAAAGGGCAAGGAAACCATTGTTCCGGGTCCTTTTGGACAACAAGCAGTAGTTATATCAGTTGAAGATGATGTGCATGTAGACGAAACAAGAAAGAAAGAGAAATTCGATCATGGTTTACATGCCCAATCATCCTCAGCAACCATACATATCGATGAGCATAAAAAG…
>AES58814
ATGCTAGCAATGAGTTATCTGAGTATTGAATCTCATCCTTTGTTCAAGACGGTTCGATGCTTGTTGGAAGAGACCAACATAACTCAGGCTGATGTTGCTGAAAACTTGATGCCTAAGGAAGAGGCTGAGATGAAAGCTAAGAAAGAAGCAGAGATGAAGGTTGAGAAAGAAAAGGGGACTAGTGAAGAGGATTCACTAGAGGAGGAGGCAGAAGATGCAGAAGACAAAAAGCTTGACTTGAGGAAAGAGATTGGTAATGGGAACTCCTAG
>AES58815
ATGTCTTCTAAATTAGTCCTTTGGATTGGACTTGAGCAGTTAGGTACACGGATGGCATACAAGTTTGCTAGCTCATTGATGTTTGCCATCAAAACAACCAAAGCAATATTACGCACACAAGTGTTTTATATCCTATGCAATAATCATCACATTCGACTGCTGCTTAACTTCGGCTTTCACGTCGTTAAAGAAGATCACGCCTACATAGTTGAACGTCTAGGAAAGTACAGAAAAACCATCAACTGTGGTTTTCACCTTCTGAACCCGATCACAGATAAAGTGGCACGGGTTTTTGCTTTGCACGAACAAGATGTGGTAATACCACCAGAGTGTGTGCAACTCAAAGATAAACAAATTGTCAAGTCTAATGCAGTGCTAACACTCCAGGTACGTTCAGAT…
>AES58818
CTCACTCCTCCATGGCAGCAACAAAACCAAACTCCACTCTCTCTCCACCACCGTCACCCGAAACCCTAGAATTCAAATGGGGTAAAAAACGCGGCAAAGGAGGCAAAAAACGCGACACACAATTCTACGAATCATTCACTTTCGACGGTGAAGACTATTCTCTCTTCGATACCGTTTATCTTCAAAACGGAAATGAGCCGCAGTCAGAGCCGCATATCGGTAAAATCATTAAGATTTGGGAAGTTCCTAATCGTGAAAAGGCTAAGAAGGTTAAGATTCAGTGGTTTTTTCGACCTCGTGAAGTTTCCAAGTTTTTGAAGAGGATTCAGATTTATTATAATGAGCTTTTCTTTGCTACTGGTGTTGGTAATGGTCTTACCAATATCAATCCTGTGGAAT…
>AES58819
CTCACTCCTCCATGGCAGCAACAAAACCAAACTCCACTCTCTCTCCACCACCGTCACCCGAAACCCTAGAATTCAAATGGGGTAAAAAACGCGGCAAAGGAGGCAAAAAACGCGACACACAATTCTACGAATCATTCACTTTCGACGGTGAAGACTATTCTCTCTTCGATACCGTTTATCTTCAAAACGGAAATGAGCCGCAGTCAGAGCCGCATATCGGTAAAATCATTAAGATTTGGGAAGTTCCTAATCGTGAAAAGGCTAAGAAGGTTAAGATTCAGTGGTTTTTTCGACCTCGTGAAGTTTCCAAGTTTTTGAAGAGGATTCAGATTTATTATAATGAGCTTTTCTTTGCTACTGGTGTTGGTAATGGTCTTACCAATATCAATCCTGTGGAAT…
>AES58822
CACACAAAAATATAAAAAATACTCCGAGCGACCAATGGTATACGAGTCAAAAGAAAAAGAAACAAATGGGTTAAAAATGTGTAAATAGCATCGACACTGTTACCTCATTTCTCAAAGCAAAGCAAAACAGAATCAGCGCCCACAGTATCAAATTCTTTCTCTCGTGCAATCCACGCGAACACCACAATCCCTATAAATAAATCACGCACATTTCATCGCCGTTTTATTCAAAACACAGTGCCGTTTTTAACGATGCAGAGTCTTCAACAGAAAGCTTCAGAATGGAGCGGAGTTTCAACAGATGAAGCTTTCTCCATCGATGAAACCAATCTCTTCCAGAAACTTGGTCTTCAAACTTTCATTAACCTCTCCACCAATTTTTACAATAGGGTTTATGAT…
>AES58823
ATGATGTTCCTGCCCATTTGTATTGGTCAAGCTGATGGTATTGGTGATTCCTGGCAGTTGCTGCTTCCAAATTCTGCTTCATTTCTGTGGGAAGATCTTGGTAGAAGACGTTCATTGGAACTCTTGGTAGATGCTGAAACTGAATTTCACATCAATGTTGACCTTGCTGAGCTTGGGGTGTCTATTATTGATCATATACCAGAAGAAATTTTGTGCCTGTCTGTTCAGAATCTTGTATGGCATATTTAA
>AES58825
GAAAGATCTATCTCCTCTATACTTCAACTCAATTGCAGTTACCCTCAAGTTTAGTGTTTCTTGCAAATAAGGTAGCTCCTATAAATCAACAAAACTTGAATCAAAGAAAAAGTTTGTCTCTCCATGCAAAAGGACAAAGAAGTTGTTAGTAAAGAAAGGAAGGATATGGAAATGGAAGGAAATCGTGAGAAAGAGGAAACCCTACCTCCTGGATTTCGATTTCATCCTACCGATGAAGAACTCATCACTTACTATCTTGTAAACAAGATTTCAGATTCTGTAAATTTTACATGCAAAGCAATAGGTGATGTAGATCTCAACAAATGCGAGCCATGGGAGCTTCCAGGGAAGGCCAAGATGGGTACAAAAGAATGGTACTTCTTCAGTCTAAGAGATCGT…
>AES58837
TTGCTCTTTTCTATCCTTTCTCCTATTGCCATCGCCCGACTGTAACGTAACCCATAGCCTCCAATGTTTCCTCTTTTTCTGAAAAATCTCTCCTTTCTCCCGTCATGTCTTTCTCGCAAGGTTTTTACTAGGTTTCAAGTGTGTGGGTTCTCATCATCTTCATCTTCTTTTCCAGTGGTTTCAGTATGGTGGCACCTTGACATATTGTGTTTGCACCGAAATGGGATCTTCATGGGAGATCTTCGTGCAGAGTTGACAAAGTGTGATCTGCCTTTGGTTAAACGTTTCTATGGACATAAAAAGTTTTCCAACTTTCTAGTATCTATACCACATGTACAACTCGAGTATTTAGGAGAAGGTGATTTTGGAGTCCTAGCTAGTCATTTTGAAAAGCAACCT…
>AES58838
ATGCTCCCGTACATCCTTATTATTGAGGATTTGCAAAACCCAATATCTACCTTACTACGTCAAAAGGTTCAAGGAGAGTTATCTAACAAAAAATATTTGGAGGATCTGGCTCATCGATTACAAAAGCACGGACCCATATTTTTGAAGTCTCTCACTGAAAATAAAATCCTTCAATTGGTGGAATTGTTGATAGCAAAGAAATGGTTGGAGGAAAGCCCCTCGGAAGAAATTCCTTTTAGTCTAACTAAATCAGTTCAGATGAGCTAG
>AES58840
ATGTTGGAATGGAAATATGGAATGATTAATGAATTAATTCCAACGAGCTTGTTCTTCTTCAAAAAAATAATTCCAACGAGCTTGTTTCTCAAACATTTGCGACCAGTTCTTGAGTATGGGAGCATACCAGAAACTGCTTATAATGTTGTGAAGCAGCAGAATTACTGTGGAGAGGTTAATGTGGCTCTCACTTTTCATCCTGAGAGTGGGAGGTACTGA
>AES58842
ATGCCTCGTGGGACCCTTGAAGTTGTTCTCATTGGAGCAAAAGACCTCCATGACAGTGATTTGTTCGAGAAAATGGATCCCTACGTGATCCTCTCCTATCGATCTCAAGAGCATAAAAGCAGTGTAGCCAAAAATGCAGGATCAAATCCCCGTTGGAATGAAAGCTTCCTTTTCACAGTTTCTGACAATGCTGCTGAGCTTAATTTAAGGCTAATGGATGAAGACACATTTACCAAGGATGACTTGCTTGGTGAAGTAAAAATTCATTTGGGACCAGTTCTTGAGTATGGGAGCATACCAGAAACTGCTTATAATGTTGTGAAGCAGCAGAATTACTGTGGAGAGGTTCATGTGGCTCTCACTTTTCATCCTGAGGGTGGGCGGTATTGA
>AES58844
ATGACTAATAGAAGAGTGACTGGTCCTACAAGAAGATCAACTAAAGGAGGTTGGACAGAGAAGGAGTCAGATTTGGATTTACTGCAGTCACAAATTCCACGCGTTCACACGGTTAGCGTATGTATTAGTATCGTTAAATCAAGATTGGAAGGTCCAAATTTCATGATCGATGTTTTAGAATTCAAAAAATATCAAAATTTGCTTACGTTTTGCACCTTTCGATCTCGATCCAACAGTTACCAATCTGTTTACTCTGCATGTGTTACTGGCAGAACAGATGTTCAATGTCTGCATCGTTGGCAAAAGGTTTTGAATCCTGATCTTATCAAAGGACCTTGGTCAGAACAGGTAGCAAAGTCCTTACCAGGTCGCATAGGTAAACAATGTAGAGAAAGGTGG…
>AES58845
ATGGGGTTAGGAAACCTTTACAGAAGACGTATTAGAGTATTTACGATGGCCATAGTAGTATACCTAGATTATAAGGGTGTACAACAACGAGAGAAATGGCTTAGCAAATCTAAACAAGCTACACTGTGGGCAAAGGCTCATGAGAGGAATGCTAAAAGAATTCTAAAATTGATAATAGAGATGGAAGGCTTGTGGGTGAAACTTGGGCAATATATGTCAACACGGGCAGATGTTCTTCCTGCTGCTTATATAAATAATTTGAAGCAGTTACAGGATTCTCTTCCTCCTCGACCCTTGGAAGAGGTCTATGGCACCATACAAAAAGAGTTGGGCAAATCAATGGATGAGCTATTTTCAGATTTTGTCAATGAACCTTTGGCAACAGCTTCGATAGCCCAA…
>AES58846
AGCTTCTCTTAGTCCCTTTTCTTCTTCTTTTCTCTCTCCTCTTTCCATTTTCTCTCCTTCAAAATGGAACCAAAATGGAGCACCATTCTGCCAGCAACCTCCATATTCTCCAGCTTCGATGACCTCAAATGGATCACAGCAGAATTTGATCATGAACTTTTCACCAAGCGGCCCGTTACCGTCGAAACAGCAATCGACGACAACGATGTAAAACCGTCTAAGGTGGATCCATTCCTCGGTGTCGGCGATGTTTGCTCTGATAACATCGCCAATGCCGCCGATTTTCATAATCTGGATGCTGTAACTTCATTTTCAACATGTGGTGAACCAACAAATAATATTCTTGTTTGCTCCCAAAACCTCACTCCCAAGAACTCCACCATCACTGCAACTATTGAG…
>AES58848
AGCTTCTCTTAGTCCCTTTTCTTCTTCTTTTCTCTCTCCTCTTTCCATTTTCTCTCCTTCAAAATGGAACCAAAATGGAGCACCATTCTGCCAGCAACCTCCATATTCTCCAGCTTCGATGACCTCAAATGGATCACAGCAGAATTTGATCATGAACTTTTCACCAAGCGGCCCGTTACCGTCGAAACAGCAATCGACGACAACGATGTAAAACCGTCTAAGGTGGATCCATTCCTCGGTGTCGGCGATGTTTGCTCTGATAACATCGCCAATGCCGCCGATTTTCATAATCTGGATGCTGTAACTTCATTTTCAACATGTGGTGAACCAACAAATAATATTCTTGTTTGCTCCCAAAACCTCACTCCCAAGAACTCCACCATCACTGCAACTATTGAG…
>AES58849
ATGAGACGAGGTACAAATTCCAAACTCTCACAAAGCCACCGTGCAAAAACTTTTACTTTTGGAAAAGCATTAAAGGCATTTTCCCCATCTTGGATGTGGCTTATGAGACAATGGAATGGCATCATTCAAAGTGGTTGGCTTGAGATCTTGGAGTGTGCTCCTCTCAAGGTCTTAGGTTCGAATCTCTCTAGTGCCAATTTCGGTGGACAAGTCCATACAGAGCTTTGCTCTGACTTAGAACAGGGCCCTTGCAAGTGGGCAGTGGAATTGGTCCCTCGGATTAGTTAG
>AES58850
ATTTTAAAAAGAAAGTCCAATAGCAAAATGATAGAAAAGCCCAAAGTATTCTTCTTGTATTGAGCAACAAGCAAAGTTCTTCATTCTTCTTCACTCTCTCTCTCTCTCTCTCTCTGCATCTCAACACCAAAACCCTTTCTTTTGTTCTCGCTCGGTTACTATTATCACAAATTTCGCTCATCTTCCATTCAATCCAAGTATGTCACTTCATCGTTTATTTTTTCGCTGTATGAGATTCTAGGTTTCTTAATTTCTGTGCAAATTTTGATATGGGTTTTGTTTATTTGGTTGCTGAATTGGGGAAAATTACGTGTCATTTGTATAGAAGCATGAAATTTTGTATTTTTGTGTTTTTGGTTTACTTGCGTAAGTGTTAATTTCAGTTTTAATTTGATTTTG…
>AES58852
ATGGAATGGAGGAAATGCTATTTGGATGTAATATTGGTTCCTTTGGCAATGCTAATTAGCATTGGTTACCATGTTTGGCTTTGGCATAAGGTTAGAACTCAACCACACACAACCATTGTTGGCATCAATGCTAGTGGTCGTAGAAATTGGGTTAATGCTATGATGAAGGACAATGAAAAGAAAAACATCCTAGCTGTGCAATCACTAAGGAACACAATAATGGGGGCAACCTTAATGGCCACAACCTCAATTTTACTATGTTCAGGTCTAGCAGCAGTTATAAGCAGCACATATAGTGTGAAAAAGCCACTAAATGATGCAATTTATGGAGCACATGGTGAATTCATGGTTGCACTAAAATATGTCTCACTCCTCACAATTTTCCTCTTCTCATTCTTT…
>AES58853
ATGGCGATGCTATATCGAACTCGGTCTCTTCTAATCAAAACCCAACTCATAATCAAAACCATCTCAACATTCCCATATCTCAATCAAAAACCCAAACTTGTGAACCCCACACCAACGTCATTTTCTCTTCCATCAAATTCAACTTCAGGATCCCCTCTCTACAACGAAAATTGGCAAAACTTGATTCCAAAAACATCATATTTATTGGCAACTTTATGTGCGCTTCACTCTCTTACCTATGATTTCCACAAACTTTTGAAGGAAATGTTTGAAGCTTGGGTTAGGTCTTTGGATAAAAATGGAAAACCTAATAAGCCTGACGCTAATTTGTTTAATCATTATCTTAGGGCTAATATAATTATTGGTGCTTATGTTTCTGATTTGCTTGGTTTGTTAGCT…
>AES58859
ATGGATCGATGTGCAGCAGCCAGAATGAATAATAAGAGTTTAGGCTCAGATTTGGAGATAGAGATACTACTTCATCTGCCAGTGAAATCGTTGATGCGATTCAAATGTGTTGAAAAATCATGGAACATTCTGATCAAAAGTCCCTCTTTTGTGAATAGGTGGAGGCGTCACAATTCTAAATACGATAAAGGCCATAGTCTCATGATCTATCACAGACCCATTGATGGATTCAAACCTCCCTACATCACTCTTCTCTCCTGCGATGGTGGCGAGGAGTTGGAACATATCTACTTCTGCTCCCTCTTTCCTGGTGATCAATTCGTAGACCGAATTGAAACATATGGCAATTGCAATGGTGTTTTCTTCTTAAAAGCTTTTTATAGGAATTCAACTCTTGGT…
>AES58861
ATGCTCCCTTCAAGTGGAAGCTCTTACTTGCTTGTGTCAATGTTGTTGCTTTCTCCGCTACGGGCCGACACAAGGAGCTTGTATCGTCGTTGCTGCTTTCTCCGCAACAAATCAGCTGTCTCGGTCATACCCTTTGTCTCGGTCATGAGGGGAGCCCTTGGGGACCGCACACATCTAGGTCAGAGCAACCACATAAGTGAGAGAGACGCCACACTTTTACCCAAAACCTTAAAGCAATGA
>AES58862
GCCAAATTCATCACAAGAACAAACAAAGAAATTTCTTACATATCCAACCGACAAAGAAAGAGACATCACCATCAATATCATCACCATGTCAATGGATCAAAAGAAATCTAACAAAATTAGAGAAATTGTTAGACTTCAACAGATCCTTAAGAAATGGAGAAAAATAGCAAACTCATCAAAAACCACAGCCAACACCACCACCATCACTAGAAGCAAAAGCATGAAGTTTCTAAAAAGAACACTTTCTCTTTCTGAACGTGAAGGAGGAACAACATCATCAAACAACAATGGTTCTGTTCCAAAAGGATATTTAGCTGTTTGTGTTGGAGAAGAGCTTAAGAGGTTCATCATACCAACTGAATATTTGGGTCATCAAGCTTTTCAGATTCTTTTGAGAGA…
>AES58864
ATGGAATTTGGAACCAAATTTCGTATAGTTTCCATTGGAACTGGTTGTGTTAGACCTTGTTCCATAGCCTTTGGAGCTAAGCAATTGGCTATGAAGGGAAATTCCGATGATGGGAATGGGAGGATCTTGGATAGTTACTTTAATTGGTATTATACTTCAATTACAGTTTCAACCATTACCGCGTTGAGTATGATTACTTACATTCAAGAAAACCTTGGATGGAAAATCGGGTTAGGAGTACCTGCCGTGCTAATGCTCATATCGGCCATCAGTTTCGTTATTGGTTCACCGTTATATGTCAAAGTGAAGCCAAGTGAGAGCTTACTCACTAATTTTGCAAGAGTAGTTGTGGTGGCTACCAAGAACAGAAAACTTAGTCTTCCTGATCACGACTCTGAT…
>AES58865
TATACATTTAAATATTGTTATATCAAACGGTTATAATTCATCCATTTTTTTCTTCCTTTTTCCACAAAAATATTACCAAACCCACACTTCAAAATCACTTCCAACGTGCATCACCACCAAACCCATTCATTTCCATGTGACAATGCAAAAAACCAAGCAACCTTCCATTATCAACATTAAAAAACACAACCTCAAAATCCAAAACATCTTCAACCTCAACACCACCATAATGAATCCACCACCAACAACAACAACCTTAATCCTCACCATTCTGTTATTCATCAATACAACAACATCATCAAAGTCAAACCAATGTGGTCCCACAACAAACCGGGACCCACAAACATCCAACATAACAAAATCACCGTACTTATTAACGGTTTCTCCGAATCACGAATC…
>AES58866
ATCCAATATGAAACACTCTCCTCCTAGTAGTATGCAAGTGAAATCCAATTTTGGAACAAGTTTTGCACGCAACTCAATCCTCTTCTCTGACTTTATCCATATCCTATGCAACAACCTAGTCATCGTTTTCATCATCAATCATTATTTCTCTTGCTACCATCATTCTCAAATTTAGAAAATAATTAACAAGCTAATAATATGCTTAACCATCAATTATAACTATAAATATTAATTTAGTTTATCTTCTAATCTTCAACACTAGACCAAGAAACAAAACATTAGTATATAACACTCTCATTCTTCTGTTTCTTCTATTGATTGAATAGAAAAACACATCAACATGAGAATTGATCAAGAAAGTGGTGCTGTTTCATCTTCTAGAAAACATCTTGTTTTTGC…
>AES58867
CTTTGTTTTATGAAATAAACAAAAGAAAAATGTTTCCATTTTGAGTCAACTATCAAACAAACACTCCACTTCCCACAACCTCTGTACCTAAGTATCTTATCTTTGTTTCATTCTTATTCACATCTAAACACAAGAAGAACAAGAAGAAGAAGAAGAAGCTACCAAAGAAGAGTGAAAAATGGAGTACACAAACAGTGATGATGCTACAAATGAAAAACTCATTGAAAATGGCAGCTCTTCATCATCTTCTCAACCCAGAAAGGGTGGTTTAAGAACCATGCCCTTTATCATAGTGAATGAGTGTCTTGAGAAAGTGGCAAGTTATGGAATAATGCCAAACATGATATTATACTTGAGGGATGATTATAACATGCCTATTGCTAAGGCTAGTTATGTTCT…
>AES58868
ATGGTGTTTTGGGTATTTGGCTATGGTTCATTGGTGTGGAACCCAGGATTTGAATATGATGAGAAAGTTGTTGGTTTTATTAAAGACTATCGACGTGTTTTTTATTTAGCATGTTTTGATCATCGAGGAACACCTGAGTATCCTGCTAGAACATGCACGTTGGAACATAAAAAAGGAGCAATTTGTTGGGGTGCTGCATTTTGTGTTCGTGGAGACCCTAAAAAAGAAAAAATGGTTATGCAGTATTTGGAGCGGCGAGAATGTGAATATGATAAGAAGACTCTTGTAAACTTCTACAAGAAAGGAGATTCATTGAAACCTGCTTTCAAAGGAGTAGTTGTATTCACATCTACTAATGACAAAAAAAACAAATACTACTTAGGACCAGCTCCATTAGAA…
>AES58869
TTGAAGTGTTTTTTTCCCTTAATCGGAGCTTCTTCATTTCTTCATACAAACCCCCCTAGATGACGGAAAACACACGTGACGCCGTCGGAAGCCGACGCACACGATCACAAGCAGCACCAGAATGGACCCTCACCGAATCCCTCATCCTCCTCAACGAAATCGCCGCCGTCGAAGCCGATTGTTCCGTCAATTTCTCATCTTACCAACAATGGGACATCATTTCCCAAAACTGCGCCGCCTTGGACGTCGATCGGAACTTGGCTCAGTGTCGTCGGAAATGGCGATCTCTACTTGCCGAATACGAAGAAGTGAGAAGGAGAAGAAGAGCGTGGAATTTGGATCGTGAATTGTTTGATGCTGTTGAGAGAGTTGTGAAAGGGAGAGAAGAAAGAGGGGAAG…
>AES58871
ATTTTCCTTCTTACTTCTATAGCCTCTCAAAACATCCCATAATGTCTCATAAAAATTAACCTATTTTAGTCTCAAGAATTGAACATCTTCTACAATTTTTTTTTAAAAAAACTCAATATGAAACCTTCAACAGAATCAACCAAGGACACAACCATTGACATTGATAATTCATCTTCCAAAAGAGTATCTTTCTCTGACCAACAGCAACAGCACCAACACAATGTTCCTTTGTTACTTCAGCCATCTTATGCAAGATCAAAATCCATGATCTTTGATGAACTAAGAAACTTTCGGATATGTCTTAAATGGTGTGCTCTTGATCACTCATCTTGTGTTGGAAAACTCATTTCTTATGTTTCCTTCATCTTCCTTACTTTCGTTGTTCCTCTCTTCACAACC…
>AES58872
ATGGCTCATACAAGAACATACTATTGCATTTTCATGTTCTTTCTGTTTTTCATTTATTTTGTGCCAACGTTTGGTGACACAGATGGTCAAGTTTTGTTGAGGTTTAGAAGCTTTTTGTCCAATGCCAATGCTTTAAACAATTGGGTTGATGAGTCTAACTTGTGCAATTGGGCTGGTTTATTATGCATAAACAACATATTTTATGGCTTAAGACTAGAGAATATGGGACTAGGTGGAAAAATTGATGTAGACACTTTGTTGCGATTGCCAAATTTGGTTAGTTTTAGTGTCAATAACAACACATTTAAGGGTCCAATGCCTGAATTCAAGAAGGTTGTGAGTCTAAGGGCATTATTTTTGTCCAATAATAAATTCTCAGGTAAAATTTTAGATGATAGT…
>AES58873
ATGGCGCTCGAAGATCGGCCACAACTATGTGGAGCAACATCCTTGGGGATGGGTGGATTCGGTAAAACATTGAGGATCCCTCAGGGAAGGGCTATTGAGTTATTGCTGAGTAAAGAGTATGATGAAAACTTTACCAAGCAGGAACCCTGGAAAGTAGTGAATTCATACCGAATTATTTATCATGTTGGCGAGGAGGATGGCCGTCTGGACATTCCAAACAATGTTGGAAGAAGCAAGATTTTGCATACATGA
>AES58874
GCTATAACCAGCTCATAATTAGAATGTCGAACTTTGTCATTGTCACCCTTTAAACCATTGAAGTTTAATTTCATATGCACACTCTATTTCATATATCAATAGTCCTCTTATTTATTTTCATTCATTATATTTTCTTAGAAAGAACACATTTTAGTTCATGCACTCATTATGATGACTCATAAAAGAGCATACTATTGCATTTTCATACTCTTTATGTTGTTCATTAATTTAGAGCCTACTTTTGGTGACACAAATGGTCAAATTTTGATAAGGTTCAAAAGTTTTTTGTCCAATGCCAATGCTTTAAACAATTGGGTTGATGAGGCTAATTTGTGCAATTGGGCTGGTTTGTTATGCACAAATAACAAGTTTCATGGATTGAGATTAGAGAATATGGGA…
>AES58875
ATGTCTTTCGCAAATTCAAGCTTTTCTGTATATCTAAAGCTTCTGGACAGGAATGAATGGAATGGTACTGTTGAGGAGGGTTCACTGGTGTGCAAAAAGCCTAATGAACAAACCAAAGAAATGTTTCGTCTATATCATGACATTTGCAAATCGAAAGATATACACTGCAAGTTCATAGTACTAGAAGATGATGATGTATCCAAAGCTATAATTGAATATACTAAGAAATCATTAATTGGGATTTTGGCTTTAGACCCCTCAAAAAATGGAGGTACTTTAAGAGATATTACAACAAGTCGGGCACCAGATTTTTGTACGGTATATGTTCTTTTTAAAGGAAAAATTCAATCCGTGAGACCTGCTGCTAATAGAGCTCTTCCTCCATGTAAGACAATCTAT…
>AES58877
ATGTGGTTGCAAAAGAATCAATGGGACAGGAAGGATGGGGTGAATGGAATAGTGGCAGTGGCAATAGACACAGATAAAGGAAGCCAAAATGCACTCAAATGGGCCGTTGACCATCTCACCACAAAAGGTTCAACTATTGTTCTCATCCATGTCAAGGTTAAACAAGCACCACCATCTTCTAATTCAACCCCAAGGATGAATAGCATTCTTGAGCAGGGTTCAGTGGTGGGCAAAGAACCTGATGAACAAACCAAAGAAATTTTCCGTCCATATCGTGTCTTTTGTGCGCGAAAAGATGTACACTGCAAGGACGTTGTAGTAGAACATGGAGATGTATGCAAAGCTTTAATTGAATATACTTCTCAATCAGCAATTGAGCATTTGGTTCTAGGCTGTTCC…
>AES58884
ATGAGATTGTTGTCTGCACGTGGTCTCGTCGTCTCCGTGTTGTTGCTGTGCCGACTCGTCTTTGTGTTGTCGACTTATCATTCCATCTACGGCCGCCATAGTCTAGGTGGGTTCTTCTTCTTGAGTTATATCATAGGCCCGTCAATTAGAGTTGTCAAAAATGGACCGACCTATTGGCCCATGCTTTTGGGCCGGGTCGGGCCTGAAAAACTAGCCCAAAAATGCACTCGGGCTTTTTGGCCCATACGAAAGTTGGGTCGGACCGGACTGGCCCATCGGGCTTTGGGACGGCCCATTAGCCCGTATTTCATTTGA
>AES58885
ATGAATTGGGTTAAAGGATCACCTCACTTGATTCAGAATGTAGAATTCTCATTTATACCTATTGGTATGTTGAATCTTGAATGCTTTATCCTACTACTCGGAATAACTAATGTTGATATACCACTTGATGCTAGTGTCGAAACATTTTCTCCTATTGTTTTAACTGATACAGAAATTGCTCCTCAAAGAAAAGTCCATCGCATTTCTCATCCACAAACCTCGTGA
>AES58886
ATGGATCTGACCCCGAAGGGTTCTGAACCGGAAAATGGCGTCGACGCGAGGGCTAACAACCACAAGAACCAACACCAAACTAGAACGGAGAATAGGGTGGTGCATTTACCAATTTTAATAAAAGAAATGATAACTGAACACAAAATGACAGACACAAATACGACACCACCGTATTTTTACTATTCATCAATACTGTTTTTTTTTCTTCTTCAGCTCCCAGGTTTTTTTTTTTCTTTCTCTGCTCTCATCCCCTCACGTACAACTCTCCGCTCTCTCACTTGCAATAACATTCCTCTTCCTCTTCTCTATCACTCTCTCCTTTGCAACACTCTCTCCAACAACCATTCGTCGGAGACCTTTCGCCGTCGTCACTCTTCTGACCTCGCCTGTGGCGGATCT…
>AES58887
ATGTTGCCTAAAAAACATTTGTCTGGTAGTGAAAAACGAAAAAAAAAAAAAAAACGAAATGAAGAGCTAATAAAATCACAACAAGGAGCTCTTGATAAATTTGTTTTCAAAAAGGTAGATACCCAAGAAAATGTTCCTAATGATGTGAACGGCCATGGACTTACTTTTGTCGAGGTTCGTCGCGGTGAGTGGTGGATTGATGGATTTGCAACCGTGTTGGCGAGCGATTTCAATGTCCAGTTTCAAAGCTTGGGATCGATTTTAATGAAGATATTTCTTGCTTGGTTTGGAGTCGAAAGGATCGGTAAAACTGCTGCTTTTGTGGTCGAGGCTTTTGGTTCTTGA
>AES58888
ATGGTGATGCATCTTGTTTTAAGAGGACATGGTTGCAACGATTGGCTGCTTGCTGAAGGTTCTGACTCAGTAGCCGAAGGCGAAGGCACTGTACTTGAAAGCATAAGTAGTCATGTAAGGGCAGCAGTTGCAACATTAGGAGGTAAACATGGTGCTGCTGGAAGATCTGATAAACGGCGACATCTCTATGCAGGATTTACTGTCTGGTTGTCACATATTGAAGCATCAGATGAAGATTCAGCAAGGGAGGAGACACACAGAAACATCAAAGATCGCATAACTGCATATACCAATGGATGTTTGAGTGCCCTAAAACAGTTAATCCTATCAAACAAGAAACTTTCAGCCAACAAATTTAGAAACAAGAGATGGTAG
>AES58889
ATGGGTCTGAATTTCATGATTTTGGTGGTTATGGTGTCATGGTTTTGGTCATTTCCTACTACGTGTGCCTTGGCTGCAAAACAACAAGAGAATCTGAAGCTCAGGTTTGATCAAAATGGTGAATTCAAGATTTTACAAGTGGCAGATATGCACTATGCAAATGGAAAGACTACACTTTGCTTAGATGTTTTTCCTTCACAAAATGCTTCTTGCAACAGAAGCAACAACTACTAA
>AES58891
ATGAAGCTTGTTACAGTTTTCATGCTCATCATCGTTTTGTTGGCATGTTCATACCATGCAGCCATGTCTCGAACACTCTCAAAAAAATCATCCTCGTCTGTTGATGAAGCTTTTCAACAATGGATGCTAAAATATAATCGAACATACTCAAGCATCACCGAGATGAAGAGACGCAAAGAAATATTCAAGATGGAGTTGGAACTCATAGAGAAGCATAACAGCACTGCAGCAGGTTTTACAATTGGCCTAAATGAATTTTCTGATAGAACCATCGAAGAATTTTGTGATTGTTCAAAAGTACCACCTATGGATGATTTCCTAATAACTTTAAAACAATGGAAAGAAAACCGTCGTCAAAACAGATCGCAATCTCTCATCCATGGCCGAAGGTTTTCAACC…
>AES58892
ATGTCCGATTTATGCTTCCGAGTTCCGAACGAGATCGCTGAGACTAGGAACTACACTCGAGTTTTCGCCAGTAAAAAAATGTTGAATTTATTTATTCTTGGTTTCATGGCTCACCAAGTGGACTCGGCCTTAAGTTCCAAGGTTGCCAAACGCCCATACATTTTCATGAAATCATCCACCATCATGCTTTCTTCCTCATTATTGTTGTTAGTGTCATCTAAAATTAATATTCTATTCTATAGTTTGGAAGTCCTAGCTCAACATAAAAAAATGTCGGTAATTGATGGGCAAGTCACCGTGATCGGGTTTGGTCTCTCCACTTGTGTAGATGCGTGA
>AES58899
ATGATTCAATTCCAAAGAAGCTTCTTCACCACCACCACCACCACTCCTTCTCCCTCTCTTCGCAACCTCATGTTTCAACTCAGATCATTCCGCAATCCGTTAATCTCGCCGCACGTGAATGTAACTAACTTCGCCCTCCAACGCTGTAACCGCTTTCCGTTTCGTTCATTCAGCTTTATCAGCAACGTAACTAACTTCACTGCTTTGAAGACCGTTAATGGTTTCGGTTTTCGAATTTCGGCGAATGGCATTGGAAGGAGCTTGCCGTTCTCATCTGCAACGCCGGAGAAGAAGAAGAATAAACAGAAGAAAAAGGAGAGTTCGTCCGTTAGCACTTCAAAAGAAACACAGGATAGTTCTGCTTCTACAAGGTTGAAAAAGAAGGAGGTAAACTCTTGC…
>AES58902
ATGTATGAACCAAAGAATATTCTGATAACTGGAGCTGCTGGTTTCATAGCTTCACATGTAACCACGAGGATAATTAACAAGTATCCTAGCTACAAGATTGTAGCACTTGATAAACTAGATTATTGCTCAACTTTCAAGAATTTACAATCATGCACTTCATCACCAAAATTCAAATTCATCAAGGGTGATATAGCTTCAGTTGATATCGTGAATCATGTATTGATAGAAGAGGAAATAGACACAATCATGCATTTTGCTGCACAAACTCATGTTGATAACTCATTTGGAAACTCTATGGAATTCACCTACAATAACATATATGGAACACATGTTCTTCTTGAAGCATGCAGGGCCACAAATTGTGTTAAAAGGTTCATTCATGTTAGTACTGATGAAGTT…
>AES58903
CACGTTTTGTCTTGTGTGTTCTCTGTTGTTGCTTGGATTATTAGACAGTGAAACGAAAGAGAAGAGAAAATAACGCTCGCGTGTATACGTTTCGTTTAGATCTCAAACACGCTCGCTCTGCTACCAAAAAAAAAAAAAAAAACGAATCGTTGAACCACCACGTTCTCGCCGTGAATGAAACCCTCCACGACGTCGTTTCACACCTCAATCAAGGTTCATCACTTTTTCATTTCTCGTTTTCGCTTTTTTCAATTCAAATCACACGGTTATTATATCAGAAATGAATTTTAGATTGAATACATTGCTATGACGATTGTAATAATCTGTATTGAAAATTGATCTGATTCGATGGTGTAGGATATGAAGAAAAGGAGGATCTAAACGAGATTATGGTTACGA…
>AES58904
GAAAAGTAGAAGCATAAACAAATTGAAAGAACGTTCAAAGTAAAGAGAGAGAGAGAAGAATAATTAAACTATGATAGATATTCAGAAAAAGTAGAACCATTCTCTCCCTTCTGTCATGCACTTTGCATCACCCCAAAAACACAAACTCTCTCTCTCTCTCTCTACACATTAGGGTTTCTCTCTCATCACTACACAGATTCAGATTCTCATCTACTCCATTCATTCTCCATTCACCATTATCTCAACTCGGTGAGTTAACTCACCCTTCTCTCTCTCTCTTTCCTATTTTAACTCAAAACCCTTTTCTTCTTTTTTTGATTTGATAGCCCAAGTACAAATTTCTTATCTATTTTATCAGTGGTAAGTTAAAAATTCAATTTTTTTAATACCCTTTTCTTG…
>AES58905
TGTAGATAAGGATTCACAATTTCATTCCATTTTCCCTCACAATAATTAATTATTAATCGTAATTAACTATTAAAACGTGAATTTTTGTCACCATCGTTTCCACGTCAGTGTAAACTTCTTATTTCTCCGCCGGCGAAAAAAAAACATTATCATTTCTCATTTTCTCTCTCAAAAAAAAAAAAAAACATCATAGGTAGCGTGAAACTCGTTCGGTTCCTCGTACTCTCTTTCTCTCTGTCTGTGTCTTTGTTCTTCGTGAATTCCTTTGTTTGTGTTTTTTGTTCTCATTTTTATGGATGTGATGGTGGGACCCACTTTCTCCATCGACGTTCCATCATCACCGCCGTTCGCCGGAGCGGGGAACCGTCCGTCTGGGAACGTGTTTTTCTCCGGTGACTC…
>AES58906
GTGTAATCGAGTTCAATGGCGAATGGATAGAATAGAATAACCTTCATCATAAAAAAATGCTTCTAACTCACGCTTTCTCTTCAATCCATTCTTCATACATTCCCATTTCTTCGTGTTCTTCATCTTCTCCAATACGACGTCGTTTATTTACCACTCCTCGCAAAACGAATCTGAAACACCTCACTTCACGAATAGTTCAACTAAGTCGCCGAAAACAGCTTCGCCAGATTCTGAATGAAATTGAAGTTGCAAAGAAACGTTTTGGAAAATTGAACACGATTGTGAAGAATGCGGTTATGGAAGCTTGTGTTCGTTGCGGTGATATTGATTCAGCTCTTAACATTTTTGATGAGATGAAGAATCCTGATGCTTGTGGTGTTGATACTGTCACCTATGCCA…
>AES58908
ATTTAATTTGTGATTTCATGCCTGCAGTACAGCTCCTTTGAGTTGTGCATGATTTGTGATTTCCTTTTTTGATGTTTTTGTTAAATTTCTTAGCCTACAATTGCTGTATTTTCTCTTCCAATCAACTCATATTTTCTCCTTCTTAAGCAATTTCATTTGCTTTGTTCCCACAAATTCACTCTTCCATTAGCTTTATTTTATCCAGGTATGTTATCAAACTATTTGTTTTTCTTTTCTTTTTCATGTAAATGTAGCTTGCTTTTTATTTTTATTTGTAGCATGTTCCTTTATTCCTTTTAAAAATACAAAGGAACATAATTTTTTGTTTATAAAATTAAAGTACACTTAAAAGGTTAAGATCATAATCATTTGACAAGCACTTGAGGTGTACTTTTTAAT…
>AES58910
AATCAATCCACGTTTTAATTCACACTTTCATTCTTCTCCTTTCATTCTCTATAAATTCATTCCACTTTTTCTCAACTCACTCTCTTCTTCTTTCACACTCCACCAACAATCTCTCCTCTGTTTAAGGCGGAGAACAATAACTAACCACCACCACCACCACCATCTCAAGGTACTCGCCGCCACAATCGAGTTTCTTTCTTCTCATCAAGCTATCGAGTTTTTTTAATATCTCTTTCTGCAATCCTTTAATCAATTGCGTTAGAATCGATTCTGATTACATATGTACTACTACGATGATCAATTTATGCATGTTGATCATACCCTCATATTGAAACCATCGATTATTGGAAAAACCTTATTGAAGTTTTGTTTTTGTTTGTTTCCAGCTATCGATTTTTA…
>AES58911
AAAAAAGAAAAAGAAGAAACAAAGAAGAAGAACACTGTTAGTAGAGATCGAGCTTACTCATGAAGAAGCAAAGACCAAACTGAGTTTCCAGATTTCTATGCAAATTCTTCAACTTCACCCTCTTCATACTTCAATCAATGTATACTTCTAACTCTTCATTTTTTTCTTCTTCATTTCATTGAATTTTCAAAGTTCTCTTATTTTTATTTTTCTTAAAAATTTGATTTTCTTTTTAATATATGTATGTTTTTGTTTGCTCTATTTTGTTGAATTCAGTGATCTTTTCATTATTCAAAGTTTGAAGCTTTTGGGGTTTCATGAAGCAATGAGGTTTTTCAGATTGGTGCAAGTGATGTAATTAGCGCAAGCATGGTTTTTCAGACCCTTTTGTTTGGTTTT…
>AES58913
ATGGTTTCAAATTGCACTTGTAACAAGGGTTCTACCAAGTTCCCAAAGTCATTAACCACTTCTGAATATTTATCGGGTGACGGGAGTACTCCCATTCCAATTAACATCTGTCGGAAAGTCTCGTTTGGGTGTAGTATCGCGTATCAACTTATTCAAGAGTACTCTCTATTAGCCACCACACTACGTCCTGAAAGGCCAAGATGGGTTAAAGGTGATTAG
>AES58914
ATGATTTTCTTTCTTTCTCTTATCCTTGTTGCACATAACTGTTTCCTTGTTGCACAAAACTCTGACGCGTATGTTCCATGTATAACTGTTGCTGATTGTCCACCAAATACTTGGTTTAAGATATATAGGTGCGAAAAAGGAATATGTAGATATCATAAATTGTGGATTGTATGA
>AES58915
ATGTGGCACAAGGAAATAAATGAAAGCAAGAGAAAATACGCTTGGTACAGAGAGAAGCCATGTTTTGGAAGAAAGGAATTAGGCATTCACGCAGCACGAGAGAAAAAGAAAAAGCTTGCACATGGAAACAAAAAAGAACAACATCGATTGAAAGAAAATTAG
>AES58916
ATGATTCATAACAGGGAAGAACTGTTGTATCCTGGGAGGATATTCGCTTATGAGGCAGATAAAATCCTCAAGTTCCTCTACTTTGATATGCAAAACTGGAACATCAAAAGGATTCTTAAAAGTATTCTATTTAGGTTCAAAATAATAGATGAAACAATAGATGAACTGAGTGAAAGCAAAAAAACTTCAACAATCAGTAAGAATAATTCAAAGATTGAGGTGATTGAGGAATCACCCGTTAAAATGGAATCGATTAATTGGACAAATTCTTCATTCACAGAAAAAAGGATAAAAGATCTTAATGTTAAAACAAAGACAATCATAAAACAAATAGAAACAATGACAGAAGAAAAAAAAGAAGCTCATATATCAAATATTTATATATCACACGGTAGAGCT…
>AES58918
AATAAATATAAATGCTCAATAATTCATCAAAAAAGAAAAATAAAAAGCATTTTCACTTTTCTCTTACCTTTCGATCAGATCGCTCTCGAAAAATTAGGGTTTCATCATTTTTCTCTATCTGCTTCGCTTTGGTTAGTTCTCTCTCCCTTCAAATCGCTGCTGTTTTATTCATTCATCGTTGCAATTCAAAATTTTACAATCAAATCATCATTGAAATTTTTTAAAAGTAGAAGAAAATTATATACAAAAAATTCGTTTATTTTTTTTTTTTTTTTTTTTACTGTTTTGTTCGATTTAATGGTTTGATTTTGTGAATTTCTTGATCACTACAATTTTTTATTTTGTAAATTTGATTAAAGTTTTGATTTTTGTTTATCTTGATCTTGGAAATGTTCAAAG…
>AES58921
ATGACAATGAGCAAGACTTTTAGCTATCCAGCTGAGTTTTGGAATTTGGGACAAAAATTTGTTAAAGAAATGCATTTTCCATCTGTAATCTTGTGTGTAGAAGTCCTTTTCTGGCAATCCAATGCATATGGTATTGAACTTCTTAGATATGACTGTGATCCTCATCCTGATGATTTAGGGCCTGGTGATCGGATCCATGTCGTAACTTGGTATAGAGACCTTGATTGGAAGGCATTGCTTGAAGATAACAAGACTTATGTTTTACATAATTGTCTTGTGTTCGATAATGATGCTGCGTTCAAGTATGTTGATCACCCGTTTAAGGTGGTGCTTGGCCCTGGTTCGAAGGTGACAAGGAATGATAAGCTGAGAGACATTCCGTCTCATGAATTCAGATTT…
>AES58923
ATGCGAAACCTAAGAGAGTACACTTACGCCATGCAGGAAAGAAGGAACTCTTATATTAGTAAAAAATCTATATACTTGTGGAATACTTCAAATATCCTTAGATTGCTTTTTGCTGTGTGGTTTGTTGTTGGAAACGTATGGATCTTTGGAGGACGATCTTCTGCTGCTGTAGCTCCTAACTTGTATAGGTATACCCTGTCATACACTTTTAACATGTAA
>AES58925
ATGGCACGAACCAAAACAACTTGTCCACCATCTGAAGATGATTCAACACCCATTAATCAATCTGAATCATCATTCCAAACCGCTGCTGATGAATCAAACTCATCCCCTCTGAACGAAACTCCTGTTCATACAATACTCCCTGATGAAATTATCACAGTCACCAAAACCACTAAAACATCCAAACCAAAGAAAGCTATCAAACCTAAGGCAACAAGAAAATCCTCAAGACTTAAGTCTGGATCCTCAACTTCCAAAACCAAAACAATTTCTCATATTGACCTCACAGACTCATTAGAAAAAGATGATGGTGATGAAACTCTCTCTGAGTTCATAAAAACTTCAAAGGCTGAGTCTAAGAAGAAGAAAGGAAAGACTCAAGTGATTGAAACCCCTTCTGCA…
>AES58926
TTTTATTTTTAATTTCTTAACCTTTTGCCTCAATGGCACAAGTTAACATTCCCAAAGAAAAAAGATACTACAAGTGAGAGAGAGAGGTAACACGAAGAAGGAAGCAACTTGCCAGCTTCTTGACTGTGACAACACCGTTCCCTCCGTCACTACGACGCCGTTTCGCACCTTTCCTCTCTTTCTCTGTCGTTTACCTCTCTTCAGATGCCGTTTTGAGTTCTCTTGCTTCATCGTGCTTAGTATTTCACCCAGTCAACGCTTTTTCTCACAATTTCGTCGATTCACCTTTTTCAAGCGCTTTTCGTCACGTTCTTAGGTAACTCTTATTTTCCATCAATTTCTGTTAATTGATTGTTGAATTCGAACAAAACGTACTTTTCGATTATGCAAAGTTATTGT…
>AES58927
ATGATAGACGGGGAGCCGGATAGAATTAGTTATTTACTAGGTGATGTAATAGACAAGATTCTGTCACACTTGCCAATTAGGGAAGCTGTGAGAACAAGTGTTTTATCCAACAAATGGAGGTACAAATGGGCCACAATACCAAATCTTGTGTTTGATAAACAATGTGTCTCTGCAACATCCAAATGTTCCGAACTTTTTTTAGATATGGAGGGAAAGCTTATGGAAATTATTGATCAGGTACTTTTACTTTATTCTGGGCCAATCAACAAGTTCCAGATCTCTCGTTGTGGTGTCAATCTCATTAGTGAGACTGCTCTTGATAGGTGGATTTTTCATCTAACCAAAAGATCTATCAAAGAGCTTGTGCTGCAAATATCCGAACGAAAATTGTATAAGATA…
>AES58928
ATGATAGACGAGGAGCCGGATAGAATTAGTTGTTTACCGGGTGATGTAATAGACCGAATTTTGTTACGCTTGCCTATTAGGGACGTTGTGAGAACAAGTGTTTTATGCAACAAATGGAGGTACAAATGGACCACAATACCAAATCTTGTGTTTGATAAACAATGTGTCTCTGCAACATCCCATCGCCCTTTAGTTATCGAGAGAAAGCTTTTGGCAATTATTGATCATGTACTTTTACTTTATTCCGGGCCAATCAACAAGTTCAAAAGGTCTATCAAAAAGCTTGTGATTGAAATCTCGAAAGGACAACCGTATAAGATACCTTGGTGCTTATTTTCTTGTCAAAGCTTACTTCATCTAAGTTTATCTTATGGTTTGCTTAAACCTCCATCGACAATT…
>AES58930
ATGACAGACGAGGAGCCGGATAGAATTAGTTGTTTACCGGGTGATGTAATAGACCGAATTTTGTTACGCTTGCCTATTAGGGACGCTGTGAGAACAAGTGTTTTATCCAACAAATGGAGGTACAAATGGGCCACAATGCCAAATCTTGTATTTAATAAACAACGTGTCTCTGCAACAGCCCCTTTTGTTATCGGAGGAAAGCTTTTGGCAATTATTGATCATGTACTTTTACTTTATTCCGGGCCAATCAACAAGTTCAAGCTCTCTGATTGTGGTGTGATCAGTGTGACTGCTCTTGACAGGTGGATTTTTCATCTAACCAGGAGGTCTATCAAAGATCTTGTGCTGGGAATCTCAAAAGGACAATCATATAAGATACCTTGGTGCTTATTTTCTTGT…
>AES58931
ATGGTGTTCACGATTTCCTCCTTTGATTTTGCTTGCAACAGTGGTTCGTATAGACAATCACACAACAAATACAAACTGAATTTTACAATTAACACAAAAGTTAAAATATCTAAATCTTCTTTGGTCCCTACAAACATGTATTCGTTTACATTGCATATGATGTTTTCAATGATTTTTAGGACATGA
>AES58933
TTTATGGCAATAGATCATTAACACCAAGAACAAGAAAGACCAACCAAGAGGGTTCCATTCCTTTCCATTCATCACCTCAAAAAAATCTTGCATGCATTTCATTTTCTTCATTCCTCTCTAGATCCATCATCTTTCTCCAAATTCATCTAAAAAATTTGCTTTTTTTTTTTTTTTTTTTTTTTTCTTCTTCTTCTTTTATTTTTATATTTCAAAGAAAAATTGGAAAAATGTTAACAATGTGAGATTTGATTCATATGTAACATTATCATTGTAACATTGTTGGTATTGTTGTTTTTGTTTACTTTATTTGTTACAAACAAACGTTGTTTTTGTTGTCTTTGGTTTCAACTTTCCTCTTTTGGTTCACGTGTTCTTCAAAACACAAGAACCACAATTTTC…
>AES58934
TTTTAATATTATCACTACTATCACACTCTTTTTTTCTTCTTCTACTTCCACACACTTCATCTCTGTACTTCACTTTCTCTCTCATCTTCTCTCTCTCTGAATTTTCCATGATATATTACAAGCTCTGAATATTCAATATATCATGAGGGAGAGCAAAATGGACAAAGAAAATGGTGTGAATGTGAGGGTGACTCGAGCAAGGGCAAGAGCTTTGAAGGAGCCTTCAAGAAATGAACAAGCTGTTGTTGTTGGACTCAAAGATGTGACCAACATTTCTGCAAAATCACATAAGCGTACTCATACATCAAATTTTCAGAAGAAAGAAGGTTCTAAGAAGAGAAAGACCAATGTAGCTTCAGAAGATGATGTCTCCTTGCAAGTTTGGACAATCAAAGAGGA…
>AES58936
ATGTCTGCCAAATACACTCCAATCTCAGCTGTTTCTGGAGGAAGAAAGAATCTCAAGATGTGTGTGCGAGTTGCTCACATTTGGTTGATTCGAGAGAAGAAGGTCCCCGCTAGCATCATTTTCATGAACATGTTACTGGTCGATGAAAAGGGTGGACGTATTCACGCCACAGCTAGAAAAGATTTGGTGGCAAAGTTCAGGTCCATGGTTCAAGAAGGGGGTACATATCAGCTTGAAAATGCAATTGTAGGTTTTAATGAAAGTCCTTATAAGGTAACTTCACACAAACATAAGCTTAGTATGATGCACAATTCAACTTTTACCAAAGTACACTTGCCTGCTATCCCTATGAACGTTTTTGAGTTCAAGCCATTCAATGAAATTCTCTCTTCAACTGCC…
>AES58937
TTTTTATTGTTTTTGAATAGAAATATACAATATTGGGCAGGTAACAGGTTGGCTTCACTTGGAGTTGTAAGAGAGCGCGAAGGAGAAAAGGAAATGGCTTGTATGAATAATATATTCACACCGTTTCCACTCACCGCCGGTAACCGGAATCCAACAATTTATTTTCCCCGGCGGCGACCGAACTCAGTTTGTTTGGTGGCAAATTCGCCTGAATCTCCTTCTCCTCCTCCGGAAATAGAGCTGGAGTTCGTTGGGCCAAAACCAGAGGGTGATGGATCGTTTCCGGTGGATAAAGTGAAAGCAATAAGCGGAGAGAAGTTGATGAGGAGTATCATGTCGGATAACAAGATTGACCTTTATGCCACGTATGGGAAATTGATGAACTGCGGTGGAGGGGGT…
>AES58938
GAAAGTATTCCTCCTCCGCTGCAACTGTGTTCCGTTCCTTCAGTTCAGTCTAACTCACATTTCTTGTCCAGTTTCAGTTCAGTCACTGCAACAAATGCATCCACACATTCCCCATCGTATCCTTCGTTCAATTCTCTCATCAACTCTCAAACCAATCCATCTACGCCCATTCTCCTCATGGTTATCCCAACCCGGAAACCCACTCATCAACTGGCCCTCCCTCCCATCCAAACCAACTCCAATCCCAACCCTAAACCCAAACCCAAATTCAAAACCCGAATCCTCCCAACCCACTTTCTCCCCTAACGATTTCACTCTCATTTCAACTCTCTTCACCAACCCATCCATCTCACCCGGTTCATCTCTCCTCACCAACCTAACCCAAACCGGAATCAAACC…
>AES58939
ATGGGAAAACCAGATACCGTAGCAAAAGCATGTGAAGCTTTTATTGAACTAGCTGATAAAAGTGCTTATCCATATTCAGCCATGCCATCTCCTGATAGGATTATGATTGGAAATGGTCCTACATTTGAGTGTGCTTTGATGAGAATTTTCTTAGCACAGCGCGTTACACAGAATAATATTACTTATGAAAATTATTTTAGGATATTTATTCCTGAAGGTTTGCCATTGAAATATGAACCTAGAGAGCCTTTGAGTTATGAAGCACAAACATTAGGCATGTTGCAATGTTTGGCATGTGTCAGTGCCTGA
>AES58940
GTACAATTAATACATAGCAAATACAAATAGCAAAAATAAAAACAAAAAGAAGAAGAAAAGAGATATGGGTTTTACAGAGAAACAAGAGGCTTTAGTGAATAGCTCATGGGAATTATTTAAACAAAACCCTGGTAATAGTGTTTTGTTCTACACTATTATATTGGAGAAAGCCCCTGCAGCAAAGGGCATGTTCTCTTTTCTTAAGGACACAGCTGGAGTACAAGATAGTCCTAAACTCCAAAGTCATGCTGAAAAAGTTTTTGGAATGGTGCGCGATTCAGCTGTTCAACTCCGAGCAACAGGGGGAGTAGTTTTGGGAGATGCTACATTGGGTGCAATCCACATTCAGAAAGGAGTGGTTGATCCACATTTTGTGGTGGTTAAAGAAGCTTTGCTGAA…
>AES58944
CTAACTCTCTAGCTAGCTTAAAATTTCTAATTCTCGGGAAAAAAACCTCTACCTACTTCTTTTATCTATAGCTAAATATTTTACCTTAGAAAAATGGCTACTACTCTTTCTGAAGCCTATCGAGATCACCCTCTGCACCTTCATCATATTATCCCCTTAGACTTTTCTTCATTTAGAACTTTGCCTGACTCCCATGCATGGCCTCAATCTAATGATGATGGTAGTGATAATTTCACATCCAATGGATGCTATGACAATGATGATGAAGATGGATCATGCATACCAATCATTGATCTCAATGATCCTAATGCTATGGAACAAATAGGCCTTGCATGTGAGAAGTGGGGTGCCTTCCAATTGAAGAATCATGGCATACCCTTAAATTTTATTGAAGAGGTT…
>AES58945
ATGGGTAGTGAGAATGAAATGATTCCATGTCTAGATTTTTCCAAGTATGATTTAGGAGTAGTTGATCAAGAAGGGAGTGAGGAGTGGAAAAAAATGAGCAAAAAAGTGAGAGAAGCATGTGAGAGTCATGGTTGCTTCATCATAATGTATGATGAGAATAAGATCCCAAAGAATTTATGTGAAAACATGTTCATAGGGATGAAAGACTTGTTTGATTTACCTGAAGACATTAAGAGGAAACACATAAGCTCTACACCTTTTAGTAGCTACACTAGTGATGATCCCAAAATTCCTCTATCTCAAACCTTTGGGATTGATGATGCTTCTCTTGGAGATAATGCTTTGGCTTTTACTAATCTCATGTGGTCTCAAGGAAACCCAACTTTCTGTGAGACAATG…
>AES58946
CTCACGTGTCATGATTGACCATATAAAAACCACATTTGCCAATGTTTTTCTTACCGTGTCTTAAGTCTTATAACAATCGTTTCTGTTTCATTCCCTTTCGATTTTTTTTCTTCCTCAAATTCCTGTCTCTTCCCTTTGTGTTCATGTTTCTGTGCTTCTCTTTTGTAACTGTTACTTCTCACTTTCATTAGAAAAACTCATCAACCTCTTTCATTTCTTCAATACCCTTCAATTTCCTTTCTTTCTTTCAGCATGTCTCAGACTAACTGGGAAGCTGATAAGATGTTGGATGTTTACATCCATGATTACCTTGTGAAGAGGGATTTGAAAGCTTCTGCTCAGGCTTTTCAAGCTGAAGGGAAAGTGTCTTCTGATCCTGTTGCTATTGACGCTCCGGGA…
>AES58948
ATGGATCCTTTCAAAGAAAAAGTAAAGTGTGTATGGATTCATGGACCTATCATAGTAGGTGCTGGTCCTTCAGGTATAGCAGTAGCTGCTTGTTTATCAGAGCAAGGAGTACCAAGTCTCATTCTTGAGAGAAGTGATTGCATAGCTTCACTATGGCAAAATAGAACCTATGACCGTTTAAAACTTCATTTACCTAAACATTTTTGTGAACTACCTATGATGAGTTTTCCTCAAACTTTTCCTAAGTATCCTACAAAACATCAGTTCATTTCCTACATGGAATCCTATGCTGATCACTTTCATATTCATCCTAGGTTTAATCAAACTGTTCTTAGTGCTGAGTTTGATTCAACTTCTCAAATTTGGATGGTTAGAACAAAAGAAGGTGATTTTCAGTAT…
>AES58949
CATAAATTCGACATTTTGTCCATATCTTTAAGTTCCATTATCCATTTAACTAATCTAAAAAATTTCAACTCTAGTTAATCCCCCCTCTATAAATATAACACAAACATGGAAGAATAATATATACTTTGTATATGATCAGATAAATGGAGAGGAGTGACACTAAAACATGGAAGAACCATTGCATGGATGTTTTCTCAAAATCTGAACGTGAAGATGACGAGGAAGCTCTAAAGTGTGTTGCAATAAAGAGAATTCTTACAAGTTCATGCATTAGGAAAAATGTAGAGAGCAAAGGAGAAGGAAAAGGAAAAGATGTTGAGACCATTCAACTTGAATCAACAGAAAAAAGAGCCTTGTTAGCTAGACTTGTGAAAATAGCAGAAGAAGATAATGAAAAGT…
>AES58950
AATACAACAAATCATTTGAACTATAAGAACAAAAAAATGCATATCAAAATTTGGTTTCACTAACATCTCAGTTTGAGTTTGTAGTTGTAGAGACCAAAACAACAATGGAGAGTAATGAAGTATCAAGAGTTGATAGCTTAAGAAGAGCAAGTAGTTCTAACATATGGAGGAACAATAGCATGAATGTTTTCTCAACGTCTGAACGTGAAGACGATGAAGAAGCTCTTAAATGGGCTGCTATTGAGAGACTTCCTACATATCTAAGGATTAGGAGAAGTATAATCAATAATGAAGAAGGTGAAGGGAGAGAGATTGATATCAAAAAACTTGGATTAACTGAGAGAAAGGTTTTACTAGAGAGACTTGTGAAAATTGCTGAAGAAGATAACGAAAAGTTCT…
>AES58951
ATGGCAACCACAGTAAGTATTGTCTGCAAAAGAACTGTGGTGAGTACAAAAGCAGTTGAACCAGGAAAGTACTTACCCTTATCAGTTTTGGATCGTTTCATGGATAAAAATCATATTAGGATGGTGTACTATTACCAAACTTCAGGAGACTTAGAGCTTGGTCAATTGACCAAGAAGTTGAGAGAGACTTTGTCAGAAATGCTCAGTCATTTCCCTATAGTTACTGGAAGGTTGTTGAGAGATGAAATGGGACATTGGAAGATCAAATGCAATGATGCTGGTGTTAGAATGGTCGAGGCAAAAGCCAAAGGAAGTGTCGAAGAGTGGTTACGAAGCGTGGATAGGGAAAAAGAACTTAAACTTGTTTATTGGGAAGATATGCTTCAAAAGCCTTATTAT…
>AES58952
ATGAAGACAAAAATATACACGTTTACAGAGGAAGCCAAAACTGAGCAGTTGAATCAAAAGCAGCCGGAGATTCTTGTCTTCCAAATGGGTAATGCAAAGAAGAAGGCTCAGATGTTTGTAAAACTTGTGTCTGCTGCTGGAACGGGGTTCTTTTATGTTAAGAGGAAACCAAGACAGTTTACAGAGAAGCTAAAATGA
>AES58953
ATGGAAAAGAAGGAATCACAAGCAGAAAATGCAACAAAAAACAATAAAATGAGTCAGATAACACTTCCAGGATTGTTGAATTTCATTGATGGGATTTGGTCAGCTAGTACTGGTGAGAGGTTAATTATATTCACTACTAACTATGCGGAGAAACTTGATCATGCTTTAATTTGTCGAGGAAGAATGGACATGCTTATCGAATTGCCTTATTGTTGTTTTGATGGATTCAAAATGTTGGCAACGAAGTATCTGAGTCTTGAATCTCATTTTTTGTTCGACAAGATTGCATGCTTGTTGGTAGAGACTAATATGACACCAGCTGATGTTGCTGAAAATTTGATGCCAAAGGTAGATAATGAAGATGTTGCGACTCCATTGTTGAGGTTGATTCAAGCACTT…
>AES58954
GTTGACCAAATCCTAACCATAAGTATTAATGTGATGAGTAGGTGATTGAATTGAAGAGAAGATGGTTGGAGAAGGAAGAAAACCAAAGGCAGTGATTGTTGGAGGTAGCATAGGAGGGATATCAAGTGCACATGCCCTTATCTTAGCTGGTTGGGATGTCCTTGTCCTTGAAAAAACCACCTCACCTCCAACTGGAAGTCCTACTGGTGCAGGTCTTGGACTCAACTCCCTCTCTCAACAAATCATTCAATCTTGGATTTCAAAACCACCACAATTCCTACACAACACCACTCATCCACTAACTATTGATCAGAACCTGGTAACTGATAGTGAGAAGAAGGTTAATAGGACATTGACAAGAGATGAAAGTTTAAACTTCAGAGCAGCACATTGGGGTGA…
>AES58955
ATGGATAGAGAAGGAAGAAAACCAAAAGCAGTGATTGTTGGGGGTAGCATAGCTGGTATATCAAGTGCAAATGCTCTTACTTTAGCAGGTTGGGATGTTATTGTTCTTGAAAAAACCATTTCACCTCCAACTGGAAATCCCACTGGTGCAGGTCTTGCTCTCAACCCTCTCTCTCAAAAAATCATTCACTCTTGGATCTCACATCCTCAGCTCATACAAAACATCACTGTGCCACTAACCTTTGATCAGAACCAGGTTACTGATAGTGAGAAGAAGGCTGATCTTCATGTTGTTCTCTATGATGCATTGCCACCACAAGTATTTTTATGGGGTCATCATTTTGTCTCTTTCCATGTTGCAAATGAAAAGGGAACTTCTGTCATTGTAAAGGCTATAGTT…
>AES58956
ATGAATTTTCTAAATTCGAAACCGCCTCCCAACTACGTCGCCGGACTTGGTCGTGGCGCCACCGGCTTCACCACCCGCTCCGACATCGGTCCCGCACGCGCCACCACAATAGGCAATCCCGAATACTTTAGAGGAAAAGAACCCGCAAACGACGAAGACGATGAAGATCATACACAATACGACGAGTTTGAAGGTTACAACAACGCTGGATTATTCAATTCGGATGATTACGATTTTGATGATAAAGAAGCCGATGAAATTTGGGATTCAATTGATAAGAGAATGAGTAGGTCTAAGAGAAACGATCGCGTTCTAACAGAGGAAAATTCAAAACCTAAATTTACTGAACAATTTTCTGGTTTGAAACGGAATTTGTATACGCTATCTATGAAGGATTGG…
>AES58957
TTCACTTTCTGACGCGCTTTTTTCCACTCTCATAGTTTCAGTTTCACTCCCAAACAATGCGACGCAATCCTCCGTCCCTCCATCTCCTCGCCGCAACCGACGCCGCCTTCTCCACCGCCACAATGTCTTCACGCCCCTACCACCGAGGTCACCGGAGAGGATACTCCGGCCGTTCATACTCCGGCGGAAGAGACCAGTTAGCTACCGGAGACGATCACTTACGGTCAGTCCGCGACGCCAATTCAGCAATCCGGCGAGGTGAGAGTGAAAATGTTGCGAATCAAATACAGTACAATCCTCGTCCATATCCACCACCTCAATATCCACCTTACGATGTTTATCGTCATCCTCCACCGCCGTTTTACCATCATAATCCACTTTACAATCCTCGTCCTCATC…
>AES58958
ATGCAACAAATCAATCTTTACTTTGAGAATTGGAGATCCATTGCTTGGACTTGGATTGATGTAAAAGAGTCACCCCAACACAGAAGTATGCAATATAAGGTGGATAAAGACCCTCTGAAGCATATTATAATTTGTCAAGTTGTATTGGGAAGTGTTGAAAAAGTGGAGCTTGAGTTTCATCAATCTTGTGCTTCCCGAAATGAATTTGATACTGGCTCTGATGATCCTAAGTGGTATGTTGTGTGGGCCAATGATATCAACAATCGTATACTCCCTGTATGCGTTGAGAGTGAGGAAGGGCAGCTCTGATTGACACCAGAGAAGATGAAATTGGTGACTCTCGCTGA
>AES58959
ATGGCCCTTCCCGACATGGTGATCTCAACAAGAAACACAAGTCTAGAGATAAGTGGATTATACTTTGTCAAGTTGTGTTGGGAAGTGTGGAAGGAAAAAGTGGAGCTTGAGCTGAATCAAACTTGTGCTAATCGTAAGGAATTTGATATCGGCTCTGATGATCCTAAAAATCCTAAATGGTATGTAGTGTGTGCCAATGATATCAACACACAAAAGCTACCCGTGGCACGACCCGCTGCAAATTCAGCAGAAAAACCATCTACTATGTTGCCTGCAGAGATGCGGCCTGTTGTTGAGGTTGTGGCCAAAAGAGAGAGAATTTTGGAAAAACCAAAGGAGAAAACTTTAAAGTTGATTGTTTTTGGTGGAGATTATTGGGCTAATAAACAGTTCACAATC…
>AES58960
ATAAAGTGTAATTAGATTTTTGAGAATATAAAGGGTCGTGGGGGGAACTTAGAAGAAGAAACCAAACAACCTCAAAAGCCAAATCTCTCTCTCTCTCTCTCTCTCTCTCTCTCTCTCTCTAAGTGTTTGAGTGCGAAAACATGTCGGGGAAAGGAGCGAAGGGTTTGACAACCGGTAAAACTCCAGCAAACCTCAAAGACAAGGACAAGAAGAAACCCACATCTCGTTCCTCAAGAGCTGGTCTTCAGTTCCCTGTTGGACGTATCCATCGTCTTCTGAAGTCGAGGACAATGGCACATGGAAGAGTTGGGGCTACAGCTGCAGTTTATTCTGCTGCTATCCTGGAGTATTTAACTGCAGAGGTGTTGGAGTTGGCTGGCAATGCAAGCAAGGATCTGA…
>AES58962
GCTAAGTCCATTTCATTCTCGCGCCTTCTTCTTTCCCCATACCATATCCTCTTCTCAAACTTGAATGAAGAGTAGTAACTTTCATAGCTCAACCACCATGAATGTCTTCTTGTTTCTGTCCCTGCTCTTATGTTCCACCTTCCATGTCTCCCAATCACTCATTGATGGACTAGTGGCAAATGGGAATTTTGAGCTTGGTCCAAAACCAACAGAGCTAAAAGGAACAGTGGTAACTGGAGGCAAAAACTCAATACCAGAATGGGAAATATCAGGTTTAGTAGAATACATAAAATCGGGACAAAAACAAGGTGACATGTTACTAGTTGTACCAGAAGGTGCATATGCAGTGAGACTAGGAAATGAAGCATCAATAAAACAAAGGATAAAAGTGATTAAAGG…
>AES58963
ATGTTGTCGATGTTCAGAAGATGTGCTGGTGCTGATGTTGTTCCTCCTATCGAATTCAAGCTCCCTACTGCTGCGTTGGCTGAATTCAATATCCTGCTCTCTCAACATATCGATTCCATATCTCGTTACAACACCGTTTTATCTTCCCTTCTCGATACGCGCCACTACGACGCTTACAAAGCAATGCTGTTTTACAATTACATTAAACTTAAGGGTGGTTTTCAGTTCAACAGTGATACTTATCAGATTCTAGTTAATGGCTTATGTTATAGTGGAGAAACTCAAAGAGCCATACAATTGCTGGGACAGGTACTATTACTAAAGATTCACACCAGACAAGAAATGTATGACATAGTTTTGTTGTATAACGAAATCATACTCAGGCTCGGCAAGGATAGA…
>AES58965
ATGGGACCATTTAGAGGAATAACTGAAGATTTCAAAGGAAGACTTGAATTTTATAAACAAGATTGGATTTGTGCAATTTGTACTGGTGTTAGAATATTGGCCCCAACTTTCTACATATTCTTTGCTTCTGCACTTCCTGTTATTGCTTTTGGAGAACAACTTAATAGAGAAACAGGTGGAATCTTGAGCACAGTTGAAACATTGACATCCACAGCTATATGTGGAATTATCCACTCAATATTTGGTGGTCAACCTTTGTTGATTGTAGGAATTGCTGAACCAACTGTTATCATGTACACCATTCTATACAGTTTTTGCACAAAAAGACCAGAATTAGGTGCCAAGCTGTTTTTGGCTTGGGCTGGTTGGGTTTGTGTTTGGACATCATTGTTGCTGATG…
>AES58966
GTTGGGGGAACATAGAAGAAGAAACAAAACAACCTCAAAAGCTCTCTCTCTCTCTCTCTCTCTCTCAAAGAAGAAGCGTTTGAAGTGCGAAAACATGTCGGGAAAAGGAGCGAAGGGTTTGACAACCGGTAAAACACCAGCAAACCTCAAAGACAAGGACAAGAAGAAACCCACATCTCGTTCCTCAAGAGCTGGTCTTCAGTTCCCTGTCGGACGTATCCATCGTCTTCTGAAGTCAAGGACAATGGCACATGGAAGAGTTGGGGCTACAGCTGCAGTTTATTCTGCTGCTATCCTGGAGTATTTAACTGCAGAGGTGTTGGAGTTGGCTGGCAATGCAAGCAAGGATCTGAAGGTGAAGCGTATTACACCGAGACATCTACAACTTGCTATCCGTGG…
>AES58969
ATCTGAGATAACAAAACGACGTCGTAGGGAGAGTGGAATTGGTCGTGTTAAACCGAGAGAATTTTTAGGGCTGAAAACGCAAAACAAAAAAGCACTTAATTCATTTTCATCGGTTATTCTCAGAATCGAAGTGAGAGAACACACAAAACTCAACAATGGCGTCTTTGCTACAAGCGATTGTAGATCCAAAGAAAAACTGGTTCGCTGCTCAGCACATGAAAGCTGTTTCCAAACGTCTTCGCAAATACGGGTTACGATATGATGATCTGTATGATCCGTATTACGATTTGGATATTAAGGAGGCTTTGAATCGGCTTCCAAAGGAGGTTGTTGATGCTCGCCATGCTCGTCTTAAGCGTGCTATTGATCTTTCCATGAAGCATGAGTATCTTCCTGAGG…
>AES58970
GCAAAACAAAAAAGCACTTAATTCATTTTCATCGGTTATTCTCAGAATCGAAGTGAGAGAACACACAAAACTCAACAATGGCGTCTTTGCTACAAGCGATTGTAGATCCAAAGAAAAACTGGTTCGCTGCTCAGCACATGAAAGCTGTTTCCAAACGTCTTCGCAAATACGGGTTACGATATGATGATCTGTATGATCCGTATTACGATTTGGATATTAAGGAGGCTTTGAATCGGCTTCCAAAGGAGGTTGTTGATGCTCGCCATGCTCGTCTTAAGCGTGCTATTGATCTTTCCATGAAGCATGAGTATCTTCCTGAGGATCTTCAGGCAATGCAAACACCATTCAGGAGCTACCTTCAGGATATGCTGACCTTTGTAAGTGCTTTGTTTTATTTGT…
>AES58972
CCACAAACAAAAAGTAACATGTATAGTTGAGATGAGTAGGGATAGTGAAGTAACTTCACAGTCCAACATAAACATTTTTTATACCCAGGCCTAGATTCTCAATTCTCAATTCTCATTCTCTTCTCTTCTCTTTTGTGGTTCAGGTAATTTCTACACTCTTCTCCTTCCTCAATTCACCATCAGGTTTTGTCGTTTTGCGCACAGAACCTTGCGTTTCATCCTCAGCTAGGGTTTTAGGTTTACACTTCAACTCATGCATTTTCTTTCCAATTTCGTTTTCGTTTTCGTTTTTATACTGAAAATGCTTTGCTTTGTTCACTCGATTTCGATGATCTGGTTTTTTTCTTTAATCAATTGAAGATTATTGTGGATTTGTTGGAAAGTACAAAACGGTTATAG…
>AES58973
ATGTATTACCTCATTAAGGAAAATCGAATGGTTCCTCGCTTGCCAAATAGCCCATATAGTTGCATGCCAAATGATCCACAAACCTTTACGAATCCTCTTGTTTCTCCCTTCATTACTCCAACATGCCCAATGCACAAACAAATTCGGCATCATAGTGCAGGAAATGATCTACCTCAATTGATCAACAAAATTGCACAATGGCATCATAGTGACTGTGCACCTCAATTGATGCCTGATCCTATCCAGGTTGTTAAAGAATTTGAAAGTTGCAGTGAGATGGTGTCAACCTCACAAGTAAATTCAGAGAATATCCCACAAGATGGCTCTGAGCAACAACAAACAACAATAATAAAAGCAACAAGAACAAGAAGAAGAACAACAACAAACAAGAACAACAAT…
>AES58974
ATGTTAGTTAACCCACACCGTCTCATTTTGGAATCTCCCTTTTTGAGATTTGTCAACACTCTATCTCCGATAAAGCCTGTCAAGGCTTCTCATGCGACACAGGGGTTTCTCGGACTCAATTCTCCACCTCTCGTATTCAAGTCATCGCGTATCAGTGCTCCCCACCATGAAACACAATACTCGGAAAGGTCTTGCTGTTTATACTCTATATCTATAATGTTGATATAG
>AES58975
ATGTGCGTAAATCCTCTAAAGTCCATTAACACAGCACTGTCAAATAGTGGCTATAGTGTAGCAGAATCTGAACAAACAGCTATTGTTCCGAGATATGCATTTTCCTACAGATTAGGCACAACAAAAAGTGTTGAAATCAACAACAAATTTCACAATCCATTTATCATCGGAGGACCTAAGAGATTTTACTCTTCTGAAACTGTTCCTTACACGAAACGAACCCGTTTTATTTCTCTACCAACAACTTTTGAGAGGAATGAAACGCAGGGCTTTGAAGAATACAAACAAAGGTTTGAAGGACGTACAATGCCTCAAACCTATCAAGAAAGTGTAAGGCATACAAAGATTCTCAATAATATAATTGATGCATTGCAAAGAGAAAGAAAGAAAATGAGCCCT…
>AES58976
TCAATTCACGCGCCGCACGCTCTCTAACATAAGCAAAACAAAAGTAAAAGTAAAAAATAAAAATTAGGTGAGGAGTGAAATGCATTATTGAACAGAGAGAGATAGAGATAGATAGAAGAAGAAGAAGTTATAGGGAAATCGACTGGATCGAGTGTGAGTGTGAAACAGTTCTTGATGGATTCTCCAGAAGCTTCGAAGATCAATAACATTTCTTCTTCTCTCTCCACTATCAATGCCGCCACAAACAATCCTTCTGATGAATCCCCTCAAGTTCAAGAATCTCCCTTTTTGAGATTTGTCAACACTCTATCTCCGATAAAGCCTGTCAAGGCTTCTCATGCGACACATGGGTTTCTCGGACTCAATTCTCCACCCCTCGTATTCAAGTCACCACGTATC…
>AES58977
ATAAACTCCACTCACCCAATCACAGACAATACAACACAACCCTCGTCTATTCTCTCCGAAGATTGGTTTGTTGTATTGTGTTGTTTCACAGAGACACAACAGATTCACTCACCAACCCTCTTCTCTCTCCTCATTCTCCTCCCTTTCCTCTCGCATTCTCCGCCAACCCTTTTTCAAAACACCAAAAGGGTTTAATCTATCACACTTTTTGATTAATGGGTTTCAAAGGAATCAACAAAAACAATCCCTTTGATGACAAAAGAAACAATTTTTTCTCAATCTCCAATTTAGGTTCTCAATGGAATAACCATCATGAAGAACAACAAGGGTACCCTTATCCTATTGGTGGTTTATTTGCAAGCATGAGTAGTAGTCAAATGGGACCAGGTTTTGGTGCTG…
>AES58978
ATGCTGCTTCAGGAAAACGGACGGTCGCTTACTGACTTCAAATCTATGCCCAGGCCAAACGTAGCAGACATGCCATCTTTCACAAACAAGCTTATCGTTGATGAGCTAAATTACAACGAAGATGAACTGGAAAAGACTCACGCTGATATTGTTTTCTTTTTCTTATATGGTTACGGTGGTACTGGAAAAACCTTTATATGGAAAACATTGTCAACTGCTATTAGATCGAAAGGGTTAATTGTATTGAATGTTGCATCTAGCGGTATAGAGACTCTTCTATTACCAGGTGGAAGAACCGCACACTCGAAACTGGCAGTCCCTATTGAGATTAAGGAGGCATCATCGCTTACTATGGAAAAGGACAGTCCTAGGGCAGACCTGGTGTGTGCTGCAAAGTTG…
>AES58979
ATGTCTGATGCATACCCTGTTTCATGTTCTTGCGTCTTTTTCACACGTTTCTGTTTTGAATTGACCTTTGGTGTAAACATGAAAGTTGTAGATAATTTTGTTAGCTTTCCAATGGAACCGTTGAGGGCTCATGCCCTGGAATGCTTTGTCATTCAATCTGTCGAGGGCTCGTGCCCTGGAGTGTTAATCATTCAACCGTTGAGGGCTCATGCCCTGGAATGCTTTGTCATTCAATCTGTTGAGGGCTCATGCCCTGGAATGTTAATCATTCAATCGTTGAGGGCTCATGCCTTGGAATGCCTTGTCATTCAAATTGTTGGGGGGCTTATGCCCCGGAATGCTTAG
>AES58985
CAAAATAAGAAATTAGAAATGCAAAATGACAGTTATATCCATCGGTGAAAAGTTTTTAAAAGGTTGAACGGGGCCTAATTTTCTAACCAAAGTATAGTAGCAATGGTATTCATTGTGCCACCGAGCGGCGAAAAGTTTTCCTTAGACGTAAACCCTAACACCACCACTCTCCATCAGCTGAAGGTCGCGATCCAACAATTCAACGGCATGCCTGTTTCCAATCAGCGTCTCTTCTTTTCTCTGAGTCTCGGACAAAACGATTCTGATCTCATCTCTAACCTTGGAATTGGACCCTTCTCAACCCTAACCCTGCACACCCCCTTTTATGGCGGTGCCGACGATGACACAATCGGGGCAACCTCCAGTACCGTAAAGGATGAATTAGTCAAGGAGGTGGAT…
>AES58986
ACGATCGCGTACCAATGCAAAAGCTACATCAAAAAGCTTCTAGTCAAACATGTGTTCAGCCAATTTAAACGCGGATGCACATACACTAAAGTACTATGGTTGTTTCTTGGTCACCAAGAAGACTGGAGCAGTGGCTTTCCACCAGCAACTTCCAGTTAAAGCTAGGATACACCCTGCATTCCACGTATCTCAACTGAAATTGGGAGTAGGAGGCAAACCAATAGAAGCAGAACTACCTACTGAGTTTGCCACGGAAGGGGTACGAACTACGAGCCAGGTGAAGTTCTGGGTTTTCACACTATAACCTAGCAGGGTTAGCAAATGGAGCAGATCCCGGTACAGTGGCAGCACTTATAGACTAATTGAACTCCCGTTTTTAGTCCTCCGGAACCAATTAGA…
>AES58987
ATGGAAAAAGAAAGCTACTGGGGCAACCTTAGTGCCATGACAGACAAGGAAGCGAGAGAGGAATTTAGCCAGGAAGGCGGAGGAGGAGGAGGAGGAATTAGAGACAGGAAGGCGAGGGAGGAATTTGACAAGAAGCTGCTGGCGGAGTATGAGGAGTCTGAATCCGATGAGGATGTAAAGTTGTGTGACGCCAGTTTCAAACGTGCTGTCAATAGAGGTCGTGCCAAAGCGATGAAAATCATAGAGGCCGACATGAAGCTGGAGCTTGAGTTTCATGTGAATGAGATTAGGGAAGAAGAACGTAAGCATCACCCCTTGATGATAGAACTAGCACTGAAACCAAATACCTAG
>AES58988
ATGGAAAAAGAAAGCTACTGGGGCAACCTTAGTGCCATGACAGACAAGGAAGCGAGAGAGGAATTTAGCCAGGAAGGCGGAGGAGGAGGAGGAGGAATTAGAGACAGGAAGGCGAGGGAGGAATTTGACAAGAAGCTGCTGGCGGAGTATGAGGAGTCTGAATCCGATGAGGATGTAAAGTTGTGTGACGCCAGTTTCAAACGTGCTGTCAATAGAGGTCGTGCCAAAGCGATGAAAATCATAGAGGCCGACATGAAGCTGGAGCTTGAGTTTCATGTGAATGAGATTAGGGAAGAAGAACGTAAGCATCACCCCTTGATGATAGAACTAGCACTGAAACCAAATACCTAG
>AES58989
ATGTGTTCAGCCAATTTAAACGCGGATGCACATACACTAAAGTACTATGGTTGTTTCTTGGTCACCAAGAAGACTGGAGCAGTGGCTTTCCACCAGCAACTTCCAGTTAAAGCTAGGATACACCCTGCATTCCACGTATCTCAACTGAAATTGGGAGTAGGAGGCAAACCAATAGAAGCAGAACTACCTACTGAGTTTGCCACGGAAGGGGTACGAACTACGAGCCAGGTGAAGTTCTGGGTTTTCACACTATAA
>AES58990
AACCAAAGTATAGTAGCAATGGTATTCATTGTGCCACCGAGCGGCGAAAAGTTTTCCTTAGACGTAAACCCTAACACCACCACTCTCCATCAGCTGAAGGTCGCGATCCAACAATTCAACGGCATGCCTGTTTCCAATCAGCGTCTCTTCTTTTCTCTGAGTCTCGGACAAAACGATTCTGATCTCATCTCTAACCTTGGAATTGGACCCTTCTCAACCCTAACCCTGCACACCCCCTTTTATGGCGGTGCCGACGATGACACAATCGGGGCAACCTCCAGTACCGTAAAGGATGAATTAGTCAAGGAGGTGGATTCTGATTCTGAGTCTGAGTCTGAGTCTGAGTCCGATGCCAAGGCCAGGGCGGACTCTGAATATTTGATTTACCCAGACTCAGAT…
>AES58995
ATGGAGAAGCTTCACGCCACGATTGTTGAAGCAAGATTCTATGATCATCACTGTAAAAATCGTGCCACGGTTGAATCGTATCGTGGCACGATGGTTTCACAATTTCTTTTTGTGACAGGAAAGACGAACTACACTGGAGTCTTATCGAGGAGCAGTTTACTCAAGGTCTACAACGAATGGCTGCTTCCTTTGCAGACCCGAGTGACAGGTATAATGACGGACAACAAGAGTTTTATATGCGACCTAAGTCCACTTGAAATGGTGTTGTCTCGGTGTATTGAGCTTGTAGAAGAGAAGCTAAATCAAATCACATAA
>AES58996
ATGGAGAATTTGTCTATCCACTTGAGCTATCAGGTTCAAGTTGAAGTCCTTATCTCTACCCAGATGCGTCAGTTTGAGCAAGTAAGAGCAGTTGTTCCTTCGATTCTTAATTCATTGAAGGTTGTACATTTGGAGACAGATAAAGCAATTGATGATGTCTTTGACAGAACTGTTGAGATTTCAAATTCTATATATGAAGTTTGCAGTAAGTTGGTGGATAATGTTGCAAGAGAGAAACTCCGAGCTGTTCTTGATCTATATGTCCTGCAATGCTTGGCTCTTCTTTCAGGTATCAATATCTACGACGTTCCCAGTTACCATTCGTTAGTACTGCAACTGTCACGAATTTCATTGAATTGTGGTTTATCTTATCTCAGTCTAGTAACAACTTATGATGTT…
>AES58997
ATGGCAATTAGCATCATTGATCAGTTTATAGCGAAATGTGGTCCAAAGCTCATGCTTTTTATTCTCTGTTATACATTAGGCCATGCAAGTAACTTAAGGCGACCAGCGCTGCCGCTTACATTATCCCTCCTTTATCAGGGCTCTCAAAGGGTAATTTTGCAGTGA
>AES58998
ATGATAGAGTGCTTCCTCCGCTCTATCTATGTTACGTCTTCTGGTGGATATTTTATCATGGTGGGGTATAATAATTCATTTTTACTAAGCAATCCTTTTACAAGAATAAAGAAGATAATCAATGTCTCTACCTTTGAAGTTAAGTCTAATATTTTTGCTAATCATGTCTTACTTGCTTTTGGCAAATGCTCGGATGAATTTGTCTTGGTGGTTTTATGTAAAAGTTCTAGGAGTTTGTGTGTCTATCAATCTCAAAATTGTGATTGGGTTACTTATTCGACAATGGGAAATCCAGGGAGGGTTGTTGACTTTATGGTTTCGCATAATATAATATATGTTGTTACTGACAAGGCCAACATAGGGGGTACTCAGCTTGAATTCTGGGATGATAAAAAATTG…
>AES59001
ATAGGACTCATAGGAGATTGGTTCGAACTCGGAGTAAAGAAGTTTCAACAGTCAAAACCCTAGTCTTCTACCACTACCAAAAACCCATCATCGATTCATCTTCTCTGATGGCTTCTCGTGGAAATCGCAAACGGAAACGTGGCTCTGTCGAAGAACGTATTGACCTTATCCATGTCACGCTCAGAGTTGCTAATATTGGCAACAGGACTGCATACATGAGGGACTTGAAAGAATACTTGGAAGCGATGGATGATCTCCAAACACTACTAGATTCTGGTTTAGACTACGGTATGCTTGCGGCTGGATCTATAATAGAAGATATACTAATGCATCTTAAAGGGCCATCTGTTATGATGCGTAGGCTTTGCTGCAAAACCCTTGCGCAGATCGACTGGGGCC…
>AES59002
ATAGGACTCATAGGAGATTGGTTCGAACTCGGAGTAAAGAAGTTTCAACAGTCAAAACCCTAGTCTTCTACCACTACCAAAAACCCATCATCGATTCATCTTCTCTGATGGCTTCTCGTGGAAATCGCAAACGGAAACGTGGCTCTGTCGAAGAACGTATTGACCTTATCCATGTCACGCTCAGAGTTGCTAATATTGGCAACAGGACTGCATACATGAGGGACTTGAAAGAATACTTGGAAGCGATGGATGATCTCCAAACACTACTAGATTCTGGTTTAGACTACGGTATGCTTGCGGCTGGATCTATAATAGAAGATATACTAATGCATCTTAAAGGGCCATCTGTTATGATGCGTAGGCTTTGCTGCAAAACCCTTGCGCAGATCGACTGGGGCC…
>AES59003
TCCACGTCACGTCACTCAGCATCAACCAATTGTTTCTTTCTTTCTTTCTTCCAAACTTGTCATTACGATACATGCATCCAAGAAAAACAGTGAAATTTTCAGAATACGAAGAAACAATGAGAAGAAGAATCTGGAGTCTTCTCTCCAACAAAAACAAACTCACATTTCCAATCCCAATCTCCAATTCCCGCGTAATTCCGTTTCTTTCTTACTGCACCGATCCATCACGTATTCTCAACCATAACCATCCAGGACCGCTTGTGCAGTACAAAAATCTTGTTGATCAAGGGAAGTTGCAGCACGATCCTTACCAAGAAAGTGTTGCTACAGAGCTTCAGAATTTGTTATCAAGGTTGGAGAATTATGAGAGAGAAATGGAAGAGTATCATGTTAATCTAT…
>AES59004
CGAAATTCTTACTATCAACCAATACCATGATAAACCTCAAACTTCCCATAAACACACCAAAAACAAGACTAACAGAACAAACCATCTTAACCCTCCTTAACTCCCACTGCAACACACTCTCAAAACTAACTCAAATCCACGCTTTCATCCTCAAAACCGGCCTCCAAAACAACCCCTTAATCCTCACTAAATTCACTTCAACTTCCTCTAACCTCAACTCAATCCACTACGCCACCTCATTCTTATTCCCACCTTCCCATACTACTTCTACACCCACCCCCTCCTACGATGCCTTCCTCTTCAACACCCTCATCCGCGCTTATTCCCAAACACGCGATTCTAAATCAAATTCCTTCCTCTTTTACAGAACAATGCTACGTTACGGTGTTACACCCAATA…
>AES59005
ATGCAGGACTTGTTTATATCTGGTCTGTTGATATTTTCTATTGTATCATGCAACTCATTTGTTGGATTTAGTCAAAATACCTTTAACGTGCTTCAATATGGTGCCAAAGGAGATGGTACTTCCGATGATACACAAGCTTTCTTGGAAGCATGGAAAGCTTTATGTGCAGCAAATCAAGGGACTCCAACCCTTGTGGTGCCAGCTGAACATACATTCTTTGTGCGTCAAGCAACTTTCCAAGGTCCTTGCAAGTCTCAAAATCTTCATATTCAGATTATGGGAAACATAATAGCACCTCATAGAGATGCATGGGGTTCATGTTCAAAAAGGTGGCTTTATTTCCTTAACGTACATGGGATGACAGTTGATGGATCTGGAGTGATCGATGGTCGAGGTGAA…
>AES59007
ATGTCCAAAACGAGATTCACAATGGAATTTCTTAATGGTATTAAGAGCTCTGGAATTCCAAATCACCGATTGAAACTAACGGTGGGATGTCCAGTTATGCTGATGAGAAACATCGATCATGCAAATGGATTGTGTAATGGTACGAGGTTGACAGTTACACATCTATGGAAGAGCAAGATAGTTGCTACCGTAATTTAG
>AES59008
CACAGTTTCACTCTTTCACTTTCATTTTCCCCCAAATTTTGATTTTTCTTTGCAGAATCTCTTCGGAAACCCTAACCCTGACAATCCTTCACTTCTCAAGCTTTCTCCAATTCCTTCTTCTCGCAGGTATTCATTCACCTTCTCTCTATCCCCTTCTCCCTCTCTATATGATTAAACCTTTGTTTGAATTTTGAAAATTAGGTTTAATTAACACTGTTTGATTCGTTGCAGATAATGGGTGAAACAAAGGAAGAAACATACGAGGAAGAGCTTCTTGATTACGAAGAGGAGGATGAGAAAGCACCTGATTCAGTCGGAGCTAAAGTTAACGGTGAATCTGGGAAGAAGGGCTATGTTGGGATCCACAGTTCAGGATTCAGAGACTTTCTTCTAAAGCCA…
>AES59010
AAAAACACAAACAATTTTTTCAGCTATGTATAAAATAACCTCTAAGTCATAATTCAGATACAGAAACTCACCACCTAGTACCACTTCAGTTTTGTGCAAGCAACAAAAATAAAATGTCCTTAATTGCAGAAGCACCAGAATTTCTTCAAGTTTTCTCAGATGGAACGGTGAAACGTTTCAACCCAGAAATAGCACCACCCTCATTAGATTCATCCAACAAATACAAATCCAAAGACATAATCATTGACCCTACAAAACCCATCACAGGAAGAATCTTCATTCCAAACAATCCAACCAAAAAACTCCTACCTCTCTTAGTTTATTTCCATGGTGGTGGCTTTTGCATTGGTTCCACAACATGGCTTGGTTACAACAACTTCCTCGGAGATTTCTCCGTCG…
>AES59011
AGCTGGTCTTTCCATAGCACGGGATAAGTAACTAACAAACAACTGTAACAAGTAGTACATCTAAAAGAAGAAAGACAAAAACCACCGATAAAGAAGAAGAAGAATACGAACAAGAATATTCCATTATTCTTCTCCATAAAGAATATTCTATATCCGAAACCATTTTTTTATTTACTTTTTTAAATCCGCACTTCAATTTCCATTCCATATATATAATTTTCACACTTTTTCTAATCCAAATTACTCATTATCATTATTCTTATTCTTTTCATTAAACCATCCAAAACACCGTTGCGTTTCGTAAACGCGATTTTCAGAATAATCGATTCTTTCTTCTTCAGAAGCAACGATGAAGTTCTGGAAGATTCTCAACAACCAGATCGAGCAAACGTTACCTGA…
>AES59013
ATGGTACAACGTAACAAGTTCAGAGGAGTTAGACAACGACAGTGGGGCTCATGGGTCTCAGAAATTCGTCACCCTTTACTGAAGAGAAGGGTATGGCTAGGTACATTTGAGACAGCAGAGGCTGCAGCCAGAGCATATGATCAAGCGGCCATATTGATGAATGGAAAAAATGCCAAAACCAATTTCCCTATACCAAAGGATCAAACTGAAGATGCCAATTCCCTAACACCAAATTGTGATGATAATAATAACTCTTTCCACACTTCAAATGCTCTTTCTCATCTCCTTAAACAAAAGCTTACAAAATGTTGTCAAAAACAATCTCAATCACTCACTTGTTTGAGGCTTGATGCTGATAATTCTCACATAGGAGTCTGGCAAAAAGGAGCAGGATCACAT…
>AES59014
GAGAACCAAACAACTCGAATATTTGCTTCCCTAGTTGATTCTTTATTAAGGCATTTTGTACTCAATTTTCTGCTAACATTATTATTCTTATCATTATTGTGCATGAGGGACTATAAATCCTCTCCTTCAAGTTCAACGATTCATAATTATTGGTGAAAAATCTCATCATTGACTTTGTGTGAATACAATACAACCTTAAGTGTATAGGGTGAGTTCTTTGCTCTCTATTTTGTTTGTCTTCTTTTGGTAGTTGAAAAGAACATTGACTAATTAACCAATTCAATTCCACTATTTTCAACTGTTCCACTCATTACTTAATCTCAAAGTAATTAACTTTTATACATGCCTTTTTGATTAGTAATGATTCTACAATTTTATTCTCTTAATTAACTTGCTTAC…
>AES59015
ATGATCAACTTGAACTACACTTACTCCATTGGTAAGTATCTTGGTTATCCTTTACTTGCTGGAAGGGTTACCAATATTGATTCTAGTATTAGACAATGTATTTGGGGTGGAAATATTGTACATTGGGTGAATTGCAACACTAATACCAAATCACCTCAAAGAGGCGACATTGGTATCAGAAAAGCTAGACTTGTCATTATGGCTATGTTGGGAAAGCATGTCTGGAATCTCATTCAGAATCCTGAATTCCTGATAAGTTATAGGTACAATTAA
>AES59016
ATGATAAAGGTTCAACCTAAACATTGTACAACTGAACTTGTGGTCAAGGTTTTGTCTAAACATACGTTTACTCTTGATGGTGCCTCAAACATCAATGAGAGAAAACTTGTAGATTACATAGTAAAGAGAGTAGATCAGTTAGAGGATAATCATGTCACTAGATGTAGAGGAAGACCTAGAAAAACTATAATCGAAACAATTACGAAATATTAG
>AES59017
TGTTAATGAACCATTCATTGTATGGGAATCCGTTTCCCACTTGTCTCTTACAATAAAAACCTTCCCTTTTCCCTTCATTTTTCATTCATCTTCTTTTTCTTCTTCTTCTTCTTTCAACACCCCCAAATTTTCTCTTTCTTTTTTTGCCCTATTTCAATTAGGGTTTCCAATTTCCACCATTTCATACCTTCAATTCCTCTCTTTCTCTCCTAATCTCTTATGCATAATTGCCTTCAATACTCACAAATCAAATTCACCGTCTTCTTCTTCTTCTTTGCTGCTTTTTTTGCACTCTTTGGAGGGTTGTTTCAGCTGCACCCATGTCTCAAGTCTTCGGCTTTTCTGGTGATAACTTTTGCCATGGTGGGTTATACACAAACCCCAAGGAAGCAAATTTCT…
>AES59018
AAAAGATTAAAAGAGATAAATGTTTAGCAAGTTCTACAGTTTTCAACCATACGGATCTTGCTGCTGGAGCGTCAGTACTGTTGGATCCTCAGATCGTGATCTTCTTCTTCTTCTATACCCCCCCATTTTCCTTCATCGTTCTTCACGCAGATCTCTTTCTTCTCTTCACCATCAATGGTGTTCAATTTCCACCTTTTCATGCCATTTTGACTATTGGGTAAGCACAATTTCACTCACTGTTTGACTACAATAAAAATCTCATTTTTATTTATCTGGGTTTCTTCTCAAATGCTTAGATTCCTTTATTTTCTTGATTTGTTACTTTTCTGTTTATTTTATGTTGCAAAAATTGAACTTGGGTTCTTATTAGATCAAAGTTTCATACTTGGAAAATGGGTG…
>AES59019
TTTATACTAATCAAATTTTATTTTTCTACCATAAAGAAAAGAGAAAAAAGGGGTACACTACACAATGGAAGTGTAAGGTATTTGACATTCTTGGTCGTGGAGTAATAATAGTTTATTTATTTTTTGTTTCTGTTGTTGAAAAATCTAAGACCGACCAGTTAAACAACAGTAGTGGAGTCTGTCTTTCTCTCACTCTCACTCGTCGACTCTGAAAATCAAGATGAGCGCCACAGCATTCCGTTCTATTTTCTTTAACAGACCTCGCTCTTCCAACAAGGATTTGATAAAGCCACAGAATGTCAAGTTGTCGCCTATTAAGTGTTCGATCAAAAGTTCACAAAACAATGTTCGTGTTGGTGTTCTTGGAGCAAGTGGCTATACTGGTTCTGAGATTCTTCG…
>AES59020
GAAAAACAAAGCAAAAAAATCTATTGGCTTGCAACTATGTATGAATCTCACCTCATATCATATCATACACAAACAAATATCCAAGTGCCAGCCTTTCTAAGCTGTACATTCATTATCATATCATCATATTCATTCACATCATTCTTCTCTATTATCCTTCTTTTTTTTTTTTTTTTTTGCATCACTTTGCTTCAAAATTGTTGTGAAAGATTCATGTGTTTCATCACACTTCACGTGCACAAATAATCCATTGTTTCATAGTCAAACAATCAATAGTACATTTCTTCAAATGTTCTTACCATAATCTTCTTGCTTAATTTTTCTGTTCTTTCTTCATCATGTGTGAAACCAAGACTCACTCATCATTTTGAGGTAAACTTTTGTTGGTCAATTCAAGTG…
>AES59022
ATGTCGAGTGGAAGGAAAAGCCGAGGTCGCCAAAAGATTGAGATGAAAAAAATGAGCAACGAGAGCAACTTGCAAGTGACTTTCTCGAAGCGCCGTAGTGGGCTCTTCAAGAAAGCCAGTGAGCTTTGCACTCTCTGTGGTGCAGATGTTGCTCTCATTATTTTCTCACCTGGGGAGAAGGTATTTTCATTTGGCCAACCCAATGTTGATACGGTCATAGATCATTATCTCTCTCGAGTCCCACTCAAAAACAATGGTACCATGCAATTCATTGAGGCTCACCGTAGTGCCAACGTGCGCGAGCTGAATATTCAACTGACTCAGATCAACCAGCTACTGGACAATGAGAAGAAACGTGATGAAGAGCTGAGCCACTTGCGCAAGGCGAATGAGACTCAA…
>AES59025
TATCCAAGTTGTTCCATTTTTTTCCAATAAACAAGACAAAGAAAAGGTATAGTGGTGGTTTGGTTGGATGGCAAAGAAACAAGTTGACGAGGTCGTCAGTCAGGGTCAAGTTCGGAGTTCTCATTCATTGCCGTCTCTAAAATCTCTTCCAAATCAATTTTCCAACCTCATATAACCCCCAATTTTATCTTCTTCCATCACCTTCTTCAACTTCGATTTCAGCAATTTTTTAAATCGAAAAAAAACCGTTTTTTTCTTCCTCGTAAGATTATCATCATTATCGTATCATGTCTCTGAAAACGTCGAATTCTTCGGAGAAACCGATGCTTCCATTATCGGATCCTCCCAAAAACCAAATCGATGACAAACTTTTCAAAGGCTCTGCTATGACCAAACGTG…
>AES59026
GTTCCATTTTTTTCCAATAAACAAGACAAAGAAAAGGTATAGTGGTGGTTTGGTTGGATGGCAAAGAAACAAGTTGACGAGGTCGTCAGTCAGGGTCAAGTTCGGAGTTCTCATTCATTGCCGTCTCTAAAATCTCTTCCAAATCAATTTTCCAACCTCATATAACCCCCAATTTTATCTTCTTCCATCACCTTCTTCAACTTCGATTTCAGCAATTTTTTAAATCGAAAAAAAACCGTTTTTTTCTTCCTCGTAAGATTATCATCATTATCGTATCATGTCTCTGAAAACGTCGAATTCTTCGGAGAAACCGATGCTTCCATTATCGGATCCTCCCAAAAACCAAATCGATGACAAACTTTTCAAAGGCTCTGCTATGACCAAACGTGGTGCCTACGC…
>AES59027
CAAACAATGCTAGTAGAATCTCCCCCTAACACAAACATAACAGGACAGAACAGAACACTTCATAAATGTTTTATTTTAACCATGCGTGTTGTTTTCTTCCAAGTATCTCTGTCCTCTAATTATTCCTTTTTTATTTTAAACCAAAACTTATTAAATTAAATTAATTTGGTCACCCTTAATCATCGTATTCAGTTACGCTCTTAAATCACGCACTCACTTATTTATCACCATTCCACTAAGCTTCTATGGCGGAAACTAGTTTATCGTTGATACTTCCGAACATGAAGAAGAAAACTACGCTATTTTCATCATCCTCTTCTTCTTCTTCTCCTCTTCCCATTTTTTCTACCAAGAGTTTGCTCTACGATAAGCTTCCTTCGGAACCGTTAAGGCTTTCTG…
>AES59028
ATGAGTATCACAACCTTATATTCAGGAATGTCTAGAGAAGTCATGGCTTCTTCATCAGCTGCTTCTTTTGATTATGAAATTTTGGATAAAGATACCGACGTCCCTAAAACGGCTGCTGTTCCGACCAATCGCGCAAATCCATGGATTGAACCTGAAACATTGAAACTTCAGCACCGAATTGGTCGAGGACCCTTTGGTGATGTTTGGCTTGCAACTCTTCATCAGTCAACTGAAGATTATGATGAGCACCATGAAGTTGCTGCTAAGATGTTACATCCAATCAAAGAGGATCATGTGAAGATTGTATTGAAGAAATTCAATGAATTATACTTGAAGTGCCAAGGAGTTTCTAGTGTTTGCTGGTTACATGGAATTTCAATGTTAAATGGAAGGATCTGC…
>AES59029
ATGACTTTCTCTGCATCTTCGCTTCGTCCTACCTCTTCTCCTTCCTATTCACAGTTGTTGTGCTCTCTTAGGTACAATAGGAAACTTCGTAGCCAAATAAATTTTGTTGTGACTCAAGGAAGAAAAGGTTGTTGGTTAAGGAATGGTGTTACTGTTAAATCGGTGTTGAATGACAATAGACCTAGTTTTAACAATTATGGAGCGCCGGAATCTGCTAGGCTTCTCGAGAGGTTGTTTGAGCAGACACAGAAGTTGGACAACCGGATGATAGGAGAGGAACCAGATCTTCGTGATTTTGAGTCGGATCTTTTGTCTGCGCTCATGGAATTGAAGGAGAAGGAGGATCATTTACAGGAAGTGGAGAGAACTGTTTTGTTGGAGAATGGAAAGTTGAAGGAT…
>AES59030
ATGGCTTCCAACAAGCTTAGTGCACTAATTATAATATTTTCTCTCTTTGCTCATTCAACATTTTCACATGATTGCGCTTCATGCAAACCAACTCCAATTAGTCCTCCTCCACCTTCAAAAACACCAAAGGCTTGTCCTCCACCACCTTCAACAACGCCTAAGGCTAGCCCTCCACCTCCATCAACTACGGCTAGCCCTCCACCTAAGGCTAGTACTCCACCTCCTTCAACGCCTAAGGCTAGCCCTCCACCTCCGTCAATGCCTACGGCTAGCCCTCCACCTAAGGCTAGTACTCCACCTCCTTCAACGCCTACGGCTAGCCCTCCACCTCCTTCAACAACGCCTACGGCTAGCCCTCCTACTCCTTCAACAGCACAAAAATGCCCTAGTGACACATTA…
>AES59032
ATGGGGAAGGTGTTTAATACTTTCAGCTTTCCATTACACAATGTGTTTGATAAAGTTTCTCCTGGAGAGTTGCCACATACTATGCCAGTGTTAGAAGTTGTTTCCCCTGTTGCGCATGTTGATGTGCATTCTGAGACAGTAGAGAAGTTACATATGACATCTAGGGAGGTGTTGGAGAACCCCACGATGGATGATGTCTCTGGTTTGCTTTCAGATGAGGTGGATCACAATCGTTCGAGCCAGAGGGAGCTGGAGGAGAGTCCCAAAGGTTCTCACGAGAGTGAGCGCAATCTTTCGAGCCTGAGGGAGTTGGAGGAGAGTCTCAAAGTTCCCATTGAGAGTGCACCACATTCATCACATGTTGTTGAGCACCAAGAGGTGCATGAAGGGTCTGTAGAA…
>AES59033
ATGCATAGGGGGATCAAAAACCGGGTAGGGGATACTCTTGTGAAACCTATCAGTCAACTGTATATCAAACTGTCCGTCACCAACAAAAACCAAGGTAATTCAGGCACCAAGATCGATTCCGTAAAAGTCACGAATCGCTTTCCATCACTTTGTGAGAAAAAAATGCTCCGTTTACTTTGTCGACCAATACTTCAAACTTGTTGGACTTAG
>AES59034
ATGGCTTCCAACAAGCTTAGTGCACTAATTATATTATTTTCTCTCCTTTCTTATTCAACATTTTCACATGCTTGTGGTTCATGCAAACCAACTCCAACAAGTCCTCCACCACCTTCTACAACACCTAAGGCTAGCCCTCCACCTAAGGCTAGTACTCCACCACCTTCGACAACACCTAAGTCTAGTCCTCCAACTCCTTCAACATCACAAAAATGTCCTAGTGACACATTAAAGCTAGGTGTATGTGCTGATGTTCTAGGACTTGTTAATGTTATTGTTGGAAGTCCTGCTTCAAGCAAGTGTTGTACATTGATTCAAGGTTTGGCTGATTTGGACGCAGCAGTTTGTCTTTGTACCGCTATTAAGGCTAATGTTCTTGGTATCAACTTGAATGTGCCT…
>AES59035
AATTAGTGTACACATTTCTTAAGAATGGCTTCCAACAAGCATAGTGCACTAATTATATTATTTTCTCTCCTTGCTTATTCAACATTTTCAAATGCTTGTGGTTCATGCAAACCAACTCCACCAAGTCCACCTCCACCTTCAAAAACACCAAAGGCTTGTCCTCCACCACCTTCTACAACACCTAAGGCTAGCCCTCCACCTACGGCTATAACTCCACCATCAACAACACCTAAGTCTAGTCCTCCTACTCCTTCAACAGCACAAAAATGCCCTAGTGACACATTAAAGCTAGGTGTATGTGCTGATGTTCTAGGACTTGTTAATGTTATTGTTGGAATTCCTGCTTCAAGCAATTGTTGTACATTGATTCAAGGTTTGGCTGATTTGGACGCAGCAGTT…
>AES59036
CTCAATCAGATTTTCATATGACTGAACCTCACAATTTTTTGTCTATAAAAATGGTCCAATTCTCCTCTTTCTTTCACATCCTATGATTCAACATCAAAACACACAAAAGCATTAGCGTACATTTCTTAACAATGGCTTCCAACAAGCTTAGTGCCCTAATTATATTGTTTTCTCTCCTTGCTTATTCAACATTTTCACATGCTTGTGGTTCATGCAAACCAACTCCATCACCTAAGCCTAAGCCAAAGCCAAAGCCTAGTCCTCCACCACCTTCATCAACACCATGTCCTCCAACACCTTCAACAACACCTCCTACTCCTTCAACATCACAAAAATGTCCTAGTGACACATTAAAGCTAGGTGTTTGTGCTGATGTTTTAGGACTTGTTAATGTTATTG…
>AES59038
ATGAGTACAGTTTTTTCATATCCTCACTATGATCCAGAGTTTGATGCTCACTCTGAAAGGATATATATGGTCCACCGTAATTGTCAGGTTTGCATAGACAATGAAAGCAAAGAAGATTGCACGGTTGTTAAGGTGGATAGTGTTAACAAGCATGGTGGTGTCCTACTAGATATGTTACATGTTTTGACAGACATGAACTTTCAAATCATCAAAAGTTATATTTCATCGGATGAGTATTTCATCAGGCACATAAATGGATATGCTTTGAATACAACAAGTGAGAAGGAACAATTAATAAAATTCATTGAGGCAGCTATAGAACGCAGGGTTTGTGAAAGTGTTAAACTAGAGTTGAGTGCAGACAACAGTGTTGGTTTCCTCTCTGACATATCACGAGTC…
>AES59040
CGCGAAGCCCATCATCTCGAATCCCTTTCCTCTCTTCATTCATTCAGTTAAGCGAACCCTATCGCACTCAATCCTCCTTCTACTGACGGCACACGCGACGCGACGCAGGAGGAAGAAGAACATATCCGTGACTATGACGGATCGACACAAACATTTTCTCCGTCAACCCTTATCAGGTATGGAGGATCCCTCTGCTGATTTGAAGCCTGACATTGCTGAACCAGTCGATGAGTCTCTTGATTTCGCTAAACACTTTGCCACCGATAAAGAATTTACTACTCGAGATGACCTGCTGAAATGGGTTCGAGGTGAAGCAACCAAGTTAGGGTTTGGTATTGTTATTTCAAAGTCAAATAATAGAGGAACACAAACTCTTCTACTTGAATGCAAAAGGAGTGG…
>AES59043
ATGCTTGGTAGACAATGTGTCTCTCAAGCTTCCCAAGGCCCTTCGGTTATCGAGAGCAAGTTTTTGAGAATTATCGATCATGTACTTTTACTTCATTCTGGGCCAATTGAAAGTTTCATGTTCACCGACAATGGACAAACACTCATTCATGTGAATTCTATAAAAGAGATTTATCTGAGCGTTTGGATAGAGGAATGTTATAAGATAACATGGTGCTTATTCTCTTGTCAAAGTTTACGTCATTTAAGCTTATATTGTTGTCGACTTAAACCTCCAACAATATTTGAAGATGCATTCAAAAACATGATATCTGGCTGCCCTCTACTTGAAGATTTGGCATTGTTGGAAGTTGATGGTTTCACACAAATTAATGCTCACGCACCAAATCTGAAGGTTTTT…
>AES59045
ATGAGCCATATGGACCTCAAGATTAATGGGTCTGGAGATCCAAAGAAAGGTCCATTAGGTCAAGAAAGTGAGGCCTATAAAAGGAGACAACTAGAGATTGAACGCAGAAGCACAAATGCAAGATTTTATCCCATTATAATCGACAACTCTTCTGAATAA
>AES59047
ATGGCAGTGAACAAGATGAAGAAAAGTATCACCTTGATGATGATGATGATATTAGTACTAAAGAATTTTGTCGTCGCTGTGAGATGGATTGCGGAGAAGGATGTCGCAATTTTGAATGCGTTAACCGATGTATGGACAAGAAATGCCGTTGTTGTCTTACGGGCTCCCCTGCGTGCGCAAAATGATTAA
>AES59048
CCCCATTCCCGAACACTCCATGTTCCGAGCAACAGAGAGATCTTGGTTGTGTGCGAAACGAACGATGCAACGAAACACATAAACGCACATGATCCACATCTGAACCCAAAGCGACGCCGTATCGCAAATCCTTCACCGTTTCAAATCAAACCCTAACAATGGCGAATTCACTAGAGCAATCTCGTCCATGGTTCCTCTACGCAGTTCCTTTGTTAGTATTTCTTTTGATTGCATTTCATGTCCTTGCCTTGGTGTATTGGATTTATAGATTGTCTACTGATACTAAGCCACAACAGCAGACGCTACAACAACAGATTCAGCAACAACAGCAACAGAGGAGAAAGGCTCACTGAACAGAACGATTTCAATTTGTGTAAATTTTTTAATTTTAATTCATAT…
>AES59049
TCTCTCTCTCTCTCTCTCTCTCTCTCTCTACTTTCTCTCTCCTCATTAGTACTTGTTTTTGTTTCAGCTGAATGCTTTTGACTCCAAAGTTGAAGAGATTCCTTAGATCTACAAGGAAAAAACTTTTGTACATTGTTGTCATCATCAACTATTCATCTATTCTGTGTCTTTTTTGGTCACTTGTTTTAATTCTATTCATTTTTAAAGGTTCATGCTTTTTCAACAATTCACTCTCATCATGGTTCACAATAACATGTAAGACTGGTTTTCTTTTAATGTATTGCATAACTTAATTTTTGCAAGTCATAAAATTTGTATTAATTTTGTGTTTTTCTAGGTGATTCACAAGTATTTGGACCAAAAATTTCTTGAGATGCAAGTTCTATTGGCATTGAAGTT…
>AES59053
TTTTTTTTTTGTTCCTAAAAACAGGATTGAATGCGATGAACTCAATTGTTGTTCAATCAAACAGACAAAATACGATGAGCTGACTTCAACTAAATTGTTGTTCCAAAATTTGTCTCCTTTTTTTCCCTTCTCTCTCTCTCTCATGGCATTTCTCTTCTCCTCTCTTCCTCAGGTACTTTCTCTCTCTAACTTTCTTCAGTTTTTTCATTCTTTATGCAAAAAAATAACAAGATCCCATGTACCAAATTTTGCATCTTTCTTAATATCTACCAATTGGGTGATCAAAAGTTTGAATCTTTTCTCATAAATTTCAATTTTTTATGATTAACTAAGATTTTTCCTTTGCGGGGTTTCTATGCAGATTAAGTCTCTGATTCCATAAAACAGACCCCACTTTTC…
>AES59055
TCCTCTTCCTAACAAAATAGTTTCTTTTTTCTTTCTAAAACAAATTGTACAAAAACAAAGAAGACAAAATGAGGACTATACCCACCACAATGCTAAACACACACCCCAACAACACCCCCGCAACTATTACTCCCTCCTTATGGCACACTCCAATCCCATATCTCTTTGGAGGACTAGCAGCCATTATGGGACTCATAGCCTTGGCGTTGTTGGCACTAGCATGCTCTTTTTGTAAACTCTCAAGGAACAACCAAGATGGGGACCACAATGACTTGGACAACAAAGAGAGTGACCCTCAAACTAAGGAACCCATCAAGTCCTACGAAGAGAAGGTCCTTGTAATTATGGCTGGGAATGAGAAACCAACATTCTTGGCTACCCCTGTAGTTTTTTCCATCA…
>AES59057
AAAATGAGGAGTATACCCACCAAATTGCTAAACACACACCCTAACATCACCCCAACAACTATTCCTCACTCCTTATGGCACACTCCAATGCCATATCTCTTTGGAGGACTAGCTGCTATTATAGGTCTCATAGCCTTGGCGTTATTGGTACTAGCATGCTCATATTGTAGACTCTCAAGGGACAACCAAGATGAGGATCATAGTGCTTTGGACAACAAAGAAAGTGACCCTCAAACTAAGAAACCTGTCAAGGTTTATGAAGAGAATATCCTTGTCATTATGGCTGGTAATGAGAACCCAACATTCTTGGCTACCCCTGTAGTTTTGTCCATCATTAACAATGAAATTGACAACCTTGTACTTGTTCCAGCTACTTCCACTTCACAAGAAAATGAAGTA…
>AES59058
ATGCTGAAATTCCTATCGAGGGTGAAGGTCGAGTTCAATGCGCTAGATCCACGAACTGCATCATGTATGGAGTTTCTAGCGCAATGCAACTCACGAAAGGCGAAAGAATCAAACCCTGCCTGCGAAGTTGAGGTGAAACGTGGAAATGTGGAGCACCCACCACAGATCACAGTGACATTTGTTAATGGTGTGGAAGAAGCGTTTGATGCAACATCAACACCGGTTCACCGTATAACGAGGATGATTCTGGAAAAGGGCCAGCTCCTTGAGACCGAACAAATGTTTCGTGAAGCAGGGGAACAATGGCCTGTTATCATTCCCGATGAAGAACTCTCTCAACATGCACCTGGCACCAAACCAAGGAAAGCAGAGGAGAAGAAGCAATAG
>AES59059
ATGGCTACTAAGCTCTGTGATTCTTGCAAGTCAACAAAGGCAACACTATTCTGCCGTTCTGATTCAGCTTTCCTCTGTCTAACCTGTGATTCAAACATCCATGCCGCCAACAAACTCGCCTCCCGCCACCACCGTGTCACACTCTGCCAAGTTTGTGAACAAGCTCCGGCTCACGTCACCTGCAAAGCCGACGCAGCTGTTCTATGTATCTCCTGTGATCATGATATCCACTCTGCTAACCCCCTAGCTCGTCGCCACGAACGTGTCCCCCTCACCACCACCTTCAACCACCAGAACAGCCAGCAACAATCATTCTTCTCTGAAAATGATCACGACGCCACCACGGAAGAAGCAGAAGCTGCTTCCTGGCTTCTCCAAACTCCTTCAAACCCTAAATTC…
>AES59062
ATCAACCTCACTAATGGAGGGATTGGACAGAGGGATGAGGTTGATGGATGTCTATTAAATTCAATGGCTAATTTGATATTTTGAACAATTGGGGGTCGAATTTGGCTGACCCTTGTTAGGAAATTGGGTATTTACTCGTTAAAAAAATCAACAAAGTCGTATATTGACACAGGAATGATCGTGCAACAACTTCAATTTTCCCCTTTTGAACCCTAGCTCTGTCTCAAATTGAAGCGTGTCGTAGACAACAACTTTGAACCAACCCTTCTCTTTCAGAGGTTATCTGCTTTTCCTGGAACTATTCTATCGTTTGCTTGAGCTTGACATGGGAAGAAAACGATCAAAGTCTACACACCTGACAATAAAAGATGCAGAGCTGGATAGAATTAGTTGCTTACC…
>AES59064
ATGCCCCTCGGAGTGCAACACGTGAGCATAGGCATTTCTGGTATCAAATCTGAATTAGATTTTATCAGATTTCTTCTTCTACATTCTCCAATGCTAGAATATGTGATTTTGGAGCCTTATGTAAAGATCAGACCTGAGGTGATGACAGAAGTAAACCAGTTGAAGAGAGTGTCAGAGACAGGCTGA
>AES59065
ATGACAGACTTGGAGTTAGACAAAATTAGTTGCTTACCAGATCATCTTATAGAGCAGATTCTCTCACACTTGACAATTAAGGAATCAGTAAGAACAAGTGTGTTATCGAGCGAATGGAGGAAGAAATGGTCCACACTACCAGATCTTGTGTTTGATAGTCTATGTGTATCTACTGAAACTTCCCTAAAACCTTCAGTTATTGAGAGCAAGTTTTTGAGAATTATTGATCATGTACTTTTACTTCATTCTGGGCTAATCAACAAGTTTGAGGTCTCCGACCCCAATCGTGATATCATTATTAATGTGTACTCTACAACTGATATTGATCGGTGGATTCTTCATCTAACCGGAAGACATATTAAAGAGTTTGTGTTGGACATTAGTTTACAACATTTAAAT…
>AES59066
ATGATATCTAGCTGCCCCCTACTTGAAGAATTGACATTGAAAGAAATTGATGGTTTAACACAGATTAATATTCATGCACCAAATCTCAAGTGTTTAGATATCTTATGTGAATTTGAGAGTATTAACTTTGACGACACTTTACAATTAGCTCTAGTATCTGTTATTTTGTTCTCTAAGAGCAATCAAATTGGATTGCATGGATGCTCTAGTATTGTGCCAGTAAAGCTTCCTACACCTTGTATCAATCTAAAAATTTTTCGTGTAAGCATAAACTTCAATGACTTGAAGAAAATTTTGGCTGTTCTTTGCTTGCTCAACAGTTCACCTAATCTTCGGATTTTGAATTTGTATGGGCATAATGAGAAGGAGAATGACCTTTTAATGCCCGTCTCCTGTTGC…
>AES59067
ATGCGAACCAATCACTATCAAAAGTTTATTATCACGTTCTTTTTTTCTGGAACTACTCGATTGGTCAAGGGAAGAAAACTACCAAAGTGTCTAAAGATGATAGACGTGGAGTCAGACATAATTAGTTGCTTACCAGATCATCTTATAGAGCTGATTCTCTCACACTTGTCAATTAAGGAAGCAGTAAGAACAAGTGTTTTATCGAGCAATTGGAGAAAGAAATGGTCCACTTTACCAGATCTTGTGTTTGATCGTGAATGTGTATCTACTGAAACTTCCAAACACCCTTCAGTTATTGAGAGCAAGTTTTTAAGAATTGTTGATCATGTACTTTTACTTCATTCTGGGCCAATCAACAAGTTTGAGGTCTCGGACTCCAATCAATATTTCACTATTGGT…
>AES59068
TAAAAATAAAAATAGTAGTAATAATTTTTGATCTTGCATTTGGAAAGTTTGAAGTTTTTGAGAAGCAAATGGGGAACGAATACAATGAAGCAACCGATGGACTTGTGAAACTATTCAGAAAAGCAAATCACGATCTTGATATCGTTCACCACCGTCTTCAAACTGAATTTCAACAACAGTACCCTGAAAATGCAAACCCTATGAAGCTTGTTTCTAGGATCAAAAAGATACAAGAAGAGATTTCAATTTTGAAGGGGCAGTGTCATGAGCTTCTTGCTGCTAAGCAGGATTTGATTGATAAAGCTCAGACAGTTCTTGTTGAGAATAGAAATTTAGTGCAGCGTATGCAATCATCTGTGGGAATCCCCTTTACTAGTGAAGATGATGATGCATTCACTA…
>AES59069
CATCAACCAAAAAACCCCCAATCCACTTACTTAAAAACCCAACTCAATTCAACTCAACAAAACTCGTCTCTTCAAATTCTTCAACTTATAAAAACCTCTGCAATAAACAAACAAACAAACACAACAACCTCATTTTCTCCGATGAATGAACACGTTTCACTTCCAAAACCTTAACCTCTTCAACCTCATTACACAAAATTAACAAACTAATTATCCTATTATGTATAATCCAGCTACGCGTGTTACAAAAGAACCAAATGCGGTTCTTGAATTAGGTTCACGAATTGGTCGATTCACACTCGATACGTCGTCGTTTCTAAACCTAACTTCAGAAGCATGTTCACCAGCTTCACTTCTTTCTAATTATCTTTACTTCAACAACCTCACACGTGTGGCATC…
>AES59070
ATGGATAAAGGAAAGGGTGTGATGGGTTCTTCAGGACGAAGATGGGCCGTTGATTTCTCCGATAACTCAACTTCTCGCGATATCATCGATCCTCCCGGTTTCTCACGCGCTTCCCTCGATCAAGACGATTCTACCCTTAGTCGCCAAAAGAAAGATGCTGAATCCAATTGGAAATCTCAGAAAGCTTGGGAAGTTGCACAAGCACCATTTAAGAACTTGTTAATGATGGGGTTTATGATGTGGATGGCTGGTAACACTGTTCACTTGTTTAGTATTGGTATTACCTTCTCAGCTCTTTGGCAACCCATAAGTGCCTTACAGAGTGTTGGAAAAATGTTTGAACCTTACAAAGATGCTAAAGTGGAGCTTCTTGGGCCTAAGTTGGTATTCATTGCCCTT…
>AES59071
ATGACCCTTAAGCCTCCAGGTTCCATACTCAATTCAATAACTTGTAACCCTTATGCCTTCTGGATAACCAATGAAGACACAATCGAGAGTTTTTCTAAGGAAGGAGTTAGCGCATTAGGTTCCAATGGAAGAGTGCAGGAAGCATCAACTTGCAAGTTATTGAAAAGATTAAGCCGTACGTGCAGTAGTCCAACAAAATCATTGCTTGGTAAAACAATTCATGCAGCACCTTGTTCAATTTCCATAATCCTACTTAAACTACAAATGGTACGTATCATAGCTAGTAATTTAATTGCTTATGCTAACCGTTGTTTTGGACCCAGAAGTGTTGACTTGCCAAGTTTTCTTAAAGAACTTCCGGAGAATGATGATGGAGCCAGCAACATGCTATTCAAGGTA…
>AES59072
AGAAAAACCAAAACCCTGGCGTTCCTCTCTGCTCTTCTTCCTTCAAGGTAACATTTCGATTTCGTTTCTTATCTTCGATTCATAGCTTATTCATATAGTTGATTTTACTTCTGTTAATACATTACATAATTTGATCATAGTTTTTTTTTTGTTTTGTTTCTGGTTTTACTTTTTGTTTTGAAGCTATATCCTGTGTTTATGTACACGTTAAATCGCAATTCTGAATCCAAAATTATGTAATGATCGTTTTTTGTTTATGAATCCGTAATTTTTGTTTGTTGTGATGACATTCTTTTTTTTCATTTAGGGTTTTGTATGTTCATATTTGATGCATATATACTTAACATACATGAACATGTGAATATCAATATTCTTTTTGGAGTAAACCACCAAATTCGT…
>AES59074
TAAATTTCAATTCCGTGTGCTCTCTTATAAATGTAGGAAAATCAAAACAACAAGTGTTCCAATAGATACCAAGCCAAACCACCACTCTCTTTCCTCTTGTTTTTGTCTCTCCCTTTTATTAACTATCAAATCCCAACCAAACCTACATCACACAACCAACATTCCTCTAAGTCTCCTCCACCCTCTTCTTCCCTTCCTTATAGCCTAAATCATCAACAACCTTAAAGAAAAACCCACAAATCAAATCCCAAAAAAAAAACTAATTATGAAGTAATTACTAGCTTAATTAGTGATAATATTGAGTTTTTATTTTTATTTTTTTCCAATGGAAGAAGTGAAAGCACACATGTTATTTGGCAAGTACGAGATGGGAAGAGTACTAGGTAAAGGAACATTTGC…
>AES59076
ATGGACTTGCTTATAGTTTGCATTTTGATCCTTTCTATTGCTTCATGCAATTCATGGGTTGTAAATGGTGAGGATACCCTTAACGTGATTCATTATGGTGCCAAAGGTGATGGCAGAACCGATGATAGCAAAGCTTTTGTGGATGCATTCAAAGCCTTATGTGGTGGTAGATATGGGAATACGTTGGTGGTACCAAATGGACATTCATTTTTTGTGCGTCCAACTCTAAATTTCAGTGGTCCTTGTTATTCTAAAAATATTAATATCAAGATTATGGGAAACATATTAGCACCTAAAAGAAGTGATTGGGGAAGAGAGTGTTCGCTAATGTGGCTTCATTTCTTTAACATATCTGGATTGACACTTGATGGATCAGGAGTGATCAATGGTAACGGTGAA…
>AES59077
ATGGAAGTAAGGAATTTTAAATTTAGTGACTTGCTTATAGTTTACATATTGATCCTTTCAATTGCTTCATGCAATTCATGGGTTGTAAATGGTGAGGATACCCTTGACGTGATTCATTATGGTGCCAAAGGCGATGGCAGAACCGATGATAGCAAAGCTTTTGTGGAAGCATTCAAAGCCTTATGTCGTGGTAGATATGGGAATACACTGGTGGTGCCAAATGGGCGTTCATTTTTTGTGCGTCCAACTCTAAATTTCAGTGGCCCTTGTCATTCTAAAAATATTAATATCAAGATTATGGGAAACATATTAGCACCTAAAAGAAGTGATTGGGGAAGAGAGTGTTCATTATATTGGATTCATTTCTTTAACATACATGGATTGATTCTTGATGGATCA…
>AES59079
ATGGAATCAACATGCGTGGATACTTCACTCAATCTTAACGTTAATGCTTCTTCTATACTCAAGGACGAAGTTTTGGTTGAAGAGTTACATCGTCTTAGTTCTGAAAACAAGAGGCTAAATGAAACATTGACCAACATGTGTGAGAACTATGACACTATGCAAAAGCAATTGAATCAATTGATGAATCAAAATTTTGAAAACCAAACACAACAATCAAGGAAAAGAAAAGCTGAGAGTGAGAGTTGCATCAATATGTTTGGTACTGTTAGAGGCATTAATATTATTAATAATAATAATGAGTGCAGCACTGTTACTGATGAAGAATCATTAATCAAAAGGCCATGTAGGGATATTTCATCACCTAAGGCTTATAAGGTTCTTGTGAAGACAGAAGCATCT…
>AES59082
GAAATTCCTTTCATCTCTTATTGAAGGTTGTTTAACTTCTAATGGCTATTAGAATGGATGAAAAGGTGGAAACTCTTGAATTAGAGTTACAACAAGTGAGAGAGGAGAACAATACTCTAAGATTCATGCTTGAAGTTATGAGTATAAAGTGTACAAAGCTTGAATCTCATCTTCAAGATATCAAAAAGGAAGAACATAGGGGAATCATAAGTTCAAATCATCAAATTGAGTCAATACCTAACATTGATTCAAGCAAAAGAGCAAGACTAGAGTTTCCCACAGCACAAAAGCCTCTACAAGTCTTTGTACGAACTCAACCTAATGATGAAAGTTTGATAATAAAAGATGGCTATCAATGGAGGAAGTATGGTCAAAAGGTTACCAAAGACAATGCTTCTC…
>AES59083
CTCGGATCCAAATTGTTCTTCTAAACAACAAGCTTCCAAATTCTAACACCAAATCCAACATCTGTTTGTAACCACTCTCTCATGTTACTCTCTTTTGTCTTTTTTATGTTTGAAAGCTAAGTTTTCAGATAAAAGTGTGCATGTGAAGACATAGACAATACCCACGTAGTGTTCCTTAAACACACAGCAAAAATCCATGCTTCTGATTCCTGAAAACACACACTCTCTTCAATCATCATTGCATTTTCATTTGGTGGGGTTTTCTTAGATCTCTAAATCAACAATGTAGGTTGAATTAGGGCTGTTATAATAGGTCTTAAGATCTTCTATACAAATGGCATTGTTCCGTAAGTTCTTCTATAAGAAACCCCCTGATGGGCTTCTTGAAATCACTGAAAG…
>AES59085
GCCAACAACGAGCAAGGAATCAAACAAAGACTTGCAGCAACAACAATTTTAACTTTTTTCCCACTAATCAGCTTTTCACGTTTGTGCCACTTCTCCTATTTCCAATTATTTTATACATCAAACACATTATTATAAACTTTATATTATATACTTATACACATTACCCTTTCCCTTCACCATTTTCCTTCAAAGCTCATTCAAAACATCAAAAAGCTTAAGGTTCGTGTACCTTAATTAACTACCAATAAGGTATTTTTCTTCTTCCAACATTTGACTTTGTCCATTGTTGATGTCAAACTTATAAGATAACATTACATTGATTATACGGTTGGTTCTTAATTGACTTAATTCACAATTTATTATTTATTAATTTTCATTCATATCTTCTATATATAATGC…
>AES59088
GCCAACAACGAGCAAGGAATCAAACAAAGACTTGCAGCAACAACAATTTTAACTTTTTTCCCACTAATCAGCTTTTCACGTTTGTGCCACTTCTCCTATTTCCAATTATTTTATACATCAAACACATTATTATAAACTTTATATTATATACTTATACACATTACCCTTTCCCTTCACCATTTTCCTTCAAAGCTCATTCAAAACATCAAAAAGCTTAAGGTTCGTGTACCTTAATTAACTACCAATAAGGTATTTTTCTTCTTCCAACATTTGACTTTGTCCATTGTTGATGTCAAACTTATAAGATAACATTACATTGATTATACGGTTGGTTCTTAATTGACTTAATTCACAATTTATTATTTATTAATTTTCATTCATATCTTCTATATATAATGC…
>AES59089
ATTTATTAATTTTCATTCATATCTTCTATATATAATGCCTATGATCATATCATATTAATTACAATCTTGATCTTTTATGATGATTAAATTTAAGTTGCTGATTCTTGTGTTAACAATGTCTACAGTGATAAACAAAATGGCCACAGCAGAGAATGAATATACTCTTGATACAGTGAGGGAGACTTTGGTTAGACAAGAAGATACAATTGTTTTTGGTCTTATTGAGAGATCAAAGTTTCCTTTTAATTCTCAAACTTATGATCAGAATTATCTTCAAATCCCTGGTTTTTGTGGCTCATTGGTTGAGTTTGTTTTCACCAATACTGAGATTGTTCAAGCTAAGGCTGGAAGATACAAAAACCCTGAAGAGAATCCCTTCTTTCCAGAAAATTTATCATT…
>AES59090
ATGGATGTCATCGTGAGACTGCTCAGATTGGATGATGATCTGATAACAATCACTTTCACAAGGTTGTTATTACGTTCTTTTTTCTGGAACTACTCAATCGGTACCTTGACAATGGGGAGAAAAATAGCAAACACTATTCGCAGAACGGTGATTGGCGTGGAGCCGGATAGAATTAGTTGCTTACCAGGTCATGTAATAGATCAGATTCTCTCATACTTGCCAATTAGGGAAGCAGTGAAAACAAGTGTTTTGTCCAGTGAATGGAGGAATAAATGGCACACACTACCAAATATTGTGTTTGATTTAAATTGTGTCTCTAATATTGAAGCTATCAAAGATCCTTCAATTTTTATGAGCAAGCTGTTGAGAATTGTTGATCATGTACTTCTACTTCATTCT…
>AES59092
ATGCTTTACAAGAATTTTCAGGACAAAGAAGGGTTGATGAAATTGTTGACATTTAAGAGTGTTGAAGAGATGGTAAAGAAGAGGCTTAAAAAGAAGACAACGTTGTTTAGGCAAGATATAAACTTCGACAACAATGATGACAACAAAGGTAAACAAAAATTTGATCCATCAATGGCTTCTACATTTTATGAGAAATGGGTAATACCTCTTATATAA
>AES59096
ATGCTTTACAAGAATTTTCAGGACAAAGAAGGGTTGATGAAATTGTTGACATTTAAGAGTGTTGAAGAGATGGTAAAGAAGAGGCTTAAAAAGAAGACAACGTTGTTTAGGCAAGATATAAACTTCGACAACAATGATGACAACAAAGGTAAACAAAAATTTGATCCATCAATGGCTTCTACGTTTTATGAGAAATGGGTAATACCTCTTATATAA
>AES59100
ATGCTTTACAAGAATTTTCAGGACAAAGAAGGGTTGATGAAATTGTTGACATTTAAGAGTGTTGAAGAGATGGTAAAGAAGAGGCTTAAAAAGAAGACAACGTTGTTTAGGCAAGATATAAACTTCGACAACAATGATGACAACAAAGGTAAACAAAAATTTGATCCATCAATGGCTTCTACGTTTTATGAGAAATGGGTAATACCTCTTATATAA
>AES59101
ATGGCATCTTGCATCAAACCCATCCTTTTAACATTTATAGTTATTTGCATTGCTTCAGTAATGGTTGCAGGAGATGTCGTATTTCCACCAGGAAAGCGTTGCTTTGTTTCGATATATTGTCCAACTATGCCAAAATTATGTGACCATTTTTGTAAAGCATCATCGGGTTTTTGTTTCAAAGACGAACAAGTTTGTTGTTGCAACTAA
>AES59104
ATGCTTTACAAGAATTTTCAGGACAAAGAAGGGTTGATGAAATTGTTGACATTTAAGAGTGTTGAAGAGATGGTAAAGAAGAGGCTTAAAAAGAAGACAACGTTGTTTAGGCAAGATATAAACTTCGACAACAATGATGACAACAAAGGTAAACAAAAATTTGATCCATCAATGGCTTCTACGTTTTATGAGAAATGGGTAATACCTCTTATATAA
>AES59107
ATGGTATCAGAGTTCCTTCACGATTCTTTAGGCCACCTGTTATCAGGTTTCCGTTATCGGGCCACCCGTCATTTATGTTCACGCTTCAGATGTGCAATCCTGAGTGTGAGGGTGTGTGTTAAGAGTCCCACATCGGTTAGGAGTTGGTCTGACAATTTGTTTTATAAGTGA
>AES59108
CGACCGAAACCATTTCACACTCTCTCAGCTCAGCCTTCATTTCAAAGCACACTCTCATAGTCAAAACATCAAACATCTTCTCTACAACCATAAAAATCAAAGATGCAGAGATTCAAATCTCTGCTTCCACAAACTCGCTTCTCATCTCGCACTCTCTCTTCTCATCCTCGTTCTTTCTCTGCTCTACCAAATTACGCTCAACGCAATGACGAAGAAGAAGATTCCCAAAACCAGATTTTGGTTGAAGGAAGAGCGAAATCGCGTGCAGCCATTCTCAACAGGCCAGCTTCTTTGAACGCGCTTACTACTTCAATGGTTGCTAGGTTGAAGAGGCTTTACGATTCATGGGAAGAAAACTCTGATATTGGTTTTGTTCTAATGAAGGGTAGAGGCAGCGCT…
>AES59109
ATGGCTCTTGAGAATTATGGTGGACAAAGAAAGGAACAAGTTCTATATGCTGAGGCTGGGAAGGATTTCGTCGATGTTCTTTTGAGTTTTTTAACATTACCTCTAGGGACTATTGCAAGACTCATTTCTCAGGAGTCAAATATTGAAGCAGTGAAACTTGGCAGCATAAGCTCATTGTATCGAGGTGTATCGGATCTTGATCAACAATATCTATGGTCACAGGCATGCAAAGAAATGCTGCTGCAGCCAAGAAACTCCACGGAAATTTATTTCCAGCAGATGAAACTAAACATTGATGACACACCAATTGAGTACTTCTTCTGTAGTGATTGGGAGTGTACTAGAAGAGAAAGTGGGAGTCTTTTGAGCACTATGAGGAATCAAAAATGTTATTGTGGT…
>AES59110
TCAGAGGGTGGGAACGATCATGATTAAGTTGGCAGAGAAAGTGTGTTTGGCTCAGAATAGAGAATAGAAAGAAAGAAACAGCAGAGACCACAGAGTACAGACCTCTCTCATTCACTCTTTTGAGATTTGCGCCCCAACCATAATCTTAACTCATCTTGGACTTAGTTTTAAGCAAATAAGGCGGCGACCATTACTCTCTCTTCTTCACTTTCTCTATTATTTCTGACTTCATTCACCAACTTACATTATTAACTGCATTCATTTCCTTCATTACCTTAACACGTTTTCTCTCTTTTTCATTCTCTTCTCTTCTTCTTGTAACCTCACACTTGCTTTCTTTCACTGTCTTACTTCTCAACATACGTGATCCTACTTTCTTTGTTTGGTTTTCAAGAAAAA…
>AES59111
AATCATGTAAAAAATTCCATTCCTACCCTCACTCAAAAACAAATCCACCACGTGTCACAATCACAACCGCCAAAATTACAAACCGCACGAAAATCCAACCGTTGAAAAATTTCATCCTTGATCTTGTTCTTCACTCCGTTATTATATCACCATCATCACTCACAAAAAATCATTCATTCACTTCACACAGATCTATCTATTCTCATAATTTCGATCTCAAACGCTACGCTATGGCGTTTTCGAGATCCATCGCGTTCTCTTCAATTCTTCTTCTTCTCTTCATCAATGGTAGCTTCTGTTTCTACCTTCCTGGTGTTGCACCACAGGATTTCCAGAAGGGAGATACATTGCAAGTGAAAGTAAACAAATTATCTTCAACAAAGACCCAGCTTCCATACA…
>AES59114
GTAACTAGAAGAGAGGATTGAAAATAAGCAAATAGAAGAAGAAAGAGATAAGAATGAGTACTACAAACGAAGATTGGAGAAAAAATGCAGAAACACACAAGATGAGTTCAGAAGAAGTAAAAGCAGCAGGAGTAGAAGCTTCAAAGAGACCACCAGGAAGTAATCATGGCTCAGCTGCTGCTGGTGCAAATGTTCTTCATCAAAGAAAATCACTTCCATACAACTTTACTACGATGACTATTGGTGGTTTGCTTATTACTGCTGCTATTGGTTATACAGTTTTGTATACCAAGAAGAAGCCTGAAGCATCTGCTGTTGATGTTGCTAAGGTTACTGCTGGAGTTGCAAATCCTGAGGACACTCATCCTAAGAAATAGTTTGTTTTAGTTACGATGCAAA…
>AES59115
CTCATACCTCACTCTCACTCTAAAACCATCCATAATTTCTGCTTCTTTAAGAAAACAAAGCAAAAAAAAAAAACTCTCTTTTCTTCAACATTTGCAGAAAAACAATGGCTGGTTCATCTTCTTGTTCTCTTTTGGTTCTTTTTGTTCTGTTTGGTTGTGCTTTTGCAGCTAAGGATATCTTGCTTGGTGGCAAAACTGATGCATGGAAGGTTCCTTCTTCGGAATCTGATTCTCTCAACAAATGGGCTTCAAGTGTTCGTTTTCAAGTTGGAGACCATCTAATTTTGAAATATGAAGCTGGAAAAGACTCTGTTTTGCAAGTGAGTAAGGAAGATTATGATAGCTGCAACATCTCAAAACCCATCAAACATTACAATGATGGGAACACAAAAGTGAGAT…
>AES59116
GAAAGGTAGGAGAGAATCCAAATCACAAGAGAAAGAGAAAGAAAATGGTGAAACCAAACGAAATAGAGAACGTGACAGTACAACAACCAGAATCAACAACAATAGAATCACTCAAACGTACTTTGTACAACGTTGAACAACTTCAATCTCAATTACCTGAATTCCTTGCTCTATCAGACCCTGATCATCTCTCTACACTCCCACTCCTTCAACGTGCTCATTCTCTCTTCTCCCTCGCTAAACTCACTTCTACCCTCTTTGAATTGAAGTTGAAGTGCAGAGGGATTAACCCAAATGACCATGCCTTTAAATCTGAGCTTGATAGGTTAAGTGTGTGTCAAAAGAGACTGGAACGACTTCCAGATTTGAGTGAAGAACAGTGGCAAGATATGGTGGAGC…
>AES59117
CAAAAACACTAAAACTCAGCATTTCCAAGTGAAAACAAAACCCTCATTTTTCCGAAACCCTCGTCACTCGCTCCTCGCCGCGTTCTTTTTCTTCTTCTTCTTCTTCGCCACACACCATCTCCAATCTCGTTTTTCTTCAAATCGAGTAAGTTTTTCAATTTTTCTTCTCTCATTCTTCGATTTCCTCTATTGGTAGAAACCAATTTTTAGTTTCTTTAAGAATTTGTAATTTTTGGGGATTTTTGCGCAAAAGCGAATTTTGTTGGTGAATCTTGTATGATGTCTTTCTGTGTTGTTATCTTTTAAAATGATTAAATTTAATGTAATGACTTTGGATGTATTATTTCGTTTATTGGGTTGCCTACTAGGTGTTTGATAAATGTCCTAAGTGGCGTTCTT…
>AES59118
ATGGCATTTCAACTTCCACGACTTTCTAGGACTGTCATCATCAGCCCTCAATATTGTGCAACACATCCTGTTCATTTGACAATCACAAGGAACAGAAATATATTAGGAGATAGTTTCATCATCAAAGATATCAACCACAATGTTGTTTTCACAGTTAAAAGTAATGTAGCCATCTTAACACCCTACCAAAACCGGTTCTTATTTGATGCCAATGGAAACCGCATTCTCCATCTTCGAAAATCGCTGCTAAATGATTGTTGGAAAGCATTTAGAGGTGAAATTAGTACACAATCAAATCTTATCTTTACAAGGAAGCGATCCTCTTTACTCATGCTATGGACAAAATTTGATGTGTTTTTGAAAAATAATAACACAGGAGTTTGTGACTTCACTGTCAAA…
>AES59119
ATGCACGCATACCCCTGCCTCATACCTTCCAGCGAAACAAAAACCGACCACCACCAAATCCCAGCTGAACCGAACATCCCACATACCACAAATAGCAGGCAGGCTGCAGACGCAACAGAAGCAGGCAGAACCGAACAGCAGCAGCAGACACAGGGACCAAAACAGCCCACAAATCCTGTTCATTTGATAATCACAAGGAAGAGAGCTTTATTTGGAGATAACTTCATCGTCAAAGATGTCAACAACAAGGTTGTGTTCACAGTTAAAAGTACTGTAGCCATCATAAAACCCTGTCAGAATCGGTTCTTATTTGATGCTAATGGAAACTGCATTCTCCATCTTCGAAAATCGCTGCTAAATGATTGTTGGAAAGCATTCAGAAGTGAAAGTACACAATCA…
>AES59121
ATGGCAAATGCCATAATCAGCCCTCAATATTGTGCTCCAGCTACACATCCCATTGATTTGATAATCACAACAGAGAGGACTGTGAGAGATAACTTCACAATTAGAGACATCAACGACAACATCGTTTTCACAGTTAAAAGTTCTCTTGTAACCATCGTAACACCCCGCCAACACCGGTTCTTATTTGATGCTAATGGAAATCCCATTCTTCATCTCCGTAGATCGCTTCTAGCAGCAGATGATTGTTGGAAAGCATATAGAGGTGAAAGTACTGAGCCTAAGGATCTTATCTTTACTAGGAAACGTTCATCATTGATGCAACTAAGGACCAAATTAAATGTGTTTTTGGCAAATAACAACACAGGAGTTTGTGATTTCACTGTCAAAGCAAATTTATCT…
>AES59122
ATGGGAACAACTCTCAGCATTCCTAAAACTGAAAAGTTCTCAGAAGATGGTGAAAATGACAATCTTAGATATGGTTTATCATCTATGCAAGGTTGGCGTGCAACAATGGAAGATGCACATGCGGCGCATCTTGATGTGGATTCATCCACTTCGTTTTTCGGTGTATATGATGGTCATGGAGGTAAGGCGGTTGCAAAGTTTTGTGCCAAGCACCTTCACCAACAGGTGCTCAAGAGTGAAGAATACATAGCTGGAGATGTTGGAACATCTCTTACGAAAGCATTTTTGAGAATGGATGAGATGATGCGTGGTCAAAGGGGATGGAGGGAATTAGCAGTCTTAGGTGATAAGGTAAAAGGGTTCAATGGAATAATTGAAGGATTGATTCGGTCTCCAAGA…
>AES59123
ATGAACAGTGTTTGGCAACACTACTTGTGTTTTCTTCATTCACCTCTCACTCTCTCTCTTTCTCTTGTACCAACTATCTCTTTCTTCACACTTTTTCTATGTCCTGATATAGCAATGGGAACAACTCTCAGCATTCCTAAAACTGAAAAGTTCTCAGAAGATGGTGAAAATGACAATCTTAGATATGGTTTATCATCTATGCAAGGTTGGCGTGCAACAATGGAAGATGCACATGCGGCGCATCTTGATGTGGATTCATCCACTTCGTTTTTCGGTGTATATGATGGTCATGGAGGTAAGGCGGTTGCAAAGTTTTGTGCCAAGCACCTTCACCAACAGGTGCTCAAGAGTGAAGAATACATAGCTGGAGATGTTGGAACATCTCTTACGAAAGCATTT…
>AES59125
AAATTAATTAGATAAAAAAAGATAAAAAGAACCCACAAATATTGCATTATCCACAAAAACACCAATAATTTTGGAAGTACCGTTACCATCAAGCACCGCATATAACAAACTATTGAGACAAAATTGTTTCACAGTCTCTGCAGTTGTGATTGTGAACAACGCAAAATGGTTTCCATGGCTTCTTCCACAACATTCTTCACACCTCTTCACAATTTCAATCAAGCTAGAACAAATTCAATACCTTCAATTTCTTTGCCTTTTGTAAAATCCTCAATTCCTTCTTCAAAGTCACCTTTTTTTCAACATGGCTTTTCTCAACCAACTTCTTTCGATTTTCCTAAGGCTGTTTTGAAGTCAAGGTCTTTCTCTGTCAACGCTAGAGCTGTTACTGATAAATCC…
>AES59126
AAACCTTCCATCTCCAAGATCCATTTCCACAACATGACTATACAATAACACAAACACAAACACATAATCAACAAATCAAACCCAACCATGTCAACACAACAAGATTCAACAACAACAATAACAAAAACAAACAACAAATATCCATTGTTATCAATCCTAACAGAACCAATAGAATGGCTAACAATGTTAACAAACAACCTAAACCCAACATTCATAGCAGGAATATTCCTAGTATATGGTATAGGCCAAGGTTTCACAGGCTCACTCTTCAAACTAGTCACTGATTACTATTGGAAAGACGTTCAAAAACTCCAACCTTCAACAGTTCAACTCTACGTAGGAATATACTTCATACCATGGATTCTAAAACCTATCTGGGGAATTCTAACCGATGCTTTT…
>AES59127
CTTGACCCATGTGATGTATTGTAAGTAAACCCTAAACCTCAGTCGAATAAGATTTGGGGGAAAAAAGTCGAAATTGCCACTGTATGGGGTCTTGTCTTGTCTGATTCGAGTGAAGTGCGGCCATTACAAAAACTATACAACACGAAAGAGACTGATTCATAGTACCATCTTCTTCTTCTGTTATGGCTAATAGGAATCATCACACGATTATTCTACTTCAAACTTCTCACCACAGAGCTACCAGAACTTTCATGGATTTTGACTCCATCTCTCTAGCTATCGATGGCATATGTGGACTGTATGAAAGGAAACTGAAGGACTTGAATCCAGCCGTCAGAAATATCTCTTATGATATTATGGATCTCTACAACTTCATAGACGGTCTTGCAGACATGAGTG…
>AES59128
ATGTTGAATTCTCCTTCATCTTGTTCCTCAAACATCATTAATCAGTCCAAAAATATCCTTGTTCTTTTTTCACTACTCCTTGTTCTCTCTTACCTTCCAAAAACAAACTCACTTTTGTTCAACATAACAAACTTTGATGATCCAACAGTTGCATCAAACATGTCATACCAAGGTGATGGAAAATCCACCAATGGTTCCATTGATCTCAACAAAGTAAGTTACCTTTTCCGTGTAGGAAGAGCATTCTATTCACAACCTTTACATTTATGGGACAAAAAAACCAACACTCTCACAAGTTTCACCACACGTTTTTCTTTTACAATTGATAAACTAAATGACACTACATACGGTGATGGTTTTGTGTTTTACTTGGCACCTTTAGGTTATCAAATACCACCT…
>AES59129
ATGCAAGAAGAAGAGAATCAAGAAGATTCAATTCCAGAATCTAAGCAACAAAATGAAGAAAGAAAGTCAAAGGGTGTTAGGATATGGAAGTGTTTTTGTATTCCAAGTGAATGGTTTAAAATGCTATCAAGAGAAATGCATTGGAGTTTTGTTTTTGGAGTTGTTGTTGTTTATGGAATAAGTCAAGGTTTAGGTGGTGCTCTTGCTGGTGTTGGAACAAAATATTATATGAAAGATGTTCAGAAAGTTCAACCTTCTGAAGCACAGGTTTATGCTGGAATTACATCTATTCCTTGGATTGTTAAGCCTTTATGGGGTCTTCTTACTGATGTTCTTCCTATTTTTGGATACCGTAGAAAACCTTATTTCATTTTTGCTGGTTTATTAGGAGCAACTGCC…
>AES59130
CTTGTTTTCTTGCTTTTTTCATCTTTATTCAAAGAAGACAATAACATCACTTTAAGGTTCTTCAACAATCATATTCTGTCTTTGTTTTCAACCATTCAATTTGTGACAAAAATTCCATATTTATGATGTTTCAAAGAAACCCTTTACACACAAACCCTGAACCATGCAACCATCTTTCAGATTACAAGCTTAAACATGGTTTCAATGGCTACAAAGCCATTCAAAAGCTACTTGTAACTTCTCCAATTGGTAGAACTAGTTTGAAAAAACCAAATTTAAGAATACTCAGATGCAGTTTTTGTAATGGGTGTGAAAAGAGGGTTTTTTTATGTTTGATTTGTTCTTCATTCTGTTGTTTGGATCATACCCTTTTGCATATTCAAACTGAAAATGGTCATG…
>AES59131
ATGGCTTCCATCGATAAGGAGCTTGAAGAAGAGCTTCTTGGTGCTGGTAACAAGCTTCTAGATCCTCCTTCTTCTGTGGATAATCTACTTGACATCCTGATTCAAATTGAAAGCTGCCTATCAAGGGTTGAACAATCACCTCCTGAATCTATGCTAAATGCACTGTCTCCATCATTGAAAGCATTAATTGCTGATAAACTTATAAAGCATTCAGATGCTGATGTCAAAGTGGCTCTTGCCTCCTGCTTCAGTGAGATAACAAGAATCACTGCACCTGATGCTCCTTATGATGATGGTCAAATGAAGGAGGTCTTTAGGTTAATTGTATCTTCATTTGAAAATCTACATGATAAGTCAAGCCGATGGTACTCAAAGAGGACTTTAATCCTCGAAACAGTT…
>AES59132
ATGCATGATATCATCATAAGATCTCTGTTTGAAACTTTCAGAGAACATCATCCAGAAATTGTTTTCTCGTCCATGGAAACCATAATGATCCGTGTTTTTGAGGAAAGTGACGATATATCTCTTGGTTCCACACAAGCAAAAGATGCGGGCGCCAGTGAGAGGTGGTTGAAGGCGAAGGGGAGAAGAAAGAATGGAAGGAAAATGAAATGCGTGAAATAA
>AES59134
ATGGCTTCAACAAAGAAGAGAACTATTATTTCAGCAATGGTTTCCGCTGATAAGAAGCTCGAGAAGGAGCTTCTAGAAGCTGGAAACAAGCTCTTGAATCCTCCTTCTTCCGTCGATAACCTGCTTCGTCTTCTAGGCCAAGTTGGAAAGAGCTTATCAAAGGTTGAACAATCACCTTCTAAGTCCATTCAAAAAGCACTCTCTCCATCATTGAAAGCATTGATTTCTGATAAACTTATAAAGCATTCAGATGTTGGTGTCAAAGTTGCCCTTGCCTCCTGCTTGAGTGAGTTAACAAGAATCACTGCACCTGATGGTCCTTACAATGATCACCAAATGAAGGAGGTCTTGAGATTAATTGTATCTTCTTTTGAAAATCTACATGATATGTCAAGCCGT…
>AES59135
ATGAGTACAAGGAGATATGGCATGAGAGGACCAGTGATTTCAAATGGCATGCATAAACAAACACCACTGAGGGGTCTTGCTCCACAAAATTCAATTGCTCCTGGAGTTATTAGAGTTCCAAATCCAAATTACGGGCCATCCGCTTCTACTCAACCCCAATACATGGAGTTTATCCCTACTCCAGGATTTCCAAAGCATTGA
>AES59136
ATTCAATTCACTTCACTAAGAAAATGTCAGGGAGTGGCATATTTGCAGAGATTATAGATGGTGATGTTTTCAACTACTATGCAGATGGGAAGTGGAACAAATCCTCTTCTGGAAAATTTGTTCCTATCATCAATCCAACCACTAGAAAAATCCATTTCAAGGTCCAAGCTTGTACACAAGAAGAGGTTAACAAGGCCATAGAATCAGCAAAAATTGCTCAAAAATTATGGGCTAAAACTCCACTTTGGAAAAGAGCAGAGTTGCTTCACAAGGCTGCAGCAATATTGAAGGAACACAAAGCACCTATTGCTGAGTGTCTTGTTAAAGAGATTGCAAAACCAGCCAAGGATGCTGTCACTGAAGTTGTTAGATCAGGGGATTTGGTGTCATATTGTGCCG…
>AES59137
ATGACTTATGCCAACAATCCAAATGACAACCCACTAAAATCAAGTTCTACAGGCACAGCTGTGACTGTGATGAGTCTAGATTTGTGTCTAGTAAATCTTGATGGTTCACTAACAGCAGCTCCATCACCAACAGCTTCCCCGTCAGAGAACAGAATAGGCTGTATGTATGGTCAAAAGAATCAGAACCAGAACATGTGTGCATATCAAGCCATACCTGGAACAGGGGAAGGGAAGAAGAAAACAGAAACTAAAGATGAGGAGAGTTCCAATATAGCATAG
>AES59138
ATGGATGCAAGAAAACTAATACCCCTTTTAAGGGCTAGTGTGAATTCCAAGTCATTGAAGCAAGGGAAAGTTTTACATCAAAAAGTTGTAACTTTAGGTTTGCAGAATGATGTTTATGTGTGCAAGAATTTGATTAGTTTATATGTTTCTTGCAATTTGTTTGATTATGCAAAGAATGTATTCGATGTCATCGAAAACCCTTTTGAGATATCTTTATGCAATGGTCTTATGGCAGGTTATACTAGGAATTGTATGTATGATGAAGCTCTAGGGCTTTTTGATAAGTTGATGTGTTATCCTTGTTTGAAACCTGATAGTTATACTTACCCTAGTGTTCTTAAAGCCTGTGGCGGGCTTCGTAGAGTTGTGTTGGGACAAATGATTCATACGTGTTTGGTA…
>AES59142
ATGACCTACTCTGCAGAAGAGATTGATCTCTCCAATCCACTACCAATGAATTCGTTTCAAAGAGATACAATGATCGCAAGAGACTTTGCCTTATGTTTTGTTTGGGGTTTGGAAGGGAGGGTTTTGGAAAAAAGGAAGGAGCAAGTGGAAAAAATAGAAGACATTGGGAGGAGAGGGCTTTGGAGGTTAATTTTTTACTTATAA
>AES59143
ATGATGATGTTGTTACGGAAGCAGCATTCTTTGGCCAACTCCATTGCAACCATCACTGCTCTATCATCCCTAACAACACTCAATCCTTCCACACCCAGATCAGGCACAACAAGAAATGTTGAAATCAACAACAAATTTCACAATCCATTTGTCATTGGAGGACCCAAGAGATTTTACTCTTTATTTGAAACTGTTCCTTACACGAAACGAACCCGTTTTATTTGTCTAGCAACAACTTTTGAGAGGAATGTAACAAAGGGCTTTGAAGAATACAAACAAAGGTTTGAAGGACGTACAATGCCTCCAACCCATCAAGAAAGTGTAAGGCTTACAAAGATTCTCAATAATATTATTGATGCATTGCTGAGAGAGAGAAACAAAATGAGCCATGAATCTGAG…
>AES59145
ATGTCCCTTTTCATTGATGCAAATGCAGTGTTATATATGGACCTTCTTGAATATCATTCCTCTTTTATTAAGATTATGGTCATTGAAAATAGGTTGGAAAATTTCAATGGGTATCAAAAATGGATATTCATCATCAATTACACATGTATCATTATTGTCTGGGCCACAAATTCTCAACTTATTGCCGTCCAAGCAGAAAACACTGTAGCTTTTGGAACATGTTGTGCACAATAA
>AES59146
ACTCAACGGTCCCTTTTCACTCTCTCTCTTTCTTTCTTTATCTCTCCCTTCAATGTAGTTCATCGGAGAATGGCAAACTATCACCGGAACAACGTCGGAAACCTCGTTCTCGGCCACCGCCACCGCCACCACCACTCTTCGAAACCACCAACATTCTCCCACCACTTCCGTCTCTGGAACTCCCTTTCCATTGCTTCTCTCCGTCGTCTCATCTTCCACGCCGTCAGCTGCGGTGGCGCCACCTCCCGTTATAATCACCGCCGCCGTAGCACTTTCAACGAAGATGACACTGAAGACTTCTCTTCATCAGCAGCTTCTTCCTTCGACAAACGACAACAGACTCAAACTTCAAAACCGAATGTGAAATCGGAGAAACTCTCCGATCTTCTTAACATGGCG…
>AES59149
AAAACCATCAAAGTCTACCTGCCTAAAAATGACAGACGTGGAGTCAGACAAAATTAGTTGCTTACCAGATCATCTTATAGGGCAGATTCTCTCACACTTGACAATTAAGGAAGCAGTAACAACAAGTGTGTTATCGAGCGAATGGAGGAATAAATGGTCCACACAACCAGATCTTGTGTTTGATAGTCGATGTGTATCTACTGCAATTTCCAAAGACCCTTCAGTTATTGAGAGCAAGTTTTTGAGAATTGTTGATCATGTACTTTTACTTCATTCTGGGCCAATCAACAAGTTTGAGGTCTCTGACTCCTATCGTGACATCATTATTGATGTGAACGCTATGGCAGATATTGATCGGTGGATTCGTCATCTAACCGGAAGGCATATTAAAGAGTTTGT…
>AES59152
TTTCCTTCATCCTAAACACCTTGCAGAAACACTCACAAAAACAAAAACCTTGAAATTTTCAAAACAACCTTGTTTATTTTTCCGACATAGATCGGAAAATTTCAAAACCTTAATTTTTCCGAAGATGATGCACATGACATTATATTGGGGAAAAAACGTGACACTATTATTTGATTCATGGAAAACCAATTCATGGACGAGTTATCTACTGAGTTTAATAGCGTGCTTCATTATTGCAACATTCTACCAATATCTGGAAAATCTTCGGATTCGGTTGAAGTTTTTCTCCGGTGAAGGGAGAACAACTCCGGTGCCGGAGATTCGGACTCCTCTTCTTGGATTGAATAAGGTTTCGAGGAACAAGGTTGTTGAGTCGGTTTTATTTGGTGTGAATTCGGC…
>AES59153
ATGGCGACCACCGCCGCCATCAGCACCACACTTACCGCCTCCGATCGTGGGATTCTCACCGCAGTAAACGTCGGCGCGTCGAGTCTCTCTTTCGCTGGTTCAAGCTTCATTGTACTATGCTACCTTCTCTTCAAAGAGCTTCGCAAGTTTTCCTTCAAGCTCGTTTTCTATCTAGCACTTTCGGATATGCTTTGCAGTTTCTTCAGCATAATAGGGGATATAGTACACATTTTTTTTTGTGTGGCATCTTTCCTTTGGACTACAACAATTGCTTTTACCCTTCACCGCACTGTTGTAAAACACAAAACGGATGTTGAAGATTTGGAGGCTATGTTCCATTTATACGTCTGGGGTACTTCGCTGGTTATGACAGTTATGCGCTCCTTTGGTAATGACCAT…
>AES59154
ATTAACTTTCCGGTGGCTTACAAAGAATTTGAGTGTTCACTATATAAATAAAATAAAAATCAATATTCATGCATATATCGTACAACTCTATATTACCATCTACATTCAAGTGGTCTAGAAGTCAAGGAATCTCATACAATTTCTCTAACAAGGTAGTAGGTGAAAGTATACGTACTATAAATTTCTCATCTTTCATTTATTTTTTTCCCTAAAGTATCAATCATTAACATTTTTATGTCGTTTTTCTATTTTTTTTTAGATTGAAAAGGAGAAGCTTAAGGTACATTACAAAGTTATTGCACATACACTATACAAATTCTAGATGACTACTACTAAAAAGATAACATGGAAGTCTATGATCTTGATCCTAAATTGTTACAAGAGTAAATACCCTTTGGA…
>AES59156
ATATTCTCCTACATTATTTCAATCTATATAATCACTAAGCCAAAACTAACTATCTATATGACAATTCACCTTGCCATATGAACACACCTTCCTTGTTTCCCCAAACACAATCTATATACCTCCTTAATTCAAATGGGTCATAACAAGAATCTAGGATTCATAACAAAAAGTTGGTTTGCATGGACCACAAATATTGTATTCATGTTGTTGGTTTTGTTTGCAAATAGGACATTGGAGATTGAGGACAAAGTTGAAGAGCCTTCAAGTGGTTTATTATGCATTAGTGAATGTGTCACATGTCCTACAATTTGTTCACCACCACCTCCTAAACTTGCTTCATCAAATTCAAATCACCCTCCTCCTTCACTCCCAACACAAAATCCTTCATCTCCTCCTTTG…
>AES59157
ATGTCTTTCGGTGGTATCAATAAACCACATATAAACCTCGTCATGGTGGCTGTTGGCAAACACAAGAATAGTGGTCATGCCTTTCGTTGGACGACAAATAATATTGATAATCCTATCATCATTGCAGTCCATGTTAAACATAAAGGCACTCCTCATCAGGGCACCAATGTTTTCCCTCCCGACGAAAAAGATATAGCCAATGTTTTCAGTCCCTTGCGACAAATGTGTAATGAAAAAGTTGTAAAGTTGAAGGAAGCCATAATTATTGATACTGATATTTCTAGAGGAATTCTGGATTATGCAAAGAGGAATCACATCCAAACTATCATTGTTGGTGCTCCCACTGGCTACAAAAAAAATAGTTCTTTCAAGGTCTCTAAACATGAGGACTATAAGCAA…
>AES59163
ATTTTGTTGGTCATCTTTCTCATCCATTTCTCCTTGCTTCCAATTCTAAACACCCACTTACCCATCAACACATCACTCTGGTATGCAAATCATATCATATATTAGAAAAATATACAATCAAAGAAAAGAACATAACTGAGCTGTTATAATTTAATGGGTCAAGATTATTAAGTAAGGAAAAAAACAAACACTTATGTCTTTTTTTATTTTATTTTTTATAAGGTTAATAATGTTAATGATGCTATGTTGCTTTTTCCCAATCCATGGGTTTCAGGTGTCAATGTGAGAAGCAACATGAGAGAGAGTAAAGATAGTTGGAAGTGAAGGAACCAACCAGACCCTACACCGTTGACAAAATTAGGTAGTGAGTAGTGACACTTCTTTTGTTTTTGTTTTTTG…
>AES59164
ATGATGATGAAACCAAACTTTGAGTCTCAAAATAAAGATGTTGGTGAAACTGAAACTGATTCAAATATTGGTCATGAAGAATTACTTCGTGACATTGAAGAATTAAGCAAAGCTCTTTACTTGGACAATACCCCTTTTAAGCCTTCTACCCTCTCTGCTGAAAAATCCCGTTCGTCAAAATCTCAACTTAACTCAACCCCGAGATTTGTAAGTGAGGATCTGTTGATAGGGGACAAGAAATTGTCTTCAAAATGGAATTGGAAGAAGCCCTTGAAAGTTTTAACAAATATTGGTTCGCAGAAGTTAAGTGTGCATTGGAAAAGGAAAAATAGCATTTTGCAGACCTGCCCTTCAAGGGTATTGGACGGTTCTGCGGAGTTTGATGAAACTTTGGTACAT…
>AES59165
ATTTTTTCCATATGAGAGATGCACCAAAATGACAGAGAAAAATCCAAGAACAGCAAATTCATCATCACCTGAAAGTGATTTTAGCAACCAGCAGTGGCCATTTGAACTCTCTGACTACTTGAGTTTCGATGACAATGAATGGCTACAAAACAATCCAACCACTGAGTCTTTAGTTTTTCAAGCCAACGAAGTAGCAGGTGGTAGCCACATTGAGGGGTCTTCTAGTTCAATCAGAGATACTAATAATATGAATATGAGTGGAAACGAGAATTGGAAGAAGGAAGTTAAGGAAAGAGTTGCATTCAAAACAAAGTCACTGATTGAAATACTTGATGATGGGTACAGATGGAGGAAGTATGGAAAGAAAATGGTTAAGAATAGCCCTAATCCAAGGAATTA…
>AES59166
ATGTATCACTCTCAAGTTATTGAGTTAGGATCCTCTTCATTTTCAAAAGAAATTTCTTGTTATTCAAAACCCTTCACACACCCTTACTGTTCCGCGCTTCGTTACGCCGCCGAAGCTTTTCCTTACGAAGAACCTTCGAAATCGAATAGCGATGAGGGTCTTCAGATCGCAAAGCTTGGGATTTCTCAGGATATTGTCTCTGCTTTGGAGAAGAAAGCAATCACCAAGCTTTTCCCCATTCAGCGTTGTACTAGAACAGGAACTGGAAAAACTCTTGCTTTTGGGATACCCATCATTGATAAGATCATCGTTTCTGATAATGAGGCGCTTTGTGATATTTGCTTCAGGGCTCTTAAATTGACTACTACTAGCTGTGAGTATTCTTCTCTTTGGTCGTGA
>AES59167
GTGGGAAGGGGAAAGAGTTTCCCACCATAGGAAAATCGATTTGGATCATAGGATCAAATAAGAATACTAAGCTTACTATGGTCTACATACACTATATTTTTTCTCGATCTGTCTCCAACTTCACTCGCTCACCTCACCATCCTTCTCTCTCCTCCATACCTCCACTCACCCACCATCACCAGCCACATCAGAGACCATGAACCATCAACACTAGCATCTCATCCACCATGAAACTACAATCCATTTTCATCTTCACCATGTTGTTTTTCAAAAAATACCCAAAAATTTAAAATTAAAGATTCAAACCAATTCTTCACGTGTTGCAATTAGGAAGCATGTTTTTTTTATGGAACCAATTATTAAAAACAATTTCATGAGTTGTAATTTAAAAAAAAAGTT…
>AES59168
ATGTATGTAACTAGTAGTCTCTGGTTTGAGAAACTTTGTGCAAATGTCAACCAGCAAAGATCAAAGATAGCAGCACGTGAAGACAATAAGGAGAGGGGATACTATTGGAAGTGGAGACAGGTAAAGAACATAGTGGTCAGACAGCTCACCATGCAGTAA
>AES59169
ATGATTTGGTTCTCCCAACTTGTTATTTTAACTCTTCCTCTATTGGTTGTTTGTCGTATTTTTATTTGGGTTTGCAAATTCGTTGTTGGTCTTTTGATAGAGCTATTTGTCATTCGGTTTGTTCATATTGAAGGAAGATTTGGCAATTTGGAATTTGAAAAGCCACTGACGGACGTGGCTATTAATTGA
>AES59171
ATGCATTTTCATATTTTCGGAGGGCGCGTGAGAAAAATTGAAGGTGGGATAAGAAATAATCAATGGATTTTAGATGACAATTTACGTGCAAATTCTATCGTTGAACTCTTGTACAATGGGCCATGGAATATGGTTAGATTTCTGCTTTCACCCCAGCACATTTCGCTTCCACCCAACAGTCTTAGTTATTACGGTGGTGTTGGGTTCACAACAACTTATGAGGGTGTATCCGTGAAAACAACCAAAATTGTTGAAGCCTTGATGTGGCAGTGCTTTGTAGAAGTTCTCTCCGGTCATAGTTCGTTATCGGAGTGCGCAAGTTCGTTGCAGACCAAGTGCAATGGGATAGTTGAAAGCCAAGTTCAACATGTTGAACCATTAGAAGAGGGTGTTGAAAAT…
>AES59173
CAAAACCAAACCAATAATCCAATAATGGCTTCAGCTTCTGTTTCAATGTCTTTACCACTAACCCAAGCAACTCACAAAAACCTTCACAATTCTTCCTCCACACCCTTCTTGAAACCATTGCCCTTTCCACAAGCAAAGAAGACACTAGTCAACAAGTCAACTTCAAAATCCAATGTTGTTGGAATTCAAGCATCATTGAAAGACAAAACAGTGAAGGGTCTAACAGCTTTTGCATTAACAGCCTCTATGGTGTTACCAGATGTTGCTCATGCAGCTGGAAATGATTTTTCACCATCTCTTAAAAACTTTTTGCTTAGCATTGCTGCTGGTGGTGTTGTTCTTACAGCTATATTGGGTGCTGTTGTTGGTGTTTCCAACTTTGATCCTGTTAAGAGAACT…
>AES59174
ATGGGAGAGGCACCAGAAATGTTTTACGTTAACGGGTTTGCAAAGGTTGTCCCTGAAGTTCAACCAAACCATGTCAACAACGTTGATGATTCTTCCACATGGTATGAGGAAATCATCGATGATGATCTCAAATGGTCCTTTAAACTCAACAGTGTGCTTCATAAAGCTATTAGTGAATACCAGGACATTGCTCTCTTGGATACAAAGCGTTTTGGAAAGGCGTTGATGCTTGATGGAAAGATGCAGAGTTCTGAAGCAGATGAATTCATTTATCATGAATGCTTGATTCATCCCTCTCTTTTATGTCATTCAAACCCCAAGACAGTGTTTATAATGGGAGGTGGTGAAGGTTCAGCAGCTAGAGAAGCTCTCAAGCACAAGTCAATGGAGAAAGTAGTT…
>AES59175
ATGGCATCTGGTAAAGTCCACCAAGCGGCCGATCAACAGGAACATTCATGGGAGACCTTGACAAAGAATGGTGTGATTGTGGTGAATTTCAGGCATTACATATTACAATATCCTTGTTCACATGTCATAGCTGCTTGTTCAAAAATTCAACATGACTTCATGATGTATGTGTCTCTCCGTTACACATTACAATATGTTTTCAACACTTACAAAGAGGAGGGAGAGTATTAG
>AES59177
ATGCAGCCTCGCCGGAGAAGGTCTGTCCAGTCATTGGCGCCGGAGAAGGTAATCAAAACATTTTCTGAAAGCCATAATTCCCTCACCCATTCATGCCACTCAATTATGAAATCAACTGTAAATTTGTGGCTAAAAATCACGTTTGGAGTAGGAAACTTCAAATCTAAAAGGGAAATGGAACTGAAAAGATGGGGTAATGGCGTTTTCTTTTGCAACAAATGGCAAGAGTTCATAGAATACTACTCAATAGGATATGGTTGTGTTATTATATTTGACGTAACTTCTGTTGGGATTTGCTATCCGTTCAAAACTCCAAGTACTAATAGAGAACCAAACACAAAGTATCCTAGTCATGGGAAAGAGGACAAAAGCATGTTTAAACATAGTGTTACTTCTAAA…
>AES59180
ATGAAAAAGAATGATTTAGGAGAAGAGTTTGAAGATAACACTAACTTCATTAAAGTTGCGTTAACAGAAAAATCCATGGGGTGGGGTCACCTTGAAAGAAATGGCTCTGATTCCGTTACCGACGCCGATGCAGCTCCGAGCACCAGCACGGCGCCGGAGTCACGGCGGTTTCCACCAGCTGCTCAACCGGAAATGATGCGAGCAGCTGAAAAAGACGATCAGTACGCCTCTTTCGTTTACGAAGCCTGTCGCGACGCTTTCCGCCATCTCTTTGGTACTAGAGTTGCGGTGGCTTATCAAAACGAGACGAAGCTTTTAGGGCAAATGCTTTACTATGTTCTCACAACTGGCTCAGGACAACAGACACTTGGTGAGGAATACTGTGATATCACTCAGGTT…
>AES59182
CATTAGTCTCTTTTATCATCAGAAAATCCAAAACAGCAGCTATTTAAAGACCAAACCAGTCCTACAGCAAACCACTTCACTTACTTCTCAAACTCAATCTCTTCAACTGAAAAAACGAAACTCTTCTTCATCTTCATTTCACACAACTCAAACATGATAGCTTACCTTGAACACTTCGTTCATGGAAACGACACAGAATCACCACCAAACGACGACGTTTCATCTCTCCAATCTTCTTTCCATTTCGCCCCAAATTCCATCGCTAGTAAAGACTTCGGCGGCATGAAATCCTCCACTCCCCTCGCCGTACTCCGCCCTTACACCACCGCTGATGTTGTAAAAGCCGTTAAAGCAGCAGCAACCACCACAAATTTAACAGTGGCGGCGCGTGGTAACGGT…
>AES59183
ATGAAGATAATGAAGAATTTTCAAATCTCGAAAAGGGTAATTGACCGTGCGCTTTGTTTGAAGAAAAATCAGACAAAATTGTCAAAAGTTGAGCACGGTCCGTGCGACTATCTAGCACGGTTGTGGGCCCTTCCCAGTTTGCAGAATTTCAACATTTTTGAAGGCAAGCACGACCGTGCGCTCTCGGCATCTTTCGGTGGCATGTTTCGGTCCTCTTTTCCATTACTTAAAAAAAGTGAGCCACCGGTTCAGGTACAAGATACTATCATTACCACCTGGACAGTTAGACATCCAACCTGTAATCGCAACGACCCAATTGCAAGAGCGGAGCTCTACCAACTAAGTTATATCCCCCCGAGTCAAGTTGGAGCACACCTCGCTCGTAAAGTAAATCATCGC…
>AES59185
ATGAATCTCTGGTGCTGTTTATGGTTCAATCGAGAAGAAGAAGACAAAGAAGCTGTAATTCACGACGAAAGGTGTCAACTTGTTGAACCTGGTATGAACAACAACGACGACGAAGATATTTTCGGAAACGTTAATTCTGATGAAGATGAAGAAATTGAAGCTGGGAATTATGAGGCCAATTTTCGGAGAGAGTTTTTGATTGATGGGTTTGATTCGTGGCCTGCTGTACGGCGCTCGATCGGAGAAAGTAGCTCTGTTAGCGCCGCTGTAATCCCGAATTCCGGTCCGGAAAGTCCTGTTGCTGATGAGAACCGTGATTCGTCTCATAAGCGTGCTAAGTTCTACAATGAGTGTAACTTTGATGATCTGGCGTCTACGAGCAAAGTGAACTACTCTATG…
>AES59186
ATGTCTTGTTTGGAATTGAAACTTTTGAATTATGTTGCTGAGGTTGGAGAAAGCGTGAAAGTAGTAAAAGTAGCCAAAGTAAATATTGAAAGAAAACCAGGCGCGAGCGAAAAGTGCAGGGGGAAGAGCAGAATTCATATAAATATACGACAAATAAATGGTCAAGTGTATGGTGCATAA
>AES59187
TGCAATTCCATCATATCATATCATATATACATACATTTTAATTAACAACACAATTTTCATCTAAATCAATCTTCTGAATGGAACCTGAAGCTAGTAGGAGGGGTCACAAATTTTCATCTTATGAGAGAGTAGCAGCCATAAGCTTAGTAGTTCTAGCTGTGGCTTCTCCTCTATACATAGATCACAGATCAGAGAGTGAGTTGGAAGATGATGAACAACCAATTAGTGTTACTTTATGGTTACCAATGTTACTTTTTGTATTGGTTTTAGTCATATCTTTATCAGCTTTTTTGGATAAGAGCTTCACAAGGTTTGATCGTAATTGGATTCATAGAGTTGGTGGTTCTTCTGGTGGTATTGTTTTCATTCTTATTCTTCTCTTTCTTGTTTTGAAGTGTA…
>AES59188
ATGGTGATTTATGAAGCAGCCCAAATGGCATTACATATAGTTTTCTCGTATCTGGATCAGACCAATCTCTGCAGAGCTGCTAGAGTTTCTAAGCAGTGGCGAACCGTTAGTACTCATGAAGATTTCTGGATGAATTTGAATTTTGAAAATCGGAACATATCTGAAGAACAATTTGTGAGCATGTGTAGGCGTTATCCGAATGCTACATCATTGAGCATATCAGGACCTACTATTGATTTGCTGGTCATGAAGGCAATGTCTTTGCTAAGGAAGCTCGAGGTTTTAACATTAGGAAGAGGACAAATAGGGGATGCTTTTTTTGTTGTTCTACCTGATTGTTCCATGTTGAGAGAATTGTATATCGATGATTCTACACTTGGAAATAGTATTCCGGAGATA…
>AES59189
GCAACACAAAAAATTTCCCCGAACATAATTTTTTATCATCTAAATCAATCTTTTGAATGGAACTTGAAGCTAATAGGAGGGGAAGCAAATTTTCTTCATTTGAGAGAGTAGCAGCCATAAGCTTGGTAGTTCTAGCTGTGGCTTCTCCTCTATACATAGATCACAGATCAGAGAGTGAATTGGAAGATGATGAACAACCTATTAGTGTTACTTTATGGTTACCAATGTTGCTTTTTGTATTGGTTTTAGTCATATCTTTATCAGCTTTTTTAGATAAGAGCTTCACAAGGTTTGATCGTAATTGGATTCATAGAGTTGGTGTTCTTCTGGTGGTATTGTTTTCATTCTTATTCTTCTCTTTCTTGTTTTGA
>AES59190
AACCGGTCGAATCCTTGACCGAAAACATAACCGGTCCGAATCCTTAAACCCTAGTGTCTTCTCTCTTCTTTCTCACACTTCAGATCAATTCTTCTCTCTCACGCGAACGGCCCCTTGTTCCCACTCTCTCCCTCTGCTTCGATAAAGGTATGAGAATCTGAACTCTTTCTTCTACCTTTTCGTTTTATACCTAATCATTGTTTTTTTTTTGAGTTTCTTTGTTATTATGCTTTTGTAGTAAGATTTGTGTCAAATTACTTGTTTATTACTTCTCAAATTTATTAATTTAAGAAAAAATTAGTAACCTTTTTGCATCTTGGTACTCTATTCGAATTTACATTTTCAATTTTCCGTATAGTTTAGTTCAGAGCAAAATTCCTGGGGTTTCTTATATAAAAG…
>AES59191
ATGTTGCGGTTAGGTTGGGAGGAAGGGGGAGAGGCGTGGAGGTGGAGGATGAGACTTTTTGCGTGGGAGGAGGAGAATGTTCGAGAATGTGTTTTTCTATTACATAACACTGTTTTGCAGATTGATACTCTTGACAGGTGGCGTTTGCTTCTTGACCGTGTTAATGGCTATTCTGTTTGGTTAAAGGTTTCTCTGTTTGCTTGGCGTCTTCTGCACAACATGTTACCAACTAGAGATGATCTCGTGCGGCAGAGGGTTCTTCAGGACGACGATATTGTTTGTGTTGGAGGTTGCGGCGGTACATTTGTTTTTGGGGTGCAACCTATTCGACAACCTTTGGTCTCTCATCTGGAAGTGATTAGGCATTACTACGGTTGA
>AES59192
ATGGCTGACTGTGATGTTGAAACAGTTCTTTCCTATTGTTGCTTGACAGACTTTGATGATCAAAGTGACCGCCATGCTTCATTAGTTAAACCAAATAACAAGATTGAGATCAAGGTTGAAAAGATCAATGCTGTGATCTTTCTCATGCAAGAATTCAGCAGGGTGCTGTTATCTAAATTGGTGCTACAGTGGTCAGGAATAACATTTATGTGTACATTAGGGTTACATATTTGA
>AES59193
AAGAAAGAAACTATAAGAGAGAGAAAGAAAGAAAGTGTTTCTGCAGAGTTTGCAGGTTTTTAGCAGAAATGGTGGCAGATGGTTTTTTAACTTTACATGTGAAATTATTTTTTGCTCTCATTTTTCTTTGGTGCTAGCTAGTAGCTATGTTATGTTTGTATGGCAGAAACAATGATGTGATTGAACATCTAAAGCTTATTATTATTATTACTCATTCATAATAATTTCAGAAGCTTTGAAAATCCAACTCTTTCTTCATTTCACATAAAAAGCTATATTATTTGGAGAATACACAGAAGAATACTCTTTAACTCACTTCACCTTACCCTTTCAATGGTTCCTAGTGAGTACTACAGTTGAAGAAGGAGTCTAGTATAAGAAAATAAGAACACCCTTTTG…
>AES59194
ATGGCAAATAATGAGAATGCACCAAAGGAGACTAGTGTTAACAATAATGCTGCATTTGAAGCTGATAAGCTTACAAGGAGATATGACCTTGTTGAAGAAATGGAATTCTTATTTGTAAGGGTTGTAAAGGTCATAGACTTTCCCAATATCCATAATCTCTATGTAGAGGTGGTACTTGGAAACGCAAAAGCAACAACATTTTTCTTAGAAACCAGCAACTCATCATTGAACCAAGTGTTTGCTTTTGATAATGGAAAAAATAGCTCTAGCAACGTAGATGTTTTCTTGAAAGACAGGACGTCAGGTATGTTCATTGGTCATGTAAAGTTCGCTGTTGGTGATATTCCAAAAAGGGTGCCACCAGAATCTTCATTGGCACCTCAACGGTATACGTTAGAG…
>AES59196
ATGTTCGAAATCGAATCAATCCAAAAGAAAAATCGCAAACCGAACCAATCCAAATCGAAACTGCAAAAAACTAGGATAAATGCAGAAGAGAGAGACACTAGGGCCTGTTTGGTTCTAAGGAAAGAGGGTGGATGGAAAGCAGCAAGGAAAGAAAGTTTATGGAAAATTGTGCTTCCATTGTTTGGATGCTCTATCAGTAAGGAAAGAAAGTATCATCATTTAGCGGGTCCCACATTAAAAACTTTCCTTCCAGCAAAGCGAAGAAAGTGTGAGATGAGCTTCCAACATGGTGAAATGACAACATAA
>AES59199
TTTCTACGGTACACAAAATTTGAAACTCAAACTCAAAAAAAGCGAAAAGTCGAAAACTGAACTCGTCACACTGTGTGACGTGTTGCTCAACTCAACCACGGTATAAATAATCTTCAGCATCGCCATTTTCAATTTTCAACTTTCAACTTTCAACTCAACGCACTTTCTCACAGCAGCGGGAACTAAAACACTTCAACTCCTTAGATTAGGGTTTCAAATTCAATTTCATCATTGCGCAATTTTCATCAACGATGAATGTACGCAAAGGTTCAACGGTTTGGGTTCCGGATAAGGAATTAGCGTGGGTAGCTGCTGAAGTAATCGATTCTGATGACAACTCCGTTCATCTTGTAACTGATTCCGGGAAGAAGGTTGTTGTTTCGCCGGAGAAATTGTGCT…
>AES59202
CACTACCCAAAAAAAAAAAACAACTATTTCCTTTCTTCTTCTCTGATACGCGCATCACCTTCTCCTCTTAACCACCATCAAAATACTTCAGCCACCATTATTCCACCGTCCGACGTCGTTTTACCACACCACCACCACCATTGAACTACTCTCATCTTCCTCTTCAAAAAGCCACCAACTTATTATTAGATTGGTAAGATTTTAAAAACCCTAACCACCACCTTCTCTCCTACTTTCCGGCCACCACAAATCTCCATTTGAAAAACTAATATGATTTTCTTCTTACCCATGATGTCTGCAACAAAACCCCTACATCTATTTTGGGATGGAGAACTTTCACCGCGACCACCGTGCCGGAAACCGCTGCAACCACGCCGGTGACCACCACTTAATTTCTGC…
>AES59204
ATGAACGCATGGAAAGCTATGGTTGAATCTCCCAATCAACAATTATATGCAAATGCATTAGTGGAGTTCAAAGATTCATGTAGTGATTTCCCAATTTTTGTAGATTATGCCATGACCACCTTGGATGAAGTGAAGGACAAAATTGTGAGGGCATGGACAGACCATGTGTTGCATCTTGGTTGCAGGACCACAAACAGGGTCGAATCGGCCCATGCTTTGTTGAAGAAATACTTGGACAATAGTGTGGGTGATTTGGGTACTTGTTGGGAGAAAATACATCACATGTTGTTGCTCCAGTTGACCGCTATACAAACATCCTTTGGTCAAAATGTTTGCGTGTTGGAACATAGATTCAAAGATGTCACTTTGTACTCGGGGTTAGGTGGTCATGTGTCTAGA…
>AES59205
TTTTGTTTGTTCTATTGCTTTTGGCTCCACCGCGATTTTCCCTTTCATACCCAACGAATATTCTCTTTTCTTCCTTTTTCATTTCGCTTACTCTTTCGTTTCATTCCAAACTTTTCCAACGCTAAAAGCTTAATCGTTTCACATTTCTTCATTTCTTTTACAAAAACAACATAATCACTTATTCACGAATGAAGAACGATTGGTTATCATGGATGGATACAGATCCAAACCTATTTCCATTCGAACCATTCCTCTTCTTTCTAGATAATTCTAAAACCTTCTACGAAAGTTCTGCAATCGAAGAAGCATTCGGCCGTGTTTCAAAATTCGCCGGCGCGTTGTTGTTTTGGTTTTCCGGCGGTGGTAGTGGTGGTGGTTCTCTTCGATTCGGTGGTGGTG…
>AES59206
ATGATAAAAAAATACGAAATTGATGCAACACTAGCAGTCCAGCAAGCAAGATACAACGTCAAACGGATCCCAAAATGCCACAACACTGCAGCAGAACTAGAACATCAGAGCAGGACTGGAACAGCTGAAGGTCAGAAGAAAGCAACAGCTGAACCTAACCCTTTTGACTTCAACTACTTCCATTTATTCAGAATATTTCTTTAA
>AES59207
ATGGTGACTATAAAGTATACTCAAATTGCTGAGATTTTAGGAGCTGTAAAACCATTTGAGAGTTGGTTCTTGATAACAACCATGAACCATTTTATGTGTTCTAATGTGGAGAGCAGAATATTGAATAGCTTCATCATGGATGTTGTGTTATTGCCTCCTTTGTTGGTTGCTGATTTTGGTAATGATATCAATCACTATGCAACATTGATTGATCCATGTAACAATCAATTTGATGTTGCGGTTGAAAAAGGAAAAGGTAGTATATATGCTAAACCTAAGGATTGTTCGCTTTGCGTGATTTCTATGATATCCGTTTCGGTGCTTGGATCACTATGGTATATGTTGGGTTGGGTCAGTTTGGAATAA
>AES59208
ATGAAGACTCTGTCACCAGCGTTCCTCCCCGACGAACTCATCTTTGAGGTACTTTCATTTCTTCCAGTGAGATCTCTTGTTCGATTCAGGTGTGTGAGTAAGTCTTGGAAAACCCTAATTTCCGATTCCACCTTTGTGAAATTGCACCTTCATAATTCACGATCACAGACACGAAACTCTTCGCTCTTAAAAATAATCACGAAGAACACAATCTGTATTCCGGGATATCACGTTGAACATAAGGAAGAATTCAGCATCGTTAGACACCCTATACATCGTGTATTCCAAAACCATTCCTTCGCCGTTGTTTACGATTCCCATTCTCATCTTTGGAACAACCCAGCAATAACTCGAAACTACTCTACGATAGTTGATTCCTGTAATGGATTGCTTCTTTTG…
>AES59209
ATGACTCTGTCACCGGCGGTCCTCTCCGAGGATCTCATCGTCGAGGTACTTTCGTTTCTTCCCGTGAAATCTCTTCTCCAATTTAGGTGTGTGAGTAAATCTTGGAAAACCCTAATTTCTGATCCCACTTTTGTGAAATTGCACCTTGAAAAATCACAATCACGAAACCTTAAGCTCTTCACAATTATCACGGAGCGCATTAATAATAATAATGAGGGGGATTACCGCGTCGATAGATACCCTATCGATCGTATATTCGAAAACCCTTCAAATTATCATCATTTTAAAAGAAAAGGATCTCGAAATGGCTCTGATATAGTTGGTTCCTGTAATGGATTGATTCTTTTGTATGATTTCGGCTTTGCATTTGGATGTGATAATTCAACTGCAACTTATAAA…
>AES59210
TGAAGGCAAAATACGAAAAGTTCCATAAAACATGGTTTAATTAACAAACAATATCAATATTATTAAGCTAATCATCTGTATCAAAATCTAACTTAGAGAATCTCACAATTTATGTGCCTGAGTTCGAGAAAACAATAAAATAAGAAAGTACAAGTGGTGGTGTGTGTGTGTTTTTCCAACAAGACACATAGATAGAAAAGTGTTGTCATTCACACAGCAAAGCAGTGCTTACCTGTGTGTATGTATGTATGTATGTTCCTGTCTTTTTCCAATCTTTGACCAAAACCAAACAAGAACAAGAACAAGCCTTACCAGAATCACCTTTCGGCGCTCTTTTTCTTTAACCCCATTTTTCTCATTCTTTTTCATTTTTTTACCAGCTTCAACAACCACCACCAT…
>AES59211
GAAAAGTGTTGTCATTCACACAGCAAAGCAGTGCTTACCTGTGTGTATGTATGTATGTATGTTCCTGTCTTTTTCCAATCTTTGACCAAAACCAAACAAGAACAAGAACAAGCCTTACCAGAATCACCTTTCGGCGCTCTTTTTCTTTAACCCCATTTTTCTCATTCTTTTTCATTTTTTTACCAGCTTCAACAACCACCACCATACATGTTTTATTTTTTATTTTTTTATTTTTGTACTCATTATTACCTACACTACATTCAAAAAACCCCAAACTAGTACTATATCTTAATTTATTATTATCACCTTAAAATTAACAAATTTTTACTGTTTTTTTTTTTTTTTTTTTATGCTATTATTATTGTTAATGTTTGTTGTGTTACTACTGAAGAAAACTGA…
>AES59212
AAAACACGAGTACTGAAGTCATCGCACACACGTTGTCTTTCATTGGAACAAATGCTTGATCTCACGGCAATGGCCTCAGGGGAATCAAAATTACCACTTGAAACTCAAAGGTTGCAAATTTATTCCAAACCAAATTCTGGGGTCTCACCTTTTTGGAGAGAAAAGTATGAAAGAGAAGCTAAGAAATATTGGGATGTCTTCTACAAACACCACAAAGACAAGTTTTTCAAAGACCGGCATTACTTGGATAAGGAATGGGGAGATTACTTTTCAGGAGGAGGAAAGAAAGTAATTTTGGAGGTTGGGTGTGGAGCTGGAAATACCATATTTCCTGTTATAGCATCATATCCAGATGCTTTTGTTTATGCATGTGATTTCTCACGACGAGCTATTGAATTG…
>AES59213
ATGTTTAAAGCTTTGACAAAAATCCTACCACCAGGTTTCCTCAAATATAAATACTCAAGCTCCTTTGAGGTTGTGAAATGTGAAGATCAATTGAAATCATCCATAGGCTCCAGCAGAAAGCAGAAGCTTCAATGGTGTGGGAAAATAAAACAATAA
>AES59215
AAGTAATTAACAATTATAGATTTTTTCTTTGAAAAAAAAAATTATAGATTTTTATAGACAAAAATAAAATTAACATGTTAACTTTACCAGCAATAGATCGTGAATGAAACCAAACCAACAAATCATAGAATCAAAACCAACGAATTTTTTCAACATTTTCTCACAGTATCATGTGGGAATCGATTCTATTAACGGTGGCTGCAACCGCCGGTAACAACATCGGAAAAATCCTTCAAAAAAAGGGCACTATTATTCTCCCTCCTCTCTCCTTCAAGCTCAAGGTTATTAGGGCTTATGCTTTGAACAAAACATGGTCGATAGGTTTCCTGATGGATATTTTTGGGGCGTTATTGATGTTAAGGGCATTGTCTCTGGCTCCTGTCTCTGTTATTCAACCGG…
>AES59216
CTCACCTTATTGTTCAATTGGTGTTACATTATTTTCATTTACATATAAATAAAGCATATCATATCATAAACCACAAAGAGAAAAAGAAGAGAAAAGAAAAAGCAAAGAAAGAATCGATTTTGAATGGAGGAAGGAAGCAGAAAGTTCAAAAGGGTATGTGTCTTCTGCGGCAGCAACTCCGGCAACCGCCAAGTTTTCAGTGACGCCGCCATTCAGTTAGCAGATGAACTTGTTAAGAGGAACATAGATTTGGTTTATGGTGGTGGAAGTGTTGGATTGATGGGTTTGATATCTCAAAAAATGTATAATGGTGGTTGTCATGTTCTCGGGGTTATTCCAAAAGCTCTCATGCCCCATGAGATATCTGGTGAAGCAGTAGGTGAAGTAAGGATTGTTTCA…
>AES59217
ATGGGAAGAAGATTGCCCTATGACAATGCCAACAATTTATTAATAGGTCCATTTCTAAATTTTTCATTCTCCCTAATAGGATTAGCAACAAGCATTGCCATAATCACAACTCTATGTAGTGTTCGATTTCGAAGAAGAAAATTGACGCCGCCCCCTACAACACCGATATCAAACACCAAAGAAGCCACAACCACGGACAAAAACACAACAAACGCTACAATATTCATGTCACAAGAACAACCTCATACCTCGGAGACAACAAAGTTAGAAAATACACCAAACGAAGGAAATAACAATGAAACGTCGACGAAAGAGTTACCTCTCCCACCATCAATGCAACAACCCAACAACACCAACAAAGCTTCAGAATTTGTGAAAAGGACAACTTCCGAACGTAGG…
>AES59218
ATGAAAGTAATGAAAGGATGCACCTCATTAAAAATTATCTCTGAGAAGAGAAGAGAAGAGAAGAGAAGAGCAAGAATCTTTATATTTTGCAGTTTAGGAATGCACCCTTATGCATTCATACCATTTGGAATTGGTCCAAGGGTATGTATTGGATATAAATTTTTCTTCCAATAG
>AES59219
CTTATAATTAATATGGTCCCCCCAATCCCCTTTATATAAACTTTAATCCATGAAATGGAACAATATATATAGCCCCACTCATTCATTCTTCTATTTCAACCAACAAAAACCTTCCCTATTCTCTTACTATATGAAATATATGCACACATAACATAACAATGTTGTTTATTAGTGTAATCTTAAATGTTCCTTTGGCTTCAACAATATTCATCTTAGTGACTTTAATGGGAGGATTAGTGGGTTATCTCTATTGGCCATTTTGGAAGTTAAGGAAAGTTCCAGGCCCACCATCTCTGCCTCTTGTAGGACACCTTCCATTGCTAGCAAAGTATGGTCCTGACGTTTTCTCAGTCCTTGCTAAGCAATATGGCCCTATCTACAGATTTCATATGGGAAGAC…
>AES59221
ATGGGTGGAAGGAAGTGGATGATTTTCGTTGAGCATTATTTACCACTTGTCTCTATGTTCTTTAAAGGGCTAAACAGTAGCCCAACCACGATTTCTAAGTTGGTATCAGAGACTCTTCAAGATCCATTGGGCCACCTGCAATCAGGTTTCTGCTATCGGGCCACCCACCCTTTATGTCCACGAACCAAGCCCAATAATGTTGGTCGTGAGGGGGGAGGGGGTGTTAAGAGTCTCACATCGAATATGAGATCGTCTGACGATGTGTTTATAAGTGGGGGCAATCCTCTCTTCACAAACCGGTTTTGTGTGATTGTGTTAGGCCCAACCACAATTTCTAAGATTTAG
>AES59222
TCTTCTTTTCATTTTTATAAATAAAATCTCCCACAATTCCAACACTAACACTTCTTACTCTCTCTCTCTCCTTCCTTCATTCATTAAATTGAAATAATTTCACACACTTCATCACCCACCCATCCATCCTCAATCATCTTCCCTTCTCCCACCCTCCCACCTTTCCCTCCTTCATATTATGCAAGACCTACGTCGTTACTCAAACGACACCATTCAACTAGACCTAGCCACCACCACAACAACCACCACCACCACCATGTCCATGAGTTCCAACTCCTCCTCTTCCTTATCCATAGACGTTGATGAATCAGCAGAAACACGCATCCACCGTCTCATATCAGAACATCCAGTTATCATCTTCACACGTTCCTCTTGCTGCATGTGTCATGTCATGAAGAA…
>AES59223
ATGGTATCGGAGCCTCTCCAAGATCCATTGAGCCACCATCTATCAGGTTTCCTGCTGGTCGTGAGGGGGTGTGTTAAGAGTCCCACATCGGATGGGACATGGCCTGACAATGTGTTTATAAGTGGGGGGAAATCCTCACCTCACAAACCGGTTTTTAAGGATGAGTTAGGCCTCCAATTTCTAAGATGGTATCAGAGCCTCTCCAAGATCCATTGGACCACCTGCTATCAGGTTTCCGCTATCGAACCACCCACCATTTATGTCAACGAACCAAGCCCAATAGTGTTGGTCGTGAGGGGGGGTGTTAAGAGTCCCACATCGGACAGGACATGGCATGACAATGTGTTTATAAGTAGGGGCAATCATCACCTCACAAGCCGATTTTATGGGATTGTGTTA…
>AES59224
GTATTTAAAATAGAAAACCTAATAAAGTACATTAAATTCAAGACTTATAAACTTTTTAATATGATTTCTAGCTGGAATTACCTCCAATTATCATTCATTATTCCTATCTGGTGGTCCTCTTGTCACAAAGTGACAGATTCATGATGAATATATTAACCATTTGATTGATCTGATAGAACTAAAATCAAAAGCCATCTTGCTTTTGTTGATCTTCTACTTCTCCTTCTCCTTCATGCTTGCACCATGAAAAACTTTGCAGTACAACTATTACTTTTGCTAATTTCTTTTTTATTAAACAGTAGAAATGGAATTGAGGCATCAACATGTAGTAACAGTATTGATCCTATCAAGTACAGGATACCTAAAGAGCAACCTTACAGAACTTCTTATCATTTTCAG…
>AES59225
CTTGGACTTTCAATCATTTATTTACCTCGTGTTGACAACATCATAGTCTTACTAGAGGAAAAGGATTGTGCTGTTACTCTCCATACTACGTGAATTTGCTCTATTCCTTGCTATACTATCCACTATGTATCATCTAATGGTTAATTTTGATTTATGTGGGAACTTTGGCAATGTGAGACTCGAAGGCAACGGTAGAGTTGAATTTGATTTATGTAGTCTACACCAGGACTACTACTTTGTTGGTAAATATGGCTCTCATAGGGAAAACTTTATTCCTGATGTAAAATTTAGAGGAATTTGTTCAAACGTAAGGTTCGACTATGGTAGATTTTATGGTTTGAAGTCATTTTACTATGCCAAAAACTGGAGAATATTGTGGGCATGGATGAGCAAGTCTTT…
>AES59226
TGACCATCCATAACATTATCTAAATCCATTTCCATTTCCATGGAAACAATGTGAGGGGAGCAAAGCATGAATACTCTCTCCCTCCACTTCTACACCCCCCACTCCTTCCTCTCCCTCAAACCAAAACCCCAACCTCGTATCCAATGTTGTTCTACCAACAACAACATAATCGACGACATCGACATGGTAAAAACCAAACAAGGAACCTACGAACAAAAACAGAACAAAGTCTGTGTCCTCTGGGACCTCGACAACAAACCACCACGCGGACCACCCTACAACGCCGCCGTATCTCTCAAAAACCTCGCCGAACGTTTCGGCGACGTAACCGACATCTCCGCTTACGCCAACCGCCACGCTTTCATTCATCTCCCTCAATGGGTTCTCAACCAACGCCGT…
>AES59227
ATGCAAACTCCAAGAGTGCAACTTGTCACTTGCATCTCATGCATCTTGCAACATGTCAATGCATGCAACCATCCACTTTGCCACCATGCATTACATGAGAAGTGCAACTTTTCTTTCATGCACCATGGACATGTGTCTTGCTACAAAAGTGCCGTATCATTCACATATAACCCTGCTGCAGCAACATTTGGTCATGAGAAAATGGTATGGGGTCATTCTATATCAAATGATCTCATAAATTGGACTCATCTAAATGATGCTATTGTACCAACTATACCTGGTGACATAAACAGTTGTTGGTCAGGTTCAGCCACTATACTCCCAGGTGAAAAACCTGCTATGTTGTATACAGGAATTGATCAAAATAGACACCAAGTTCAAAATTTAGCCATGCCAAAG…
>AES59228
TATGCAATTTTAGAGGTCACAATATAGAAAAACTCTTTCTTCCTTTTTGGTACTAATATAGTACTACTGCTGCGAGTGCAATATATTTGAGCATCATTCCTTTTTATGGCAAAAACTCTTTCTCTTCAAACCGATGGATGAATATGGAATACATGACACGTATTCGACTACTCCAACACCCCGTTTTCTGCATTTTTTCCTTGCGGGTGTTGTGGCAGTTATAATTGTCTTGTGCTTCTGGTTGTTCTACGAAATCTTCATTGGATGTTGTCGTGAAAGTTCACAGCCAGTGGCACCTCAACCGGTGAATGAGGTGGAGATGCTTCCTGTCTGA
>AES59229
TAGTTCTTGTTGACTTTCCAATAATCTTGGCTCTATCATCATGGAGAACATTAGAGAGGATGCATCCCCAAACAATATCAATTCTGAACAGCCATACAGAACTTGGTACCACTTTCAGCCCCTAAAAAATTGGATGAATGATCCTAATGGACCAATGTACTATAAAGGTGTTTACCATTTATTCTACCAATATAACCCTGATGCAGCAACATTTGGTCATGAGAAAATGGTATGGGGTCATTCTATATCAAATGATCTCATAAATTGGACTCATCTAAATGATGCTATTGTACCAACTATACCTGGTGACATAAACAGTTGTTGGTCAGGTTCAGCCACTATACTCCCAGGTGAAAAACCTGCTATGTTGTATACAGGAATTGATCAAAATAGACACCA…
>AES59230
TATTAATCCTTGGTCAAAACAAATCATATTTGCAATTTGGTTCTTGTTGGCATTCCAATCATCTTGGTTCTATCATCATGGAGAACATTGTAGAGGATGCACCACCAAACAACATCAATCTTGAACAACCATATAGAACTTGGTACCACTTTCAGCCCAAAAAAAATTGGATGAATGATCCTAATGGACCAATGTACTATAAAGGATTTTACCATTTCTTCTACCAACATAACCCTGATGGAGCAAGCTTTGGTGTGAATAAAATGGTATGGGGTCATTCAATATCCAAAGATCTCATAAATTGGACTCATTTGAATCATGCTATTGAACCAACTTGTGCTGGTGAAACAAGTTGCTTCTCAGGCTCAGCCACAATAGTCCCTGGAGAACAACCTGTTA…
>AES59231
ATGGTAGCAAAATCCATAACGGCGGATAAAATCCTTCACGATTATGAGGGAAAACCAATGATTGATTCTTCAAACAACCTACGTGGTTGTTGGAAAGATAAAGTAAAATTTGATAAAATGGTCCAGATGAGATATCTTATAGAAAGAGGCATTCATCCACCATGGTGGCCATCGGGGAAAAAAAACATGGTTTGCAAAGTTTATGTTTTGGCAGGTGTTATCAAACATATGTCTCTTGATATTAAGAAAATTAGGAGACATGTGTTTGATAACATCTGTGGTGGGACGAGATCTTCACTAAATTCCATTTCATTTCATCATAATTCTTTTCCTGATGGCTATCATGGTGGAGGAATGCCTATTTCTAAGGATATCTCCTTTGTGGTGGATCACAATGTT…
>AES59232
ATGGAGGTTCTTCTTAGAGCACATGATGTTTTGGAGGTTCTTGAAAAAGGTTATAAGGAATATTGTCATGAGGATTCCTTAACTCAAGCAAAGATTGACATTTTGAAGGATTCAAGAAAGAGAGACAAACAAAATCCTCTTCCTTATCTACCAAGCATTGAATGA
>AES59233
GGAAAACAAAAATAAGAAAAAAGTATAGCGCTGAGAGGCTTTCATTCTGAGTGAATAAAATGTCGCAAATTTTTGAATCTCAAACTCTAAATTTTGTTGGTTGATTTTCAACTGTTATGGCCGATTTTGTTACACAGAGGAGAATCACTGTAAGAAACCACCACGGTGAAAATCTGGTTGGTATATTACACAATGCATTTTCCACAGCACTTGTTATTGTTTGCCATGGTTTTCAATCTTCCAAGGAAAGGATTCCCATGGTGAACATTGCTGCTGCTCTGGAAAAAAATGGAATCAGTGCCTTCCGCTTTGACTTCGCCGGAAATGGGGAAAGTGAAGGTTCATTCCAGTATGGTAACTACTACAGAGAAGTTGAAGACCTGCGAGCTATAGTCCAAC…
>AES59234
ATGGCGCGCAATGAACTGTTGGGAAAACCAACCTACATTTCACTGCAAGAACTCCAAAAACACAACAAACGTGTCGCCATTGACGGCAAGATATACGACGTCTCTAAATGGGCCAACCACCATCCCGGTGGCGAATTCCCTCTAATCAGCCTTGCCGGCCAAGAGGTTACTGAAGCATTCCTTGCTTTCCACCCTCCCACCGCCTACAACCGCCTCAACACCTTCTTCACCGGAAGCTACCTCTGTGACTGCGCCGTCTCTGATGTGTCCCGTGATTACCAGAATCTCTTCTCCGAACTGACCGAGATGGGGTTCTTCGAATATAAAGGATGTGGTGTTTTACTCATGATTTCGTTAATCATTGTTATGCTTTGTGTCAGTGTTTGTGGTGTTTTGTTT…
>AES59235
TTCCCTCCCTACAAAAACAACTCAAAGCATCACACACATTCTCACACTCTAAACCTCTATACCTTACACAATGGTAACACAAACTGAACCGTTGCTAAAACCAACCTACATTTCATTGCAAGAACTTCAAAAACACAACACTCGCGGCGATGCATGGATCTCCATTGACGGCAAGATCTACGACGTTTCAAAATGGGCCAACCACCATCCCGGCGGCGAGCTTCCTCTCCTCAACCTCGCCGGCCAAGATGTCACCGATGCATTCCTCGCTTTCCACCCTCCATCCGCTTACAAACACCTCCAAAACTTTGCCACTGGCAGTTACCTACGTGACTACGTCGTCTCTGACGTCTCACGTGACTATCGTGCCCTTTTCTCCGAACTAACCAAACTGGGTTT…
>AES59236
ACCCGTATAAACACAAGGTCTACCAACCACAACACCATGAAAAAACACACAAACTAATGTGCCTATTCTCCTGCCAGCAAGCAACAAATTCCAGTTGTGACAAAAGTAAATACACGCATGACAGAAGGAAAACCGCCCGCCCAGGACTACAACACAAAACCAACAACAACAGCACGTCAGTCAAACCAATGAATTAGCATTTCTGCTAACAGTGGATTTATCATCAATAATTACATCTCCCATATCAAACTGAAAAGAAGGAAAAGATGAGGGTGTAGAGGAAGAAGGGGATTTCCAATTGATTCTAAATGGCTGCGGAAGGAAGATAAACTGAAGCGCGATGACCGATTCTAAAAATATTTAATGTACGAGGTTGTCGTTTTCCGGATATATAATTAT…
>AES59238
ACCAAAGCTAAAAAGCCAAATAATATCAAAGCCTTTGACACAATACAAGCCACAAACCACAAAACAAACAAGTACACAGCATTACATCAAGTCATCAACAAAACCAAAACCCTCTCTTCATCTCTCCAATCTCCTCCACCCTACACACAAAACCTAAAACATGTTGGAACAATCATTAACATCATCATCACCAACATTCTGGGCTGGTCTCTACAGCTGGTTTACTCCCACCATCTTCTTCCTCCTCCTTCAACTTGTCATAGCTACCATTTACATCACTTCCACTCTTGCCAATGCCACCCAAAAACATCTCCAACAACAAGATCCTAACTTTCAACAACCCCATCACCAACAACTCTTTAGATCTCCTTCTGTTTTACAAAGACTCAAATCCATCAA…
>AES59239
AAAGTTAAAACCCTACTCAAACGAACGAAGCTCAATTGCTCCATCAAAACGACATCTCAACTTTCGTATCAGAAACAACTTGCTCAAAGCGACACAAGAGAAGAGCTTCCATGGAGAACGGAGATATACCCGAGGATGCCAACGAGCATTGCCCAGGTCCTCAGTCTGATTCTGCTGGAAAATCTGATGCATGTGAAGGTTGCCCAAATCAGCAAATTTGCGCCACTGCCCCTAAAGGACCTGACCCTGATATGGTTGCCATTGCCGAAAGAATGGCCACTGTGAAACATAAGATACTGGTCTTGTCAGGAAAGGGAGGTGTTGGCAAGAGCACATTTTCTGCCCAGCTGGCATTTGCGTTAGCTGCAAGGGATTTTCAAGTTGGTCTTCTGGACATTG…
>AES59240
TTCTGTTGACAAAACCATGTCTCCATTCCTGCTATGTCCTTTCTCCACTTCCATAACCCCTCAATCCAAATATACAAACATGGTCTCTATGACATCATATGTTCTCCAATATTCATTTTTATTATATGCTTCACTTACTTTATAACATTATAATAAAATTAAAATATTTTTCAATTCACAAACACCTTTTCTTTATATTTCTTTCTTCTCTTCCAAGCCTACATTTCACGCCATCACCACTTCCACCTCTAAACTTTTCCTAAAACCCTCTTCTTCTCTTTTTCATTTCACAAAAAAAAAAAAAAAATGTCTACTCTCTTTGATGAATTCATGACGAATTCGAGCTGCGAAAGCGGTGAGTCCGACCTGTGTCGCGATGAGTCAGCAGCTTTGATCTTA…
>AES59243
ATGAAAAGAAGAAATTGGGCAAATTTAGAAGCACTTCCTCTTAGTTTGATACTTGACAAGTTAGAAGAACACATATATCATGTTTGGTTTGGTGCTGTGTGCAAGAGTTGGCGATCAATTGCAAAGTTTAACCATCAAAATCATCAATTCAAGGCCAACACATTACCCATGTTAATGATATCCCAAAAAACAAATAGTTCTTCTATAGAGAAGAATATAGAGAAGAAGAACGGGTTGTACGGTATTCTAAACAAAAGATGGTACCCTTTTCAATTTCAGGTATGCCATGCTAATAACCCTAAACTTTCGCTTTGTGGCTCTAGCCATGGTTGGTTTGCATTAGTAGATGATTCTAAGTCCATTATAACCCTAATGAGTCCTTTTAAGGATATACCTTGC…
>AES59244
ATGATCCGAAACCTAAAAAATCCTTTAGAATTGGATCCTCATCGAAACCGCCTTATCTCAAAAGGGTCGTTCCAAAATGAAGTTGGTAGCTCATTACATAGCACCTTTCCCTCTGAGAACCAATTTGTGGTAGAATCCAGACTAGATCCAAGAAACGATATACCTTTCGACCAAGATGAGATAGATCAAAAACCCCTAGGCCGATGGTCGCCCAAATGA
>AES59245
CTCTCTCTCTCTTTGATTTGTTTGTTATTATTCTTTCTCTTACACCCTATCCCTTTGTACTGTCCACTGTTCTTTCTCTGTGTGTTATTATAACTCATCGATCCATCCATCCATGACTCCTGTTTCTCTGAATCCACCAGGTCCTAATTCCTTACTACAAGGTCAAAACCAATTCTTCAATATTTCTCCTGTTAATCAGGACACTCCTACCTTCTTTAACTTACTTGGAGACTTTGGAGAAAACTATGATCATCATCATCATCAGGATCATAAGCTGGCATTTCATCATGATGGATCATCATCAAGCAATCATCAACAACAACTCTATAATTCATCAAGTGAGTCAGTTATGGTGGATTCAAGCAGTGCACGTGACACAAATTTATCATCATCCTTGGA…
>AES59248
ATGATGCCAAAACAAAGAAGAAGAAAACAGTTGCTAGTGCTGCCAAAAAGAAGAAAACAAATGCTAGCTAGTGCTGCTAAGAAGAAGAAAATAAAAACTACTACCGAATACGAATTATACCCAAGTTTCAAACCAAAATATCCAAGAATGAGAGTAAGCAATATTTGGTTAACAATTACCGTTTGTTTCGATTGCGATACAAACACTACTCCTCTTTGGAGTAGTGATCCTACGGGTTCCAAGTGGTTGTGTAACGCATGTAGACTCCGACGAAGAAGGGAAGAGGCAAAAGCCGATAAGGGTCTTGATAGTTGA
>AES59249
AAAAACAATGCAAACTCTGAAGTCTAACTCAAAACTTGCTAGCTAGCTGTAATCATCAACTTGAAATTGCTTCAACTTTTGTTGTTAGAAAATTCAAAACTACAAGATGGCAGAAACTGCAGTATGGTTTGTCTTGAGACAAGTATACCAACTTCTAAAAGATGAAACAAGATTACTAAAACATGTCCGTAGAGACTTTGAAGACGTTAAGAATGAACTAGAATTCGTTCGCGCTTTCTTAAAAGATGCTGATAAAAGAGCCACTTCGGATGAAGTAAGCATTCAAATTTGGGTGAAACAGTTAAGAGAATTATCTTTTCACATAGAAGATGTCATTGATGCATACATCATGGATGTGGCTCATCACCATCATCATGATCATCATGATGGATTCATAGG…
>AES59250
ATGGTTTATGTAAAGTTGGAGGAGATACAAGAGCAGCTTTACAATTGCTGCGACAAGCTTTTGAACCTGATGTGCGGAATTTCTCCTAATGTTGTCACTTATACTGCTTTAATTGATGGTTTTTGCGTTGTTGGTAAATTGGAAGAAGCGTTGGGTTTGTTTAAAAAAATGATATCGGAAAACATTAACCCGAATGTGTATACTTTTAATGGATTGGTAGATGCCTTTTGTAAGGAAGGAAAGATAGAAGAAGCTAAAAATGTGCTCAATACGATGATGGAAAAAGATTTAAAATCCGATGTTGTTGCTTATAGCTCTTTAATGAATGGATATTGCCTTGTTAATGAAGTGTTCAAGGCCCAAAGTATATTCAAAACTATGGCTGAAAGGGAATTGTCT…
>AES59251
ATGGAACGTGCAAGAAGACTCGCAAACCGTGCAACTCTGAAACGTCTTCTTTCAGAGGCAAAGCAGAATTGTAAGAACGAATCAACAACAACAACAGCACCTTTACCATTTTCATCTTCATCAAGATATGTTTCCTCTGTTTCAAACTCTGTTTTCAGAAACAGAGGATCCAACGTTTTTGGAAGAAACAACAATGTTTCACGTGGTGTTGGTGGATTTCACGGTTCTGGGTCTTCAACACAGTCTCGATCCATCACTGTTGAAGCTTTGAAACCAAGTGATACATTCGCAAGACGCCATAACTCAGCTACACCAGAAGAACAAACAAAAATGGCTGAATCATGTGGTTTTGATCATCTTGATTCACTTGTTGATGCAACTGTTCCAAAATCAATCCGT…
>AES59253
ATGGAGAAAACATTACCCAATAAAAAGGTAGTTGAAACTTATGTATATGACATGATATATAAGATTAGGATTTTATCATTTCAACTTAATGACAAATACCAAGAGTTTGTCATTGCTTCAAAAAGAACTGAATTTATTACCAAACTTGATGAGGTTGAAGGTTGGTTACGTGAGGATAATGAAGACAAAACTAAAGTTGCATACATTGTCAAGCTGGAAGAACTAAAGAAGGTGAGACATTTTGGATAG
>AES59255
ATGAAAACGATTACAGGACATTGTGAATCATCTAAAGAGATATCACTTTCAAAAGCTTCAAAAATTCTCTCCAAATTTGTCTCTGCTGACAACGGTGCTTCCCATGTCATCAACGCTTATCTGCTCCGTGCTTCTACGGCGTTCAACGAGCTCAATCAGCTTCATAAGGAGCTTAAACCGGCGCAGTCTCATAGGAAGAATCGTCGAAGCCACACAACGGATGATAGTGGTAGACTGGTTGAAAGTTCTGTTCGGATTGATGTTAAACTTGGTCGAGAAGTTGTTGGTTCTGTCGTGGGTAGAAGTGAGAAGCGTGATAAGAAAGATGGAAAGAAGAAACTTGAATTTGGAGAGAGCGTAAAGAAGAATGGAAGTGAGTTAAATCAGGGTGATGAAGGA…
>AES59256
ATGAGATGCAGTGTTAAGTTTCGGAATCAAGTTATTAGTTATTCCCTAATTCTTTTCTGCGGAGTCAATGAAACAGTTGCTCATGAATTCATTGTTGACTTAAGAGGCTTTCAGAATACTGCTGGGATAGAGCCTGAAGATGTTGTGAAACGTCTCATGGATAATGGATTTCATGGACCAACAATATCATTGCTTGTGCCCGATACACTCATGATTGAGCCTACTGAAAGTGAAAGCAAGGTATGCATATATGGACCTGCCTAG
>AES59257
CTCACCTTTCTATTCTCTTTCCAACATTTCAAATTTCAAACTTTCAAAATCCCTCACAAGAAAAAACCTCTTACATCATCATCATCATCATCAATAACAAAACCCCCAAATCCAACATTGTTGTTCTGTTCTTACAACACAACATAAACCTTAAACTTCTCAAAACACTGTTCCACAGTGTTTCAGTATGAAGGAAGAAATTCATAACAACCCATCAGAAAATAAGACCAAAGTTTCAAAATTTTCTGATCAAAATCAACCACCAAAGCTTCAAACAACAAAAACAACCAACCCCAACAACAATAATCATTCAAAACCAAGGTTATGGGGTGCACACATTGTAAAAGGTTTTTCAGCTGACAAAAAAACCAAACAACTTCCGACAAAAAAACAACAAAA…
>AES59258
AACGAGAAAAGGGGAGAAAAAGCACAGAGAAAAAAAGTTTGTAGAAGATTGGAGGGAATGAAACCACGAAACAAATTAAGCGGTTAAATTAAGCGAAAAATAATCTCAGAATCGCGTTTTAATCGAGATTCCACGTTTGGTAGAAGTTGAAGTTGATGATCCTATTCCAATTCCAATAACCGTCACCATGCCTAAAATGAAGCAACTCCTTCGAAAGCTTCATATCGGTGGTGGCGCTCCTACTTCTCCAATCAACAATCACAATACAATCGCAAACGCAAACGCAAACGCAAACGTAGCATTGCCACTTTCTCACTCCGATTCTCTCACTACAACTCCTTCTCCTTCGCCATCTCCTTCTCCGTCTCCGACGGTTGTTCAGAATCCGCGAAACGACGG…
>AES59259
ATGCATCTATCTAAAAAGGAAAGGAAACGAACAAAGTCTACTCTTGATGCGGAACCGGATAGAATTAGTTGGTTGCCAGGTCATGTAACAGATCAGATTATGTCTTACTTGCCGATTAGGGACGCAGTGAGAACAAGTGTTTTGTCGAGGAATTGGAGGAAAAAATGGTATACACTTCCAAATCTTGTGCTTGATAGACAATGTGTGTCTGCTGAAGCTTCCCAAGACCCTTTAGTTATTGAGCCCAAGTTTTCGAAAATGGTTGATCATGTACTTTTACTTCATTCTGGGCCAATCAACATGTTCAAGTTCTGTAACTATGATCTCCCTGGTGAGGGGAGTCTTGTGAGTGACGTTGATCGGTGGATTCTTTATCTAATTGGAAGGTCTATTAAAGAG…
>AES59261
TGTTCCTGTATTTGTAAGGCTCCAACAATATTTCATGTGTTGTTAAAATAAGGTGAGGTTTTGGCGATGGTGATGACCTCTTTGACATCCTTTCTATGAATTGAATTGAATTTTGAGTCGCATCATTTTCCACCTCATTTTCAACTCCAATTCAATTCGTAGGTTGTATTTCCGTTTCTTTATATGTATTCACCAATGGCGGCTACTGTTTACGTTTTCTTCATTTTCCACTCATAACATCTATTTTTTTCCCAATTTGTAAGGGCATAAGAGTTTCTATTGCACTGAATTATCGATGCAAGACGGCGACATTGCTCAACTAGATTTGTGCTGGTTCGTGTTGGAGACTAACGCTGGCATGAAGTGGATAAAATTGATATTGCCATGCACTTTTGTTGT…
>AES59262
AATAAACCCTTTTTGATCTCTAATTGGAACAAACCCTTCTCTCTCTCTCTCTCTTGGCGATCACCATCCACTTTTTTACCGGAACTACTCAATCGATTGCAGCTTTGACATGGCAAGGAAACGAACAAAGTCTACTCTTGATGCGGAACCGGATAGAATTAGTTGGTTACCAGGTCATGTAATAGACCAGATTATGTCTTATTTGCCGATTAGGGACGCGGTGAGAACAAGTGTTTTGTCGAGGAATTGGAGGAAAAAATGGTATACACTTCCAAATCTTGTATTTGATACAAAACTTGTCCCTGTCCCTGCTGCAACATCCGGAGACCCTTTAGCTATTATTGACAACAAGTTTTTGCAAATTGTTGATCATGTACTTTTAGTTCATTCTGGACCAAT…
>AES59264
CCAACAACAAAACCAGCGGCAAAGTGAAACAGAGTAGTAGGTAGAACAAGCAACCCAGCAACAATGGCAACAATATCCATACGCATGTCCCCAAAACTATTCTCTCCATCAACAAAAACCCTTTTTCCCATTCATACAAACAAATCAATCACCATCACCAACAACAGCAACAGAACAAAGCTATCGTTGCTCTATTTAAGTTCAAGAAACGGAACAGAGTGTCCTGTTCCGTTAGAACAGCAGCCCATAAACGAGTACCAGTCGTTATCGACCTCGTTCCCGTTTTCATGGGCTGCTGGTGATGTTGTTGAATATGGTTCCCGGCTTTTCGTGGTGGGCTTTTCCTTTGCCTTGCTTGTGGGGTTACCTGTGGCTTGGTTTGGAACTGTTGGGGCACAA…
>AES59265
ATGGTGAATACCAAGAAAAATGTTGTGTGTTCCTCCTCACCTAATGATGGGGGGCAGAAAACAAAAGCTAATTGGGATTATAAGTCAACTGAAAACTTTGTGAAAGCATGTTTGGAGCAAGTTTCCAAGAGAGAACGTGTTGGTACGAGCTTTACAAAAAAAGGGTGGAACAATATTAAGGCCCAATTTCATAATTTAACCGGACTGAAGTATGAGAAGGCTCAATTAAAGAATAGGTATGACAGTCTGAGAAAGGATTGGAGAGCATGGTATAACTTATTTGGGAGAGAAACTGGATTAGGGTGGGATCCGGTGAACAACACTGCTGTAGCACCTGATGAGTGGTGGGAGACCAAACAGCTGGAAAACCCTCTTTATGAAAAATTTAGGAACAAGGGG…
>AES59266
ATGACCACACCACACCAACTTCTTCTGTCTTCTTTCAAAGTCCCATTGGAGACACATTTTCTCATACCCTTTTCTTCTTTCATCTTTTTGCTTCAGAATAACATTCTCACAGAATCTTTACGCTGTATTTTAAATGCAAGTTATGACATCGAGCAATTGCGTCCTAAGAAAAAAATGGAGCATGATCTGTGGCCGCTAGATCCAATTGATCCAAAGAATGCAAAGTTTCCATGTTGTTTGGTTTGGAATCCACTTCCAGTTGTCTCATGGTTGGCACCCTTCATTGGTCATGTTGGCATTTGCAGGGAGGATGGAACTGTTTTAGACTTTTCAGGATCATATTGTGTGAATGTTGATGATTTTGCATTTGGTCCAGTAGCAAGATACTTGGAGCTCGAT…
>AES59267
ATGGAAGTCCCTCGAGATATTGCTTTTGAGATATTTTCATGGTTACCGGCAAAGAGCGTTTGCAAGCTTAACTCAACTTGCAACTCAGTCACTGGATTTTCAGAAGAAACGGTTTTCAAAAGAAAGCAGTCTCGCAATTTACTGGGGAGGGATGACACATGCCTCTTCATCCAACCCGAACGGATAATCCAAAAGTACGTAAAAAGAGTCGAGTTACATCCTCTACCTGAAGACAGACAATCTTCTGGTGTTCCTGAGAAGGTTCTTAGATTACTATCAAATTCAACTAGTGTCTTAGCTTCAGGTAATGGTTTACTTCTTTGCCAAACCATTAATGATCATGGTCCAATTGAGTTTTTCATATTTAATCCAATCACCAAGTGTAGGTCTTTCATTCCT…
>AES59268
AAAAGCTGATTGATTTATAAAAGTGATCGTTAGTTCATTCTTGTGTTGTCGAATTTTGTGATTTCCAGAAGCGTAAGCAAATATCAATGGCAGACAAACCAAGCCGATCACTGATTCTATACGGCGATGGCTTAGCTCGTTTCATCGATCCATCATCTTCTCACACAAACCTTCATTCTCTCGCTTCTCTTTCTTCCTGCGCTTTCTTAACTCTCTCCAATTCCAATTCCAATTTCAATCCCTCAGAAACCGAGGATGACAGAATTGTCCGAGAATTCACACTGCTTCTTGATGCATCCCAAATTCATGATGAACAAACCTTACCCGATAGGTTTATGGGAATGAAAGCTGCTATAATGACCAACCATTCAGGGTTGAAATCTTTTAGTACCAAACTTG…
>AES59270
ACTGTTAATGAAGTTGAAGCATTGCATGAGCTATTTAAAAAGATAAGTAGCTCTGTAATTGATGATGGCTTGATTCACAAGGTGGAGCTTCAATTAGCTCTATTTCAAACCCCAAATGGAGAAAATCTTTTTCTGGATCGAGTTTTTGATATTTTTGATGAAAAGAGAAACGGTGTTATCGAGTTTGATGAATTTGTCCACGCCCTCAGTGTTTTCCATCCTTACGCCCCTATGGATGAAAAAATAGATTTTGCATTTAAGCTCTACGACCTGAGACAAACAGGGTTTATTGAGCCAGAGGAAGTGAAGCAAATGGTTATAGCTATTTTGATGGAATCTGAAATGAATCTTTCTGATGATCTTCTTGAAGCTATTGTTGACAAGACAATTGCCGACGTT…
>AES59271
ATGCCTACTCATTCCCCTGATGTATCTACAGGAATAGGGGAGTGTTTCTATGCAGCTTTGATGCCACTCATAGCTGTCTTTGAGGTTTTGGTCTTTGCTGTCACAGGTTGTTTCAATTCTCATCTTCCCAATTTTCACACTCAAAAATCTGCTTATACTGCTAAAGACTTCATACGCCTTGCTCAAGAAACCAGATTTACTGTTAATGAAGTTGAAGCATTGCATGAGCTATTTAAAAAGATAAGTAGCTCTGTAATTGATGATGGCTTGATTCACAAGGTGGAGCTTCAATTAGCTCTATTTCAAACCCCAAATGGAGAAAATCTTTTTCTGGATCGAGTTTTTGATATTTTTGATGAAAAGAGAAACGGTGTTATCGAGTTTGATGAATTTGTCCAC…
>AES59272
ATGCCTACTCATTCCCCTGATGTATCTACAGGAATAGGGGAGTGTTTCTATGCAGCTTTGATGCCACTCATAGCTGTCTTTGAGGTTTTGGTCTTTGCTGTCACAGGTTGTTTCAATTCTCATCTTCCCAATTTTCACACTCAAAAATCTGCTTATACTGCTAAAGACTTCATACGCCTTGCTCAAGAAACCAGATGTTACTGTGATTCTGTCAAATTCTTGTGTGATTCTGTAGACAAGTTATATCCAACAATATGCTGTAGGTGTTTGTTGTTATTTGATAATGATGATGTTACTGTTAATGAAGTTGAAGCATTGCATGAGCTATTTAAAAAGATAAGTAGCTCTGTAATTGATGATGGCTTGATTCACAAGGTGGAGCTTCAATTAGCTCTATTT…
>AES59273
CTTGAATCATCATTAATTCAATTTTATCCCTGATAATCATCACCGAGTCAAATCGGTGTATCGGTGGCTCTGCCACTATTTCATCCATCCTTCACCACCGCTAAAATATCTTCACAGAGCAACACCGATGTCTTCGCCTCCTTCTTGTTCCGCCGCTGACGATACTCTCATGCGCAACCGTATCCTCTCTACCAAACTCTACTTCGACGTACCTCCCTCCAAAGTTCCGCTTATCTACTCTGATTCTTACGACATATCATTTCTCGGCATAGAGAAACTGCATCCGTTTGATTCGTCTAAATGGGGACGAATTTGTAAGTTTCTTATTTCTTTTGGTGTTTTGGATAAAAATCGCATCGTTGAGCCTCTTGAAGCTTCTAAAGATGATCTTCTAGTGGT…
>AES59274
CTTCAACTTGACCCCTTACCACTTCACCTTGCTCACTACTCTACGACTCACCTCTCTCCACCCGCCGGCGAATTGTAACTGCCAACCGTTAACCTACGCCGGCGTGGCAATGTTAACAGCAAGATCACCGTCACACTCACTCCGTTGTAACAACCACTTCTTGGTGCTGGTGGTGGCAGTTATTCTCCTCCTCCTTCTTCTTCTACCTTATTCCTCTCTCGCTATCCGAACTACTCACTCCGATCGAATCGACTCCCAACTCACCAACTCCACTGCCGACTCCAACGTCTCTCTCTCCACAACATCTCGACAAGGTTCATTCGCCGACATCATTGATCGTGCTCTTCAGCACGAGTTCACCGAAGAAAACGATGATCAAAACCAACAAGTGCCTGAATC…
>AES59275
ATGATTTGGGTGCTTGTTTTGAGTTTATGTTCGAGATGGTTTGCTTTGTGCTACTATTCCGCCTTTTCTCTGTCTTTGGATTTTGGCATCGGGTTCTTGGTGGGTCGAGGTTTTGGTCAGGTTAAGGTGTCTGTTCTGGTGGTTCGTGAGTTGAGGGGTGCATTTTTGCCTTGTGTCGGGAGTCTTGTGGGCCAATCGCTTTTGATTCGGGGTCGGGAGCAAGTTTTGTGA
>AES59276
TATAAATATGTAAGTGTTCACATCTTCATGCTTTGTTTTTGCATATAATGTTTTTTGTCCACTACTTTTCTTCTTCTTCTTCTTCTTGAATGATATTTGCTTTTGACACCCCCCAAAGCAATAAGAAAAACACACACAAAATGGCTTCGGTGCATAATATTCAAGGTCTAACAGAAGAAGAATACAAAGAACTCGAACCAATCATAAAAAAATACCACATATTAGAACCAACCTCAAACACATGCACTTCAATCATAACCTACAAAATAGAAGCACCATCAAGCATAGTGTGGCCATATGTTAGAAGCTTTGAGAATCCACAAAAATACAAACATTTCATCAAAGGTTGCAACATGAAAGGTGATGGAAACGTTGGTAGCATTAGAGAAGTTACCGTTG…
>AES59277
ATGGAGAATGATGTGTACACTGCTCAAATGAACATGGAAGATATCACACAACATCTAACACAAAAGCCACTCATTCATTACTATTCATTTGACCTTAACAACCAAAACAACATCATAAATGGAATTCCAATACTTTCTGGTGGAGAACAAGATCAACATGTTGATGGTAGTTTCATGAATCAAGTTACCATAGCTGATAATTCATTTGTTACATCACAACAAGGAAGGACTATTGTGGAAAATCCCTCAAATCTCATTGTTAATAACAATGACTTTTCGGTTCCGGCTAGAATCGGTCTTCAAGAAAATTTAGAAGCAATAGTTCCATACATATTCAATAATTGGCATGATACTTCAAACTCAAACCCTTTGTGTGCAACTTTTGGTGATAATAATAGC…
>AES59278
AACAAACACTAATCACACAAAGAAAACAAACGCGATTCTTTCTTTCTTTCTTTCTTCCCCCAATGCCATATAACTAACTGCATTTCCAAACGCAAACGCAAACGCAAAACGCAGAATAAGCGATTCTATATTCAAACTTATTTTCCATAATCGCGTTTCTCAATTCACTTATGGCTGATTCAACACCTACCGATTCCGTGTCGGTGGATATTGATTCCATCTCTCCTTCACCTAAGGAGCATATTATCAGAACATGTCATGGTTCTGTCTCTGTTGCTGTGTATGGGGACCAGGACAAACCAGCTCTAATCACCTATCCTGATTTGGGTTTAAATTACGTCTCCTGCTTTCAGGGGTTATTATTTTGTCCAGAAGCATATTATTTGCTGCTCCACAATT…
>AES59279
ATGTCTATGTACTTGGGAGACATCTGCATTTTCAAAAGGCGGCCTTATGCTATCAATAGAATTGGTAAGACAATTACTGTTGGACTGGATGACTTGAATGCTTGGTTAGTGGCTGAACCACCTGAATCTGATTCTGAACCTCTTCTTGGTGGTAACAAAAAATTCTTAGTGGAGAGTGAGGGCAAGTTGTTGCTAGTGGTCATTTATGAGTTTTTAGGTTTTGCTAGTGGTGACAGTGTTTTTTGGATTAAGGTGTTTAGGCTTGATGAGAAGGCGCGTAAATGGGTGAAATTGACGAGTTTGGGGGATAGGGTTTTGTTTTTGGGGAATGGATGTTTGTTTTCTGCCTCTGCTTCTGAGTTGTCTGTTACTAAAGGGAATTGTGTCATCTTTATTGAT…
>AES59281
ATGAAAAAGAAAAAAGAGAATCCGCAGAATACACCAACAGCAACATCAATGGCAGAGTCAGACTGGTCTTCACTCCCAAAGGAGCTTCTACATCTGATATCCCAACGACTCGACGTTGAACTCGATCTCATTCGTTTCCGATCAACTTGTTCCACATGGCGCTCTTCTTCCTTACCAATTCCCAATCTAACCCTCAAGTTTCCACACCCCTATCAATCTTCCATCAACAACACCACTCAATTTCACTCTCTCTCCAAACGCTCTTTCTTCCTCATCAAACCACCACTTCAACGCCCTTGGTTGATCAAAATTACTCAAAACCCTAACGGTAAAACCAAACTCTTACACCCACTCCTCTCATATCAATCATCTCATCCTCTTCATTTCCCTCACGCTCTT…
>AES59284
ATGACAAGCAACAAATCTCAAGGACAATCACTTGATTACGTTGGATTATATCTTCCTCGAAGTGTATTTAGTCATGATCTTAAGATAGTAATTCATGAAAACAAAAATCAAGCATTGAAGTGTACCACCAATGTCGTTTTCAAAGAAGATTTTGAAAACTTAAAGTTTGTTGAGGAGAAATGA
>AES59285
ATGGGTATCTGCATATCCGTTGCATCTTCAGAGATTCATGGAATCCCTCAAGTTCATGATGAGAATGTCATGATATTTGAAGCAAGCAAGGTCCAAAATGAGACTAAGAGACTTTGCTCTGTTTACTCTAAACAAGGTACTAAAGGTCTCAACCAAGATGCTGCCTCTCTTCACCAGGATTATGGGATGGAAAATGGAGCATTTTGTGGTGTTTATGATGGACATGGAAAGAATGGACATATAGTAAGCAAAATAGTAAACAATACTTTACCTTCTCTCATATTGAGCCAAAAGAATGCTCTTGAGGAGATTCATACAACAAAAAATGGTGTTGACAACAAACAAAACAAATTTTCAAACAACTATCTAAGATGGAAAGAAGCTATTCTTGGAGCTTTC…
>AES59286
ATGGAGGGCGGTGAGAACATTCTAGATGCTATTATCTACGAAGAAGATGATGTTGAGATGGTTGACGTTGAAGAAGGTGAACTGGTTGAAGAAGAAGAAGACCATCATCGAAACGGTGTCGCCGCCACACAGGATCATAATCTCATTCATGAAGCAGAAAATAATCGCAATGATATTAATCAAAAACCAAAAGCTCTGAGTAAAAATCGGAAGCGTAAAAACAAGAGAAAGAGAAAGGCTTTAGGAGGATCGGATGCACCCATCAACATTGACAGGTTTGTGATAGAGACATGTCGGCGTCTGAAAGAGAAAAAGTCATACATGGTATATACAGCTTTAGGTTGCCTTGGGGTTTCTGCGTTAAGCGATATCGTCAAAGAGGTAGACGCAATACAGTCC…
>AES59288
ACTCCCATTTCCATGTACTTACTCATCATCACTCCACTTACACCCACTCCCTAAAACCTAGGGTTTTTCTCTCTCACCAACTTCCTTCAACAATTTCTCAGTTCCAAACAAAATGGACACACAAAACCCTTCAAAACAGCCTCCACTTTACTACCAACCAATGCTCAAAGAATCAATCAACCGTTTCTTAACCGACTACCGCAACGGTGCTACTAATTTCACCGATTTCACCTCAATCTTCTCCCGCGCAATTCACACCACTTCAGACCCACCAATTCCACTTCTGTGGTTCTATTCAGCACTTGAATTTCATACTAATAGGTTAAGAGAAGCTTCTAGAACTTCACTCGTGGCGGTTAAGGGTTTGTTTCAGCTGCTTGTTTCGTGTTGCGATGGATG…
>AES59289
CAGAAAATACAACTCACTCATTCATTGTCGTTCTGTGTTTGAAGATTGTCGTTTAAAGCACTCAACCTCTGAAAACTGCAATTTCCAAACCGAACGATATGGATCCCAAATTCACAGAAGTTTCTCAGTTGTTCGATCGTTTCAAAGCTGCTTTTCTCAGAAACGATTTCGATTCCGCTTCAAATCTCCTTTCCCAGCTTAAGGTGTTACTAACAGGGTTCAGAAGCCTTCCACCCTTGTTTGCAGATACACCTAATGCAGTTCAAGAGCTAACTATTGCAAGGGATATATACGAACATGCCGTTGTCCTTAGTGTAAAAATTGAGGATCAAGATGCCTTTGAAAGAGATTTCTTTCAATTGAAACCTTACTACACTGATGCACGTAATCGTCTTCCCC…
>AES59290
ATTGATCCGGATTGTTATTATTCCACTACAAAACCAACCAAAACACGTGACACAGACGCATCTTATCAAACCACTATCCCCAGCTACAGCTAGGGTTTCTCCTTCTTCTTCCTCAATCCGATTCCAATTCCAGTTCCAGTTCCAATGGCCGACGAATCGCAATACGACTCAACTCCACCTTCCTTGAAACGCAAGTACGACGAACAACCACCGCCTCACTCACGAACCACCGGTTTCTCCGACGGACCTCCTCCTCCTTCTTACAACAACGTCCCCCCTCCCGCCACCGCTGATTTCGAACTCATCAAACAACGCGCTCAACAAGTAGCAGCTCGTCTCCTCTCCGGCGCCGCAGCTCCCTCTGATGTCGTCAAACGTACCAAATTCGACAACGGTCCT…
>AES59292
GTGGTCTCTCATACATCATTTTGTTGCTCTTCATTCATGAAAATGAAACTTTTTTTATGCTAGTTTGTTCATGTGGGTAATCTTGTTTGATGATATCTTACTTTTTGTGGAGCTTGAAGAGGAAGAATGCTTTGGTGTTAGTGAAGACTCAATCATATCAAAGATGATGAAATAAGCAAGGTTATACTTTTTTGAATTTTGACCATAGAAAAAGTGGGAAAAAAAGCAAAAGCAATAAACTTTGTCCCTTTGACAGCATTTTCATTCAACCTTCCTTTTCTTTCCCACACGCTTCTTATCCTTCCACACTTTCTGCACACTCTTCAATTCATCAAACCAAAAAAAAACATTCATTTTTTAGAGGGTATTCAACAATGCTTTCGTATGAGATGGATAATC…
>AES59293
AAAGTATCATCGTCTTCACATATTAGGGTTAACCACCCACTGCGGCAGATTCAAGGTGCAAACTTGCCTTCTGAAACAAAGCTTCATCAACTGAACCAACCATGGCTGAACAGACTGAGAAGGCTTTTTTGAAGCAAAATAAAGTGTTTTTATGCTCGAAGATATCTGGGAAGGGGAAGAGACCTGGAAAGGGTGGCAATCGTTTTCATAAAACTGTTGGCCTTGGTTTTAAGACTCCTAGGGAAGCCATTGAAGGAACCTATATTGACAAGAAGTGTCCCTTCACTGGTAATGTCTCAATCCGAGGTCGTATCATATCTGGTACTTGCCATAGTGCTAAGATGAATAAGACCATTGTTGTTAGGAGGAATTATCTTCATTTCATTAAGAAATATCAGA…
>AES59294
ATGGATGGAGATATGGAGTCGTGTCCATACAAGACAGGAGTGAGATGCAAATCCATCGCAAAGCGCTTCTTAGCAATAATCTCACAGCTCCAATTCAATGAACGGCCAGTTCTTCATCACCAATATACTTTGGTCCAACAAATGAAAGAAGAAGAAAACCAGAAAAGTAGCACTTCAATTTTATCTCAAAGCGTAAACTCCTCGTATGGTTCTCATCCAATCTCCATCTTTCTACTCCTGCAAACCAAATTTCCTAGAGTTTTCTGGCCTATGACACTGAGATACATACTTACCTGGATGGGGTCAATGGATGATCAAAAAGGTCCATGGCCTAGGTTGGTGACCTCCATTGCACTTAGGAGGGGTGCTCGCCTAAGGTGTTCTCAAGTAGAACAACCT…
>AES59295
ATGACACCTATGAACCAAAATCCAAATAGTGCCCAAAGTTGTAAAGTGATTTCAAACCTCTCTGAAGACTTGATGTTTCATATCTTTACTTTGGTTCCTATTAACTCACTGTTTAACTCTACAAGGTATGTATGCAAATCATGGGCTGCTACTATTGGCAGCTCCCTTTTTTTTGAAGTTTGTGAACACCGTGCACGTTCTAAACTTGGTCTTTACGTTGAAAACTGTGAAACATATGGTAGTTCTTATTTCTTGGAATTCAAAGACAATGTGAATGGCCAATTTGAAAGGTATGAATTGGGAACACCTCGTAAAACAGAACATCTAATCAGTACTTGTGATGGTATATTGCTGCTTTTGAGTATTTCTGGACAAATCTTCGTCGCAAACCCCATCCTC…
>AES59297
ATGCATGCTATTTGCGCACATTATTGCGGACAGAGTGGAGCTTCTTCTAAAGCCAAAAAGACATGGATCCAACCTATTCTCGATGTGGAAATTGGAGAAGCTCTAGACTTTCTTTTGGTTCTAAATTGGGTTCATGAGATACAACTGAAAAATATTGATTTTGAGCTTGATGCTAAAAGTGTTTTGGATAGATTTTACAACCATAAAAACGTCTCAGAATGTTGA
>AES59298
CACAGTATTCATTCTTATCTACAATAGTTTAATCCTAACAACGTTTTCTCAATCCGGTGTGCTATGAAAAAGTCTTCCCATTGCTTCTGCTCACGGTTTCATATCATAATATCATATCATATATATACACATAAACACAAACACCATTTCACAACTAAAAATCAATTCAAACCCACTTCAAATTATTCTCTCTCAAAAAAACAACAAAACATTCTTGATTAAACCATCTTTCTTAACTATGATGAGGAAGGGACAGAACCAAAACATGTTTGTAAGGATCATGTGTTCACCAATAAGAGCACTAGGAAAAGCAAGAGATGCATATGTAAGAAGCATAACAAACTGTGGTCAAAATATGAGTTATGGTAGTTATCCAATGGATGGTGCTAGTAAATTTTC…
>AES59299
ATGACTGTTGATAGAGTGTGCGTTGTGATTGAAGAGTGGCAACACACAAATGCTACCCGAACTGATTCTAATCAGCAAGGCACGCATATGCAACCACCAAGTTGTATTTCGCAGCAGACTGTTGTGCACTTGCAGCCTTCCTCCGTGGCTTCAGTGGCTCATGTGCATTGTCAGTGTCCTTCTCGAGGACGTCTTAAATGTAACATGGATGCAGGTTTTTCGGTTGCTACGAACAGAACCGACATAGGCATTTGTGTGAGAGATGACGACTGCACTTTTGTGTTAGCCAAAACCATAAGCCTTAATGTTGTTCATTCGGTTGATGTTGGTGAAGCTATGGGTTTGTACCATGCTTTGGAATGGTTAAGCAATATGCAATTCGATAATGTTGACTTTGCA…
>AES59300
ATGCTTGCGCTCGTCTATAGAAAGCTTTTACCATGTGAAATTACTCAACAACATTCACCTGATGAAAAGAGATACATGTTGCACCACTCAACCGTCATGAAACTCTCAACGGCTAAGGCTGGTTATGCTTATCATCACCAAATGATCCATCTTCACCAACATAATCAGCAGCCTGAGATAAAAATAGGTATTAAGGATTCAAACCAAAGTCATGAACTAAAAAATATTAATGTAACTTGGAAAATCAAAACTGTTGCAAGTAAAGGATTAACATTTTCATACTTTTTCCATGGGTTATGGCTGGCCGTAACAACCACTTTGAAGGATCAAGTGAAACTTAATGAAATGATTAATACCTTTAAAGCACTTATTTCTACCAAGAAAGAGGCAACTACCACT…
>AES59301
ATTTCATTTCCATTACCATCATACTCCAAGATGGCAGTGTTATCAGAGATAGAAGAAGATGAACTCGATGAAGAACCAGGCGAAGTCATCGAATCAGCACCGCCTCAAAAGCTCGGCGAAGAGAGGCAACTCACTTCCAACTCGCCGATCAAGAAGAAGCTTCTCAAAATTGGACACGGTTGGGAAACTCCCAACTTCAGCGATCATGTTACTCTTCATTATGTTGGAACTTTGCTTGATGGAACCAAATTGGGTTCTACTAGGGATTCTGATTCTCCCGTCACATTTACACTTGGTCAAGGTGAATTGTATGCTGGATTGGATGATGGAATCGTCACCATGAAGAAAGGAGAGGTGGCATTGTTCACATTACCTGCTGTTGAGTCTGGAAGCATTCCA…
>AES59302
GAGCAACCGCGCTTAAACCTCAAAACGAAACCTAACTATGGCCGTCTCGTTGTTCCCCAGTTTCTTCTCTCCCTAATCAATTCACTCTCACTTTTTCTTCACTTCACTTCTTCATAATCTCCATGTCTTCTAAGATGGATAAGATCAAAGTGAAGTATCAACTCAAAAACGAAGATTGGAAACCTTCACCAGTTACAGCTTTAGCTACAAGCATAGACGGCACACGTGTTGCTGCTTCACGTGAAGATGGTTCTTTAGAGCTTTGGCTTGTTTCTGCTAATACAATTGGTTGGCACTGTCAATTGACAATTCATGGAGACCCTAATAGAATTGTTTCTTCGTTAATTTGGTCTCCTGGTGGTGAATTTCCTCATGGTCGTTTGTTTTCTTCTAATATTG…
>AES59303
ATGGATATATCTGCCTCAAAATATAGTGATGCTAGTGAATCTGGTTGGACTCACTACTTGGTCCAATCCTCTTTTTCTGAGAGTTATTTCCAAAGTAAAGATGAGATTGTAGAGAATGAAGGAAAAGGAGCTAGAATGGTCATGGATGAGAAGGAGGAATCTGAAGAAGATTTATCAATGGTATCTGATGCATCATCTGGACCTCCACATTATGACAATGAATACCAATGTGAGAATTGGTATACATGTCTTTCTTCAACAACCAAAGAAACCCAAAAGAAGAAAAAAGTCAAAGAATATGATACAAGTCAACAACCTTCACCTCTTGATGACACTGCTAGCTCTCAATTTTTCAGTTGTCCCAAACAGAGTCACAAGAAGAAAGACAAAGACAGTTTC…
>AES59304
TTCTTACAGTCACAGTCCAACAAGGCACAAGCCTTTTTCATCTTTCACTGTTCCAAAACCAAAAAAAATGGTAAAAAACAAACGCAACAACTTCTTCAACAAGAAGGAAACTTGGGTAGCAGTAAAAACAAAAGAGAGTGAAAAAGAAAAAGGAAAAGAAAAAGAAAAGAAAAAAGAAATTGAAATTGAAATTGAAGAAGAAGTTGAAAAACAGAGTTTGGTTATGGAGGAGGAGAAACAAGAAGAGAAGAAGAAGGTAGTTTATTCTCCTCTTCCTTCAAACTATGTTACTCTCGCTCAGCTTCAAGAGCGTTGGTTGAAGCAACAAAGTGAAAAAAATCAACAAGAAAAAAAGGAGGATCATCAACCAGTGGATGAGCGACACGTGGTGGTTGTGGC…
>AES59305
ATGGCATTGTTAATGGTTCCTCAAACAAGTGATTCTCAAGATGCAACCATCACTAAACTTGAATCAGCATATTCTGATTTAGAATCATTACTTCGATCATCGAAACAAATGGAACAAAACATCGAAACAATGGAAACGAGGTTTGATCTTTTACATGGATCAATCACAACAGCATCAAGAAGAGTACACCCTTTACAATCCTTATCCATGTCAAGAAAAGCACTTGATACAAGAATCAATAGAGCAATTTCTCCTGCTCTTGCACTTCTCGAAACTTTCAAACTCGCTGAGTCTCTCCAGAACAATCTCCTTAACCTCTCTTCAAAGCTATCAACAGAAAAGACTCATCAAAAGAGGCTTTCAAAGCTTCTAGATTACATGGATTGTGTTGATCAGTTA…
>AES59306
ACATAACATAACATAGCCACACATTTTGACACCGTAACCTCCCTTTCAATCCAACATACTACACTATCCTCCTCCTCTTTATAACGAACGACTCTTTCTCACATCCTCACTCTCATTGTATTTTGTTACCTTCCTCACAAAAATAACAATGATCAAAACCTTAAATCCATACCCAAATCCAGCAAAAACAGCTGAGATTATGTCAAGGTATAGACCAATAGCACCAAAGCCAGAAACATGTTCAAGTAACAATTCAACTAGTGATGGATCTTCATCATCAAACTCACTTTCTCAAAAGATCAAACAATCTCCTTACCTTAGGAATCTTTGGCCACAGTTACAAGCAAGACCAACAAGGACAAGAAAGAGAGGTAGAGCTCCTATTTCACTACCCTCTTC…
>AES59308
TCCAAAATGTTTCCACCAATCAACAACGTAACTCAAGCACATTCATTGAAACATCACGCACGTGCGTGTTTCACAATCACTGTTCTGGTTTCAATCTTCACCTTGTTTCACTCAAATTCCTTAACAGAGAATGATTCCATAGCATCCAAGAATCTTTCAAACCAAACTCATCAAAATCAAATCTATATCTATTTATCACAACTTTTCAATCTTCCAATTCAATTCAACAATGGCGAAGAATGTCAATGAAGAGTTTTCTTCATCTTCACCTTCATTCACCGATTTTCCAGAAGATGTTCAGCTATGCATCCTCTCATTTCTGTGTCCCATTGAAATTGCTTCATTCGCATGCACCTCAAAGCAATTCGGAACACTCTGTTCCGATGATGCAAAGCTTTG…
>AES59309
CTTACTTTAACAGCATAATCTTGCAAAGTGCAAGTTACACTTATTATTTTTCCTTAGTTTTAAAGCATTTATTTATTTATATTCACAACAAAAAATAAAAATAAAAAGCGAAAAGTATAGTTAGGTGCTGAAAATTTGATCAAAATGATTGTCACTGACAATATAATTGTTGGCAAAACTTTACTTTAGTGTCCACAATTTTCTTTATGCCACATTTCTCCTCCACTTTTTATTTTTATTTCTCTGCTCTTCATAATCTTTTTGTTCATAGACTTGTTGCAAGTTGGTGAGGTAAGAAGATAAGGAAAAGAATGGCATTTGCAGGAACAACTCAGAAGTGTATGGCTTGTAACAAAACAGTTTATCTTGTTGATAAGTTAACTGCTGATAATAGAATTT…
>AES59312
ATGAAAAGAAAAAAGGGTTCTAGGGCTAGCCAAAGAGGCAATGAAGCAAAAGGGAAAGATGAAGGGGCAAAAAGTAATGCATGTTGCCCTTATTTTGATAATCTTCCATCACACCTCACTGCCCACATTTTGCTTAAACTTCCCATTAAGCTGGAGCCTATATTTAAGCTTCCTCTTCGTGATGCTAAATCGATCAGGGAGAAAAGAGACGAGATTGAGAATAAATCCAAACACCCTCTTCGGGCTGTGAGATTAGCTTTGGAGAAAAAGAATAAGAAAGTAATGGTGGGTAAAGAAAGGGTTTATATTGCTTGCAATCCAGATCATGATAGTTTTCAAGTTGTGAATTCGTGCAAGTTACTACAACTCCTCTCAGGTTGA
>AES59314
GTAACATGTTCTCTCAAGTCTTTTCTATTATCCCATTCCCATAGCTCATTTCTTACGGCACTATAGTGTAATATTAATCACAAAGAATTCATTCATATGCATTTGGTCAAAAAAAGACTATAAACTAACTATATGACACAAAATGTCCCCCCTCTCTTATTAGTCAAATACCAATAATGTCCCTCAGGAAACTTCTATAAGATTATTACTTAGAAGTTTAAATCCTTTATTATTTGGTTTGACTCTTATGTGGGCCCATTGGCCCAGTCACTAGTTTAAACCCATATCTATAGCTACATAACTTCCAAATTCCCATAATTTCTCAAACCAAAACCTTGTACCTCTAAAAACCAAATTTTCATTAAAATGTTGAACCCTTTTGTTTGTGGAACATTCAAT…
>AES59315
AGATAAAAGAAGAAGCAGAAGTAAGAATATCGAACCAGATCCCACTTGAAACTTCTAAGGGAGTGAGCATGAATAGGATGAAGCTAGAGGAACAAGAAGACCTAACCCTAATCCCACTAACCACCCCTCTCCAAATCGACAAAGACCTAACACTCCTCCCACGAATCAAACTCAACCTCACAATTCACCCTTCAAACCCATCCTCCCTCACCTCTTCTTCAATCGACCAATTCCAGCTCAAAAACTCTTTACTCACATTCCTTCAAACCTCCAAAACCCTCCCATTTCCACTCCCCGAAGAAGATCTCATTTTCAAACGCTTTCATAAAGACCCTAAAAAACGTAAACGCGATGAGCCTCTCGTTTACGGTACACTTCACATTTGGAACCTAACCTTTC…
>AES59316
AAAAAACAGAACAGCTAGAAACAGGACAGCGATATATATAAAGAAGAAGAAAATGAAAGAAGGATTAAAGAAGAAGAAGATGGGTATATGCTTTGGTTGCTTCGGTGGTGGTGACAAGCGCATGACCAAAGAAGAAGAACGATTAGCCTCTGAAGAAGCGCGTGCTAGAGCTGCTGAAGCCGCTCAGAAAAGACAAGAGGACTTTGAGAAATCTGCAGCAGGACGAGCTGCACGTGCACATCAAAAAGGAATGGCAAAGCAAGCTGCAAACGCAAATCACGGCGAACCAACTCTAAAGTGGCAGATGGGTTGAGATTAGACAATAAATTTGTCTGTTTGTAAGGTGAATGATCTATCTGATATTTTATAGTTATCCTCTTCATACGGTTATGCAACTTT…
>AES59317
TTTCACAACCACAAACCAAACCAGAAAAAACATCACTCATTCTCAGACTACACAAAGGTCACAAACAGAGGGGAAAAAAACTACAAATTCTGAAGAATAGAGAGAGCATAAAAAAGACGAGGTATCTTGTTCTTGTGATAAGATAATATGCTCTTACGTGGCAACATCTATGCTCCTGTTCCATCCTCCCTACGACTTAACTTCAAATCACAAACTCACCCACGAAACCTCACCATTTCTTGTCAAGCAAGCCTAGACTACCCACTCTCAATATCCGACGAAACCCTAGAAAAGCGAGGTTTCATTCTCCGCCGAACCGCAGAGGGGTTAAACCTAGAAGCACTTAACAAAATATTTGTAGCAGTAGGGTTTCCGCGGCGCGACCCGGAGAAAATACGC…
>AES59318
AGAAAGTTGAAGAGAAGGGTCTCTTTCATGGTGTGTTGAAGACTGCAAAAAAGTCCAGATTTTTGGAATCTGTGAAACTGTTGCGGTAAGTCCAAAGCTGCGTTCCCATTAACCTTTTTGTCTACACCCATGTTCTTCTTCTGCATAAACCTTTTGTCATTTCTTTTTCTAATCAACAAAACCCATCATTGCTTTTCACAAAAAAACTGTCATTTTTCTTTTCTTTTTTTTCATGTTCCCATCAATCATGGGGTTTGTTATATTTTGATTTTCTGTTGCAGGAACGTGTCAATTTTTTGTTACATTGTGTTTAGAAGAAAACTTAGTCTGTGATATATATAATTCACCATTGTTGTGTACTTGTGTTTTTACTTGTGATCTTGTGTTGTATCAACATTT…
>AES59322
GCAAACATTTTACTTAGCTTTACCAAAAAATAATTATAACCCTTTGCAAAAAAATTTCTAAGCATATACATTATAGAATATGGAACCTATAGGTACTTTCCCTGAAGGAGAATGGGATTTCTTTCGCAAAATGTTTGCAAGTGAAGATCATGAATATTACTCACAACAATTTCTTGATCAAAATTCACTTCTTCTAGGGGAAAATGATGGGTTGAACAATGGAACACAGTCCACATTTTGCACTGCTGAAATTGGTGAAAATGAGCGTATGTTTTATTCTTTTGATCATGCTCATATCCAAAACTCTAACTATATTCCTCAAACTCAAGAGAATAGTTACAATAGCAATTCTAGTGCTAGTGATGATACAAATTACTATTTTAGTTATCCTAATCATGT…
>AES59326
ATGATCTCTATTTCTCATGCCATTTCACCAACACCAACACCTAGCCCTAAACCCATTCCTAAACTGTATGAAATTGTATGTGGAGATAGTTATTTGCTGGATGACCAACGTCAAGCTTGTTTTAAACTTCTACAATCCAACCCTCAAATTACTTTGGCCAAAGACCATCTTACCTTTTGCAAGTTATATTTAGAGATGATCATAGAAAAGGCTACAAAAGGCCAAGATTACCTCAAAAGTTTGATTTGGAATACCTCATTTGGCTACAGATCCGTGTGGTGTAAATTGGGAGATGTTTCGGGTCTTTATGAAGGACCTTTTTACTGCGCTCGAAGACTGGCTGAGGAAAAGATAGTTCATGAACCTTCTGTTTCTAAATTGAATGATGAGATGAGTTTT…
>AES59327
ATGAACAATCACAACATCACTCACATCAATCTTAAATCACTTCCAATGGATCCAACTATTTGGAGCAAATTACCACCTGAAATTCTTGAATACATCCTTTCTTTTCTTCCTCTCAAAACCTTCATGTCTCTAAGATCAACTTGCAAAGGTTTTTGGCCATTGATTTTCTCTCCTTCATTCATCTCAAAACATTCACCTTCATCATCTTCATCTTCTTCACCTTTTTCTTCTTTTCTCTTACTTTCTCACCCTCAATTCCACCGTCACTTTCCTCTTTATGATTGCAACCTTGGAACATGGCGTAATATTTCTCTCTCTTTCTCTGATTCACTTCACTCTTCACCTTCTTTCACTACTCTTGTTTCTTCTGGTGGTCTTTTTTGTTTATCTGATTCACTT…
>AES59328
ATGAATGATTTGGTTTATGTGATTGCCAATGTGAGGTTAACAAGGAAAGAAACAAGAAAGAGGGAACCATTTGAATTTGTTGATATTGAATCTAATGATGAGTTTCTAACTAGCATTGTTGGTCTTGATCATAATGATGATGGTGAGAATGTGCAGTGTTTGGTTCTAATATTGAAGACCCTTTATCATTTGGAGAAGAATTTGATGCAGATGGAGATGAAGACATAG
>AES59330
TCTCCCTCTCTCCCATATAAATTCTCCTTTCGTACACTTCTTCTTCGTCTACACACCGTGGCTCCGAACCTCCAACCCGAATCACAACCATAGCATCCGAACCTGATATTCCAAGCCTAACGCAAACACCGATACAGTTATGGGAACAGAGAGTTACACATACATGGGACGAAGTTTCAACGAATTCTCCATCAACGATGATTCAACTTCCTCCGCTTTCAGCGACTGCAACAGTGACAGATCCGGCGAATTCGCCACCACTTCTTCTACCTCCCGACGGCTCTTCCTCGCCTGCGCTTCCGAAAATTCCGATGACCTCATCCGTCAACTTGTCTCCGATCTTCACTCCGATTCAATCGAAGAGCAGAAACAAGCCGCTATGGAAATTCGATTACTCGC…
>AES59331
ATTCCCTTCACCTCAGCTCACCCATCAAAAGCACACACCTCACCTTGTAACAAAACATTCTATCTCTCAAAAAGTAACATCTGTCCACAAACAAAAACTAGAAGCCGTTTTCTCTTAGTCCCTTATTCACCTTTTTACTCTTATAAATATCATATTATCAAATAGAAGTGAAGGCAGCAAAAGACACACCATTGTTGGGTTGAGAAAAATAGCTGAATTCAGCTATTCAAGAGTTTTGATGATGGAGAGTTTAACAATGCAAAAAGAGTTTCACATGCTGGGGTTGATTTTATTATTGTGTTTGTGGGTTTGTGGTGTTACTGCTTCAGTAAGTTATGATCACAAAGCCCTTGTGATTGATGGACAAAGAAGAATTTTGATATCTGGCTCTATCCACTA…
>AES59334
ATGGGGATGAAGTGGGGATACCCGAATCCGTCGAGGATGAGATTCAATTTCTCATCCCCGTTGGATATGGGTAGGGTAATGGGTAAGTATATGAGAATCGGGTATAGGGACGGGGAAGGTAAAACTCGTCCCCACCCCACCCCATTGCAATGCCTACTCTCGCCGGAACCTAAGCGGCTTTTGGGAAAGAAAGTTATATTCATTACTGGCACCGATGAACACGGTGAGAAAATTGCAACTGCTGCCACTGTTCAGGGTTCCACCCCTACTGACCACTGCAATCTCATTTCACAAGCTTACAAGACGCTTTGGAATGATCTAGATATTTCATATGATAAGTTCATTAGAACAACGGATAGCAAGCATGTAGCAGTTGTGAAGGAATTTTATTCGAGAGTG…
>AES59336
ATGTGTGAAGACCAAAAATGGGTGGAGATTTTTTTTCCGTCAAATAGCCCATTCACTAGTTTGGTGGGGGTGGAGGTGTTTTCATCCGCTGTCGACAACTATGTACCTGCAAATGTTCCCGTTTGGCAGCGGCCTTCGTCCAGTAGGTACAAGTGTAATATTGATATTGCTTTCTCATTTCGCTTCAACCGAACTGGGATTAGTATTTATGTTCGAGATTTTGAAGGTATTTTTGTTTTGGCCAAGGTTGTTAGCTACCCTTGTTGTTATTCTATTGATGTTGAAGAAGTCATGGGATCACATTCTGCTTTACAATTTGATAACGTTGATTTTGAAACAGATTTCAAGCTTACTTGTGATGCCTTCCATACTACTCGAGACGACTACTCTGAATTTGGA…
>AES59337
TTTTTCTCCCACATATATAATCTAGAGTGGTTTAACGAGTGTGTACAGAACATTTATTTTTTCTTATAAATACCACTCAAAACATAGTGAGATAGAAATATTCAGTTTGGCTCGTATCCCAAAACACACAACTCTTATATCCAAATCCAACACATTTCTTTTGTCCAAACATGGGCAGCACTTCCATCCTCGACGCACTGAATGTCCGCGTAGAAGGCTCCGGCGACAAATACATCGTCTTCGCCCACGGCTTCGGCACCGACCAATCAGCATGGCAGCGCGTGCTCCCTTACTTCACCCGCAGCTATAAAGTCATTCTCTATGACCTCGTTTGCGCCGGCAGTGTCAACCCCGATTACTTCGATTACCGCCGCTACACAACTCTTGACGCTTACGTTG…
>AES59339
CTCAGCTTTGACATTAAATTTGAATTAAAGGGATTTTCTTTTTCTAAATATCCAGAATCAAAATGATAATTTACCGGAGCAAATCGATGTCAAGAATCTTACAAAAGCCTTAACACTCCTTTGTTTTTAACACATCACTCTCACTCTTACCATTTCCAAACTACTCCAATGGAGGAGGAGAATCTTCTTGACACAACAAAACTCAAACGACAACATACAGAAACCACCGTAACAAACTCACCACTCTCCACCACCACCACCACTGCCATGACCTCCGTCGAACATCCTCTAAAAAAGCGAAAGCTCCACGATTCTCCACCGTCGCAATCGCCACAACCGGAAACTAGCTCTCACTTTCTGCAAACCCTACCTACTCCGCCGTTGTCTCCAGACGAAATT…
>AES59346
ATGTTTTCATTCCAAACCGAACCATGCTCATCCCTAATTATGAGACAAGACAAAAGCAGAGAATTTTCGCATTTCGAGAATAACAAAGATAAATTTAAGGCCGCACTTCTTCAGCAAGTCAATGATCTTCTGGTACGCATTTGCATTGAAACAACTACTGCACGTGGAATAGTTGAGGAATTAGAGGCTTCAATAAATAAAACCAATAGAGAAGGAGCTTCAATTAGGCCACACTTTTACTAG
>AES59347
CCTAAACGTGCTCCACTATAATATCCACCTGTATTTCAGATTCTATTTTAATCAATTAATTGATTGTTGTATTTAGCTTGCCCACCGCGCTTACTTGCTCACCACTTGTCACGCAACTTCCACTTCAATCCTCACCTCCTTATAAACCGAGCTCACTCACACTCATTTCCACTCATACCAAAACTCATCTCAAAAATTTCAATACCTATCTCTTTCTATCAATGGCTCTAGAAGCACTTAACTCACCCACTTCTACTACCCCTAAATTCACCTTCGATGAACCAAATCTTCCATGGACTAAACGTAAACGTTCTAAACGTTCACGTTCATGCACTGAAGAAGAATATCTCGCTCTTTGTCTCATCATGCTTGCTCGTGGCCACACCAACCGCCACGATT…
>AES59348
CAACAACGCGCGTACGTGTGTACAATTTTGACATCACTCTTTCTGGTACCTCACCTTCCACCTTCACATTTTCGGTGTTAATTTTTCTCAAATCCAAAACCACAATCACGCTGCGTGTGACTCTCTCACACTAATACGAACTACAGTTACACTCTTCTCTTCACACCATAACAACGTAACGGTCAAATTTTCGCTCTCATTTTTCAACCTCTTCATTAATTCATACCGAAAAAATCACGCTCGCAAATTTTTCTCTGCTACATTACTCTCCACGTTAAATTTCTAGGGTTGGTAATGTTTCTAGCGTGATGAGTGATGAATTTCGTTTCGTACATTTCGTATTAGATTTTTGAAAGAAAAGAAAATGGTTACTGCGATTTCAACAACCACGACGACGAA…
>AES59349
ATGACTAACGAAGATTGCACCATTGGTTGGAAGTGTTCTCATGAGAGATGCGTTAAACTCAGTTGTGATGGGCGTGCAAAGAGAATTTGGAAACCTGTGCGGGTTGTGGTGGTCTTCTTCGCGACACTGATGACAGATGGCTCAAAGGATTTGTACGCAAGATTGGAGTTTGTGATGCTCTTCATGCAGAAATTTGAGGTTTGTATTAGGTTTGGAGCTAGCTTGAAGTGA
>AES59351
ATCATTTTTATTATTTGTTCTTTTGATTCCTACAAATCTTGATTATTTTTTGTCCTTTGTTACTTGTCTTTCCTTATGCCTTTAATATGCTTTCTAATATACCTTCAGTTACCTTCCTCCTCTCTTCAACATCTTAATACTATCTTTTTCTGGTTTAGGGTTTAGAAAGAAGGGTCATTTTGAGGTTTTAGTGACATCATGAAGGTTTCTGGCTTTTGTACTTTGTTCTTGATGGTTGTGGCAGCTTTTACCTTTTTTAGCTTCAAAAGTACCACAGCTCCCCCTTGGTTTCCAGATTTTGTTGCTACAAGATGTGGTGATAAATCAACACCAATTGCAGTAAGCAGGAAACTGAAGGAAAATTTCCATAGTATCAAAAGAAAACTTGATGTAGGTCTT…
>AES59352
AAGGAAGCGAAATAGGATTAGAAGGAGAAGATTGCGATAATTTTGAAATCAAATCAACAATGATAACTACTAAACACAGAATTTACGGCGATGAAACGAGGGTATTTGTTGATTCATTAGCGATCGGTTCAATTCAATTCCTAAAACCTGAATTGTGTGCTGCTGCTGTTGCGCTGCAATGGCATCATCATCATCATTGTCAGCGCCTAATGTGGTTTTGTTCGATGCTTTTTTCCGTCGTGCCGATTTGGATTGCGACGGTCGTATCAGCGGCGTCGAAGCCGTCTCCTTCTTCCAAGGTTCCGGTTTGCCCCAAAAAATCCTTGCTCAGGTCTCTCTCTCTCTCTCTCTTTCCTTACTTATCAATCTTAACTTCATTCATTCATTCACACTAGTGTT…
>AES59354
ATGCCAGAAACATTCACTGATCACCTTAACTGGTTCGATACATCGCTAAAATCAGTATCAGAAACAGCAGAGATTCTATACACATACAAACACATAGCTCATGGATACTCCACAAGACTAACTAACCAAGAAGCCGAAACACTTTCAAAACAGCCCGGAATTCTCGATGTTATACCTGAACTCAGATACCAACTTCACACAACAAGAACACCACAGTTCCTTGGTTTGCCAAAAACAAACACTCTTTTACCTCACTCTAGACAACAAAGTCAAGTAATCATTGGTATTCTTGACACTGGTATATGGCCAGAGCTAAAAAGCTTAGATGACACAGGACTAGGTCCAATACCAAGTAATTGGAAAGGTGTATGTGAAACTGGTAACAACATGAATTCATCA…
>AES59357
CTTATCCACATGTGACCATTAATCCATTATTTCTCTTCCACATGAGAAAATCTCGTTGACTTCAACACTCAATAAAATTATTAACATAAAAAAAATGTTGGAAAATAATTAAAACAATAAACAACCTTAATCCTATTTGCATTTCATACCCGCTTCATTCTCAAAACCAACAAACTAACCAGAACTCTTCTCTCGGATATATTGATGATTTGATTCATTTTATTTTTGTTTTCAATTAACGACCCACCAACCTAACTTATTCAAATTTATCATTCATTGCTGATTTCAACAGAGATTTTCTCAATTAGGGTTTATATTTGGTTCATTATTGTTCTTAATTTTAAGCCAAATTTTCATCAATTTTCAAAATTTCAAGCGACCCATTTTAATTCATGGCGT…
>AES59360
ATGAACTGGTGGTTAGCTAAAGCAACTGGCACTGGCAAAATTACAGAATTCAAGGAATCACCACGAAGCTTCCAAAATGTAGCATTAATTATAGGCGTGACGGGAATTGTGGGAAATAGCCTAGCAGAGATTTTACCTCTCGACGACACACCAGGTGGTCCATGGAAGGTTTATGGCGTGGCTCACGTTGAATTGAAGCTCTCTCCCTTAACTGATGTGACACATATTTTCTATGTCTCGTGGACCAGCATGCCCACAGAGGCTCAAAACTGCAAAGTTAACGGTTCAATGTTAAGGAACGTCCTTCGAGCCCTCATCCCAAATACTCTGAATCTTTGTCATGTGTCCCTTCAAACGGGAATCAAGCACTACTTTGGATCCTTTGAAATAGTCGGTAAG…
>AES59361
ATGAACTGGTGGTTAGCTAAAGCATCTGGCACTGGCAAAGCAAGTTATTTAAGCATTATTACAGAATTCAAGGAAGCACCAGGAAGCTTCCAAAATGTAGCATTGATTATAGGCGTGACGGGAATTGTGGGAAATAGCCTAGCAGAGATTCTACCTCTCGACGACACACCAGGTGGTCCATGGAAGGTTTATGGTGTGGCTCGCCGTCCACAACCAACGTGGAACGCTGATAAGTATGTTCACTACATTCAATGCGATGTCTCTGACCAAAAAGACGTCGAATTGAAGCTCTCTCCCTTAACTGATGTGACACATATTTTCTATGTCTCGTGGACCAGCATGCCTACAGAGGCTCAAAACTGCGAAGTTAACGGTTCAATGTTAAGGAACGTCCTTCGA…
>AES59362
ATGGCAAAATCCACTGCTTCACTTGTTTTGGTTCTCCTTGTTGCGGCGATTTTGAATGGCTATAGTGCTGAGGGTGCAGGAAGAGGTAATCAACTCGAAAAAGATGATGGCCATGTTTACGAATCTCAAAAGTTGATTTCGGCTGAGCCGGATCCGGATCCAGATTGTTCGGGGTTGTATAATATGTGTTTGAATGATCCTAACATGTGTGGCTACTACAGTAGTGTGTGTCCTCTCCCTCCTCTGTCTAGCAAAGATCTCCAATCCACTGCAGCTAAAAATGGTAATCCTACAATTGAAATCCTTCCATGA
>AES59363
ATGGGAATCATTCTCTCAAGCAACAGATACATCCAAGTATTAGCATCACAAATCTTAATAGCATTACACCAAGCATATATAGTATATAGTGAAAATAAAATGAACTGGTGGTTGGCTAGAGCAACTGGTGATCATCCTGGCAAGATCACAAAATTCAAGGAAGCACCACGAAACGTCCAAAATGTAGCATTGATTATAGGCGTAACAGGAATTGTGGGAAATAGTCTAGCAGAGATCCTACCTCTAAAAGACACACCAGTTGGACCATGGAAGGTTTATGGCGTGGCTCGCCGTCCACGACCAATGTGGAATGTTGATAACCCTGTTCACTATATTCAGTGTGATGTCTCCAATCAAAACGATGTTGAATTGAAGCTATCCCCTTTAACAGACGTGACC…
>AES59364
GGAAGAAGCAACGTTGGTAGAGCTGTAGTGTGTAGTCCACAGTTAACTTGTCTGGCGGCAATACAATTCTGTCCTAAACTAACAACTCATTTGCTTAACGTTTCATTGTTCTAACAAACCAATTTCCGTTTCATCCCAAAAACACAACACAATAACAATCTTGGATTTCACACACTTTTCTCTCTCTTCACAGTGGCAAAGTTGTAAAATGGAGCGAAAACAAGGTTTCTTTTCATCCCTCAAAGACGAAGTAGTAAGAGGACTTTCACCGGCGAGGTCACGTGCAAAATCTCCGGCGAGAAGTGCTTCTCCGATGTCAGGACTTCTCCGTCGCCGGAGAAAAAACCAAGGTGTTCCGCCAGAGTTGTTTATGACGAGATCGGGAAGTTTAAGACCGTT…
>AES59365
ACATAAGCCTCAAACTTCCTTAGTGAGTTTTCCTTCCTCTGCTCTAGTGAGTGCCACTTTAGTTAACTTTCATATAGTTCATCTAAATCTTTTCTCAATATTCTACACTTTGACAGCAAGATGAAGCCAGCATTTGCAGCTATGTTACTTGTGTGTCTTATCCTTAGCTCATTTATGTTCGAAATGTCCATTGCTGGCACTGATTCAGGCCGTTTCTGTTCCTCCAAATGTGGGCAGAGGTGCTCTAAAGCTGGGATGAAGGACAGATGCATGAAGTTTTGTGGGATATGTTGCGGTAAATGTAAGTGTGTGCCATCAGGAACTTATGGGAACAAACATGAGTGCCCTTGTTATAGGGACATGAAGAACTCTAAGGGAAAGCCAAAATGCCCTTAATTA…
>AES59366
ATGCAAAGATCACTATGGTTACCATTTCCTAATCCTTCAACATACCAATCCTCAATGGTTCCAATTCAAACACAGTCTCAGTACTCTATTGGATGGCAAGATACTATGGCGTTCTTTATTGCTACATTTACCATTTATTTGTTTTCAACTAGTATTTTATATGGATTCTATGGCGACGCTCGTTTGATTCTTGGTCCAAGCTCATCGCGTTTGATACAATCACGTTCGTTTTTTGTGGACCAAATTGAAGTGACAAATGAGTATACCAATGCTAATAATGATATTCATCTTTATGCTTTCAATGAGAAACCAGAGTTAAATTCCGAAATAAATTGGACTACATCGAAGTTTTTAGTTGTTGAAGCATATAGTCGCAAGGGAATTTCTTTGTGGTTAAAT…
>AES59368
ATGCATAGCACCAATTTCATTCCTATAATCTTGCCTTCAGATGTTAGAATTCCCTTTAAGTTTCAACGAAGACAATTTCCTTTGACTGTATCATTTGCAATGACAATTAACAAAAGTCAAGGGCAGTCGCTTAAACATGTTGGTGTATATCTACCAACACCTGTATTTTCTCATAGACAGTTTGCTGTTTCAAGAGTTACATCCAGAGAAGGACTAAAGATATTGATCACTGATGAAGATGGTGAAGATACAAATGTAACATTTAATATCGTATATGAGGAAGTATTTCGTTCGCAGTGTGTGATGAAACTACATGCCAATGCCGATCTCTTTGGCGGTGAGCTTGTATATAAGGTGCTAGCTAAAAGTGCTAGCCAACCGATTTCTGTTGCTTCAACT…
>AES59369
ATGGAACCAAAGAGCGTTAACCCCACGCGCCGCCCTCAACGTGAAGCAAAGAAAAAAGCCGTAGCTGCACTATGCGAACAACAACGCAAACGAAAACGCGTTCCTCTCGGTGAAATAACAAACGACGTTAACACAAACGCAAACGCAAACGCAAACGATGTCGTTTTACCAACGCAGAAGAAACGAAACGTTTCTACTTCATCAAACTCCGATGGAACTCCGGTACCGGAGAAATTGGAGAAATTCGAAGATCCTCAGTTATGTGAAACTTATGTTTCTGATATTTACGATTATCTTCGTAATATGGAGGTTGATTCTAGTAAGAGGCCATTATGTGATTACATACAGAAAGTTCAGAGGGATGTTAATGCGAGTATGAGGGGTGTTCTTGTGGATTGG…
>AES59370
ATGAGGACAGAAAGGAAAACACAAACTTTTAATGCCAAAAGGACTATTCCTATCTCTCAAAAACCAGTGAATGGGTCTTTATGTGTTAGAAATTTGAGGAAGAACCAACTTGGAGGGGTCATATTTGGATGCACAAGGAGTACAATGAAAGAATGTCTATCTAAACAACTATTTGGCTTACCAGCTCGACACTTTTCCTATGTGAAGAACATTGATCCTGGGTTACCTTTGTTTCTATTCAACTACACTGATAGGAAGCTACATGGAATTTTTGAGGCATCTAGCATGGGAAAGATGTATATAGACCCTTATGCTTGGATTAATGATGATTATTCCAATGAAACACAATATCCTGCACAGGTCAAAGTTCGTGTTGGACTTCAATGTCGTCCATTAACC…
>AES59371
GTGCTTCTTTGTCTTTAATTCATCCAACTTTATATATGTATGCATTGCATTGGTGTTACCACTTCATCACGGCATCAAAAAACATGCACTTTCATAAGTTTTCATTTGTTGGGGGGGTTGAAGAAGGCAATGTTTTTTGTTTTGCTTATTACTTTCTTAGTATGTGGAGAAAATCAAGAGTCTTCAGTTGTTGAGCCACAGAAGAAACATAGTCAAATGCAGCATCAACATCAGACTACAGCTCAACCATTTGATGTTTATATGTCACAGACGAGGAGAGTTCCTAATACTTCAGACCCTCTTCACAATCGTTGA
>AES59372
AAAAACTAAATATCAAACCGTTACGCTTCCCTCTGTCTATACAAAAAACTCAGAAAAATTCCAATTCATTTCAAATTCACCTATTCCTCACAATGTCCGACCCGGAAACCAAACCCGAACAAGACTCCACCCTCGCTCCACCGCAACAACCAAATTTCACCGGAAACTACTCTATTTGGCCTCCCAAACAACGCACTCGCGACGCCGTCAAAAACCGTTTGATCGAAACACTTTCCACTCCCTCAGTCCTCACCAAACGCTACGGCACAATGTCCGCTGACGAAGCCTCCGCCGCCGCTATCCAGATCGAGGACGAAGCTTTCTCCGTCGCCAATGCTTCCTCTTCAACTAGCAACGATAACGTTACGATTCTTGAGGTTTACTCGAAGGAGATCAGTA…
>AES59375
ATGAAGAGTTTATGGATTGTGTTGTTTATCACAATGGTTGTGGCATCTTGCGAGTTCTCTCTTGTGCATGGTAGAGTTCTTCGACCGGAGGCTCAAAATGCACAAATAGGTGATGGTTGTGAAGGAACAACTGAGGGGTCTGTTGGAATGACAACGTTTTCTGTTTCTTCAAATAACTCAAGTTTTCATGATTCAGCAAGAAGCTTGGCTTTTAGATTAACTTCCGGACCCAGCAAAAGAGGCAAAGGACATTAG
>AES59376
GGAAAAGTAACATTAATATTTCATTGGTATTGTAAAGCGATATATAATTTAGGACAAATATTTTTTCCAAAACGACATACAATTTAAAACGGAGGGAGTATTAAACAATTTGAATAACAAATTCACACAATTTCCAATACATAATTACTATCAATGAAATTCTTAATATGTGTTCTAAGGGCACAAATTAATATTTCTCTTTTCTAATTACACTATTGATCATAATGGTAAGAGTAGTGACGTTAAATGAACCAGGAGATCACATTAATTTGATTTTCAAGTGCCAACTACAAACATAATGACCCATAATGGTTGCAAAATACTTGGTGGGTCCCATATGAAGCACGCTAGAAACCTAATTAACGATTGTTTATCCCATGATCATGATATCCCTAACAC…
>AES59377
AAATCCAACACATAAACATTTGAAGTCCGAATTTGCCTATAAAAACGCCCCTTGGGTATCATAGTTTGTTGCAGACTCCAAACATCAATAACAAAAACACCGTAAGGGTAAAGTTCAGAGAGTTTGTGAGAGAGAGAAACATGGGTGGTTGGGCAATTGCTGTGCATGGTGGTGCTGGTGTTGACCCTAATCTCCCTCTTCAACGTCAAGAAGAAGCCAAACAACTTCTTACTCGTGTTCTCAATCTTGGCATCTCTGCTCTTCGTTCCAATCTTTCTGCCATCGATGTTGTTGAACTTGTGGTGAGGGAATTGGAAACGGATCCACTATTCAATTCGGGTCGTGGATCTGCCCTGACGGAAAAAGGAACGGTGGAAATGGAGGCTAGCATAATGGATG…
>AES59378
CAAAAATACAACTCCGGTGAAATTATGGAAAAGAGGTGTTATTCAAGATGTATATCAACAAAGTTGTGTACTTTGCTTTTAGAGAAATTGAAACAACAGGACATTTATTTGCAAGCTGCATCAAGACAAGATTAATATGGGAGTGCATATTTAAGTGGATGGATTGGAACGTAGCAGGGTGGGAAGATGAATTGATTGATACTTTTTTTGCTTTATAAAGAGGTTTGTAAAGGGAATATTGGTAGAAAAATGTCTCATCTAATTTGGTTAGCTACAACGTGCTGCATTTGGTTGGAGCATAATAACATTCTTTTTAATCGGAAGGTGGAAAATACTACGAAAGTGGTTGATTGGATTAATCGGATAGCATGGTCTTAGTGTGTGTTTGGATTTGAGTTT…
>AES59379
GTTGAAGTCCACTTTTCTTTCATGGCTTCCGTTCCGTCGTGTCCTCTACTTCCAGTCCCTATCATCTTTCACCACAACGGCCTGCATTTTCCATCTTACTTCCACGTGTCACAAAACAACTCAACACCCCACAGAAATCCAATGGGCTCCCCGACACCTAATTACTTTCTCCATCTATATCGAGTCTCACACCAAACACAGCACAACCAAAGAAAAATAATCAAATTCAACATTAATTTCAAATCCGCATTTTCAGTCTCTGAAATCCAAAAAAAACAATACAAAGATGATGAAACTCACACATAGTTATAGTTTCTGTTAAGAAACAAAGCTTCTTTCAATCTTAACCGTTCATTTCACCGATAGTTCAATATCAACCGTGGATGGGCCAAGCAGCTT…
>AES59380
ATGGAATATCTTGGTATCGATTTGAGTTGTGCAATTGGATCTCTTCGTAACGGAAACATCCCTGAAAAAGATTGCTTGCTTCCTCTCATTTCCAAACTCCTCGGTTACGCCATCGTTGCCGCTTCCACCACCGTCAAACTCCCTCAGATTTTGAAAATTTTGAAGCATCAAAGTGTCAGAGGACTTAGTATGTTGTCGTTTGAGCTTGAAGTTGTTGGATATACCATAGCACTGGCTTACTGTCTTCACAAAGGCCTGCCTTTTTCAGCTTATGGAGAATTGTTGTTTCTTTTGATCCAAGCTCTTGTATTGGTTGCCATAATCTACTACTATTCTCAACCTATTAGTACAGTCACATGGATTCGGCCATTGATATATTGTGCTGTAGCACCCACAATC…
>AES59381
ATGGAAAGTGGACTACCTTTGCTTCATTCTCTCTTGCAACATACTCTAAGAAACTTATGCTCATTTCCTACCTCTTCAACTTCTTCCAAATGGGTCTATGCTGTTTTCTGGAGGGTAGTGCCACGTATCTTTCCTCCACCAAGGTGGGAATTTGGAGGGACTTCTCTTGATCGTTCCAAGGGAAATAAAAGAAATTGGATTATTGTATGGGAAGATGGATTCTGTGATTTTAATGAATGTGAGCAAAGGAAGAGTGGATGCTTGAATGAAAGATTTGGAGCTGATGTATTCTTCAAAATGTCTCATGAGGTTTATAGTTATGGAGAAGGATTAGTGGGGAAAGTTGCAGCAGATAATGGTCACAAATGGGTTTATAGTGACACTCAAAATGGGTGTGAA…
>AES59382
ATGTCTTTTTGTTTAAGTAGATCCTTAACAAACAGAAATGGAAAGGCTTCACACTCAGCATGGTGCAACTATGATGATCTAAATGAGTATTTTTGGTCACTTGATTGCTTTTCTCTTGGATGGCCTATAGGTGATGATGGAGATTTTTTTAAATCCACAAGTGATTTGACACAGTTGGACAAAACATCCTTACTAGCTGAAGTTATTACACATTTGAAAGAGTTGAAAACAAATGCAGCGCAAGCAAGTGAAGGGTTAATTATTCCAAAAGACAATGATGAGATAAAGAGTTGA
>AES59383
ATGAAAAATGGGTCGGATTTTGAGGGAGTAAGAAGTCCTGAATGGCGAGTCATTTTACCGGTACCAGATGACGTCGACGAGGAGTCGTCGTCCCAATCTGCTTCGACGGATCAAAATGACGAAAATGATGATGCTGATTCGAGTACCCCAACTGAAACTCAAACCGTTGTTCCAATCTTCATCCCATCCAACATAGATTCGGATCTCGTGGGCTATAACGTTGATGTTGTGAAATTCAAGTTCGAAGATAACCTTACTTCCGAGTTATCCTCATATCTCAACGAGCAATTGAAGGTCCCTGTTCCTAGGGTTTTCATGAAGCTCGACCCGACGATGTGGGTAGCAGATGGTTTCAACAGTGTCTTTTCCGGTATCGGACTTCGCCATGCACTACTATTC…
>AES59384
CCATTTTCCAATTTCCCACCCCTCGTGTCTTTATAAGGTCCACGTTCACTTCACCTTTTCTTCTCATTCTCACCTTCTTTTCTTCTTCTTCATCCAAAAAATGGATTCCAACACTCTCTCTCCAGCCATGAAACTCATGATCGTTCTCATCATATCCTCCTTCACAGTTTCACTAGCCTTAGACATGTCGATCATCTCCTACGACAAAACCCACCCAGACAAATCAACAAGCAAAAGAACCAACAAAGAAGTGTTGACTATGTACGAAGAGTGGTTAGTGAAACATGGAAAATCCTACAACGGTTTAGGAGAGAAAGACAAAAGGTTTGAGATCTTCAAAGACAACCTTAAATTCATTGATGAACATAACGGTTTGAATTCGACATATAGATTAGGGTT…
>AES59386
CTCACCTTCTTTTCTTCTTCTTCATCCAAAAAATGGATTCCAACACTCTCTCTCCAGCCATGAAACTCATGATCGTTCTCATCATATCCTCCTTCACAGTTTCACTAGCCTTAGACATGTCGATCATCTCCTACGACAAAACCCACCCAGACAAATCAACAAGCAAAAGAACCAACAAAGAAGTGTTGACTATGTACGAAGAGTGGTTAGTGAAACATGGAAAATCCTACAACGGTTTAGGAGAGAAAGACAAAAGGTTTGAGATCTTCAAAGACAACCTTAAATTCATTGATGAACATAACGGTTTGAATTCGACATATAGATTAGGGTTGACCCGGTTCGCGGATCTAACGAATGAAGAGTATAGAAGCAAGTTTTTGGGAACAAAGATCGATCCGA…
>AES59392
CTATCATCCACCCAATAACCAATCATTTTGCTTATATGCATACAAAAATATAAAGCAACATGAAAGTTGGCCTAATTAACAAACTGCACTTCTTTCTGCCTACTAATTGTGCTAGTGTTAATTAGTGTTACCTTTGAATCAATAGAAAGAAGAAAAAAAAATGATGAGTAGCATCTTTGCAAAATTATTGTTCTCAACTTTGTGCATGCTCTTTGTGCTCAAAGCAGAATCTTTGGTATTTGCAGACCAAAGACTTGCTATAGTGTATCCAGTGATACAAAAATTCAAGTCCTTGATTACTTCAGATCCATTAGGTGTTACAAAATCATGGATAGGTTCTGATATATGCAACTACAAAGGATTCTACTGTGATCATCCACCAGATAACAACTCTGCTAT…
>AES59394
CAAGAGAATGTGCTAGAAAGAACCATATTCATTTTCATGTTCCAACTCTTCACCATTTCTATTTCTTCTTCTCTTTTCTCTCTTTCATATTCCTTCTTCTAACTTTCTGATCAAACCAAAACCTAACAAATACTCTCAAATGAACTTTCAAACAAAATCGATTATTTAAAAAGCGATTATCTGAACAAAATGGATGGTGAGATGATGGAAACGGAGGCGTCTAGCTCCGGTCAAAACGACGCCGTTCGTGATTTGCTTACATTGGCTCGCCAATTCATCAATCAAGGAAAACCCTCTCAAGCCCTTCAAGCGGTGGTTGTAGCAGTGAAGAATAAAGGTGGCGATGAAGCTGTATTTCAGTCCTTGAGTCGTGCCCGTGAGCAGTATAGAAGTAGACTG…
>AES59395
AAAAACCAATATCAATATGCTACATGCTTATTGATCTTCTCTTCACAATTCACACTCTCTCTAACTCACATTGTTTTTATTTTTATTTTTAAAATTTGGTATCTGATCCAAGAACCTCGCACTCGCATTGTCTGTGTAAAGTGATTTTGCTTCTTCGTGATGGAAGCAGGTGAAGATTGTTGTGTGAAAGTTGCGGTTCATGTGAGACCATTAATCAATGATGAGAAGCTTCAAGGTTGTAAAGATTGTGTAACTGTTGTTTCTGGGAAGCCTCAGGTGCAAATTGGTGCTCATTCCTTTACATTTGATCATGTTTATGGGAGCACTGGTTCTCCCTCATCTGCCATGTTTGATGAATGTGTTTCTTCCCTTGTTGGTGGTTTGTTCCAAGGATATAAT…
>AES59397
ATGGCTTCATCATTTATCAATTTCGTGAACACTACTATAGATTTAGTTACATATGCTTTACATGCTCCTTCTGCACGAGCTGTAGTTTTTGGATTCAATATTGGTGGACATTTGTTTATAGAAGTTTTGCTTTTGGTGGTTATACTTTTCTTGCTTTCTCAGAAAAGTTACAAGCCTCCTAAAAGACCCTTGTCAAACAAGGAAATTGATGAACTATGTGATGAATGGGTTCCACAACCCCTTATTCCTTCTCTTAATGACGAGATGCCCTATGAACCACCAGTGCTGGAAAGTGCTGCTGGGCCACATACCATAGTTAATGGTAAAGAAGTTGTAAATTTTGCTTCAGCAAACTATCTTGGGCTTATAGGTCATCAAAAGTTACTTGACTCATGTTCA…
>AES59398
ATGGAAAGAAGAAATACTAGAAAGTTTACATTCAGGAAATTGGATCTAGAGAACTTAAAGAAGCTTGCATTTGAAGTAACTAGCTTGGAGAATTTTTGTGATCGTCATGGGAAATTGCTTGGTGTCCTCTGGACAAATATCGAGAAGGGGTGCTTGGAGACCTTGGTCCAGTTCTATGACCCTGCTTACCACTGTTTCACCTTTCCCGACTACCAGCTTATGCCTACCCTCGAAGAATACTCTCACTTAATTGGCCTACCCGTACTTGATAAGGTACCTTTTACCGGTTTAGAACCTTTTCCCAAAGCCGCCACTATTGCAAATGCCCTCCATCTCAAAACCTCCCTCATAAAAGAAAAACTTACCCTAAAAGGGAATCTCCCAAGCTTACCTACTAAA…
>AES59399
ATGCGAGTCTGGTCCGAGTTCGGAGACGTGTGTCAGTGGGACCTTAGGTCAAAATTTGGGGTTGATAAGTTAGATCTTATAACTGCTGCTATGGGACATGCACTGGCCACAGAAGGAGGATTCTGCACGGGAAGTGCAAGAGTTATAGATCACCAACGATTGAGTAGCTCTGGCTATGTCTTTTCTGCTTCTTTACCTCCATATCTTGCAAGTGCTGCCATTACAGCTATTGACGTCCTTGAGGAAAATCCCAATCTATTAACAAAATTGAAGAACAATATGTTGGAACAAAATGTGTTTCACAATGAACCTTATTAA
>AES59400
ATGTTTTATGGAAAGGTAGGGTTTGATCTCATTGCTACTGTCATGAATGGAACTGTATCGCAGCAGTGTCCACAATTTGGGTTGTCGAAAATACTAGGCTTCACAATTGCAAGTCATCCAGAGTCGCCAATTGTTTATTTGAGATTAAAGAATTCAACGGGTTCTTTGAAAGATGACCTACATCTGCTTGAAAATATTGCCGAGCGTGTTTTGAAAGAAGATTCTGTATTTGTGGTGGCTTCCAGAAGATCGACATTGGACAAGTGTCGATTACCTGTTGGAATTAGATTATTTGTTTCTGCAGGGCATTCAGAGTCTGATCTTCACAAGGCATATGAGTCATTGAAAAGGGTTGCAGCATTAGTCCTTGATGGTCATAAATGA
>AES59401
AGTGTTTGTGGGTTCCCATAAACAAAATGAAAAGGAACTGACAAAGAATATGCACTCCAAGAAAAAAAAAAACTCATGTGTTACTTTTGGTTTTGGTAACAACTCGATTCTGCCACCTTTGATTAATCAAACCTTAGTCCACGCAAACAAATTCTCCATTTCATTTCCTTCCTTATTATTTTCTCCATCTTCATTTATATGCATAAGATATTGAAAGCAAAAATAGAAAGAGTAGAAAGAATCTGAATTGATGAGTCAATGGATACATGTACATGTTGCTATTATAGCAGCCTTAGTTGGATGTATTTCAACCCTTTTGTTTGTTTTCATGTTGTGGTTTTGTCATCACAAAAAAGATCAAAAGAGATTTGTTGAATCAAATAGCTTGAACAAAAGAGA…
>AES59402
AAATGATTAAGCTCAAAACATCTGTAAGAAAAAGCGATTCTTCTCCATTTCTGAAACTTCTTTCCCACAAGAAGCAATGCTAGAAAAGCCAAACATGCATTCCCTGTTTCTCCCCAACACAAACGCAACAACGCTAACTTCTTCTCTTCTTTTCCTAAACACTAATAACAACTTCTCCTCAAAAGCCCGTTTCCAATGCTCAATCAAAGCCACCAACCCAAACACCAAACAAGTCACTAACAGTAACAAAAAGGTTATAATCCTATGGGACCTCGACAACAAACCACCACATGGACCACCATACAACGCCGCACTCTCTCTCAAAACCTTCGCCGAACGCTTCGGCGACGTCGTTTCAATCTCCGCTTACACAAAACGACACTCCTTCTTCAACCTCCC…
>AES59405
ATGGGTGGATCTGCAAAAGAGTTGAACGACTTGATTTTACTGTTTTTCATTTTGTTTGACCAAAGTTGTTATTGTGGTAGGAAAGAGACCAAAGTTGAAGTAAAGACAGAGACTATGAAAGCTCAAAATGGAAAAAAGGAAAAAGCAAATGCTAAAGAGGATTTGGTATGA
>AES59406
ATGGTTCACAGCTCTCCCCTTAAGGCTTATTGGACCTTCTTCTTACAAACTTTGTGGGAACTTGATTTCGCAGTAATGTCTGTCTTAAAAGTCAATTTTCATAAAAGTTTATTGGTGGGAGTTAATATTCCTCAAAATTGGTTGGAAGAGGCGGCTAATATCCTATATTATAAGATTGGATCCACACCATTTAAGTACCTTGGTTTATCAATCGGGGCAAACCCTAATAGAAAAGATACATGA
>AES59407
GCAACATGATTCAATTCTTAGGGGCAGGTGTTTTCCGGGTGTGAAAGGAATCTCTCTTATTGTTCCATCCGGTTGGCAACTGTTTTATAAGTTTTCATTTTCATAATCATAATCATAGCATATATGAGTATATATATCTCTCAAAGATAAGATAGGAACTAGCTATATTATATAGTTTAATTAGTTACATGATAGGTATTAGGTAGGTAGGGTATGGAAGAAGAAGATAGGGAATATTGTTGTTCGATGAATTCAAGAACAACCAATAGCCCTATAGCTATAGATCATAAAAATAACAATAACAATAAGGGGATGAAAAAAGAGAAAAAAGCTATGAAACCATATAGAGGAATAAGGATGAGAAAGTGGGGTAAGTGGGTGGCAGAGATTAGAGAACCA…
>AES59408
GTTTTAGAACACTAGACTAGAGTTTACTGCTCTGGTCTGGTCCCTCTCTTCGTCTCTAGCATAAGATATATCAAATACGTTTTCGTTCATTTTTTCGGCTACTCTGTATATTCGCGGTGGTGTGAAAATATGCGTGGATTGCGAAAATCGAAGAGAGTTTCATGGCCTTCCGAATTAGATCTTTGTCAGGTTAGGTTATTCTTATCTGAGGAATCTCCTTCACAAGTTGGGTTGAATTCTCAAGATCACCTCCAAGAAAAGATATCATCCTTGTTGCCTCAAGGAGAAGCTGGTTCTGATGATATTTTACCTCCTGGATTTGAGGGAACTCATACTTCAAGTCAGTTTGACATTAAGCTGTCCGACATACCAGTTATTAGCTGGATTAAACCACCTAAG…
>AES59409
TCTCTATATAATCACATTCCCTGTCATTCATTTCTTCATCACACCGTGTGGCAAATTATATTAAACATAAACATTATGAAGGTGCATCAATTCACACGTGGATTTTGGGAGCATGAACCTTCCCTCACACTTGGTTGCAAGCGTTTACGTCCTCTTGCACCTAAAATTTCTTCTAATAACACCGATAATTCTACTACTAACACCCCTTCTCTTTCTTTTGATCTCAAGAGTTTCATTAGACCCGAAACTGCTCCCAGAATTAGTCTTTCTTCCTCTGATGATAACAAGAAAGATCCACCTTCACCACAAAGCCAGGTTGAAACGCATATTCCAGGAGGGACAAGATGGAATCCAACACAAGAACAAATAGGAATATTGGAGATGTTATACAGAGGTGGA…
>AES59410
ATGAGCGATAAGAGGGACAATGAACCTAAGATAATGACAAGGTGGGTAAGTCGACCTCAAATCATGTGGTGGCTAGTTGAATTGAAACATATGGACAAATGCTTGATTCGTTGGAGCTTGATGACATTATCTCGACACCACGCGAATATGACAGTGGTTGTTTTGGAGATCCATGAGAAGCATGTACATGATCTCAATATGAAGGATCATGAGACATATCATACCTTTCGGCATGTTAGTCTTTAA
>AES59411
AGGGTTTCCTCTTTCATTTCGTTTATATACCAAAAAACACGTAAGCACCATTGCGGTGCAGTGCAGCCTTCTCTGCCCTCCCAAAAACCAAAAAAATTTCAGTTTCTCCGTCGCTACTATTCCCGTTCCGATCACCGGCGGGTTTATCCAAAATCCAAAAAAAAACTGGAACTTTTTTTTTGCAGAACTGATTAGGGTTTAATTTCTATTAATCAATTATCATTATCGTTATTATTATCGATTTGTGAAGAACTTTCAATGGCGCAGATTCAGGTTCAACATCAAACTCCGGCACCAGTTCCAGCACCTTCGAACGGCGTCGTACCGAACGTTGCGAATCAGTTTGTTACGACGTCTTTGTACGTTGGTGATCTTGAGGTGAATGTGAATGATTCTCAG…
>AES59412
ATGGATGCACCTGCCAATCGAGCCAAGGGTAATAAGATATCCATGAATGCCTTTATAAGGCAGAGCGCGAGAAGAAGTGCAAAGTTGAGAAAGGTGGACGTAGATATATTCCAATACTTTCAGGGTGTTGGCGCCAAGGATTACGAGTATAGGTACAGGGAAAACCGAGACATGCATGCTGATATTTTCAGTCTACTTAAGGGTTCGCAGTACACTGCGGTTCGCAATACAAGATTTTGA
>AES59413
AAAAATATGTGATTTTCTCATCTGGTAAGCTTCCATTGATTTTCTCATAGATCTACCTTCTTCCATTTTCATCTGGTAAGCTTCTTTCACTTTTTCATCCTTTGATCACTCTATGTTTTGCTTAGATTCAAAAGCTATTAAAGTTTAAATTTTTATGGTTTTTTTTTTATTTTAATTTTAAAATTTTACGATTCTGGTTTTGTTTGGAAGAACATTTTCAGCTTTTTTCTTTTTCACAAAAAATTTATGGATTTTGTCTTTGTACAATTATTTTAACCTTATGATTGATAAAGTCTAGTTTTTTCTTTGTGGGTCTAGAATTGTTTAATCCATGATGGTTTTGGATTGGTTTATACCCAATTTGGTGATGCTATAGTTATTCTGATTCTGGCAAAAATC…
>AES59414
ATGGTGACTAAGAAGCCATCAATACCTGACGAAGAGAATTCCAAGAACAAGGCTCCGGTTATCAACGACGACGGATATTCTACCAGAACTCAGGTGCCTCTGATGGCTTTGGAAGAGAAACCCGAGAATGTGGAGTTAGCTGCGGAAAAAAAGAAGAGAAAGAAGAAGGAGAAGAAAAAGGAGAAGAAAGTAGCTGCTGTAGCCGCGGGAAGTACACTGGTAATTGAAACTGTCGAGACAAGTAAACCAACGGAAAATGATTCCAAGACCAAAGGAGTTGGGAAGAAAGTGACAAATCTTGTTAGGGAGAGGCAAGAAGAACTGACTAGAAGAAAAGAGGCTGAAGAAAAAAGGAAAAAAGAAGAGGAAGAGAATCTAAGGAAAGAAGAAGAAGGGCCC…
>AES59415
CTCATCACAATTGGGTTGTTTTTGTAAATTGAAGATTACTACCCTCTTTAATCTCTCCTCACATTTTTCATTTTTTCCTATCTCATTTTTTTCATTTCATTCTTTTCTTCTTCTTCCTCCGCAACAACAACACCACCACCCTCTCTTTTTTTTTTTTCCATTTTCCCTTTCATCTCTCACTATTTTTTCCTTCCTCAGGTGTGGAAATAGGACAGAAAGACAATAAAAAAACATCATGGGTTTTGGTTCTTTCCTTGTTTTTTCAGTTACTCTTCCATTGATTTTCTCATAGATCTACCTTCTTCCATTTTCATCTGGTAAGCTTCTTTCACTTTTTCATCCTTTGATCACTCTATGTTTTGCTTAGATTCAAAAGCTATTAAAGTTTGAATTTTTATG…
>AES59417
ATGGAATTACCTGACTTTGATCCGAACACCAAGCTAGTGGCAGTCTACTACAACGGTGGAACACCACCGCATCTGTTTAGGATTCGAGACGATGTCACCCTCTTCGAGCTGAAGGAGGACCGGATGAAACTCAAGAACGACGATGTGCGAACCATGTTCTACGTGTTTGTTCAGCATAGTACAAGAGGACCGATCGAGTTGGACGCTTCGTTGGTTAGATCTGCTGAACAAATTCGGAAAAGTTTGCACCGGGCCAGAAACTACGAAGAGATCCGGGCTCTGCTGGAGGGACCAGAGGAAGAAGAAGTTAGTTTAGATGATCCATGA
>AES59418
ATGAAATATTTACTCATGGGTGGGGCAAGCTCTTCTATTCTGGTTCATGGTTTCTCTTGGCTATATGGTTTGTCCGGGGGAGAGATAGAGCTTCAAGAAATAGTGAATGGTGTTATCAATACACAAATGTATAACTCCCCTGGAATTTCAATTGCGCTTATATTCATCACCGTAGGAATTGGGTTCAAGCTTTCCCTAGCCCCTTCTCATCAATGGACTCCTTTGACATTTCATGAGCTTAAATGTCTTTTATACTAA
>AES59419
TCTCTCTCTCTCTCTCTCTCTCTCATATCTCTCTCTCTCTCTCTCAAAGTTTCATAATAACAATAATGGCTGGTTCTTCTGATGATGATATACACCAAACACACCCATCACTTGTTCCTCCTGATTCTCAAGACTTCTCCAATATATTCAACCAACTCATGGATCCATCTTCTTCATCATCTTTCAATTTTTCTGATCCCTATCCTCCTAATCCTTCCACCATCTCTTACCCTCCTCCTCATTTCACTTCTTCCTCTTCTGCTCAGAATGATGAAGGTTCAGAGTTGCCATCATCAAAGGCTGCCCCACCACCACGTTCTTCTTCAAAGAGAAGCAGAGCTGCAGAGTTCCATAATTTGTCTGAAAAGAGAAGGAGGAGTAAGATTAATGAGAAATTGA…
>AES59420
ATTCATAGAAGAAACTTCTTTCATTGTCCTCATCGCCATTCACATTCACATTCCCTCGAGAGACTTCTCTCTTCTCTCCTCCTTCTTCTTCCTCCTCCTCCTCCTCCTCCATGGCTTTCCTTCAAGACCAATTTCAACGCCACTACCAACAACAACAACAACCTCAACCACAAACCAAATCGTTCAGAAATTTACAAACAATTGAAGGTCAGATGTCGCAGCAGATGGCTTTTTACAACCCTACTGATTTGCAGGATCAGTCTCAGCATCCACCTTACATTCCTCCATTTCATGTAGTTGGTTTTGCTCCGGGTCCTGTCATTCCGGCTGATGGAAGTGATGGTGGTGTTGATTTGCATTGGAATTTCGGTTTGGAACCCGAGAGAAAAAGACTAAAAG…
>AES59422
ACATAAGGTTTTCTGTAACACGTTTACGCTATATATAATATAATATACTTCATTCATTCATATATCTCTATCAATATATTTCTACATCATTCATTCACATTTCTTGCTTACAATTTTCTTTTTCTTAAAGCTATGGGTTCCGAACAACAAATACATGGAGATTATCTATTTCTGAGGCCACAAGAAGCAAGTGTTGTGGAACTAGGAAGCCTTTTGTTTTCATCAAACTTAGCAAATAGAAGCTTCATTGATTGTCCACAAGGACTTGAAGCAAGAAAATTTCGACAAAGATGGCTTCTTTTTACTTCAGTTGTTGCACAAATTGTTCTTGTTGCTATAGATCCCTTCTTGAAAATTATTGGAGACTTGTTGGAGTCTTGGCTTAATTGTTTATCAAGT…
>AES59424
ATTACATACAGTACACTTTACACTATATTTACGCTAAATCGCAATACCCGCCATATTTACTTTCTCTTCACTGTCTTGGACTATGCTTCTCTAACCCTTTCTTCATCTGGTAAATGCAAAACCAAATGCAAATGCGAATCGATGTTTGTTAACAATGCGTGATTTAGGGTTTCACGAACAACGACGCTCGTGGAGGCGTAACACCGGTTCAAGAACACGCAACACCACCGCCAACACCGTCACCGGCGGCGGCGATACAAGTCCTGACTCCGTCATCTTCACTCTCGAATCTAACTTAAGTCTCTTCTCCTCCGCTTCCGCCAGCGTCGATCGCTGCTCCTTCGCTTCCGATGCTCACGACCGCGACTCCTTAAACTCCGAAATCTCACTGCATTTGGC…
>AES59425
ATGGTGATCACCGACTCCGACTATGAAGGCGCCGCTATTCAATCCCTCGGTTCTCTCTTCAACGTTACCCAAGTCTTTCTCTGGGACGATGGCTTCCAAGTTCAACCATCGTTTGAAGCTGATCAGAATAACAATCACGATTCAAATCCCATTCCTGATTGGAGTCAGAGTGAGATTATTATTCTTCCCGAGGATTTGGAATTGAGTAAACAAATGAATGAATTGGGTCTCCCTCTTTCCTTTCAGGCAAAGAATGAGAAATGTGGACCAGTAAAAGGCAAAAAGAAGGGTGCACGTTCCAAGCAGCCACGTACTTGTAGCAACCCGGTTGATGAAACTCTAAAAGAAGTGAGTGCAGAGGAGGTTATATCTCTTGCTAAATTTCATGATAAAACTAAC…
>AES59428
ATGGAGGAGAGAAGAAACAACAACAACAATCTTTTGATCTTGCTGAGAAAGAAGAAAATTGATGGAGGAGAGAGGATTAACAAGCTAGAAAATGGGATTTATGTGTTTTGTTATGAATGTATGCATGTGATGATGAATATGAAGAAGAGAATGAGGGAAGGAGATGAAGAAAGCTAA
>AES59429
TTTTTATTTCTTTTCCAACAAATACTTCCCTCTTTCTCTCTTTCCTTCGTTCCCACTCACACCACCAACAACATTACTACTACTTGCACCTCCCTCACTCTACACAACACCTCCTTCATCATCATCGCAATCGCAACCTTAGATCTCGTGATCGCCGATCGGAATGGACGGTTACGATGGAACCGTTCGTCTCGGAGCTCTTAACATGAAGTATGATCGCGGTGACTTTGACTCCGGCACCGATGTATCGGTTTCTTCTCCGGTAACGAAACAGAAAGCCGCTGCTGCTAAACAATTCATCGAGAATCATTATAAGAATTATCTTCAAGGATTGCAGGATCGCAAAGATAGGCGCAGAGCGCTACAAAGGAAAGTGCAGGAATCTCAATTACCAGCGGA…
>AES59430
ATGTTGTCCAAGTCTCTTAGTGGTCATGAATGTCTAACCCATTGCTGCTTCCGACGCTCCCCGGACTCTCCAACAACTGGTATCAGAGCCCTGATTAAACTCAGTGGGGGGCGGGAGCGGGATCCTTATTTGGATCAGGCTAGTGATGTGGGTGACTCACACTATCAGAGCCTTGGTTAG
>AES59431
TTTCTCTCTCTATTTCTCTTTTTATTTCACATTTCATTTTATTCATTCATCATTCTTCAACTTCTAAGAAAAAACACAACACAAATTTCTTATCAAAAACAAAGAACAAGAAGAAGAAGAAGAAAAAACAAGTCAACCCGATTCATATGGAGGGCATTAGAGAAAATGAGGAGTGGACTGATGAGAAACACAGCATGTATATAAAGTCTATAGAAGCATCTTTTGTTAATGATTTATACGATTCTAAGCAACCAGGAGCTTCTTTTTCCAGCAAAGGAAGGCCCAACGAATCTACTACTGGCCAGTTCAAGGTTCTTCGAGGTGGTTGTTGGCAAAAGCTCAATTTTGAGAGAGAAAATCCACAAATGAGTAAAGTTAATCCACACAATGATTTTATTG…
>AES59432
ATGGTTGTGGTGGTAAGATCTGAGGCTAATATGGCTTACGAGGGTGGTGGTAGCGACAACCGGTGGTGGAAGACGGTGGTCAATAAGAGAAAGGAGGAGGAGGTGGTGTGGAAAGGGAGAGAAGAGAGAGGGAAAATGGTTGGAAGAAAGGAAAGAAAGAAACACGTGAGAGAGAGGGTGAAGGAAGAGAGTTGGAATAGACAGAATTACCCTTAA
>AES59433
ATGGATACTTTAGTGCATAAATCAAATATATTACAGGGTGGATTTCACAAAAACGTACAACAAAAGCCTGACGATAAAGTTAAATGTAGAAATGGAGTAGGCACCATTGGTCATAAAGAATGGAAGAAGGATATTGTGGATGTAGCAAAGGATATGAGATTGGGTCATGGCCCTGAAATTGTCATAGAACAAGATACCTTTTATGTTATTCATGCTTACGCACCTTATGTAAGGTTGGAAGAATACTTTAAAGTAAAGTTTAAGGAGAACTTAAAAGACTTACTTCAAGATACAACACTAAGAAAAGATTTGTCTAGAAGGAGAGCTAAATGGGCATGCAGGAAGTGTATCGAAAATGTTTTAAGGGCTTGCATGAGAAGTATGGTCTTGAGGAGGAGA…
>AES59434
GCTGGAGCTCAAAACATTCTTCAACAAATATTGTTTTTATATTAGGAAAACTCTAACCTTATTAGATTCTTGTACTAATAATACACAAAAATGGATTCAACTTTGGCTTACATCATTGTCCTCTTTCTTCTTACCTTATTTTCATTTAAGTTCTTTCCAAAACGACCTAAAACAAAACAAACAAGTGCAAAACTTCCTCCTGGTTCAATGGGGTGGCCGTACATAGGACAAACCCTTCAACTCTACTCCCAAGACCCAAATGTTTTCTTCTTCTCCAAACAAAAAAGGTACGGAGAAATATTCAAGACGAACATTCTTGGATGTAAGTGTGTGATGTTGGCAAGTCCTGAAGCTGCACGTTTTGTGTTGGTGACACAATCTCACTTATTTAAACCAACA…
>AES59436
TAAATCGGTGTTTGGTTGAGCATTATAAATACAAGTTACCGGAGAAAGAAGCAAAATCATTAATCCATTCAACCACCAAAAACCAATAATAATAATAATAATAATAATTCGTTTCGTTCACGCAGAAACCAAACCACCATGGCTGATTCATCATCAAATCTGAAATCAGAAGCGATAATCGACTTAATGAAACAACACTTTTCAACCGACGCTGGCAAAAAACTCACCGAAAAAATTGGTCTCGTTTATCAGTTTCAAATTGCTCCTAAGAAAATTGGAATCAATGAAGTTACATATACCGTTGATCTCAAGAAAGGAGAAGTCACCAAAGGGGCATATGAAGGTGGGAAGCCAGATGCAACCTTTTCATTTACAGATGATGACTTTGTTAAGGTTGCA…
>AES59437
ATACATTTGAAGAAATGAATTCTCTTCCTTGGCTCAGTCTTTTCTGCTTCTGTCTTTCTATTTTTCCTCTTTTAGCTTCTTCTACTTTGCTCTTTCAGGGATTCAACTGGGAGTCAAGTAACAAAGGAGGATGGTACAACTCTTTGAAGAACCTCATTCCTGACCTAGCAAATGCTGGAATTACACATGTTTGGCTTCCTCCTCCATCTCAAAGTGTTGGTCCTCAAGGATATCTTCCAGGAAGACTTTATGATCTTGATGCATCAAAATACGGTTCAAAAGATGACCTAAAGTCACTAATTGCAGCTTTCAAAGATAAAGGAATCAATTGTCTAGCTGACATAGTGATCAACCATAGAACAGCAGAAAGAAAAGATGATAGAGGCATCTATTGCCTCT…
>AES59439
ATGGCAAACAACAACAGCAAAGAGCATGTCATCTTCTCAGTGTTACAATATTTGGATGATGCAGGTTTAAAGGAAACGGTTCACACGATTGAGCGTGAAAGCGGATTGTATTTTGACAAGGAATATTTCGAGGATATGATCCTCAAAGGGATGTGGGATGAAGCTGAGAAATATCTATCTGGATTCACAAAAGTTGAAGATAACAGTCACTCCACCAAAATATTCTTTGAACTTAGAAAGCAAAAATATCTTGAGGCATTGGTCAGCAACGACCGTGCCAAGGCTTCCAATATCCTCATGACGGATCTGATAATATTTCGCTCAAAGAGTGAAGCACTATTTAAAGACTTAACTCATCTTCTGACAATTGACAATATAAGGGATCATTCATTACTTTCA…
>AES59440
ATGCAGTTCTACGACCACTTCTTTGATTGGGGACTGAAGGAGCAGATAACAAATTTGACTGTAATTAGACAGAGGAATGGGATCAATATGCAAAGCATTGTGAACATTCAAGCAGACCAAAGATGGACCTTGGTCCTTGGAAATCTTATTCCCACAAACTTCCACGTTGCTACATCTGGCCAAGACTATGTATACTAA
>AES59441
ATGGCAAACAACAACAGCAAAGAGCAGGTTATCTTCTCAGTGTTACAATATTTGGGTGATGCAGGTCTAAAGGAAACGATACATACGATTGAGCGTGAAAGCAGTTTGTATTTTGACAAGGAATATTTCGAGGATATGATCCTCAAAGGGATGTGGGATGAAGCTGAGAAATATCTAACTGGATTCACAAAAGTTGAAGACAACGGTCACTCCACCAAAATATTCTTTGAACTTAGAAAGCAAAAATATCTTGAGGCATTGGACAGCAACGACCGTGCCAAGGCTTCCAATATCCTCATGACGGATCTGATAGTATTTCGCTCAAAAAGTGAAGCACTATTTAAAGATTTGACTCATCTTCTGACAATTGAAAATATAAGGGATCATCCATTACTTTCA…
>AES59442
ATGAAGTTTCTCCATTCAATATGCTTCCTTTGCCTTTGCATTTCTATTTTTCCCTCTTTTTCTTCCTCTGCCATACTATTTCAGGGGTTCAAGTGGGCATCAAGTGAAAAAGAAGGAGGATGGTGGAATTTCCTGAAGACCAAGGTCCCTGACATAGCAGATGCTGGTGTTGAATATGTTTGGCTTCCTCCTCCTTCCAACTCTCATGATGATGGTCCTCAAGGTTACTTGCCTAAAAGGCTATATGATCTTGACACATCCAAATACGGCAACAAGCAAGAACTGAAGTCATTAGTAGCAGCATTTCGTGAACAAGGAGTAAAATCCATATCTGATATAGTCATAAACCACAGAACAGCAGAGAGGTTAGACAACAATGGACTTAGCATCTTCGAAGGT…
>AES59443
ACCAAGGTAGGCTCCACTAACTGTACATGCAACCTTGATTGACTCTTTCTTTTCTAAATTTAGTTCCAACTTTTCATCCTTCAATTCATTTTTTGCAAAATCTAATTTTAATCATCAATTTTTCACTGATCATTAATTTTTGCTTACTATCAATCATCAATTTTGTTCCTGCTTAATCAGGGTATGTTCCTTTCTTTTCCTACTTTTGTTATTTCATTTTTTTTTTCTGTTTCCTTTGTGCTTCTTTTTTCAAGGCACCAAGTTTTTTGCTTCATTTTTTTTTGTTCTTTGTCTTTTCAATTCCTTCCCTTGTCCACTCTTTGCATGTCCATGTTGCAAAAAATTCATAATTATTATAGCCAAAAAATTTCTGGTTTGCAAAGTTTGGATTAGTATTTA…
>AES59444
TTTGAAGAACAAATATATCAATTTTGATGGATTTAACTTATAAGTTTTAAGCTACAAGCTAAAAAAAATGGCATTTGCAAACATGGCCTAAATTGTCGTTTAGCTGCAGGCAGCTTCTTCGAATGGCTTCTTCACTCATCACACCTCGATCGATCACGTTGTAAATTCAATTCACGCGATAATTTGAAGAAACCTTCACATTTTTGGTTCGAGTTGCGATTCCGATTCCTATCGATCGATTGTGAATCGCGGCGGCGATGTATCAATGGCGGAAGTTCGAATTCTTCGAGGAGAAGTACGTTGCAAAATGCACAATTCCAGAAGAAGAAGAACAAGATGACAACAACGTGAAAGAGAAAGAGAAGGAGAGGAAAATCGAGTGTTGTTCGAGTGGAAGGG…
>AES59445
TTGTGTTCTGTGAACTTAACCACAAATTTTCATGGAGAAAACAATTCACATTGCTGTTATTCCAGGTGCTTGGTATAGCCATTTAGTCTCTATTCTTGAATTCTCCAAGCTACTTGTTCAGCTCCATCCAGACTTTCATGTCACTTGCTTCATTCCTACACTTGGATCACCCTCAAGTGCCTCAAAGTCATTCCTTCAAACTCTTCCATCAAACATTGGCTACACTTTTCTTCCACCTGTGAATCCCAACGACCTACCTCAAGGGACTAGTGTAGAATGCCAAATTCATCTCGCAACGACACTCACTCTGCCATATTTACATCAGGCATTGAACTCCTTAACTTTAAGGACTCCCCCTGTGGCACTGGTGGTTGATTCTTTATCTGCCGAAGCACTAGA…
>AES59446
ATGGAGTGTTTGACATGGTTAGATAAACAGCAGCCTTGTTCAGTTTTGTATGTTTCTTTTGGAAGCGGTGGTGCACTTTCACAAGAACAAACTGATGAGCTAGCTATTGGTTTGGAATTGAGTAATCATAAATTCTTATGGGTTGTAAGAGCACCAAGTAGTTCAGCATGTGGTGCATATCTTTCAGCACAAAACGATGTTGATCTTTCGCAGGTTTTACCATCTGGGTTCTTGGAGAGAACCAAGGAGCAAGGAATGGTTATTCCATCATGGGCACCTCAGATTGAAATCCTTAGTCACATATCAGTTGGTGGATTCTTGAGTCATTGTGGTTGGAGTTCAATCCTTGAGAGCGCGATGCATGGTGTGCCACTAATCACATGGCCTCTGTTTGCTGAG…
>AES59447
ATGGATGTTTCAAATGTTAATAAGTTGCTGGTGAAGAGAGCACCATCCAAAACTTTGGTGGTCCGATTCAATTTGTTCTGTTTTGCCATCTTTCTGATTGTTTATGCAACCCTTCTTCTCCGTCTGCCTTCTTCGGTCTATTTTGATAGTGCAGCCTCACTTGTTGGATGCTCTTTGAGAGAATGCCATCACAAGGCAGAAAAAGGCATACAAATTAAAGGGGTGTTAGAGGAATTACCAAAACCAAAATCATGGAAGCCAAAGGCAAACGGAACTAAGATAGAAGTACCAAATTTTTTAGGCGAAAAAATTGGTAAAGAAATGAAAATTGGAATGGTAAACATGAACGAAGACGACGACATAAGTGAATGGAACATACATGGAGAAATAATACCAATT…
>AES59448
TCTCTAACAACTACTTCCTAATCCTTGCTACTTAAGCTAATCCTCATATTTAACTACTAACACATCCTAATTTATGAAAGAGGGATTCATTTACATATATAGTGTGTAGTCCCCTCCATTTTAGGCACTGTTATTTCTCCTATAACATTTCACTTTAAAGATGGATGTTTCAAATCTTCATAAGTTGGTGAAGACAGCACCATCCAAAGCTTTGATTATGAGATTCAATTTGTTATGTCTTTCCATCTTTCTCATTGTTTATGCAACCCTTCTTCTTCGTCCTTCTTCTTCAGTCTATTTCGATAATGCAGCCTCGCTTGTTCGATGCTCATTGAGAGAATGCCATCACAAGGGAGAAGATAGCATGAAAATGAAAGCAGTATTGGAAGAATTACCAAA…
>AES59449
AACACATCCTAATTTATGAAAGAGGGATTCATTTACATATATAGTGTGTAGTCCCCTCCATTTTAGGCACTGTTATTTCTCCTATAACATTTCACTTTAAAGATGGATGTTTCAAATCTTCATAAGTTGGTGAAGACAGCACCATCCAAAGCTTTGATTATGAGATTCAATTTGTTATGTCTTTCCATCTTTCTCATTGTTTATGCAACCCTTCTTCTTCGTCCTTCTTCTTCAGTCTATTTCGATAATGCAGCCTCGCTTGTTCGATGCTCATTGAGAGAATGCCATCACAAGGTAAGGGAGAAGATAGCATGAAAATGAAAGCAGTATTGGAAGAATTACCAAAAGCAAAATCAAGGAACCCAAAGAATGGAACTAAGATAGAAGTACCAAGTTTTT…
>AES59450
ATGGCTTCTTCTTCTTCTTCATTCACCTACGATGTTTTCCTAAGCTTCAGAGGCACCGACACACGCTACACATTCACCGGCCATCTTTACAAAGCTCTCCATAACAAAGGAATCATGACCTTCATCGACGACGATCATCTTCAAAAAGGTGACCAAATCACACCCTCACTTCTCAAAGCTATTGAAAATTCAAGAATTGCCATTGTTGTGCTATCCAAAAACTATGCGTCTTCGTCTTTTTGTTTACAAGAGCTTTGTAAGATTCTTGAAAATGGGGGTTTGGTTTGGCCGGTTTTTTATGAGGTTGAGCCTTCGAATGTGAGGAAGTTGAGTGGGAGTTTTGGAGAAGCTATGGCTGTTCATGAGGTTAGGTATAGTGATGATGTTGATAGGTTGGAG…
>AES59453
ATGAATTTTAGGGTTCATCGTATTGCTGTGCCAGTCACCCCTGACTGGGTTGTCCCACGCCCATTTGTGCATGATGTGTTTAATTTTCAGCTGACTTATGAAAAGATTATGAGTCTTTATGATGTTACTGCTGGATATTTGAAACTTGCTGAATTCTGTTTTGCTCATATGGCTTTGGATAGGGAAACTATGGTTATTGATTTGGTTGATGAAAATGGCAACGTATGGAACTGCAGTCTCCAGTTTTCGGAGACTCCTTATGCAGACTTCAAGATTGGTGGTGGATGGGAACGATTGGTGCAGGCTCGAAGGATTAAGGAAGGTGCGTGTGTGGTGGTTGGTGCTCCAGGAGTGGGAATGAATCTGACTCTCTTCTTTTGTGTGATTCGTCGTTGA
>AES59454
ATCTTAACTCCTTTTTGTTAGTATATAAATTTGGCATTTCCAAAACCATATCCCAGCCTAGCTTAGAGAGAGTAAATAACACAGTACATATAAGATAAAATGATTGTCTACATCCCTATAGTTAGAGTTAGAGAGCCAGATCAGTTCAAGTTGAAGGGTCTGCCACAAAACATAGCCATGACAGAAAAGCAAGTAAGGGATATATTGATGAAAGCAGGTCGAAATGGAGATGGTAGCTTGAGCAAAGGTGAGCTTGAGAAAGCTTTCAAGGAATTTGGTTCGAGGAATACTTGTTGGAGAGCCTTTTGTTGTCTTAGAAAAATTGACACCAACCGTGATGGAAAAATCAGCAGGGAAGAGATTGATTCTGTTGTTGATTATGTCTTAGCATGGTTAGAG…
>AES59455
AAATAATAGAGTACTAGCTAAAAGACCTTAACAATATGCCTGTATTCATCCCTATAGTTAGAGAGCCAGAGTTCAAGTTGAAGGGTCTGCCACAAAACATAGCCATGACAGAAAAGCAAATAAGGGGTATATTGATGAAAGCAGATCGAGATGGAGATGGTTGTTTGAGCAAAGATGAGCTTAAGAAAGCTTTCAAGGAATTTGGTTCGAGGATGCCTTGTTGGAGAGCTTCTTGTTGTCTTAGAAAAGTTGATACCAATCGTGATGGAAAAATCAGTAGGGATGAAATTGATTTTGTTGTTGATTATGTCTTAGTTTGGTTAGAGTCTAAGAATTAGTAGTAAAGATCACAACCAAGCTCTAGTTTTACTAGCAATGGACCTAAAATTACCTATGTTA…
>AES59456
ATGCCTGTATATGTCCCTTCAGATAAACTAAAGAGAGTGCCTATGGATCAAATCAACATTGAAAGAAAAATAATAGAAAAATTGGAAAAGGCAGATATCAATAACGACGGTCGTTACACAAAAGAAGAGCTAAAAAAAGCTCTAAAAGATTTAGGTTCTTACTATCCTGGATGGAGGGCCAATCGTTGTTTGGTTAAAGCTGATTTCAACAAAGATGGAGAAATCAGTGGTGAGGAAATTGATACTTTAATTGATTATCTCCTTACCCGTGGTTTTGGAAAGAATTATATGTAG
>AES59457
ATGGAGAACGGAGATATACCTGAGGATGCCAACGAGCATTGCCCAGGTCCTCAGTCTGATTCTGCTGGAAAATCTGATGCATGTGAAGGTTGCCCAAATCAGCAAATTTGTGCCACTGCCCCTAAAGGACCTGACCCTGATATGGTTGCCATTGCTGAAAGAATGGCCACTGTGAAACATAAGATACTGGTCTTGTCAGGAAAGGGAGGTGTTGGCAAGAGCACATTTTCTGCCCAGCTGGCATTTGCGTTAGCTGCAAGGGATTTTCAAGTTGGTCTTCTGGACATTGATATTTGTGGTCCAAGCATCCCAAAGATGCTTGGCCTAGAAGGTCAAGAGATACACCAGAGCAACCTTGGTTGGTCTCCTGTCTATGTTGAGTCTAATCTTGGGGTCATG…
>AES59459
GACACTTTGAAAATCATAGGCAACTTGATAAAACTTAGGAGATCATCAACTCTTAACATTTCAAAATGCCTGTGTTTATCCCATCTGACAAACCAAAGAGGGTGTCTATGGACCAAATCAACTTCGAAAGGAACATTATCGAAAAATTAGAAAAGGCGGATATCAATAACGATGGTCGTTACACAAAGAAGGAACTCAAAAAAGCTCTAAAGGATTTAGGTTCTTACTACCCTGGATGGAGAGCCAATCGTTGTTTGATGAAAGCTGATGCCAATAAAGACGGACTAATCAGTGGCGAGGAAATCGACACTTTAGTTGATTATCTCCTCACTCGTGGTTTTGGCAAGAACTAATAATTATTATAAGAGGTGATATATGATCAATAATCAAACCCTGCTA…
>AES59460
CAAACGATGGCTTATGCTAAACTCATTCCTTTGGCTGTGTTCATGCTTGCCACATTCTTAATGTTGCCGATGAAGAAGGTAGAAGCAAGCTGTAAGGATAATATTTGTGTAGGGTTTTTTCTACGATGCGGTGACCGTTGTTTTTGTTATCCCCAGATAGGATGCGTCGAACAAATAATTGGGGAAAATCATCCTAACATATGTCACTCTCATGTTGAATGCATGAACAAGGGAAGTGGGAGCTTTTGTGCTCATTCTCCTATTCTTGATGTTGATTATGGTTGGTGTTTTGCCTATAAATCTGAGGCAGAAGACTTATTGAAGATGTCGGGGACCGCTTAATGTTGAGATATATGCAATCCGGTCACTTTAACAAGAGAAAAACTATTTTTTAAATTT…
>AES59461
ATAGACAACTTGATAGAAATTAAGAGATCATCAACTCTTAACATTTCAAAATGCCTGTGTTTATCCCTGCTGACAAACCAAAGAGAGTGTCTATGGATCAAATCAACTTCGAAAGGAACATTATCGAAAAATTGGAAAAAGCAGATATCAATAACGACGGTCGTTACACAAAGGAAGAGCTCAAAAAAGCTCTAAAGGATTTAGGTTCTTACTACCCTGGATTGAGAGCCATATTTTGTTTCATGAAAGCTGATGCCAACAAAGACGGACAAATCAGTGGCGAGGAAATCGACACTTTAATTGATTATCTCCTTACCCGTGGTTTTGGCAAGAACTAATTATTAAGAGGTGATATATGATCAATAATCAAATCATGCTAATAGCTTTAATGCAGTATAT…
>AES59462
CTTTCCCAGACCCGTTAAAGTCATCACTTTACATTCTATTTAACCCCCTCATCGTGACACTTTCTAAACCATAATCATTAAATTCATACCCACATATAAACTCCAACAACACACCAACTTGAGATTAGAGAGCAATACTAATAATTTCATAATGCCTATACTACGCCCTGATAACAAGAAGACAATTTCTCAAGATCAAATCAAAGCAGAAAGGAAAATAATGGAAGTATTGGAAAAAGCAGATAGCAATAAGGACGGTTGTTATACAAAGAGTGAGATCAAGAAAGCTGTCAAGGATTTACGTTCCTATGTTCCTGGATGGAGAGCCATGCGTTGTATGGTCAATGTTGATGCCAACAATGATGGACAAATTAGTGGTGAGGAAATTGATACTTTAGT…
>AES59463
ATGAGTTCGACAATGAAGAGAAGGAGTTACAAGTACGGAGACAAAGTGGAAGTATGCAGCAAAGAAGAAGGGTTTGTGGGTTCATACTTTGAAGCTACAATTGTTTCGTGTCTTCTTCAATGGACAATATTTGAGACCGTTCATCCATATGAGCTTCGTCCATTACCGCCACGTGTTCGTAGTCCTCGTGAGTTTCAACTCAATCAAAAAGTTGATGCTTTTGACAACGATGGTTGGTGGTTAGGGCAAATCACTAGTGAGAAGATCATCACGGAAGAAGGTCATTACTATAAGGTGTATTTCGACACTACATATGAGACGATTTGCTATCCTTGTGATCGGATCCGAGTTCATCACAATCATGATTATTAA
>AES59466
ATGGCGTTTATAGAGCGTAATGTGTCGAGTGATGGGAAGCGTGTGATGACTTTGCAACAGTTCAAACAATGGTTAAAGACATCATTCGACACAAATGGTGACGGTCGAATCAGCAAAGATGAGCTGCGCGAGGTGTTGAGAATCACCGGTGGCCTCTTTGCTTCGTGGAAGAGTAACAAGGTCTTGAAATCTGTCGATGCCAACCACGACGGTTTCATTGATGATAAAGAGTTCATTAACCTTGCGCACTTTGCAGAGAAGCACTTGAACATAAGAATCACAAAATAG
>AES59467
ATGGATGACGTACTGTATCCCCTGCGTATTCTGCACCGATACATGCTTGATACTTCCCAATACGTATCTGGAGAGAAAGAAGATGGATATAAGAAAGGACAATCAAGAATGTGGGACATTATTGGAGATGCGCATGAACCGCTTGATGGTGTTGGAATTGAGTTAGCAGAGTTGTCTTTGGATGAACTGAATTTGGAAGCTGATTTGTATCTTAATGATGGGAATGGAGGAGAGGAGATGTAA
>AES59468
GAATATTCTCACATGAATTATTGTTGATCATTGTGTTTGGAACATTCGAATAATTCAAACAGAATATGCTTTCATTGTTTGTTCCTTTTCATGTCTTCAGATCTCTAATAATTCATTTATGTTGTTTTCGAAATTTGCTTCTGTTTTGTTTTTTTAGGTTTTGAAGATTTTAACAATAACTAAGAAACAAAACAACGTTAATTTTAGAACAACATGCAAGCTTGGGGGAGGTTAGGAGGTTACATAAGACGTGGTGTTAGCAGTTTTTCCGGGCCGTTTCTTCCGTTTGGAGGGGCGGTTGATATAATTGTTGTTCAGCAGAAAGATGGGAGCTTTAAATCATCTCCTTGGTATGTTAGATTTGGGAAATTTCAAAGGGTTATGAAGGCGGCGAAAAGG…
>AES59469
CCCTTCTCTATAGCCACTCATAGAAAATACCATATAGTTCAATAATTTCATATCATCAAATCTTAATAGTCTCTTCAAGAAAACCTTACTATTATGGAAAAACAAATTGAAGTAGAAAATCAACAACAAAAACCATCACAACCATGTTCACACCAAAATTCACAATCCTCTTCCCCTACTCATGATTTTTCCTTCACAATTTCACACAACTCTTTCAACACAACATTCCCTAATAATCACAATAAGTCCAAATTATCTTCACATAATTCCTTTACAGCACTTGATTTATCTCCAGCTGATGATATTTTTTTCCATGGTCATTTACTTCCTCTCCAAATCCTCTCACACTTCCCTTCATCGATATCGCCTCGCTCTTCGACAAATTCAATGGACAGTTTT…
>AES59470
CATAATTTTCATTTAACTTTCATTTTCACATCCTCTTCCTTCAACAACAACAACAATAACAATGGAAGAAGAATATTTGCAAAACGCTGGGATCCGCGTCGTTTTTGGATCACACACATTCCAATTCATCATCTTCTCATTTCTTCATTTTCGCGATTGATCGTCTAAACGACACCGTTTCCTTCTTCTTCTTCTTCTTCTTCCCCGTAACACCTCTCTCTTTCTCCATTCTCCATTTTCCATTTTCCATTTTCAATTCTGTTTTTTAGTTTCAACTTTTTTTCGTCGTTTTCACCTCGACCATTCCCGTTTTTCTCGCTTTCGTTTTCTCAATCCATCAACGTCGTTCAATGTATTCATTCCAATTGTTTTCTCTATATTACGATCTTTATTGTCGAT…
>AES59471
GAAAATCATACACATTAATAACCTCACCTCTCTAAATCCGCAACCGCAACCGCACCCTTGCCGGAGCATCGTTGTCAGTGGCGAAAATTTTCGAAAGATGAACGACAACGAGAATTGGGAAGAGGAAGAAGAAGAAGAAGAGGATTTAGAATTCTCAAGAAACTATTTTCTAGCAAAGGAATTAACATCTTCAGTGAAGAAATCGAAACACAAGATTACCGATATTGATGTTGTTGATGAACAGGAACTTAGGGAAGCTTCGTTGCATATTCAACCGAAACATGAAAAAGAAATTGCGGTTTTAATTGATTCGTATGCTGCTGTTTATCCTGAATGGCTTCTCTCCCTGAGATGTGGCTTTGCCCTTCTGATGTATGGCTTTGGATCTAAGAAGGCTTT…
>AES59472
ATGATGGCAAGAAGTGAGTGGGGGATTCAACTTCAATCAAGAGGAGGTGGAAAGTGGGTTTGTTCTTACAAGAAAATCACTATCTTAGTTTGTCTTTTCAACATTGCCATTGCTCTCTATTGTCTTCGTTCTCTTTATGCTTCTCTTTATATCTACTCTGGTAGTGTTTCAAGAAACATTGTGGTGTATAAACCAGATCAGATTCGAAAAATGGAAGAATCAAATCGAATCAGGACGTCATACAAACCGGTGAAGTTAATGAAATTGGTGAAGGAATTAGAAGGGGAGTTTTCAATCCAAAATACGGAGGTTGAGTTACCGCAGCACTTGAAACAGAAGATAATTGATGAGGTCTTGCAGAGACTAGTTAGTTTGAATAGCAGAAGCAATAATGGATCT…
>AES59473
ATGTGATCTGTGTCCATCAATCTAGATTGGATATAAAATAGACCTATTTATTTATTTATTTTAGGTAGAATAATTATTTGTATTGTGCGTGTGTCCCTGGTAGAAATGAATGAAAAGAAAAGGAATGAGCTAATCTAAATAGAAAGAAATAACAACGTTCTTCAACAACCAAATTAATCATCATGGGTTCGGTAGAACGAGGGAAGATCCATTGGAGCGTATACGACGGCGTAAAGATAATCGCTGCAACACCAGAAGCTCTGATGTCAGAAATTGATTCAGCAATTTCGAATCTGGAATATACACGCGCCACCGCCACGCTCGACGCCGAACAATTACACGACGCACGCACGGCTGACGAATCGTACAGAGCGGGTTGCGCTGCTTTGGCTGGTGGGA…
>AES59474
GGTCAATTAAAGGATCAACACAAAATCAATTAGTTTTGTACCAATATATAAACATCTTGTATAGAAAAGTTGAACAATTTACTTTCAGTTTCACAATGGGTGTTTTCTACCATGAGGAGGAGCAACCAAACCATTCCAAGAGATGCAAATGCTTTGCAACTGCTCTGAAGGAGGTTTTCACACACTGTCAAACTTTTGGTCGAAGTCGAAGGCTTTCGACTACAAGCCTTGAAGAGGAGTTTCCAATTAGTGATCTTGATGAAGAACAGGAAGTGATTGTCTCGGTGGTTAGAAGTCGAGCTATGGAGAAACAAAAGAACAAGCCAGGCCTACTGAGAGAGAGTTTTTCCTGGGTATATTCTCCTACAACAAGAGAATTATGTGTTACTGGGAAAATGG…
>AES59475
ATGAAATGATTTTTAAAGCATGATTTCCTGTTAATTAATTAATTTTACAAAGAAGAAAAGTAAAGAGCCGAAAACGAATTAGCAAAAACTGCTTGAAGATGAAGACGACGATGACTGGATTGAGATCCTTATTCCTCCGATCACTCCATTCTTCTTCCAGATCTTATTCTTCCGCCGCCATCGCTGCCACTGCTGCATCCACCACCACCCTTCGAACCTTTTCTTCCCCTCGCTTTCCCAATCACTTCTCTCCCTCCTCAGAATGCAGGTCTCCTTTCTCGAATGGCATAGGGAGCATGCGATTTTATAGTGAAGAAGTGACCCACATGCCTGACATAAAAGACCCTGAGCTTTACAGCGTTTTCAAGGATTTGTTGGCTGAAAATTGGAGTGATCTTT…
>AES59476
GATTTCCTGTTAATTAATTAATTTTACAAAGAAGAAAAGTAAAGAGCCGAAAACGAATTAGCAAAAACTGCTTGAAGATGAAGACGACGATGACTGGATTGAGATCCTTATTCCTCCGATCACTCCATTCTTCTTCCAGATCTTATTCTTCCGCCGCCATCGCTGCCACTGCTGCATCCACCACCACCCTTCGAACCTTTTCTTCCCCTCGCTTTCCCAATCACTTCTCTCCCTCCTCAGAATGCAGGTCTCCTTTCTCGAATGGCATAGGGAGCATGCGATTTTATAGTGAAGAAGTGACCCACATGCCTGACATAAAAGACCCTGAGCTTTACAGCGTTTTCAAGGATTTGTTGGCTGAAAATTGGAGTGATCTTTCGGATGCTGTCGTTTCTGATG…
>AES59477
ATGGGAAGCGTAACCGGAAAAAGTATAGTTGACAAAGAGAACCAAACCCTAGGTCTGAAAAAACGTTTCTGCTTTGAGAAGAGTAACACTTCTAAAGATGGTGGATGGATCTTGCATGAATATAGCCTTCACATATCTTTGATTAACAATGCTTCGGACAACAATTATGTTCTATGCAAATTCAGAAAGAATTTGAAACCCAATCCACAAAATAAGGGAAAAAGAATCGATCACCAATCAAATTCTCACTTAATGAATAGCATTGGACAAGATAGTCAAGGAAAGACGGAAAACAATGTTTGGAGGAAATTTGTTCATGAAGAAACAAAAAGTCAATTAAATGGTGGACACAAAAGAAGAAAGGTTGGAAATACTTGGCCAGAAAAGACCGTGGTTCTT…
>AES59479
ATGGATGTTGGTATCCCGATGGAGTGTTCAAACAGAACCGGTTGTGATGTTACTTCCACTGAATTCTATTGTAGAAGGTACATGGATAATAAGTGTGTGGAAAATTCCACTATTGAGTGTTTAGAAGACCATGAGATAGTTGATGATGTGTCTAATGATTTAGAACCAAATTCAGAAAATTCCAAGTCGTCTGAAGCTAATATTTGTCCTATTGTTGATATGGAATTTGACTCCATTGCGGATGTAAAAGAATTCTACACATCATTTGCCAAGAAAGAAGGTTTTGGAGTTCGTGTTCGGTCTACTAAGCAAAAATTTTGCTTGTTTGAATGCGCTAATGAAGGTACACATATAGTGAAGGGTGAAAATGAAGAAGGGAAGAGAAAGCGTTCAACCTCA…
>AES59481
AATAATTTATATATTTTTTTTTCTCTGGTGAAATTTCTCCCTTCTCTAAACATCACCCTCCAGCACGTTCCCCGACCACCGCACGCCACCAGATCGGAGAATCTTTGTCTTCCTCCTCCACGTGGTAAGACCATTTCCGATCACCCTTTGCTCGTTTTTCTTCTCCATACCCTTTGTTATTTATTCTTCTCCTTGTTTTATTTTGGTTCCATCACAGTTTGCGACGGAACCACCACACCCCGCCGCCACCACTCTGCTCCTATTCGGGTTAGTGAACTAATCAGATTCCACCATTAAATAAAAAGTCTCGATTTTTATTTCAACCCTAACCCTATTTTCTTCAAATTCCAAGTTAATCATATTCTTGTGATGGGTTTAGTTCTTTATTCGATAAATCTT…
>AES59482
ATGTTAATGGTGAGAAATGGTTATAGCTTGCATCCGATGTCTTTATCAGGAGGATCGCGACCTCCTACGATGTTTCCTCAGACTGAGTTGTTCAATCTTGATGAGGGTAATAGTGGGTTTCACAATTCTAACAATGCAATTACCCCGCCTACTAACAATGAATATTTCGCACGGCAAGCTTTTAGTTTTCCAGAACAATGCAGCATCTCAAATCAATCTGTTATCTTACCCTCGGCGACCAATATAGCTTCATTTGATACCTCATCAAGTTTTCAAACCTCTATTAAGGATAATTTCTGCAACAACATGCCACAACTGATTTTTGGATACAACAAGGATTGGAAAAACTCCTTCTTCAGATGTTTCTTAAACAGCTTGAATTCATCAGAGACAGAAATC…
>AES59483
ATGGTTGCTGCCGGAAAACTTGTTAATGTACCATTTTCAAGGATCAAACAAAAATTGTCAGTCACAGTTTATGATTGGACAGGACGAACGCCTTCAGAGATTATACATGCACAGATCCTGAAAGCTACTAATTCATTTCTCTATTGGAAGTCTCCTACGGTTATACCTGCTTTTGTTTTTGTTTGA
>AES59484
ATGGATTCCCATCGACATGAACCATACTCACCGGTTGAGTTCAGCATAACTGAGGCCTCAATCATTCGGTTCAGTCTCACAAGCAACGAGACCTTATATTACAATTTTAAGGTCAATATTACATCAAGAAACTTTAACGACGAGATATCATATTATATATCGAAATGCCGTTGCAATTTCTTCATTTAA
>AES59485
ATGCCTATAACCTTGCTCATAATTTTTTATGTCGCGGACTCCTCCCATGACGAGTTCTCACCGGTAGGGTTCAACATAACAGAAGCCTCAATCACACAGTTCAACCTCATAGACGGCAACACCTTATATTATAATTTTCAGGTCAACATTATAGCAAGAAACTCCAACAAGAAGATGACATTTTATCGAAAGATGAATGCAATTTCTTTGTATAAAGGTAATGAATTTGCATGGGCACCTATAGCTTGCAAAATTTATTAA
>AES59486
CTTTTCAGCTGGGTGCGAGCGAAAAGCGCAGGAGAGGATAATTCAACTATACTTTCTTGATTAAAACGCAAACTTTGTAATGTCCTATTTAACCATACTGTGTTTTTCTCTTCTTCTCTCGGTGAGTGTTTTTAACACACACAAAACAAACCATTCTTAACTTGTTAACAAAGAAAAGGTTCCATTTTTCATCAATTGTCGATTCCAAAGCAATCATGTCAGGTATGGAAAGACTTCAAAGAATGTTTGCGGGTGCAGGTGGAGCACTCGGAGGTCATCCACCACCGGATTCCCCGACCCTAGATTCATCTGAGCAAGTTTACATCTCTTCCCTTGCTCTTCTCAAAATGCTCAAACACGGTAGGGCTGGTGTACCTATGGAAGTTATGGGTTTGATGT…
>AES59487
TCAAATCAAATCTAACGGAGTCATTACACTTGCCATCCACCCCACTATAAATATCATCATCAACTATCATCATATCACAAACACAAACTCATATTTCTTCAACAACATTAATTCTTTATTTGCATAGCACTTACTGCCCTGAAATATATAAACCATAGTCTAAACAGCCTTTGCTTTCATTACCATTAATCTTTACTCAAAAAAAACTTAGATAAATTACATATTACTTCGATGGAGGGAGTCACAAATTTATCTGTTGAACAAATTCAGCCCCCTACTTATGGGAACTTGGTAACCATTCTTAGTATTGATGGGGGAGGTATTAGGGGTCTCATCCCTGCTGCAATTATTGAATTCCTTGAATCTCACCTTCAGGAGTTGGATGGTGAAGATGCAAGG…
>AES59488
ATGAGATCTCTTGGAGGACCCAAATATGATGGAAAATACCTTCATCAAGTTGTAAGAGAGAAACTTGGAGACATTCGCTTGCATGAAACCCTCACAAACATTGTTGTTCCCACATTCGACATCAAGACTTTGCAGCCAATTATTTTCTCATCTTATCAGCTTAAGAGATCCCCTTGTTTGGACGCTAAACTTTCAGACATATGCATTAGCACTTCAGCTGCTCCTACTTATCTCCCTGCTCACAACTTCACAAATAAAGATGATGAAGCTGGAAAAGAAGAGGAGTTCAATCTCATTGATGGTGGTGTTTGTGCAAATAATCCGGCTTTAGTTGCCATGAATGAAGTAACAAAGCAGATTATAAATCAAAGTCCTGATTTCTTTCCAATCAAGCCTCTG…
>AES59489
ACAAACACAAACTCATATTTCTTCAACAACATTAATTCTTTATTTGCATAGCACTTACTGCCCTGAAATATATAAACCATAGTCTAAACAGCCTTTGCTTTCATTACCATTAATCTTTACTCAAAAAAAACTTAGATAAATTACATATTACTTCGATGGAGGGAGTCACAAATTTATCTGTTGAACAAATTCAGCCCCCTACTTATGGGAACTTGGTAACCATTCTTAGTATTGATGGGGGAGGTATTAGGGGTCTCATCCCTGCTGCAATTATTGAATTCCTTGAATCTCACCTTCAGGAGTTGGATGGTGAAGATGCAAGGCTTGCAGATTACTTTGATGTGATCTCAGGAACAAGTACAGGAGGTCTTGTGACTGCCATGCTAGCTGCTCCTGATA…
>AES59491
ATGTTGGCCGTTGACGCCATTATAGGGCTAAACTCCCTATTCACAACGGTAACTTTCATTGGCTTAGGATGGACCCAAAACGATCCATCCAACAACGTCAATGCCGACCCAAAATGTATCTCTAACACTTCTGCAGCAACATGTCTTGTCATCTTCAATGGGTTCTTGTTTGGATACTTTTTGATCTCCAACCTCATTGTATATGGTCTCAGAGTTGTTCTCTGTTTGTGTACTGCCACAACTCGTCGCAACCATATTCTCCATACCTGCATGGTCGTCTTCGACGTCCTTTAA
>AES59492
ATGAAAGACTCGGAACAGAGGCATTCAAAGTTATTAGGGAGAATAGCGGTTATTGTGTTCAACGTACCCTTCCCATTACATTTACCATTTTTCCAAAATTTTCAAAAATCCATGGAGCCATGCCCTTGGCAGGTCACCATTCAATTCATCAAATTTGAGCCTGTGCCCATTCATTCGGAACTCTCATTTATTCTATTTGCATAA
>AES59494
ATGTTGTCACAAAAAGTACTATTGTGGTCTTTGATTTTTTTAGTTTTTGCAATCTCATGCAAAGCCAATCAACAAAGTGAATACCTCTACAAGTTTATCAAATCAAGAAGGTATCAACAAAAGCCTTCACATGTAGAAGCTTATTCAAGTACAATTGTTAATGAACATGTTTCAAAGGTACATGTTAACGTTGAACAACATTTAAGGTCGAGGAAAGCTTATAAGGTGAAGAGTTTGCCTGGACAACCAAAAGGGGTGAATTTTGATCAATATGCTGGCTATATAACTGTGGATGCCAAAGCTAGGAGAAAACTTTTCTACTACTTTGTTGAATCTCCTTCAAATTCTTCCACAAAGCCTCTCGTTCTATGGCTAAATGGAGGACCTGGATGCTCTTCA…
>AES59495
ATGTTGTCACAAAAAGTACTATTGTGGTCTTTGATATTTCTAGTGTGCCACTTTGCAATATCATGCAAAGCCAACCAACAAAGTGAATACCTCTACAGGTTTATTCGATCAAAAATGTTTCAACAAAACCCTTCACATGTAGAATCTTATTCAAGTACTATTGTTGATGAACATGTTTCAAAGGTACATGTCAATGTTGAACAACACTTAAGGTCGAGGAAATCTGATAAGGTGAAGAGTTTGCCTGGACAACCAAAAGGGGTGAATTTTGATCAATATGCTGGCTATATAACTGTGGATGCCAAAGCTAGGAGAAAACTTTTCTACTACTTTGTTGAATCTCCTTCAAATTCTTCCACGAAGCCTCTTGTTCTATGGCTAAATGGAGGACCTGGATGC…
>AES59496
ATGACTGAATTTTATCCAAATTATTTTATAGATGTTCCGGAAGTAGCGTTACACACTCAACTTAAGAATTATGTTAAAAATGTTCGATCTGACCCAAAAGTTTGCAACACATTTGCTATGGTTTATAAACTTTTGAAGTTGACTTTGCTCTTGCCGATAGCAACTGCAAGTGTTGACCGTGTATTTTTAGCTAATTATACACTAAAGTCTCGATCCATCTTTGGTTGTTTTTACACTCGCTTAACCTAA
>AES59497
ATCTTCTTGGAAGTATCTTGATTCTTGATACTTCATTTATTGTCAAGTTCTTCAATCCTTCTTGGATCACTGAGCTGATTCTCTTAATGTCTAGATAAAGAAGATTTGATTTTAATTGTCTTAAAGAAGTGCTTCAAAGGTAGAAGATGCAAAGAAGCTTGAGAAATGGAAGTAAAGGTGGAAAATCCTCAACCATAGAAAGAAAGTTGGCATTGCAACAAGATGTGGATAAATTGAAGAAGAAGCTTAAGCATGAGGAGAACATTCGCAAGGCATTAGAGAGAGCTTTCAATAGACCTTTAGGAGCTTTACCTCGACTTCCTCCTTACCTACCTCCTTATATACTAGCACTTCTAGCTGAAGTGGCAGTTTTGGAAGAGGAAATTGTTTGGCTTGAAG…
>AES59499
TACAAAATTCACCCATGTGGACCAACAATAATTTGTTTTATATCCACACACATGCTTCATGAAGTTAGAATTTTCATTTTCATATTAAAAAATGGTGAACGGTATTATAAGGCGGCTTAATCAATAATAACTTACCCCATAATAACGACCAATTTAATGGTCAACAAATCAACCCCTTAACCTTTCACATCTAAATTTCCAATTTGATCCTTCTTCTCACCTTCCCTATACTTGCATATATAAACATATTACACATAACTTTTCACATAATCATTTTGCTAAACTAAAGAACCCAAAAACTCAACAACCATTCTCTTAGCCAATTCACACATACAAAAAAAAAAAAAAAAAAACCCTAGATTGATATCAAGAATTATGGAAGTGATGATACAAAGTTCT…
>AES59500
TTGGTCAATTAGTTTGTATGGGAGGGAACAATTTTGGATAGGAGAAGAGCAATTTTCTTTAATTAAACCCTAAACAGAATGTATAGACCACAAAACCCTATAAACTTTTCAGACAGTGAAACTTCAGAATCAAAGCCAAACAAACTTGCCGCCAAATTCATCACATCACCGGCGATGAACGCCGATCACCGGAATCTTCCATGAAACTAAATCCCTTCATTTTTCGCTCCCTCTTCGCAAAACCGATTCAAACTCCATCGATATTGCACAAATGTTTCTCATTCTCCACAACTAATCACCCGACAAAATCATCATCGCACTACTTCGACGATGTCGTACCGGGAACCAGCTCCGTTTACAACCACGCTCTCAAATTCCAGCGTCCCGCAACGATTCGCT…
>AES59502
GAAACAACCAACGAAGAAACGAAAGTAGTAGTTAAGAAGTGTTCAAAAATGGCACTGAACGATTTCTTCGCCGGAGAAATTGCCACAGAGCTTATAAAAATGCTCATAAACATATCTAGAAAATCTCTTCTATGCAGAACAAGCGCAGAACAACTCATATCATACATCAATGAACTCCTCCCTACCATACAAGAAATCAAATACTCCGGCAATGAGTTACCGGAGCAAAGACAGTTTCAGCTCGACCGTTTCTCAGAGATTCTCCGTTCAGGGGTCGAGCTTTCTCACAAAGTCTTGGCTTCTAGCAGGTGGAACGTGTACAAGAATTTACAGCTTGCAAAGAAGATGGAGAAGCTTGAAAAGAACGTGTCAAGATTTTTGCATGGTCCCATGCAGGCT…
>AES59503
AACATTTTGTCTCTTTCTCATCTTAGTTGAATACTTGAAACTCAAATCAATAATCCAATAAACCACCTAACAATGCTTAGATGATATGTTTCATATTTCTCTCAGCTTATCCAAGATATCGTATTCAATTTGAGTTTGCATCAAAATATTCCATCAAATTTGCAGCTCGTTTAAATCCCACAATTTAAACTTGTATCATTTGGTTGAATTTATATTAGATTCCACAGAAATACTGTGACATTGTGATTTTGTTGAAGCTTTTAAAAGTAGTTTTTTCATATGGATGCAGCATACAGTCTTGAGAAATTAGTCTTTGCCGTTGTCCGCGGAAATAAGCAGCACTAAGCATGGCACACCAAAAAGGAAATGATTGATCTCATAAGGGCAATATAGTAAACT…
>AES59504
CTTTCATTTAATTAATCTTCATAAATAACAGTTTTAATTCATTCATTCAAACTCTTTTTTTTATATATATATAAAAAGATATAAGCTCAACCAAACTTTTTTTTTTTCATTGAAGAGATTTTGCAGAAAAAAAGTTGAAAGTTTGTGTGAGAAAAAAAAATGGGCCATGACTCAGATAACCACCAAGCACCACCGTCAGTTCAGGCACCGCCACCGGGACCACCACCTCAGAACCTTGGACTTTCAAGGGGTCCCACTTGGACTCCAGCTGAACAGCTTCTTCAGCTTCATTATTGCATCCATTCAAATCCTTCATGGCCTGAAGCATTGCTTTTGGCTTTTCAGCACTACATTGTGATGCTTGGAACAACTGTTATGATTGCAAGTTACCTTGTACCT…
>AES59507
CTTCCTTCACTCGTCACAACGCATCGCTGCATCTCTCTCGCTAACCGAAGTTCAAACCCTAAGATTCCATCTCCAAGGTTTGCTTCGATTTACTCTTCGCTTTTCGATTCACTCGATTTTGATCCTTCTCTTTATCCTCGTGTAACGCTTACTTTGTTTGATCGGAGTAGAATTTTCATTCTAGGGTTTTTAGGGTTTTACGAAGATTGTTTAATTTTTTTTTCTTGTTTTTCGTTTTACCGGTTTTGAATCGTGATTATGTATGATTATAGATTGAGTTTCATTTAAATTTTGGTGAAATTTTTTAAAAGAATTTTAGGGTTTTCATTTTCTCTGGTGGTCTGTTTGTGTAGATTAATAAGTTGCTTGTGTTTGAGCTTATGGTTTGTTTGGATTGAC…
>AES59509
ATGATATCTCTTCGTCTCCACCAACTTCCATTCTTCATCATCTTCTTCCTTCAATTATTCACTGCTTTCTCAAACGCTTCTTCTTCTTCTTCTTCTACTCACTCCAACATCACCCACATTTTCCAGGATATTTTGAAAGCAATTTCATCGAGACAAAAGTGGGATTTAAACGATGTTCGAGTTTTCAACTTCGATGTTGCTAAAATCAGATTCGGAACTTCTCAAAACTACCTATTTCGAATCGGCTCGAGTAAGAACAATTTCACCGTCAAATTTTCAGATGAAATTTCATCTTGGAATCACAACAAGTTCACAACAACACCAAAACCAGATTTAGCTTCTCTTGTTGATCAACTCAGTTCTATTGCTTTTCTTGATTATATCAAATTGGAAGGTCCT…
>AES59511
ATGTGCCAACAAGAAACTAAGTGGGTGGGTGAAAATGCGAAAGAATTAGATAGTTCAGTATTTAATGTTTACTCACCTTGGATAGGTTTGAAAGAATACCCTAAAGTAAAATTTTGGAAGGATTTGAAAGGCTTAATTAAAGATATACCATAA
>AES59512
ATGAGTTTTTCTCTCGTCTGCGATCAACCTTTTTTGGTACTCTTAACCTCCATAACTTTGTCCACTCCCCTGGTTTTCTCAAGTTTACATAAATCATATGACCATATTTCACTGATCAAGTTTCCTCTTGGAACAACAACACCAAAACCAGAATTTAGAGATGTTTTCATAAGTTCTCCTAGAGAGTCTCACAAAACAAGGCCAAGAGTTGAAAGGGTTTGGTTTGAGATAAAGGCTAGAATTGAAGAAAACAGGCTCAAGCCTCTTTTGATCAAGAAAGTTAAACCTTTTATTGAATCTGATTTAGTTTCCTGGGCTAATTTGATGTCTAATATGTCATATACAAAGTTTCGACCAATTCTTCCTCCAGAGGCTCTTGCGTAA
>AES59513
ATGAATAGCGCTTTAAGCGAAGATGATGGCGATCACAAAACAGGCATATTGAGTGGTATGAGTAGCCCTTCAAGCGGCGATGATGATCGCAAAAGGCAGTCAATACTGTCAGCTGATCAAGAAACTGATGAAGGAGATACCACTGGAGGAGAAGGAGGAGAAGGTGGTCTAAAGAAAGGTCCATGGACAGCGGCAGAGGATGAAATCTTGGTAGCTCATGTTCAAAAATATGGTGAGGGAAACTGGAATTCAGTCCGGAAATGTACCGGACTTGCTCGCTGTGGGAAAAGCTGTCGTCTACGATGGGCAAATCATTTGAGACCTGATCTCAGAAAGGGTGCAATTACTGCTGAAGAAGAACGCCGAATCATTGAGTTGCATCATAAGATGGGAAATAAA…
>AES59515
ATGTTGTCAAGGTTAATGAGTAGATATGCTACTGCTGTCTCTGTGCACAATTGTCGTTTTGTTTCATCCTCAACAAGTAAGTGGTGTGATTATGTTCCTAGCCCTATTTTTATAGAATCATGCAAGAGTTGGCCAACTGCTGTTAGTTTGTTTGAATCCACGCTCTCTGTAGGTTGCTATCCCATATCCCATTATAACTTTATTTTATCTTCACTTCTTCAATTGGGCCGCTCCGAAACTGTTGTTTCCCTTGCTCAACAATTGGAGGAGGTCAAATACCGCAACAATATATATAAACGTGTTCTACCAGACATTCATACTTGGTCAATCCTCATCACATGTCACTGTTTCCATGGTAACATGTCTTCGGCTATCTGTTTATTCAATAATATCATAAAA…
>AES59517
GAAACACAGTGTTGATCACCATTATCATATCATATTGATGAAGATGAAAGAGAAAGAGAGAGACACAAGCATTCCCAACAACAACACTGTCTCTCCGTGTTTCTCCTCGTAACTACTGAACCCAAAGGTTCTCTCTCTCTCTCTCTCTCTCTCTCTCTCTCTCTCTCTCTCCTTCAATTATTTTTTAATCTGTAAATTTTCATCAATTATTTTCATTATTTTTGTTTGACCAGGTGTTACGCTGAGGCAAAGGATCAAGATGCAGTAGTATATAAATTTCGAGGAAATTAATTTTCAATGTTTGATTATTGATTTTGGCTAGTTAGAACACATTCACATTACTCAAAATAATTAGAATTTAAAAACAAAGAAACAGGTTTGAATTCGATTGATTAATGG…
>AES59518
ATGAATGAAATCGGAATCACAAACACCAAAGAACGTGATTCTTCTACTCGCCAAAATCAACCTTCCAGTTGCCGCTTCCCGTCATCGTCGTGCCTTTGTACATGTCATTCTGATTACTGTAACTCTCTTCGCCTCACCGGTTCCGCACTCTCCACCTTCGCCGCCAGTGAACCTCTCGTCGTCTCCGACGACATTCCCGCCGTTTTCGTCAACACAGTAAAAACTCATCAACAACAGCCACCTCCTCCAGCCACCGTAACAACTACAAAACTCTGTACATTTTCTGAAACATGTCGCCTGAAGCTTCCTCACATTTTTTCTGATTCAAGCATTTGTTCAATGTCGAGAAGCGAGTTTCCGAACTGGTTCATTCCAACCGCGCATCAAAATGAAAAGGGA…
>AES59519
TTGGCTGCCGTTTCTTGTGAACTGCTTAAAGCCTGTACCATTTCTCTTCCGCAGTTTCTCTCTCGATACTACCAAAAGCTTTGAACAATTTCATTCTCTCATTCTGTTTATTTCATTCATACATTCATGGAAGGAACACAAAACTGTGTTGGAAGCACCAAATCATTGGAGGAACTCATTTATTGGACCCATTTTCAGTTCATCCATTTCACCCTTTTTCTGAGCATCACCGATTTTCACCATCAACTTGCACTTCCGAAAACATTTTCAGACAATTTAAAGAAGAAGTTACCAGAAAATGTGACCATTAAATGTCCTAGCGGAATTGTGTGGAATATAGGGCTGACAGCTAGAGGTGATACTGTTTACTTCACGAACAGTTGGCAACAATTCGTCAAA…
>AES59520
ATGGGTGCCAATCTAAGGAGAGTTGATACTTGGAAGCCTATTGTGTCGTCGTTGATGAAAATGTTGTCTACTTGTTGGAAAAGTAGACAATTGTCAATTAGAGAGAGTCTGACTTTGATTAACTCAGAATTTTCAATGATGGTGTTGAGTCTATTGAAGAAGTGGTCGTGGGAGTGGACTATGTACAAGTTCCATCTGCCTCTCCCTTGGGGCGGTTCACCTTGTTTCCTTGTGGTTGGTCTGTGTGCGGGTTGCACTGTCCGTGGCTCCTTTTTGGTTGATGGGAGGGTGTTTTTGGAGGCTGACAGTGGAGGAGGCCGTTGTTTGCATGGGAATAAGAAGAAGTTGTCCATAAATTGGAAGCAATTGTTTTTCGTGTTGGACTAA
>AES59521
ATTCACTTAAATATATTTTTAGTTTTGGTACTATACATCTTCCTCGTGAACTGTTGAGGCTTAAAGCCTGTACCTTTTCTCTTCTCGACCAGAACAGCTCGTACCTTTCTCTAGACAAAACAAAAAGCTCGCACTTTTGAACAATTTCACTGTCTTGCGTTCGAAAATGGGAGGAGCAGGTGGAAGCAGCAAATCTTGGGAGAAAGAGATTTACTGGACCCATTTTCAGTTCATTCATTTCATCCAATTTCTTCAAACCACCACCGATTTTCAACAACAACTTGCCCTTCCGAAAACATTTTCAGACAATTTAAAGAAGAAGTTGCCAGGCAACGTGACCCTTAAAGGTCCTAGTGGAGTTGTGTGGAATGTTGGGCTGACAGCTAGAGATGATACCAT…
>AES59522
ATGGGAGAAGGAAGAACACAAAACAGCAAATCATGGGAGGAAGAGATTTATTGGTCCCATTTTCAATTCATCCATTTTACCATTTTTCTTCAAAGCACCACCGATTTTCAACAACAACTTGCCCTTCCTAAAATATTCTCGGACAATTTAAAGAAGAAGTTGCCAGAAAATGTGACACTTAAAGGTCCTAGTGGAGTTGTGTGGAATATAGGGCTGAATACTAGAGGTGAATCTGTTTATTTCGTGGACGGTTGGCGACGTTTCGTGAAAGATCACTCTTTGAAAGAGAATGATTTCCTTGTCTTTAAGTACAACGGTGAATCACTCTTTGAGGTTTTAATCTTTAATGGAGAAAGCTTCTGTGAAAAAGCAGCTTCTTATTTTGTTCTAGAATGTGGA…
>AES59524
ATGGGAAGTGGAAGAAGATCACGGGAGGAAGAGATTTACTGGAACCATTTTCAGTTCATCCATTTCACCCTATTTCTGAGCACCACCCATTTTCAACAACAACTTGCACTTCCTAAAACATTCTCAGACAACTTAAAGAAGAAGTTGCCAGAAAATGTGACCCTTAAAGGTCCTAGTGGAGTTGTATGGAATATAGGGCTGACAACTAGAAATGATACTGTGTACTTCATGGACGGTTGGCAGCGGTTTGTGAAAGATCATTCTTTGAAAGAAAATGATTTCCTTGTCTTTAAGTACAATGGTGAATCACTCTTTGAGGTTTTAATCTTTAATGGAGAAAGCTTATGTGAGAAAGCAGCTTCTTATTTTGTTCTAGAATGTGGACAAAAGTCAATACTC…
>AES59525
ATTTAAGATGACTAGGGTCTAAGACATTGACTAGAATGAATGTTTCTTGATTTGTGTCTGTCACTCGTCTTCCTCGTAAACTGTTGAGGTTTAAAGCCTGTAGCCTTCTGTCTCTCTTGCTACAACCAAAACCTTGCAACTCTGAACCATTTCATTCTCTCTCTCTCTCTCTCTCTCCCTCACTGTAATTCAAATGGGAGGAACACAAAACAGTAGCAGCAGGTCTTGGGAGGAAGACATTTACTGGACCCATTTCCAATTCATCCGTTTCACCCAATTTCTTCAACCCACCCATTTGGAACAACAACTTGCACTTCCTAAAACATTTTCAGACAATTTAAAGAACAAGTTGCCAGCAAATGTGACCCTTAAAGGTCCTAGTGGAGTTGTGTGGGATAT…
>AES59526
ATGGAAGATAGCAGCAGATCTTTGGAAGAAAACATTTACTGGAACCATTTCCAGTTCATCCATTTCGCTCAGTTTCTCCACTCCACTGATTTTGAACAGCAACTTGCACTTCCTAGAACATTCTCAGACAATTTGAAGAAGAAGCTGCCAGAAAATGTGACCCTTAAAGGTCCTAGTGGAGTTGAATGGAATGTAGGGCTGCAAACTAGAGATAATACTGTTTACTTCGTGGACGGTTGGCATCAGTTTGCAAGAGATCATTCTCTGAAAGAGAATGATTTCGCAGTCTTTAAGTACAATGGCGAATCATTGTTCAATGTGTTAATCTTTCAAGGAGAAAGCTTTTGTGAGAAAGCGGCTTCCTATTTTGTTGGTCTCAGGGAGAAGGAAACAAACAAG…
>AES59527
ATGGAGGCAACGGAAAATGATCAACATGTGCCATCACATTTCAGAGAGGGTACAAGTTCAACTACTACAGAGGTTCAATCAATTGTTGATGCTGTTCTCTCGCTAATTTTAAATGAAGTCAGACCTGATAATCCAAACCTTGCTGATAAGTTCAACTATCACGAGAGGGAGACCAATGTGCTACTCTTGGTAATTGTGTGGATGAGGTTGGCAAGAGCTATTGTGAGTACTGCCCTTGGTTTCTCAAGCATTGCTAATTTGATGAGTTCGATTGAATTTATAAGTAAAATTTTTCATGTATTTGACTACATGGAGCATCTTGTTTTTAATGTGGTGAAAAGTGTGAATTACATGTTCAAGCATGGCACTGTAAAGGTAAATATTTCCAAGAACCAGCCA…
>AES59528
AAAAAAGGTTGGTTGAAAAGATGAAGTTAACCACTTAAACACATTACCTCGTGTACTGTTAAAGCAGCCTGGAACTTTGTTTCCTTTCTCTTGACTGACTTTGTTTGAATTTTGAAATGGGAGGAAGAGATGATGGACAAAACTGGGATGGAAGCAGATCTTGGGAAGAAGATATTTACTGGACCCATTTCCAGTTCATCCATTTCACCCAATTTCTTCAAACTACCACCAATTTTCAACAACAACTTGCACTTCCTAAAACATTTTCAGACAATTTAAAGAAGAAGTTGCCAGAAAATGTGACTCTTAAAGGTCCTAGTGGAGTTGTGTGGAATATAGGACTGACAACTAGAGATAATACTGTTTACTTCGTGGACGGTTGGCAACAATTCGTGAACG…
>AES59529
GTTTCTTCTACTGAAAGCACATAAACAAAATTTTGCACTGTTCCGACTCATTTTCCTCTTGTACTGTTAAAGGGTTTTAAAGTCATATACCCTTCTTGTCTTTTCCTTCCTCAAACAAAAAGCTTGCAACTTTGAACCATTTCCACTCTCCGCTTCTGTTTCAAATGGAAGAAGATGGAAGTAGATCTTGGGAGGAAGATATTTACTGGAACCATTTTCAATTCATCCATTTCACTCTATTTCTTAGCACCTTTGATTTTCAACAACAACTTGCACTTCCTAAAACATTTTCAGACAATTTAAAGAACAAGTTGCCTGAAAATGTGACCCTTAAAGGTCCTAGTGGAGTTGTTTGGAATATAGGACTGACAACTAGAGATTATACGGTTTACTTCACGG…
>AES59530
AATGAATGTTTATACTCAACACAAAGTACTACATTAATAAAATGTTTGTACTGTTCTGAAACATCTCTCTACCATTCATCTTCCTCGTGAACCGTTAAAAGGGTTTAAAGCCATATACCCTTCTTTTCTTTTTCTTCCTCAAACAAAAAGCTTGCAACTTTGAACCATTTCCACTCTCTGCTTCTCTTTAAAATGGAAGTAGATGGAAGCAGATCCTGGGAAGAAGATATTTACTGGAACAATTTTCAGTTCATTCATTTCACCCAATTTCTTCAAACCACTGATTTCCAACAACAACTTGCACTTCCTAAAACATTTTCAGACAATTTAAAAAAGAAGTTGCCAGAAAATGTGACCCTTAAGGGTCCTAGTGGAGCTGTGTGGGATATTGGGTTGACA…
>AES59532
ATGGAATGTGAGCATTTATTGATGGTTAAAAGGATATGCAGAGCAGCAGAAGGGATACGTCCCTACCACCCAAAGAGCAATATAAGCTTTGAGGAGGGAATTTCCAAAATTGGCAATCTACTAGGGGGAAAATTGATTTATTTGGTACACATAAGTCCAGATTTGGCTTGTGTAAGTGTGGTGAGTCTATTCATTAATGGTCCGAGGGTGAGACATTTGCAAGTTGTAGACCATATTCTACGATATCTCCAAGACACCGTAGGGAGAGGACTCTTATCTAAATTAGGAGGAAGACTAACTATGGAGGCATACATTGATGTTGATTATCCAGGTTCAGTGAGGGATAGAAGATCTATTTCCATCTACTGTGCTTTCCTATATGTGTTGGCAAAGGGACTG…
>AES59533
ATGGTAAAAAGCCTATTTCCAAATTTTTACCAATCTGTTGATGGGAGAAAGTGCCACACTTGTGTAGCTTTACCAATATGCTTGAGCAATGCTTCATCTTACATTGAATGGGGAAAACTGTTTATAGTTGGAAAAAAAAATGCAAACATGGTGCTTTCCATGATCTCTCATGGCTCAAATCGTTATGGAGCAAAGAGAAAGATGCTGATGATCGTGAAATTGAAGGTGGAAGCTGACTTCAGAATAGAAGAGCCTCTTTTGGATAGTTCACTGGCTAAAGGGTTATGTGTTGATGGCAAGTTTAGAAGGTTGTATGATTTATCAGAAAACAAATCGGTGAAGGTAGTGGAGATGTGGTCATTAGGGTGGGTAGAGAGCGATGATAGTTGGAAGCGGCGG…
>AES59536
ATGGGATTACAAAACGGTGGTGGGTGTAGCAGATCTTGGGAAGAAGATATTTATTGGACCCATTTTCAATTCATTCATTTCACTCAATTTCTTCGCTCCAATGATTTTGATCAACAATTGGCTCTTCCCAAAACATTTTCAAACAATGTCAAAAAGAAGCTGCCTGAAAATGTGGTCCTAAAAGGTCCTGGTGGAGTGACATGGAATATAGGGCTAACAAGTAGAGACGGTACATTTTACTTCACGCAAGGGTGGGAACAATTTGTTAAAGACCACTTCTTTGAAAGAGAACGACTTCCTTTTTCTGTTGAGAAGGCGGCAGCTTATTTTGTTCGGAAATGTGGGCATGCTGAGGCTGCCGCCCAAACTGAACAAGGGGGCGGATGTTCTAGCAAGGGA…
>AES59538
ATGGGATTACAAAACGGTGGTGGGTGTAGCAGATCTTGGGAAGAAGATATTTATTGGACCCATTTTCAATTCATTCATTTCACTCAATTTCTTCGCTCCAATGATTTTGATCAACAATTGGCTCTTCCCAAAACATTTTCAAACAATGTCAAAAAGAAGCTGCCTGAAAATGTGGTCCTAAAAGGTCCTGGTGGAGTGACATGGAATATAGGGCTAACAAGTAGAGACGGTACATTTTACTTCACGCAAGGGTGGGAACAATTTGTTAAAGACCACTTCTTTGAAAGAGAACGACTTCCTTTTTCTGTTGAGAAGGCGGCAGCTTATTTTGTTCGGAAATGTGGGCATGCTGAGGCTGCCGCCCAAACTGAACAAGGGGGCGGATGTTCTAGCAAGGGA…
>AES59539
ATGAACCTCACAGAATCCGTTCACACCTTGGACCACCTGGGTTCAACCTCAATGACCCTGAAATTGCTATGCTCATTAACACAATTATTGAATTTGACATACCACGCATACGAACTCGATCCTTTTGGATCATGGGAATTATTCAAGCTGGATGAACGTTCAAGTTATCATCAGATGCAAAATTATTATCAGATACAAATGGTACAGGGAGACATACATAAAACAACATTTTGTATTGACCAAGGTCATTATATGAATATCATGTTTCGACCATATTTCAAATCTAAAGTATCCTTTGCACACACCTCAATTGAATATTTAGGACATATTCTATTTGGTGAAGGTGTAGGTCCTGATCCAGCCAAAATTAGCTCTATTCTGATTTTGGTCCCTAAGGTC…
>AES59540
CCCCAGGCATTCTCTTTCTCTCTCTCTCTCTCTCATCCCCCTAGCTTCTCTCTCTGTGCAAAGAAAGATAGTACTTTGATGACCACTGCTACTAATATTATATCAGGCCTCAGCTTCCATAAATAACTAGTACTATACTTCCCTTTTTCACTAACTTTTCGCTCAAACCACCATCCCCAAAAAAACTCTGATCTTTTCTCTTTCTCTTCATTTAATCTTTTTTCCTTTATAAAAAATCTCTATCTCTGACTAAGTTACTAGTAAGTCTCTGGAAAAATTAATTCATCTCTGTGTTATATTAAAAAAATGCAATTCTTTAAATCAACCCTAGTTGGATCCTACTAAAAGGGTACCTCGAAAACAATGCAAATCATGACTCACTCATGATCATATAATCAC…
>AES59541
ATGGCTACTAGGGATGGCAGTTCGACCCAAGCTCATCGGGCACCCGCAAAAAATATCCGCAATGGACGGGTAAATACCCGCACTTATGGGTATGGGGACGGTGCGGGTAATGGGCGCGAGTACGGACATTTAGATGCCCATAAGGCATGGGGACGGGCAGTAAAATTGTTGCCCACAAGGGTATGGGTTTGGGTACGGGGACGAGCATTATAG
>AES59542
ATGTATTTCCACAGAGTGAAATCTAACATGATTTGTGCTTTGAAAGTGGATACTTATTATGATGGATGGTTTCAAACTATCTTCAAAATACTGAGGAAAATCAAAGGGTTAAGCTGCAATTTTGATACAACAAAAGAGATTATATATATTTCAGGCAAGGTAGATTCACAAAAATTTCTGAGGATGATAGCCCAAAATGAAAAGACAGTGGAGGTTTGCTGGATAACAGTGTGGAGCAATACAGCAGTGACAACAACAAAGATCGCATAG
>AES59545
GTTAAGTTAACTAACCATGATTACAAAATGCCAGTTGTAGAAAACATGGAGCATTCATTCAATCTACCGCAAAATAATGCAATACAAACGTAACATCAAAACCCAAAACCAAAACCGAAATTCACATTTCACACACACACTCACACGATCCAAACGCAATGCTAAGAGATGAAATCATTGGTTCCAAAAGCGCAAGGCACAGCACCACCGCCGCTGTATCTTCGAATAAGGTTCTCGTGGCGGTTAAAGCGGAGAAGGTGATCTCAAACACCGCATTAGCATGGGCGCTTACTAACATCGTTCATTCAAGCGACTCAATCACTCTTCTCGCTGTTTATTCTACTGAAAAAACTGGGAGAAGATTCTGGAATTTTTCGAGAATTGGTGGAGATTGTTCGA…
>AES59547
TTCCGGTGGTTGCGCTGTTTTTTGGTGTCTGAATCGGTGAAAGAGTAACAAACAAACAAACAAACATCTTGAATGATAGTGAGATAAGAGAGAAAAGAGGACATCATGTTTGGCAGCAGCAGAAATAGCAGCAGCAATGGCAGCAGCAACAACAACAATAACATTCCTCGTCCACAGTTTATGCAATCCGAACCCCGATTTTCCACAACAGAAGCCTATACTGACGATGACTATGCCATGCGTAGCAGCAGCGCCGCCTCCCCCATGAGCCCTTACTACTACGACCCTGGAAGATTAAGTGGTGAGGGCTCACCAATGATGATGTCACCATGGAATCAAACAACAAATTCACCATTCTCAAAGCCACAATGGTCACAACATGAAGACACGCCTCCACAG…
>AES59548
ATTCAAGATAGGTGACTTTAGTTATTTGCCTTCAATCCTTCACTTATACACACCTAACGCCACAAAGAACCTATCCAAATCTTCCAATCTTGAACAAAAAAAAACTTCAATATTAGGACAATCAATATGGCTATTCCTTCCTTACTTTGCTCTCTCCTAATCATAATTTTCACTTCTCAAACCAAAGCTGATGTTGTATACGATGAAATCAATTTATACCACTACGTTTGTGATCAAGACAACAATAGAGGTAACTACACAACAAATAGCACCTATGACAAAAACCTCAACACACTTTTATCAACTCTCACTTCCAACACAGAAATCAACTACGGTTTCTACAATTTTTCACATGGCGAAAACAGCGACAAAGTCTACGCGATCGGACTATGCCGAGGG…
>AES59550
ATGTCTTCATTTCTTTGTTCTCTCCTTCTCACATTCATTTTCACATCTCAAATCAGCACAGCTACCACTGACGCTACAGGAAAATTCCGATACATTTGTGATCAAGGTAACGATGATGGTAACTACACAACCAACAGCACCTACCACACAAACCTCAAAACCCTTCTATCCACTCTCACTTCCAACAAAGATATTAACTACGGTTTCTATAATTCCTCTTATGGCGTAAACACCGACAAAGTAAACGCTATTGGACTGTGTAGAGGAGATGTCAAACCCGATGATTGTCAAAATTGCCTCCAAAATTCAACTGCCCTTCTAACACAACTTTGTCAAAATCGAAAAGAAGCAATTGGATGGTACGACGATGAAAAATGCATGTTGCGTTCCTCACACCGT…
>AES59554
GTAATATTAAGAGCACTCATAAAACTAAATCTTAATTTCACTAATCATAATTAGAAATTTAGAACCAGGTAGCACAAGTAAATCAATCAATCACATAGTGGCGGCAGACAGTTATAAAGTTGGTTAAAATAATTTTTATCTGCGTTTCGATTCCGATTTGGTATATCAATCTCCAAATCTTCCTCAATGTTCCATAGCAACACTCTACCGATCTCAATCTCCGACGACGAAACCGATGAACTAGGTCGAATGCGCGTTCGTGCTCGCCGTAAACGGAAGAAACTCGGTAACAAACGTTTCTTCAAGAAGCTTCTTGTTAAATACTGGATGTTACTCATCATTATTCCAGCTGCGTTTTTACTCTTTTACGAAATTACACGAATTGGTTTAAGACCTGGT…
>AES59555
AATCTAAAAAAAATCCAACACCAACCTACAAAACCGTTGTTTTTTCTTTAACTTTCTCTTTTTTCTCTCTTCTGTGTTCTCAAAGTTTTTTTTCAGATCGGAGAAACAACAAACTCCGGCGAAATGGCGAAATCTACCGGCGACGATGTTGAACTCCGGCGAGCTTGCGAATCTGCAATTGAAGATCCTAAGCAGAAGATCATCTTATCAATCCGTGTTGCCAAAAGTCACGGCATCTTAGGAAAATCTTCCAAGCTTTCTAGTCGTCATATGGCTAAACCTAGGGTTCTTGCTCTCTCTACATTAACAAAGGGACAAACGACTACTGCTTTTCTTCGAGTTTTGAAGTATTCTACGGGAGGAGTTCTTGAACCTGCAAAACTATACAAGCTAAGGCAT…
>AES59557
ATGTTTGCCACCAACAGCAGTGATGGAGATCTCCAATCGACGACATCCATGAATAGACTTGTAGTGTCACTTAGAGTAGTCAGACAGCAATTGCAGCAGGTACAAGTCGAAAACCAACTGCACGGTGCAGTTCAAAGAGTTGTCTTGATGAAAGAACTATTGCAGTTGAGGAAAGCCTCAGGACGAGCTCAAGTTATCTACCTAGACTCTGTATAA
>AES59560
ATGGGTTTTGTTCATCATCAAACTTCACCGTCTCAGATTGGGATAAGAACCGTGGATGTGGATAACACTTGTAACTTCTCCACCACTTCAAATCTATGCATCTCCATATTTACTTGGAATATGAATGGTCAGGTTTCGTTTGAAGATTTAGCAGAAATGGTTGGTAGCAACCGAGATTTCGATCTTCTAGCTGTTGGCTTGCAAGAAGCTCCGGGAAACAAAATTGCAACTATGCTTTCGGCAGCTTTGAATGAAAGTCACACGCTGATAGGTAAAGTTACTATGCAATCTTTGCAGTTGTACCTGTTTGGACCAAAGAATGCAAAATCATTCATTCAAGAATTGCATGTGGACAAAGAATCTTTTGGGGGTTGTGGAGGAATAATTGGAAGGAAGAAA…
>AES59561
AGAGGAAATACAAACTTACCAACCAGCTAGCTACCCTTCTTGCTCAATCTCTTCCTCACCAACCATTACATTTTTGTTAGACCCAATTTCTCATGTCCTCTAGTGTATAACTAACTAACTATATAATATCAACTAAATCAACACATTTCCAATAGTCCCATTTGAAATTCAAAATATATAGTAGTAGAAAATAGTGTGATCTTAAATTTAATCTACCATGGCTATCGACAGTCCTCTACTGAATAACGGTGTCAACTCTCCTCCTAGTGTTGTTCATCATGAAGAAGAGAAGCCACTGAAAATTGTTCACAAAATTGGGGTGGAGTCGAAGAAGCTATGGAAAATAGCCGGTCCAACAATCTTAACTTCTTTATCTCAGTACTCGCTTGGTGCATTCAC…
>AES59562
TTATTATCCCCTTTCTCTATCTTCTTCTTCATTCACTTCTTCAGCATCCATTCATATCATTGAAAACAAACAATGGCAGTTTCCTTATCATCTCTCACATCTTCCCTCTCTTCACTCTCCTTCTCCTCCAACATCTCTTCCAAACCAACCACTCTTTCTCTCCCCAGAACCTTCTCCCTTTCTCGCTCTCCCAAATTCCATTCTCTCACTGTAACTGCAACAACACTCGCTTCCCCTGCCGAACCCGAAATCGCTGACCTCAAAACTTACGTTAAATCCAGACTTCCCGGTGGATTCGCCGCTCAGACTATAATCGGTACCGGTCGCCGGAAAACTGCTATTGCTCGTGTTGTTCTTCAAGAAGGAACGGGAAAAATCTTCATTAATTACCGTGATGCT…
>AES59564
CTTTTAGAAGGCTTTTTAAGACGTGGAACCTGTTGGTTGCCCCCAAGAGAGTAGTAAGGACTCCCAATTGAAGATGCTCCTAAATATCATATATTATTATTTTTTTGACAAAAGGCTCTTAAATATCATTGTAGTTTCTCTCGGAAGAAAAAAAATAATGGATATTATATTTGGGTTGTTCTTTTATTATTAAGTCAGTTGAATCCGGATGATGGTTATATATTCTAATCATCTCATTAAAGATCATTCAACCGCCTGGTATGGATCCCTTGATCATTGAACCATCATACAAGAAGAGAAGAGAACAGTCCCAGTCTCCTTGCGTATCAGACGAGGAGCCCGATAGAGTTAGTAGTTTACCAGGCCATGTAATAGACCATATTCTCTCGATTTTGCCAA…
>AES59566
ATGGGCTGGAAAAATAGAGCCCGAGTCCGGCCCTTTACGGACTCCCGGGCTTACGGGCTAACATGGAATGCACTGATAGGTGGTCATGCTGATGACAAAGATCCAAATGCCACAATTCAAGCATTCAACTTAATGAGAAGAGAAGGTTTGCTTTCGAACTACATTACTGTTCATGGAATGCCAATCCATGTACACATAGTTGTGGCAGGATTTGAATTAGATACGTATGTCCAAAGCTCCTTGATTACAATGTATGCCCAGTGTAAAAAATAA
>AES59572
GTAAGACATGGAAATTGGTTCACCGATTTGTCTCCGCCATGGACATAGACATGTTCACAGAAATGTTCGTATCTCACTGTCAACAACAACACCAACGTTATTATCAACAAAATCTGAAAACAGCATGTTTATTCTAGGATTGGGATTTGTCGGCCAAACCCTTGCACGCAAACTTCAAAACCAAAGATGGACTGTATCTGGGACTTGCACAACACATGTAAAGAAGAAGAAGCTTGAAGATATGGGGTTTCATGTTCACCTCTTTGATGCAAACCACCCTGATCCGAGTATCCTACAACAACTGAGAAATTATACTCACTTTCTTGTTTCGGTCCCCCCTGTTGTGGGCATTGGTGACCCGATGCTTCAGCATGAAGAACTTATAAGAAGCTCTTTAGT…
>AES59573
AATTACTTGCAACCTATTTCTGGTTTCTGTTGTTCCATGCCATACAAATTGGTTAGTTATTATTTCCTTTAATATGGTCCTATGTCATAATAACATATATTTCATTTCATAGTTATATTTATTACGTAACTTTTTCAATCTTAGTGCATAGTTATTATTACTACTTGTTAGAATTCATAAAATTATCACTGTTTTATATGTTATCATAAACATTGAGAAAATCTCCCCTCTTAGATGCAACTATAGCATAGCATATTCTTAAGAAACAGCACATCCACCATAATTGTATAATAAAGTATTCTCTCTATTTATCTATTCCATTAAAATTTCTATTTATCTATCATTATACTTTCATGTACTCATTTTTTTTTTTTTGTTATATGATGATGATATATGAAT…
>AES59575
ATAGAGCATAAGCCCATTTATAAAACCTAGGTCAGTTCACCTTCAACCTAACACAACATCATCTCCGGCTACGGTGCCAATTCCGAACTAAGACCCCTCCAAGCACCACCGCCAATCCACCACAGTTCTCCGCCGTTTATTGCTACTTCCTCCGTTCGCTGTTGGTAAAGGTGTGCATATATCAAAGTGCCTTGCTTTTGTTCGCCGTTTATTGCTTATGTTAAATTGTTTCGTATAAGCTATAAGCTGTTTTCATTGACACTTCCACTTCTAAGCATTTTACTGAATTTGGAGAAGTTCGAAACTGAAATAGCTTATAAGCTATAAGCTGTTTTCATTGACACCTCCACTTCTAAGCTTTTTATTGAATTTGGAGAAGTTCAAAACTGAAATATTCTC…
>AES59577
TTTAGCATTATATATACCAAACAATCCAATCCAATATGCCACACAACAATATTAATAATCATCAGACAAGCCTCTTTGCAGTCACTTGTCACAATGTCTTTCACCAAAGTCATTCTTCTTGTAGCAGCTTTTCTCTCAGTTACACTCTCCCATGCTCATCCTGTCCATGATTTCCACTTTGGCTGGGGTGGTCATCATGGTGGAACCACTAGAGGAATGTCTTTTGGACTTTCTCCTCAATTCTATCAGTTTTCATGCCCTCAAGCTAATGACATTGTCATGTCAGTCTTGGAGAAGGCCATTGCTAAGGATATCAGAATAGCAGCTTCTCTTCTTCGACTTCACTTCCACGACTGCTTCGTGCAGGGCTGCGATGCATCAATTTTGTTGGACGATAGC…
>AES59578
GAGGTGAGTTTGTAGAAAGCAGAAAGAAATGATGAGATGTGCATGCGTTAACGGTGGTTCCGTTATTCTTCAACCATCATCATCTTCTTCAACAATTCGATTTCAATTTCAACAACAACAACGTTATCTAAATCTTGTTCGTTCTCATTCCTTATCCTCTTTCTCTCTTAACGTTACACCGCACAACACTGAACAACTTCAACTCTCTTCTTCTTTCTCCAACGACGCGGTTTTACTTCCAATTCAAGAACAAGAACAACAACAATCATCTCCTCCAACTCCAGATGAAGATAAATCCACTACCAAGCTTAAAAAGAAGAAGAAAGATAAAAACGACGATGATAACAGTAGCAACATCGATAACCGCTTCAAGCTCCGTAACGGAAGAGAGGTTTTTGA…
>AES59579
ATGGCTGCGGAAGGAAGAAAGAAAGCAAAGAAGAAGAAGATGCGGGTTCCAGCGCAGTGGCTGATTGATTCTAAATGGCTGCGGAAGGAAGAGAAACGGTGGGTGGAAAATAAGCTGCGAAAGGAAGATAACCTGAAGCGCGATGACCGATTCTAG
>AES59580
ATTCAATCGGTCAGCCCAATCTCACAAACCATCCTATATTAACATCCATCCATAACCATTTCTCAAAACTAGGGTTTCAGTTTCAGTATTCATCCACTGTGTGCGTGCGTGTGTGTGTTGTTGCCGCCCCTCAATCTAAATCTGCAAACATGGCTACCCAAATGAGCAAAAAGCGAAAGTTTGTCGCTGATGGAGTTTTCTTCGCTGAATTGAATGAGGTTTTAACCAGAGAGCTTGCTGAAGATGGCTATTCCGGTGTTGAGGTTAGGGTTACTCCTATGCGCACTGAAATCATCATCAGAGCTACTCGTACCCAAGCTGTTCTCGGTGAGAAGGGTAGGAGGATCAGAGAGTTGACCTCAGTGGTCCAGAAAAGATTTAAGTTTCCTGAGAACAGTG…
>AES59582
ATGTTCAAGTTCAGGGGATTAGGTGATTTCAAGGCTAGCAATGTGCTTTTAGATTTTGAACTCAATGGAAGATTAGTTGATTTTAGTTGGGCAAGGTTGTATGAACATGGTGCTAATCCAGCAACCACAACAGTGGTGGGAACCTTAGGCTATTGAAGAATTTTGAAATCATGTTTGCCTGATGTGGGAGTTTTTAA
>AES59583
TTTGTCTTCACTTGTAAGTTTTCTTTCACTTTGTTAAGATTGCATAGCTTTCTTCTCAAATCTTAAACATGGACAACGGTTTCTTAACCTTGTTCTTGTTCCTTTGCTTTCTGCACCACCCCATTTCTGCATCAAATCTACACAAACTCAAACAACTAAAAGCAAATCATCTTTCTCAACCCTCATCATCACTATCATCACCAACCAAATACTTTGAGGTAACAAAACCAATTAAACTATCAAAACTTTGTTCATACCACATTCTTCATCATGATTTTGGTTACACATATGGAAACCCACCAGTTCTTGCTAATTACACCCCACCTTCACATTGCTTATATTCAAAATTCTCCAAAATTGTTCTTGAATGGAAAGCAACATGTGAAGGAAGACAATTTG…
>AES59584
ATGTTCATCATGCATTTCAACATTCCCTATAATCACTCCAATGTTTGCATGATATCTTTTGGTGTTGATCCTGGTTGTTCACAACCACATTTGTTTGAAATACCATTTGCAATAGAAGCCACTTTGTATGACAAGAAAGCTTTTAAGAAAACAATACAAAAAGCTGATGAATTTGCTGAGAATATTATAAGGGCAAGAAAGAAGGAACTTTCTTTAATGGAATTTCATACTCAGATAAGTGTGAGGGATATATGTTTGAATTTCATATTAGCCGGGAGAGACACTTCTTCTTTAGTTGCTTTGAGGCGGCTTTTCTGGTTGCTTGATCATAATAATGAAATGGAGGAAAAAATAGTAGAGATTTGCAGGGTGGTGAGTCAAAGGGAGGGAGGATATTCA…
>AES59585
CATGGGGGAAGTAAGCAATTTCTTTCATAAATTAATGATATAATTTGCTCATTGGTTGGTACCAAATATATATATTTTTCAAATTTATATGTCTTGGGATTGCCACTTGTCTGACCTTCCCCACACTGTGGATTCTTGTCTTTCTCTTTCTCTCTCTCTCTCTCTGTAATTTTCCTCTTAACCTCTTCGCTTCCCTTTCTTCCTTCTTCTCACTTCACCTTTTCCCTCCCTCCTCCTCTCTCTCTATCCTGAAAGGTACTATTTCTCTTTCTCTTTCTTCTTCTTTTTATTATTATTATTCTTCTTTTTCTGTTATTTTTTCTTATTATGATGATATATTAAAACTGAAAAATGAGGAAAAATATTAATTATTGCTAAAAAAAGATTGTGGTGATGATG…
>AES59586
GCAGGAATTGCTGCCTGCTTTAAACGTGAGTTAACTCACGCAAACCTGTAAAAAACCAAAAACACGACGTCGGCTGCTGCGATGCGGTTACAATAGAAGCTGGAGTCTCGGTCGCTCAGCAATTTTATGTTTAGTTATTAGCTAAACTGGTTTTGATTTTAATATTAGCATATATTAGTTGATTATTATTAAATTGAATCTTTATTCATAGATTAGGTTAGAAGAAAATGAAATCATGACCGATCTGGGTTTATCTTCTGAATTGGCGAAAACATGTGAAACAAGACGGCCTTGGTATTTTGCGATGAAATTTCAGAGAGAAGTGATTCCCTCTGCGCTACAAGGTATCTGATTTTGAAACTACTGAATTATTATTATTAATATTAATTAATTCAATTT…
>AES59588
ATGAAACTCCACATCAAAGAAAAGTTGCGTGAACTAGGATTTCCGGAGGACACAATGTTGAAGCCACCTCCGAGAAAAGTGGTAATCAAGGGAGCACCTAAAAGGATGAAGTCTAAACCGAAAACGAGACCTTACATTGAAGACATTGTGAATGTTAAAGGGGATGGTAATTGTGGATTCCGGGTCATAGCTAGGCACTTGGGAATGGATGAGGATAGTCATGTTTTGGTTCGTCATGCACTTATTAATGAGTTGAAAAATCATAAGAGTGACTATTTGTCGATATATGCTATCGAGAAGCGTTTTAAAGTTACCTTGGATGGTTTACACCCTCCAACAAGTAGAAGTGGTATTGCGCTGGAAGATAAGTGGTTGAACACTTCGGATATGGGTCACATT…
>AES59589
ATGATTTGCACGTCAACGTTGCAGATCCGGAAGCATGGGTATTTCGGTGATTTTGGTTTTATCATATTATTTGTAGGCATTTTGCTGTTGCATGCTATTAACTTGGCTGTTGTGAGTTTGTTCGCAGATTCACCCTTTATATTTTTAGCGATGTTTGTATCTGATGTACTCTATCGATTTGAATGA
>AES59590
ATGGAAACCAACTCAGTTTCCAAGCTTCTTCTGTTACTATTCTTCACTATCTTCTTTCTTGGTTCTGAGGTTATTCATTGTACTGTAACATATGATAGAAAAGCTATTATCATCAATGGCCAAAGGAGAATCCTCATCTCTGGTTCCATTCATTATCCAAGAAGCACCCCTGAAATGTGGGAGGATCTGATTCAAAAAGCAAAAGATGGAGGGTTAGATGTTATTGATACTTATGTGTTTTGGAATGTTCATGAACCTTCTCCTGGCAATTACAATTTTGAAGGAAGGTACGATCTAGTACAGTTCATTAAGACAGTGCAGAAAAAGGGTCTTTATGTACATCTTAGAATTGGACCTTATGTTTGTGCTGAGTGGAACTTTGGAGGATTTCCTGTTTGG…
>AES59592
ACATATATGCAATTTATATTCTCGTGTAAACTAAGCAAACTAGATTCGAAAGAAGAGAAAAATGGCAGCTGAAGAAGGACAGGTGATCGGTGTTCATACCGTTGAACAGTGGAAGGAGGAGATCCAGAAGGGAAATGACTCCAAAAAACTGATTGTGGTGGATTTTACTGCTTCATGGTGTGGTCCATGCCGTTTTATTGCTCCAATTCTAGCTGAGATTGCTAAGAAGATACCTGAAGTCATCTTCCTCAAGGTGGATATTGATGAAGTAAAGAGTGTTGCTAAGGAATGGTCTGTTGAGGCTATGCCAACATTCTTGTTCTTGAAAGAAGGTAAGGAAGTGGATAAGGTAGTCGGTGCTAGGAAGGAAGAGCTGGAAAATGCAATCACCAAGCATAA…
>AES59593
ATGTCAACCACCATCTTCTCAATTTTTGTCCGCCACACCTCCGCCGCGAGATCTGTAGGACTCCGTCACCACCCTCCCTCTCATTGTTGCTCACTCTCTCTCTTTTCACCCTTTCTTCCACCACCACCGGGCGTCCCAGATCCGACGCCATCATCACCCATCGCCTCACCATCTCCGTTATCCCCACCATCGTCCTTGTCACTGTTATCCACCACCACCATCGTCCTCCTCACCAGCCACCACTCATCCTCATGTGTCACCGTCCTCTTCTCTGGCGACCTCCTTTTCACATCGCGGATCCGCCCGTCCTCACCACCTCCATCGGTCCTCTTTCGTCGTCCTCATCGTGTCTTCGTCACAGTCGTCGTTCACAGTGTCACCGTCGTCATCCATGGTTTT…
>AES59594
GTTATATCGGCCTGGGTTTTATCTTCTTCTTCTATCAAAATTCAGACAATGGCTTCTTCACTCATTTCACCACCACCTTCATTTCTCACAATCCACTTACCCAAAACGCGCTTTTCCAATAATCACTTCCTTCAACTTCCACAAAGAACCTTCAAATTCCAACAACACAAACGAAAAACAATACAATGCAGAATTCAAACCTTAAACCCTACGCAACCACCACCCTCACCAGCCTTAACCAAAGAACCTCACAAATTCTTCGACCAAGTAATCATCACCGTTCGTGGAGGAGACGGTGGTCACGGAGCAATACTAAACCAAAAACCCAAAAAGGAAATTGAAAAACCAAAATCAAAAACGAAAAAAGCGATTATTGATAATAGTCATAAGAAAAGCGCG…
>AES59595
GAAAAAAATGATGAAATCAGGGATGGGAATTGAAGAGAGAAAACAGCTGAAAAGACCAGCACAAGCAAGTTCAAGAAAAGGGTGTATGAGAGGTAAAGGAGGACCTGAAAATGCAAGTTGCACTTACAAAGGTGTGAGGCAGAGAACATGGGGTAAATGGGTGGCTGAAATTCGCGAACCTAATCGTGGTGCTCGTCTTTGGCTTGGTACTTTTGAAACCTCTCATGAAGCTGCTTTAGCTTATGATGCTGCTGCTCGTAAACTTTATGGTTCTGATGCAAAACTTAACCTCCCAGAACTTTCTACACCCCCTCAAAATACTACTTCATCACCCTCTCCTACACCACCTCAAATGCAACAACAACAACAACATCCTCATATTCAAATTCAACCCAACAA…
>AES59596
ACCACTTCCTACCTACCTTTCTTTTGCTAGGTCTCAATTATTTGGTCAAAATTCAAGCTATATATAGTCTATAGTATACTCTATAGTACACATTAATTCAATTATTCTACAAACAATGGCTGATTTAGGTTCAGCTTCTTCTAAGAGAATGTGGTGTTCTATTCCTGAAAAATTTCAGCTGCATGTGGCCATGTTGGCCTTGCAGTTTGGTTATGCTGGTTTCCATGTTGTTTCAAGAGCTGCACTTAACATGGGAGTTAGCAAACTTGTTTTCCCTGTCTATAGAAACATCATTGCTTTGCTTCTCCTCCTTCCATTTGCTTATTTCTTGGAAAAGAAGGACAGACCACCGATTAATTTAAACTTCCTCTGCCAGTTCTTTTGTCTCGCACTTATTGG…
>AES59598
GAAAAAAAAAAGAGTGGGCTGGGCGAGGCCTTGTGGTTGAAACATAACCCGACCCGAGAAATCACATTGATTCAACTAAGACGGTGGTTTCTTGTTCCAACTCGTCCGTTCCGATTCTCACCTCTCTAAACGCACGCACGCGATTCTCACTTCAATCTTCCAGGTAAATTTCTAAATTTTCAATGAGTTGTGGGTATTTTTGAGGAATTTTATGTATTGTTTTTTGTATTTAGTCTGGTTCATCATTGTAACCTAAACTTGGTAATTTTATGTTGATATGAGAATGATCTTATTCTATTATTGAATTGACGTGGCCTGTCATTCTATGTAAAAATAGCATATATTTGGATTCTCTGATTTAATTTCATTACTTTCTAATTCCAAAGTTGCAATATCTAA…
>AES59599
ATTGGATGACAAAATCAATGAACATAGTAGGTATTTGGAGAAGTGTGCACTCTCAAATTGCAGAAACAATCCACCATTTATTAAACAACACGTGTCCCAATCCCAATGGATAAGTTTCCTATAAAATATCATTGAAACAGAACTTCGATTCCATTATCTCACTCTAACCAAATCCACTTTCTCTCCCAACAACCATGGCCCACCGTTTCCTCATCGCTCTCTTCCTCTTCGCCACCGTTGCAACCGCCGCAACAACCCTCTCCGACGACACAAACTCCGACGATCTTCTCATCCGACAAGTTGTCGACACCGCAGAAGATCACATACTAAACGCAGAGCATCACTTCACATCATTCAAGTCAAAGTTCAGCAAAAACTACGCAACAAAAGAAGAACACG…
>AES59600
ATGGCTGGTTTCTTCTCTCTAAGCAGTGGAAGAGGCAAAGAAGAAGCAAGAGAACAAGAAGAAAATAACAACAACAGTGGAAATAATAATAATCAGTTTGTGTTCAGAAACGAAGAGATCTACAACAAAGGTTTTGAGATATGGCCACAACAACATCAACAATCTTCTTTTCATCATCATCAACAACAACATCAACAAAACATTAACAATTTTTACTCTTTTGGTGTTGGAAGTTCGAGAAGAAACGACGACAACAACAACAACAACGACAACGTTTCTGTTTCATTTTCTGATGAATCAACAAGATTTGGTTTAACAGTTATGAGGTCTTCAAGTGGTGGTTTAGGTGGTGGTGGAATGAACTGTCAAGATTGTGGTAACCAAGCTAAGAAAGATTGT…
>AES59601
ATGCCAGGAGCTGAAGCTCCTGGCAAATTTGCCAGAAATAATGCCAGGGAAACTCCTGGCAAATTCACCGGCCAATACTGTGATGAGCGTGGTAGGAGAGTGCAGCTTGCTGAGGATATTTCTCAAGGGTCTACTATTGATCACTCTTTGACCTTCAACACTTGGAAAAAAGTTGTTGGTGACAAGAAGAAAGGAAAGCTCTATGTTCGTGGTAACTTAGCTGCTAACTACCGGACGGATAGTGTTGCATCAACCCTCAGACTAACCCTCAATCATGGTGAAGGAACCTCCCAGCAGCCTGAGCTGACGCCAGAGATGCGGGAGCTTATTCATAGATTGACACAAGAGCAGTTCACGCAGCAGATGGCGAGTCAAGCGGCCCTTGTGCAATATTTGATT…
>AES59602
TGACGACACAAGTACACATAATGTGTATATATATGTAGAGTATATAATATAAAAATGTTAGTAAATGGCAAGTGATGATGATAGTGGCATGGGATGGTGGGTTACCTATTTTTCTTTGTTTACATGGAATGGTAGCTTATTGATCATGGTGTCATGTTTATCTAACTTATTTATTTATTTATTTATTTATTTATCTATTAACCAATAAATTCCATCTTTTTGTTGACAAGTTTTTCTTTTCTTCTTTCTTCTCGTGACCAGAACCTTCACTCACTCTTGTTCATCCAACACAGTTGAGTAGAGCATAAGCAATGAAGATCCAGTGTGATGTATGCAACAAAAATGAAGCTTCATTATTCTGCACCGCCGATGAAGCCGCCTTATGTATCGACTGTGACC…
>AES59603
GGCATGGGATGGTGGGTTACCTATTTTTCTTTGTTTACATGGAATGGTAGCTTATTGATCATGGTGTCATGTTTATCTAACTTATTTATTTATTTATTTATTTATTTATCTATTAACCAATAAATTCCATCTTTTTGTTGACAAGTTTTTCTTTTCTTCTTTCTTCTCGTGACCAGAACCTTCACTCACTCTTGTTCATCCAACACAGTTGAGTAGAGCATAAGCAATGAAGATCCAGTGTGATGTATGCAACAAAAATGAAGCTTCATTATTCTGCACCGCCGATGAAGCCGCCTTATGTATCGACTGTGACCACCGTGTCCACCACGCCAACAAACTGGCTTCCAAACACCACCGTCTCGCTCTTCATAACCCAACTCCCAAACAACACCCTCTCTG…
>AES59604
ACAAAAGCTGCTATATATATATGATATAACTAATATTCCATTTCCTCTGTACCTTATCAAAAGATGGAGAACTTGAGATTTTGTACTGTTCTCTGCTTGATAATTCTGACAGTAGAAATTGTTGGTCTTAAAGGTGATGAGCTGAAAAATGACACTGCTCAAAGTCAAGGCAATGTCGCTTCATCAACCCTCTCTAATCATCAGGGTAATAATAAGGAACATGTAAAAGGAAAACACAACAATGAAGTTGTGTTCAACACTAGCAAAGGTAGTTGGTATAAGAGAGGAGGAAGTGGAGGATTTAAATGGGGATGGGGTGGAGGAGGAGGTGGTGGAGGTGGAGGTGGTGGTGGTGGAGGAGGAGGAGGTGGTGGATGGGGATGGGGAGGAGGAGGTGGA…
>AES59607
CCTAACTTCTATGGTCACAAACAAGATTATTTTATTACACGTTGGATAGAACATAACTAGAGGAGAGAGAGGGAGAAGAAAGGGTTTTAACAAAAGTTCAAAGTTTTAAGCTATGGATGCTGCGGTGGTAACCGGCGTAACCATCGGCGTCAGCCTCTCCACTTCTCGCCGTCTCACACGCTTCTCCAAAAAACCTAACCGTCTCCATTCCTCCGCCGTCTCCGCCACCAGTAAATGGGCGGAGCGACTCATTTCCGATTTCCAATTCCTCGGCGACACCTCCTCTTCCTCCTCCACCACCACCTCCGCCACAGTCACTCTCACTCCTTCTTACCCTCCTCCGATAGAACGCCACGTGTCACTCCCTCTCGACCTGTACAAAATCCTCGGCGCCGAAAC…
>AES59609
CACATTTCTACCACATATCATCCTTTGGTATTTCTTTAGTGGGTTAATGTAAATATGGGTCGGATTATGGAGCTGAGGTTTGACCAAAGTCTTAGGAATGCATTGGTGTCTTTTACTCACTAAAATTTTGCTATCTACATGATCCTGCTAAAACTATGTCGAGAAAAGCTTGAAATTGATTTCATGTCATGAATTACTTAAAAGAGAAAGAGTAAATTAAATTAGCTTTTAAAACATCAGATTTAGAGATGAAAGTGATTCCACCGTGGGGAAAGATTTAAAGATGTGAAAATTGACTTAAAGATTTAGAGCGAGAGTAAATGTGGAAGAAGGTATAATGGGGTGGTGGGTGCAAGGAGGAAGATGAGATGTAGAGGGTGGATGGTTGGATTTGGTGTT…
>AES59610
CTTTCTTTCTTTCTTCGCGGTTCTTCTTCTTCTTCTGTAATCATTTCCAATTTATTTATACTAATCACAAACATAAACCATTTAATTAGTTAGTAATTGTTGTATTGTTCTATGAACACAATTCGATCTCGTTTGTTAACAAAAACAAGAATGTCGGCGGAAGACACAACTACTGGAAAAAACAACCTTGGCGGTTTCTGGCCATTTTTCCGACGTTGGATTCCTACTTCTACTGACCACATCATCAATGCTGAAAAACGTCTTCTTTCTCTTGTCAAGACTCCATATGTTCAAGAACAGGTTAATATAGGCTCTGGTCCACCTGATTCAAGAGTGAGGTGGTTTCGTTCATCTAGCAATGAACCGCGGTTTATTAACACAGTTACTTTTGACAGTAAA…
>AES59612
ATGTCTGCCAAATACACTCCAATCTCAGCTGTTTCTGGAGGAAGAAAGAATCTCAAGATGTGTGTGCGAGTTGCTCACATTTGGTTGATTCGAGAAAAGAAGGTCCCCACTAGCATCATTTTCATGAACATGTTACTGGTCGATGAAAAGGGTGGACGTATTCACGCCACAGCTAGAAAAGATTTGGTGGCAAAGTTCAGGTCCATGGTTCAAGAAGGGGGTACATATCAGCTTGAAAATGCAATTGTAGATTTTAATGAAAGTCCTTATAAGGTAACTTCACACAAACATAAGCTTAGTATGATGCACAATTCAACTTTTACCAAAGTACACTTGCCTGCTATCCCTATGAACGTTTTTGAGTTCAAGCCATTCAATGAAATTCTCTCTTCAACTGTC…
>AES59614
ATGGTCCAAATAATTTCTGTCTTTCTAGAAGAAACAAATGTTCTCTATTGGTTTAGTGAAATATATAAAGCAGGGCATTTGAAACCTAATGTGATATCTTCATGGCCTCAACTCATAGAGCTTTTTGCTTTTGACAAAAAGATGCAATCCCACAAATCTAATGTGTTATCTTCATGA
>AES59615
ATGAATTTAGGAATAGATTTAGAGACTGAGATTTTGGTGTGGCTTCCTCTAAATTCATTGATGGGTTTTAGATGTGTTCAACGGTCTTGGAATGATCTTACTCAGAACCCCACCTTTCTGAAAAGGAGGCACATAAACATGTCTGATAGTCCTAATCTCATGATCCTTCATGAAACAAAACCCTATGTAACTCTTCTCTCATGTCACACCGTAATACACATCAAATCCCTCTTTTCCAACAGCAATTGTCGCACTTTTATAAGAATGGAATCATATGGTAGTTGCAATGGCGTTTTCTGTCTCCAAGGTTTGTGTTGGTTTCATAAGAGTTGTCTTGATGAGTTAATTATGTGGAACCCTACAACTAGAGAGGTCCACCGTGTTCCTCCGAGTCTCTGC…
>AES59617
ATGTCTCACTTTGCAAATTGGCACCCTTTGTATTGGTGTAAGTTTGCTTTATCTAGGTGTAAGGTTGTTCATCAAAGTCTCCTTCTTATGACATGTTTAGTTTTACCCCTCCTCTCCCTTCTTCTCGGGATGAGAGAGAAAACAAATCTTACCCGAGCCTCTTTCCCCCTCCATCTTCTTTTACCATGA
>AES59618
ATGGATCAAGGAAAGTGGGCAAAAAAGTACAACATTGGCCCCATTGAAACATGTATGTGCGGTCTTTCGAAGAATGGTGATCAAGTATTTGAGAATACATATTACTATCCCAATGATTATGCTGCAAATATTCTATGTTTTGACTTTCACAGCAACAAGTTTCACACGCTCAGAGGGCCAATCTTCTCTCGCAGTTTTCAATGGGATAATGTTGCCGAGATCAAGGGTTCCCTTGCTTATGTTGTGCAGAATCACGTCAATGCTCCTGTCGTCTTGCACATTTGGGTAATGGATCAAAGTGGATGGAGAAAAATGTATAACATTGGCCCAGTTTTTTCAATGTTTCGCATGTTTGGCCTTTGGAAGAATAGCAATCAACTCCTTGGAGGAAAGTTTGGA…
>AES59619
ATGGCTGGTTTTAGAATGATGTCTCAGTTTTTTATGTTTCTAGATCATGAAGCGAAGATCTCAGTTTGGTGGAACATTGATGACTGTAAAGTTCCAACAAACCTCGAGAGCGTTACCAACATTTCTAACAACATTCCCTTAGTCCTGTTGAAAGCCAAACTTCATGGCGAAATTTCCATTACGGCTTATGGAGACACCAATCTCATCTCCAGTGAAATTCTAAACGGTATTTCCTCCACAGGTATGCTAAATGAACAGTGGTCGTCGCTCTCTGATTGTGTGGGAATATCATGGCAAGAACAAGTGCAGAAGAAAGTTCCGGGTGGGTAA
>AES59620
ATGGAGTTTTTGTATTACTATGGCAATGTTTCCTTTAATCCATCTATGATAAAGCATTTGTCTGACATGACAAAACAAATGGTTGAAGGATCGTTGATGAAGCCTCGGAAAGAAGGCGCACCGCTTCGTACTCGTTGGCTCTACGACAGAACTACTTATAGGAGAATGGTTGAACCTTAA
>AES59621
ATGGATGTGGAACATGTGAAGGCGAAGATCTCAGTTTGGTGGAACATTAACGACTGTAAATTTCCAACAAACCCCGAGTATGTTAAAACCATTGCTAACAACATTCGCTTAGCTCTGTCGAAAGCAAACCTTCTTGGAGAACTTTCCATTTCAGCTTACGGAGACACCAATCTCATCGCCAGTGAAATTCTAAACGCGCTTTCCTCCACAGGCATCTCCGTCCATCACGTCACTAGCGTCTCTGATAGTTACTTTGATGAATGTTACAAAAAGATTATTACTGATATGTCACTGTGGGCTCTAGGTAACCCTAATGCTAATGTTTTGTTGATATTTGCTAATGGAGGTAATGCTGTACCAATTATCTCAAGGGCTCTTGTTAAACTTTCTATGAAAAAC…
>AES59622
ATGGATAGCACTGAGCTCTTGTCTCTCGTTAATAGAGTTGACAAAGTACAAGTGTACAACCACTACCTCCACTACTCTGTTTTCTGTCTACGCTACAAGACAAAACAACAGCCATGCCTGCAGAATTTGTACACTCAAGATGGGAATGAATTTGAAGTTTATTCTTCAAAGGACTACACCCAAATCAGTGAAATCTCCTTGGAAGTGCAAGGGGGACTGGACTACTTCCGTGTTGTGGAAGGAACCAGGATAACTGCTTGTGTAAGGCTTAATTATGATCAAGTGGCTTGCCTTTTTCTACAAGATACCTTGATTTATTTCATTTTCCCTCCAACTCTAATGAGTTGTATTTCATCTACTTTTGTTTCTCTTCTTTGGGATGGAAGTAAGATTGAACAA…
>AES59623
ATTAAGCCACAAGTCATTATTCATTCATTCATACATCAAACCTCTTTCGAAAATCTCTTCACTTTTTTCTCTCTGCTAGGGTTTCATATCTTCGTCTTCTTTCTCTCACACTAAAAACACACTCAAAATTACACTAAAACACCGCATAATTTGAACTTCGAATTTGAACAAAATGATGATGGATTTGGAAGAAGAAAATGAATTCGATCAGCAAATGGAAGAAGAAGACGATGAAGAAGAGATTACCCAGGAAGATGCCTGGGCTGTGATTTCTGCTTATTTTGAAGAAAAAGGACTTGTACGTCAACAGCTTGATTCCTTTGATGAATTCATTCAGAACACGATGCAGGAGATAGTTGATGAATCCGCTGATATCGAAATTCGACCCGAATCTCAGCA…
>AES59624
ATGGATGATAATCAAGATTTGAGGTTGAAGAAGAAGAAGAGATCCAAACCAATTGAAATTGATTTTGATTCGGATAACGATGAGCCGATTGGTTCTTTGTTTAAGATTAAGAGGAATAAGAAGAAGGTTAATTTTGTTGCATCAGAGAGTGGAATTAGGGAAAATGATAGTTCTAGGGTTATGGATGATAATGAACCATTGGCTAGCTTTAGGAAGAGATTGAAGGGTCCAAAGAGAGATCAGGGATCTGGTTTGAATGATGATTTGGTTGGTGGTGGATCTGGGAGTGTTTCGATGGACGAGAAAAAGGTGGATTTGTTGGTTGGTGATAATGATATGCAGGTGAATGATTCTGCTGATCAGAATATGGAAGAAGAATCGTTGTCGGTGATTTTCCAT…
>AES59626
ATGAAAAAGCAGAGACAACAATCGGTTGCTTCGAGAAACACACGTACGAGGTTCAGTTCTCAACCAAAAAGAACCACCGCTGCTTTTTATTTACCCGATGAATGTTGGCAACTTGTCTTCAAATTTCTCAACAACGGTGACGACAACCGTTATTTGAAGACTCTCTCCCTCGTTTCCAAACAGTTTCTCTCTATCACCAACCCTCTCTTATTCTCACTCATAATTGACCACCGACTACTCTCCTTCCTCCCTCGTCTTTTCCATAGGTTCACCAACCTCACCTCCCTTGTCTTCGCTCGCAACTGCCTTGATATCGACAAGCTACTTAGCGAAATCTCTTGTTTCCCATTGAACCTAACATCACTTGATATTTCCAACCAACCCACCATCCCTGCAATT…
>AES59628
ATGTTTTCATTACAAGTAAACTACACCAGAAGAAGAAAAAAAAATCATGAAACATCACCCCATCTGTTTAGGATTCACAACGATGTCACCCTCTCCGGGCTGAAGGATGAGCTGGATCAAATCAACCGTCAACTCAACCACAGAGACACGAGGAGGGTGGTCGGTGTTGAATATCGATGTCCATTGTCCGACTCAGTCGGATCTCTTCGCTTCAGCCGGATGAAACTCACGAACCAAGACGACGCGAGAACCATGTTCTCTGTCTTTGGTCAACACAATATTAGAGGACCGATCGAGTTGGACGTTTCGTTGGTTAGATCTGCTGAACAAATTATGGATAGTTTGAACCGACCCATGATCTACGAAGAGATCAGGGCACTCCTAGAACCACCAGACGAA…
>AES59630
ACTTAAACCCCATGAGCTGCAAATAGCAAACACAAATTGTTATTTCTATTCACTTCATTACAATTTCGTTTCTTTCTATTCTATAGTGACAACAATAATGACCACCGCTACCTACCTCCTCTTCCTTCTTCCAATTCTCATAACCACCATCACCACCACCCCATATCTGGTAGCCGCCGGTAATGGTCAATGGCAAGTACTACAAAAAAGCATCGGCATTGTAGCCATGCACATGCAACTTCTTCACAACGATCGCATTGTCATATTTGATCGTACTGACTTTGGCTTATCCAAACTCCCTTTACCTAACGGAAAGTGTCGTCATGACCCCAGAGAAACCACCGTTAAAACCGATTGCACGGCTCATTCGGTCGAATATAACATCAAATCCAACACTTT…
>AES59631
AAAGTCGTGAGTTCGAGTCATGTTCTCAACAGTTGTTTATCGAACCTTAAAAATTTCATGTAGACCAAACTTACAAAGTTCGTGGGCCTAACGCAAACAAAGTAGAAAAAGCCCAAACATTACACACTCGTTCATTTCCCATATATCCTCATCATCAAACCCTAGCTACCCCCGGAGAAGAACAACCTCGCCGCCGGAAAGAGATTCTCAAAAATGGTTTCCGGATCAGGCATCTGCGCAAAGAGAGTCGTGATCGATGCCCGCCACCACATGCTCGGCCGTCTTGCCTCCATTGTCGCAAAGGAGCTGCTCAATGGTCAGAAGGTTGTTCTTGTTAGATGTGAAGAAATTTGTGCTTCAGGTGGTCTTGTTAGACAGAAGATGAAGTATATGAGATTT…
>AES59632
CAACTTTCTAGCATTATACTGTATTCTGCTAATTCTAGTCATTGAAATGGCCGAGGCTTTACTTGGTGTTGTGTTTCACAACCTGATGTCTCTGGTTCAAAACGAATTTTCAACTCTATTTGGAATCAAGTCAAAGGCTCAAAAGCTATCAAGAACCTTAGAACTGATCAAGGCTGTTCTTCAAGACGCTGAAAAGAAGCAATTAACTGACCGATCTATTCAAATATGGTTGCAGCAACTCAAAGATGCGGTGTATGTGCTTGATGATATCCTTGATGAGTGTTTAATCAAATCCAGTCGACTCAAGGGTTTCAAACTAAAGAACGTCATGTTTCGACGTGATTTAGGCACTAGGTTGAAAGAGATTGCAAGCAGACTCAACCAAATTGCTGAAAATAA…
>AES59633
ATGGTTGGATTTTTGAAACACGGGGACATGAAGAAGCTTCATCTTTGTGGTACTAACAATCATGAACTCCAAAAGACAACAGGGTCGGATGAGATACTGGTCAAGTCATCTTTCCTGGCCGAATTGCAGCGCCGGGTACTTAAGGCTGAAGCTGCTCTGAGAGAGAAAGATGAGGAAAATGACATCCTTAACCAACGTATCCAACAATATGAGAACAGATGGTCTGAATATGAGTTGAAGATGAAATCCATGGAAGACTTGTGGCTGAAACAAATGAGATCACTTCAATCTAGCCTCTCCATTGCTAAGAAGAGCCTTGCTATTGATGACTCTGACAGAAATTCAGATGCATCTGTTAATAATGCAAGTGATGAGCGTGATTACAGCTGGGAGGTGGGA…
>AES59634
ATGGCTGAAAAACAAAATAACGTGCTGAACAAGAACTATGGTGTGAATCAAGATGATGCATCTCTAGTGTGTGAATTAATCTCTAATGATTTGCATCAAAGACATCTTCGTAATGAGTCTTCTTTATCAGAAGTTGCAAAAGCTGTTCAAGCTGCCCAAGAAGCTACTAAGGAACTTGTTGAGAAATCAGAAGAATTTGATATAAGGAGAAGTCCCATATCAAATGCTGCAGCAGTTATATACATCATTATTCAGCTTTCAGATGATAAAAAACCTCTCAAAGATATATCAGTTGCCATAGGATTTTCAGAAGTAACCATTAGAAACTCATACAAAGATCTCTATCCCCCCATGTTTCAAAGATAA
>AES59635
TCTCTCTTTACCCCAATTAACCTTCCTTAATCACAATTAACCCTCGCATATATAAACACGCTTCTCTTCAACAACCCTCATCTCATTACACTTTCTTCGCTTTCGCTAAATCTAATTAAGCTTTCTCTCTCCGATTCCATGGCTCGTACCAAGCAAACCGCTCGCAAGTCTACCGGTGGTAAGGCTCCAAGGAAGCAGCTCGCCACCAAGGCTGCTAGGAAATCTGCTCCTACTACAGGTGGAGTAAAGAAACCTCACCGTTACCGCCCTGGAACCGTTGCTCTTCGTGAGATCCGTAAGTACCAGAAGAGTACTGAGCTTTTGATCCGCAAGCTTCCATTTCAGCGTCTTGTCCGTGAAATTGCTCAAGATTTCAAGACGGATCTGAGATTCCAGAGC…
>AES59636
ATTACACTTTCTTCGCTTTCGCTAAATCTAATTAAGCTTTCTCTCTCCGATTCCATGGCTCGTACCAAGCAAACCGCTCGCAAGTCTACCGGTGGTAAGGCTCCAAGGAAGCAGCTCGCCACCAAGGCTGCTAGGAAATCTGCTCCTACTACAGGTGGAGTAAAGAAACCTCACCGTTACCGCCCTGGAACCGTTGCTCTTCGTGAGATCCGTAAGTACCAGAAGAGTACTGAGCTTTTGATCCGCAAGCTTCCATTTCAGCGTCTTGTCCGTGAAATTGCTCAAGATTTCAAGGTAAATTTTGTTACTTACCTTCATAAACGATTTTGTGTGAAATCTTGTTCCTCTTTGGTTTATTTAATCACTAGTATTTGTTTATGTTGATATTTTTCTGATTAA…
>AES59638
AAAGTCACAACCATACCCAAGTGAGAAACAAGACAAGAAAACAACTACAGAGGTTAAAAAAAAGCGGAAAAACAAAAACTACCAAACCCAACAACATTATTAATTTTTCTGCTGCGAAGAATTAGGGTTTTCAATCTTCTTCTTCGTTTCACTTCTCGTAAGCTTCATCTCATTCATTCTACTATCTTTCTTATTGCTAACTTCAATTATTCTCTTTCGCTTGCATTTTTTTGTTTTAGCTTACTAGTTCTAATTTTGTACAATGATTGTTCAAATTTCATCGTTTGTTTTTTATATATTTTTTGCTATTTTTGTTTTTGATTGATTTCGAAAATTGGGGTTTTGACTGTGTTTGAGATCCGTGTGTTTTTGTTGTTGTCGAAATTGAGAAAATTGCGG…
>AES59641
TTTTTCAACCACTGATGATGTTCTTCTTCTTCCATTCTCTTCTTCACCACCGTTGGATTTTTCTGCTGATGTAAGCTACAAAACTCTCTCTCTCTCTCTCTCTCTCTCTCTCTCTCTCTCACGCTTCCTCTACAAGATTAATTAGTGACAAGTCTTTATCATTTTGCAAGATAGGGTTTTCAATTTTCTTTAACCTTTTAATCATTTTTCAACTCTTAACTATGACCAGGTGCATAATCTACTGTAATTAGTGCAGCCCATCATCAATAATTTGCAGTTTGAGGTTTGATTCATATTTATTCTTGATTATTTGCTTAATTATTGTGGTTTTGAGCTGAAAGATTAGTGCTTGTTAAGTGTTTGAATTAATGCATGAACGAATGGAGCGTTTTGATCAGA…
>AES59642
ATGGAGATTGATCTTGTGCTTCTTTCTCTCTTGCCAATCTTAATTCTATTCATTATACACATCCACAAAATAAAGAATACTAGAAGAGCATCATCAACTCCACCAGGTCCAAAACCACTTCCTCTAATTGGAAATTTACACCAGCTTGACCCTTCATCCCCACATCACTCCTTATGGCAACTCTCCAAACACTATGGACCTATCATGTCTTTGAAACTTGGATACATACCAACCTTAGTTGTTTCCTCAGCAAAAATGGCAGAACAAGTGTTGAAAACTCACGACCTTAAATTTGCAAGTAGACCATCTTTTCTTGGACTAAGAAAATTGTCTTACAATGGTTTAGATTTGGGTTTTGCACCTTATAGCTCTTATTGGAGAGATATGAAAAAGCTTTGT…
>AES59643
ATGTCTATTGAACAACCATCACTTAACGATCGATTGTCTCTTACGTTTCATTCACCCATCTTTATTATTTCTCTTCTCTTTCTAGCAAACATCAATGAATCAATGATATATCTTACCTTCAGTGTTGTTCAAATTTCACCATGCAATAATGCTGGATTATGTGTGTTAATTTGGTATTGGTTTGGAATTTGGGAGTATGCTCCTCCTTCGATGATCTCTGGTGTCAATTTACGTGGACTAATTTATCTTTTTCAAAAAAAATAA
>AES59644
ACATATTATTAATTTTGAAGATACAAATATATATCCAATTTGTAAGGTTTCATCATGGAAGTTCTATTCCTTGTTTATCTATTACCAATCCTTATTATATTAATTATCCACATACACAAAACAAAGAGTACTAGAAGAGCATCATCAACTCCACCAGGTCCAAAACCATTTCCTCTAATTGGAAATCTACACCAACTTGACCCTTCATCCCCACATCACTCCCTATGGCAACTTTCCAAACACTATGGACCTATCATGTCTTTGAAACTTGGTTACATACCAACCTTAGTTGTTTCCTCAGCAAAAATGGCAGAACAAGTGTTGAAAACTCACGACCTTAAATTTGCAAGTAGACCATCTTTTCTTGGATTTAGAAAATTGTCTTACAATGGTTTAGAT…
>AES59645
GGTCAATGTGGTTGTCGAATATCCACATAGCTTAGCTCACCGGACGCAACTCTTGATTGATGTGTCTCGGGTTGCAAGTTCAAATTTAATTGATGAGATTCGAAGATGTTTTTCTTTTACATAAAACACCTCATTTTCATATTTGTTTTAAGCCTCGGAATAAGTTGCGTTGATTTTGACTAACACTATTAATTTTGAATATACAAATGTAATTTGTAAGATTTCATCATGGGGTTTCTTGTGCTTCTTTCTCTCTTGCCAATCTTAATTCTATTCATTATACACATCTACAAAATAAGGAGTACTAGTAGAGCATCATCAACTCCACCAGGTCCAAAACCACTTCCTCTAATTGGAAATCTACACCAGCTTGACCCTTCATCCCCACATCACTCCTTA…
>AES59647
GCTAAATTGAAGGAGCATTTTAAGGTCCGTGGTTTTTAAACTTACTTACCCTTTCTCACATTTTCCAACAATAACAACATCATAGTATTACGGTTACTTCATTACATAACACAACACACTGTTCTTGTTCTTGTTTTGTTCGCACATAAGAGAAGTGTGAACAAACTCACATCACATAGCTATGGTGAAATCTAGTTCTTGTTTAAGGTTAATCACATGCGGTGGTGGTAGTGATAAAGAAGATCACCATGTTGTTTCTGAGGCCAAGGATTCAAATGATAAACGCGGTTGGAGTTTTCGGAAGAGATCTGCAAGGCATCGTGTACTTAGCAATACTGTGATAACAGCAGAGACCACATCTTCGGAAAATAAGGAGATTTCAGAATATCCAAGTATTAG…
>AES59648
TTGATTACTTTGATTTTCTTACGATCAGTCACACACAATCCATATTCACTTTCCCTCTCTCTCTTTTCTCTCTCACACAATAGAACTTCAACATCACAACTACCCACCTTCACCAAATTTGCAACCTCCAAGGTTTGCAAATCAATGTATAAGTACGTCACACACACAAGTTTAACTTTTCATATTTTCTCTCTCTCACATATACACAACCATTTCTAATGTACTCTTGAAATAGCAATAAGCAAAAAGAGGGAAAGTGAATATGGATTGTGTGTAAGAAAATCAAAGTAATCAAAACTACACACAGGAACCCAGATCATTTGTCCACCCCCTACCTTCACATCGTGTTCTTTAATGCAAAGGATGCTTTAATGCAATGTCGTTTACAAATTTCATATA…
>AES59649
AAGGAAACACTAACAATGAGGAAGAATATTCAATGGAACATGGTGAGATTGGGAAGGCTTATGTTAACACTCATGTTTCATGGTTCAATCAATGAAAGAGACCCTGGAGTTCAAGTTACACTTCCACAAAAGCCCTTAGAAACCATCAACCACGACGATAAAGACACTCACAAATCGCAGGACTGA
>AES59650
ATGCCTTTCAAGAGTATTGTGAGAGAGATCAAGGAGATGAAAGAGGGAATTGGCAACATGTATATAAGAGATGTAGAAACCAAACATACACATAGACATGGAAAATCTCACATAGCACCAGAATGTTCCTCACCAATATCACTATCAAGTCAATGGGCTAACTTACCTCCTGAGTTACTATTAGACATAATTCAAAGGGTGGAAGCTAGTGAAACCACTTGGCCATCTCTCCGCGCACTTGTAGCTTGTGCCTCAGTTTGTAGATTGTGGAGAGACATAACAAAGGGTGTTGTGAAGACACTTGAACAGTGTGGTTGGATCACTTTCCCTATATCATTGAAGCAGCCTTGTCCAAGAGACAATCCAATTCAGTGTTTTATCAAGAGAGAAAGGGCGACT…
>AES59651
AGGCAACTAAAGTAAAACTAAAAACCATCCATAAACACTACACACATCAGAAGCCATAGAGCAAACATAAACACTCTCATCAAAAACTATGATCATCATTTTGGCATATACCACTTTCATTACACTCATTTCTGGTTCCTCAAGTGAATCACTTCCATGTGCTTTAAATGACGATGTTTCAGCTGAATTTCTCGCCTCAAAGACGGTATACTTCAACACGAGTCTTGATCAAATTCCAAAATTTGTGGATTGGAGAACAAGAGGAGCTGTCACCTCTGTTAAACAACAAAGGGGATGTGGGTCTTGTTGGGCGTTTGCTACTATGGCAGCTCTAGAAGGCTTGTGGAAGATAAGAACTGGCAACTTGATCTCGCTTTCAGCTCAACACCTCGTAGATTG…
>AES59652
ATGTGCGTGATCCAAACGAGAAAGAGATCGAAGTTGCCGTCGAAAAGAAAAACAGTAAGAGTTGATACTGATGGTGTCATTGAAAGAGTGAAGGAACTTTTTAGAGGTCATAGAGACTTGATCTTGGGATTTAACACCTTTTTGCCAAAGGGCCATGAGATTACCCTTTGTCTGAGGATGAGCAACCTCAACAAGTCTAACACCCTGGTCTACAAAGAGGTTGCTGCACTCTACCAAAACCACCCGGATGCTGCATCTACTCATGCTTTTGCTCGGAATTCCATGTTTCGTGATAGGAGCTCTGCAATGCCAACACTACGGCGAGTGCAGGTTGAAAAGGTTTGTCTTCAGTTCTTATGTCCCTTTCTGTAG
>AES59653
ATGGTTCATAAGGCAAGAAATAATGGCATGCCCTTTTGGAACAAAAAACAACATGACAACAAAGACCAAATGGTAATTGCATTTGAAGCTTATGGACATTTAAGTAGTGTCAATGTTCGTCCTATGACAACAATTTCATCTCTCAATTTCTTCGGAGGGTGTGATGATCGCGAAGCACTTGCGTATGGAATGAATGAATTCTTGTTTAGAGAGGAAGAGATAGTCTTTAACGCGAGTTTGTGGTGGTTTAAGAAATTTTCATGGTGA
>AES59654
ATGATTATTCCAAGTGATGGCATACTGGTGATGCGGTTTTACCGCACATTCGTTCATATATTGACAGCATCCGAGATTGATTATGGATATCTGGTTGTGCCTTGGTTTGGTTTCGGCGAGGATGCATTGCCCACAACTGTGACTCAACTTTCTATAATCGATCATTATGGAAATATTTGGAAGTGTGATATGATATTCATCAGGATGGAAAATACTATATTTTGCAGGATTGGAGGTGACTGGAGACTCCTAAGCGCAGCGCGTAGATTAGTCAAAGGTCATGCTATAAAGCTTGTTGTCACCGAAAATACAAGGAATGGTTACTTTGGAGGCACTGCAAATAGAAAGGTGGATGCAACTCATATGAACTGTGAGAGCAGTCGATCTCACAGTGTTTTC…
>AES59656
ATGCGTGACCGAGCTTGGAATCCTTATACACCAATGAGTCCTCCTAGGGATAACTGGGAAGATGGAAATCCAGGCTCTTGGGGGGCCAACCCACATTACCAGCCAGGAAGCCCTCCTTCCCAGCCATATGAAGCCCCAACTCCTGGTGCTGGTTGGGCTAGTACTTCCGGTGGCAATTATAGTGAGGCTGGAACACCACGGGACAGTTCTGCCTACGTTTTTACTAATTCTATTTGGACCGATGCGGATTGTATTACAACGAATGCTCCAAGCCCATATTTACCATCAACACCAGGGCAACCTATGACACCAAGTTCTGCGTCTTACCTTCCTGGCACCCCTGGAGGACAACCTATGACTCCAGGAATTGGTGGTCTGGACGTCATGTCCCCAGTATTG…
>AES59657
ATGAGACAGAGTGGAAACTTGAGAAGATCTTCTATTGATGTATGCTTATCGATCTTCGCTATAAAATGGGCAGCAGGGATTCAAGTTTGCAAAGGACAATATCATGACATTGAAACAGGCGCCAACCCCTCTGGTCGCTATGATCTGAAGACAGGCTTGAAGATCGTCTTGGAAAAGAATTTATGGAAAGAATCATGA
>AES59659
TTTGTTTCCAGAACAATCTTCACTGTCGTAAACCCTAACCCTTCCACCGTGACATTGTTTCCGATTTCAGATTGCCACCGCTCAACTTGCAATGCCGCACATTGCCACCGCTCTGATGGGTTCCGATATTCCACAAGATGGATTGAAGAAACTGGAGTATCTTTCACTCGTATCCAAAGTATGCACCGAGTTAGAATCTCACACCGGCACCCGCGACAAAGTTCTCGCCGAATTCATCACCGATTTAGGTCACTCTTCCAACTCCGTCGAAGAATTCGACGCTAAATTGAAAGAAAACGGTGCTGAAATGCCCGATTATTTTGTCAGAACGCTTCTCACTATAATTCATGCGATTCTTCCTCCAAAACCTAAGAAGCAGAGAGAAAATCTGAAAGAGAA…
>AES59660
ATGGATCGGTATCAGCATCGGCATAAGATTTATAATCGTATCGTCTGGACAGTTATCTTCTTCATGATCGCCAACGTCATGCCAATATTGTTAGGGGAGTTCTTCATGATCGCCGATGCCATAGTAGCAACCGCCGCAACAGACGACGGCCATGTGATCCCACAACCACCAGTAGTAGGTGATCACCCTGGATGTGCAAGTTCTGATTCATTCAAACCACCAACACCAACTCTACTCCAATGTTATTTACACTACCTAAACCTAGCGCTGCACGCACAAGTTTTTGAGGTCGGCAGCGTTTACGGCGAACCGTGTGGTCCGGCATATGACCACATTAAAAACAAGATTCTTTTCCCCATTCTCCCCAAGATCAGACCTCTTCTCTCCCGTGGTTAG
>AES59695
ATGGTGATAAAAAAAGAGCTAACTATTGAGGAGCTAGAGGCAAGGATATGTAACGATAAAATGCTGCTAAAAAAGATGAAGGAAGAAAGAAGTAAAAGAGACAATACTACATCATTGGAACAAAGGAAAACAAAGACAATGGCTCGTGCACAAGAGCGTTCAAATTCTCAGCTGACACATAATGTGAACAGGTACATGATAAAAATGATGGAAGTTTGTGATGCTCGTGGCTTCATATATGGCGTAATACCTCACGAGGGCAAACCAATGAGTGGTTCATCAGAAAATTTACGAGGCTGGTGGAAAGATATAGTTAAATTCGAAGGTGGAGAAATGGAATGTAAGGTATAG
>AES59707
ATGGAAGGTATTGTTAGAGTGAAGGTAACTGGAATGCGGGACTCATTGGTCCTTTTGTTGGAATCAGAGGCTGGTGCGGTCGCGAGAGTGGCGAAGGCGCATGAAATGTGGTGGAGAGGCATATTTCTTTCTGTGAAAAAATGGTCCCCTCAATGTGTTGCTGGAAAACGAAGGCTATGGCTGAAAGTGTTTGGTATTCCACTACATGTTTGGGATGAAGAGCTGTTCAAGGCAATAGGGAACTTTTTTAGTGAGTTTTTAGACTTTGATGAAGACATTATTGGGAGGAGGAGGTTGGATTTTGCTAGAATTAATGTTAGAACCTCAAGGAGAGGATTGATAGATGAAGAAATTCGGATTAGGGTGATGGGGGCGGTTCATAAATTATGGGTGGTGGAG…
>AES59709
TGTGACGTGTTGTCTTGAACCCAAAAAGTGACACAACTCCTCAGATCATAGAATCCTAAACAAGAAGAATCTCGTATTCGAACATGGACATGGACCTCGACAACAACAAAGATGCAAAACCCATTTTGGTAATCTTAGTTGGTGCACCTGGAAGCGGGAAATCCACCTTCTGTGAAGAAGTTATGCGTTCCTCTTCTCGCACATGGCTTCGCGTTTGTCAGGACACTATTGGAAACGGTAAAGCAGGAAGTAAAGCTCAATGCCTAAGTAGTGCAGCTAGAGGATTGAAAGATGGGAAGAGTGTATTCATTGACAGGTGCAATCTTAATAGAGAACAGCGGTCAGATTTTTTAAAGCTTCGGGGTGAATCCCAAATAGATATCCATGCAGTTGTACTCG…
>AES59710
ATGGATGAGGGTCTCAGAACCGACACAAAAGATGGGGTAAAACCTATAGTAGAAAAGATGGTGGAAACTAGGTTTATGTGGTTTGGACATGTAGAGAGAATACCTCGGAATTGCAGTAAGGAGAGTGGAATTGCAGTGCTGATGGAACTTGAATCCAATAATCAACCCAAGCAAGAGCGTTCAAGGACAAGATGGACAGCATCACTTGACAAGATATTTGCAGACTTGGTTGTTAAGCAGATTCAACTGGGGAATAGACAAAACGATACTTTTGACAAGAAAACGTGGAATCACATCCGTGATGAGTTTAATAGGAAAACAGACCTTAATTTCAATAACAATCAATTGAGGAAGCATCTTGATGTTCTTCGGACGCGCTTCTATAATTTGAAATCTACT…
>AES59711
GATTGATGATGTTCACTTGCATTGTTGATTGAGAGTTTCATTCATTTCATTGCCTAACAACACATTCAACACTTCGTTGAAGTGAATGAGAAATGACAATATCTTGTTCACTTTCACTTCCTCAATTACATTCATCCTTTCTTTCTTCTCCTCTTAAATCCTTATCTACTACACCATTAGCTAGAAATAAATTTCAACCAAAACCCACATTTTATCCACGTATTAGAGCTCTTGAACTTGATCAAAACACGGTAGTTGCTATAACTGTTGGTGTTTTGAGTGTGGCTGTTGGAATTGGCATACCAGTGTTTTATGAATCACAAATTGATAATGCTGCTAAGAGAGATAACACGCAGCCCTGCTTCCCATGCAATGGATCTGGAGCTCAGAAATGCAGAT…
>AES59712
ATGGAAATTCATAAGCAACAACAACCCATCAAATTTAGTAGTAGGTTCAAACGTATTTGTGTCTTCTGTGGCACCAGCCCTGGCAAAAATCCCATCTACCAACATGCTGCTATTCAACTTGCTGAACAACTGGTGGAGAGGAATATTGACTTGGTATATGGAGGAGGAAACATTGGTTTGATGGGTTTAATATCACAAGTTGTGTTTGATGGAGGACGCCAAGTCATAGGGGTCATCCCTAAGACTCTTAGAGCACCCACATCCATGCCACCTAAATGGATCGTATAA
>AES59713
ATGTCTGATGAACGATCGATGCGTACTGCCTTCGTTAACAACGACAAATGCAGACCGCTAAAGTGTCATCAAGAGTGCCAGATGATTTGTCCTGTCGTCATAATTGGAAAATCATGTGTTGAGGTTACTCCTGAGTCCAAGATTGCTTACATATCTGAGGAATTGTGCATTGGATGCCGTATGTGTGTTAAGAGATGTCCTTTTGGAGCCATCGAAATTATCAACACTAAGGATTTTAACAAAGATATCACTCATAGATATGGTCCTAATACCTTTATGCTTCGCAGGTTGCCGGTTCCCATGCCGGGGCAAGTGCTTGGTTTGGTCGGGACAAATGGAATTGGGAAGTCCACTGCACTTAAGATTTTGGCTGGAAAACTCAAGCCCAACTTGGGTCGT…
>AES59714
GTTTATTTTCGAGACTCATACACCCTTTGCTTCCTCTAAGCAATTTTGTGATAAAGAGGGATTTAAATGCCTTGGAGTGGAGGAAGCCCAAGGTCATTCGGGAGGTGCTTGGGTTGTGGTTATCAAACTAGCCGTTTCTCATATGATGTTATGGATACTATGCAACAATGTATCAGCGTTAAGATTTCCTTTGGTGTTCATTCTTGGGTTTGCACAGGGGCTTATGCTAGTCCAAACTACACAACTCGGTGCCTTTTCTGGGATTATTTGGTGGACCTTAGAACTCGAATTGACCAACCATGGGCCCTTATTGGGGACCTTAATGAGATCTTACTTCCTTTGGATTTAATCAAAATCAAAATTTCATAA
>AES59716
ATGACAAGTTCTTTAGTGTTTAGTTTTAGTTGTTTAATGTTGATAACAAATTTGTTTGTGGCCTTTGATTTTGCTCATGCTCAACCAACAAGAGCTTTTTTCGTTTTTGGTGATTCAATAGCAGATAATGGCAACAATCATTTCCTATTAACCACTGCTCGTGCTGATACTCCCCCATATGGCATTGATTTCCCTACGCACAAACCTACTGGACGTTTCTCTAATGGCCTAAACATTCCTGATATAATCAGTGAGAGACTTGGTTTAGAACCAACTCTTCCTTATTTGAGTCCCTTGCTAATTGGCGAAAAACTTTTAGTTGGTGCCAATTTTGCATCCGCGGGTATTGGAATTCTCAATGATACTGGATTTCAATTTCTAGACATCATACACATTGAT…
>AES59717
ATGCAATGCTGGATAACGGACACCTACATGACATTTGCTGATATGGCAACTGGTTTAATTAGAGAGACTAAAAAGCACACCACCTCAAAAACCCCAAAATCAAATCACAACAAATCCAAATCCTCTTCCTCGAACATACAAATTTTCTCCAAAAGCTATGGTGGTTATTCAATAAACCTCAAGTTTGGAACACCACCACAAACCTTATCATTTGTCCTAGACACATGTAGCAGCCTTGTTTGGTCCCCAAGTTCCTCCCAGCAAAATGAGTCAAGGGAAAGACTAAAATCAATGAGTACAACTCACTCTTCAACTAGGAAGATGGAGGAGGAGATGAAGGTGGTGCAGTTGAAACCATGGAAGTGCCACCGTGGTTCCATAATGGGTGATGAGTGTATT…
>AES59718
AACCCTGCAGACATTCAAGTCATACCGCGCATTCATCACCTCCATCTACTGTTTTGTTTCTTCCAGCGCACCTCTTTCAATTCGAGTAAGAAAGCTGTGTTTTTCTGACTAGATTCGATTATGTTTGATTTTTCCTTTGGGTTCAATTATGTTCAATGTTCAATTTAATTATATTCGATTCTGAGTTCGGTATTATGAAGAGAAAAAAAAATAGTTAATTTTGGGTGTAACTGAGATTTTTGGGGTGTGGGTAAAAAAAATAAATTAAAATTGTACCCTAGTTTGAGCCTTGAGGGTTTATGGTCTCATCAGAATCTATGAGCAAATATAACTGGCGGCGGTTAAGAAAGTGTAGTAGTGTATGCTGATTTGATTTCATCATCATTGTTTTTCAATTTT…
>AES59719
CACTAGTAGTAGAGTTACTTGGTAGCATAAAATGAAGAGAAGAAGAAGAAAGTGACATTTGCATTTGCAAATTGAAAAGCAACAATTTAACGGCTCTTCTCCAAAACCTTCTTCTGTTACTTTTCCCCCTTTCATCTCTCACCGACAACAACAACAACAACATTTTCCGTCGCCGTCGCCGATCTTCCACCGCCACCGCCACCGCCAGATTCACCTCATCTCGTAAAACTCTTATCATTTTAGATTTAACACTTTTCTTATTCTTCTTCGTTTTCATTTTTTGCATGTTTAAGTGCTTGTTTTCTGTTTCATTTTGCGATGTGTAAATCTTATCTAATCAAATTCTTTCAATGCATTATTACATGTCATAGTTTTGTTGAGTTTCATCGTTTTTTCGCC…
>AES59722
ATGTCTAGTACAACATCTCGTTTTAATCGCAGAAGCAACAACGAAGTTGGGTTGAAAAGTGAAAGGGGGTTATCAGGATCTGTGGGTTCTGGGGTAAGAAGACGAAATCGAAAATGTTCATGTGGTGAGTTCTTGGTGTTGCGAACTATCACTGATGAAACTAACCCTAACTATGGTGAAAAGTTTTGGGGCTGTAGAAATTGGAGGAACCGAATTGATAATGGCTGCAACCATTTCCAATGGGTAGACAATGAAGATGATGTTGTAGATGAACGTGATGTGAAGATTGCAAAACAGAAGAAGAAAATTGGCAAGCTGAAACAAAGTGTCTGCTTTCTAAAGGAAGAGTTGATGAATAGTAGGAAATCTTGCAAGATTGTTGTAGCATTTGGCATTGTA…
>AES59723
CCCACCACAAACATCACTCTGCATCCACATTTATGACACATCTGGCATCCTCTCTCATTTGTATCATTTACACAAACTCCTTCAAAAAATTGTTGAAAATGGAATAGCTATTTTCCAACCTTTTCTTTAACCTCAATTCTCTCCCTCCCATGAAAGAGAGAGTGCATTTTTCCTTACTACTTCCATTCTAGCTATTTTCCTAATGGCTCTTCTTAATTCCTTGCCTGAACAATCCCACCCCAAAACCAAAACAACACTCCCAAAACACAAACAAAAGAACCAACAACAACAGAAACAAAAACCACCTTCTTCATGGGACCAAATAAAAAACCTCCTAACATGCAAACAGATCGAAGTTTCAAGAGTTCATGATCCTTCAAAACCAAACAACAATAATGG…
>AES59725
ATGGGTGAACCATATTCATCAACTTCAACCGTGAGTGGGTCATCATGTCTGGACAAAACGAAGTTGGTATGTTACTGTGGCGTTGAGTCCCCTCTAGTAACAGCTTGGACTGACCAAAACCCAGGAAGGAGGTTCCATGGATGTGGGAATTATTTGCAGAGAAGAAAGTGTAGTTTTTTCGTTGGTTCGATCCAGAAGTTCCTCAAAGGCAGAAGAAAATAA
>AES59726
CACACAAACATAACTAAAACATCAAAAATGAATTTTTTGTTATCTTAAACAAACGGGCCCTAAGCACACGGCACAAAAAGGGCCGAAGAACAAACTTTTTTCTCAAGTGCAGATCTGACATATTTTTGTTTTTGGTAGATGTAATTAAGGTTCATTTGTAGAAAATATTGTTTGAGATAATTATGGTAAAAATGATTGTACAATAGATAATTGATTTCTTCACAAAGAATGTTTGCTGCAATTGTTTGAGCTATTCACATTTGTACCAACTTGAACTAATTGCACTTCACTTTTATATCGCCTATTGTTTGTGCAAATTGCTTCCTTTGTCTCGAGTTTCATCGCTGTGAGTATATTTGGAAGGTAGATTTCATTTTTTTAGACTTTTTTGAAATTTTA…
>AES59729
ATTCGCGAAAGAAAAAAAAAAAGGATTGTAACAGAACAACGGTTGATCATAAAACAAAAAACAAGAAAGGAGAAGATCCCTCTCCAAATAAACACAGAAGAAGAAAACATGTCTGTTTCTGTTTCTGTTACTGTTACTGTTACCTCTACCGTGGGACCCTTTCTTCCACGATCCCATCGGCGATCAACAACAGCCGTCCGATCCAACAAGGTTTCAGTTGGACCAACGAGATTATTAACGAAACTCAAACAAGACTGTGCAACTCCTCTACCTCTTCTTCACCATGTTGCTGATGCAATGTCTTCTGAAATGCGGGCTGGGCTTTCCTCCGTTGATGGGCCCGGGCTTCCCATGATACCAACTTATGTCCACACTCTTCCCTCCGGGAATGAGAAAGGG…
>AES59730
ATGAAAATCTTTCACCGTTTACGTAAGGTTCTTATGCGTTTTGTATTCTCTTCTTCTCATCATAGGTCATCATCAAGAGATTCATCATCAAGGCACAGAAATTCTGAAAGGTTTGAACCACCAAAGACTTCATGCAGTTCATATTATTCATCTTATTCTCATTACAATGAAGCCATTTCCGATTGCATTGAATTTTTCAACAAAGAGGGTGTTTTGGATGGTCGAAAATCATCAGATGTTAATAATGTGTAA
>AES59733
ATGGACAAGACTCAAAACATGAAGCGTGGAGTTAAGAAGCAAAGACACACAAATAAACTCTTGTTTGGTGCTTTCCAATTCTCAAAGAAACCAAAGAAGCAAGAAAAAGTTAGAAGCTTAAGTGCTGTTACTGAAATGAGTTGTCATGTTTCTGAAAAACAACAAGAACATCCAAAGAGATTTAAGCTTCACAATAATTTTTTGAATGGATGCTATGGTGCTTCTGTTCCAAGGAAGCTACGTTCAGCCATGAAGAAGCGCGGTCGCGAATCCATCTTACATGATAAAGAAAAGGTGAACCATAAGATCGATGGAATAGAATCTCTAGAAAAGGATAATGTAAAGAAGTCAAAAAAACATGAAATTGGCCAAAACTGGTCCCAAAGAGGAGTTTTTGGT…
>AES59734
ATGATCCGATTCATTCTGTTGCAGAATAGACAGGGTAAAACCCGTTTAGCCAAATACTATGTTCCTCTTGAAGATTCCGAGAAACACAAGGTCGAATACGAGGTTCATCGCCTTGTCGTAAATAGAGATCCCAAATACACTAATTTCGTTGAGTTTCGTACACACAAGGTAATATACCGGAGATATGCTGGACTGTTTTTCTCACTTTGTGTTGACATCACTGATAATGAGTTGGCATATTTAGAGTGCATCCATTTGTTTGTTGAAATCTTGGATCACTTCTTCAGCAATGTCTGTGAACTCGATTTGGTATTTAACTTCCACAAGGTCTACCTTATACTTGATGAATTCATTCTAGCGGGTGAACTGCAAGAAACAAGCAAGAAGGCTATCATTGAA…
>AES59735
ATGTGTCCCCGTATGCTTAGCCTGTCTGCGGCCTTTCCTTTTAAGAAACCTGACATTGATAACAGACATGCTGCTGCCATTGCCTTCAAATCTGTGTCTAAGTCTACATCCATTCCTATTCAGCAACCTGACATGGTGGAATTAGACAATTCTGATCTAGATGGGAATGCTATGGAAGTAGATAAGGGGGATGAGGCAGCGTTTGCAGCAACCCTGAAGACTAGCAAAACTTCAAATTTGTTTATGCATAATTCATTTGATATACTAAATGAAGAAGATACGCTTAATTTTGGGGAGGCTAGGCAACCTGCTATGTCACAGGGAGCCAATTTAATTAATAAACAAATCTTTGGGGCTGTTCCCAAGCACAATATTGTTGTTTTTGTCCCTAAACAAGTG…
>AES59737
TCATAAAGCTCTTGTAGTCATCAGCTATAAATACCAACTCATCGTGCTTCTCATTACACACACACTTGGCCTTTGCAATCAACTCTTCTTAATTATTCCACCCCTATAGCTAGCTAGCTAATCATGGCTATCTCTAAGCTTCTTGTTGCTTCCCTTCTTGCATCATTTCTCCTTTTTCATCATCTTGTTGATGCAACAGATCAATCGGCATATGCACAAACACAGGGTTCTCTTCTTCAACAAATAGATTGTGATGGAGCATGTGTTGCAAGGTGTCGATTATCATCTCGTCCAAATTTGTGCCAAAGAGCTTGTGGGACTTGTTGCAGAAGATGTAACTGTGTGCCACCTGGCACTTCTGGCAACAAAGAAAAGTGTCCTTGTTATGCCAGCCAGACT…
>AES59740
ATGGCTTTCTCTAAGTTTCTAGCTGCTTCCCTTCTTGCATCACTCCTCCTTCTTCATCTTGTTGATGCAACAGATCAATCAGCGCAGGCATATTCACAGGGTTCTCTTCTTCGGAAAATAGATTGCAATGGAGCATGCGTTGCAAGGTGTCGTTTATCATCGCGACCAAAATTGTGCCATAGAGCTTGCGGGACTTGTTGCAGAAGATGTAACTGTGTGCCACCTGGCACTGCTGGCAACCAAGAAAAGTGTCCTTGTTATGCCAGCCAGACTACCCGTGGTGGCAAACCCAAGTGCCCTTAG
>AES59742
CATAAACCCTAGAAGAGAGGCACACAAACATGATTTTTCTAATTGACACGTGTCACTACCTAGAGACCTAAGCCTTTTGTTGTGCAAACAAATAAGAAGAAAGAATTTCATTCCATTTCCCAAATCTTCTTCTTCTTCTTCTTCCGTTTTTTCAGAGCAAACAAAAACACTCTTATCCTCATTCTTCTTCTTACTCATTTTTCATCACTGTTTCATCAACAAAACAAAAAAACAGAGATACTATGAAGCTAAAACAGAGACAAAGAAATTACGATGTTTTGGATTGGTCAGAAAGGGAAGTTGAAACTGCTGAAATTCTTGCTTTATTATATCATCGTTTCTCTTTGTTGAGTAGTGTAACATACTCATGGGGGTGTAAAAAGCAGAGATCTGCAATTC…
>AES59743
ATGCAAATGTTTGCCAATCATCAAAATCAAAATTATGGGTCTTCGTCTTCTTATGTTGAATTAGGTCACAATATCAACGGTGAAACTAATGGTATAGTAGCTCTTCCTGGTCCAGGGGCGGATCTACTCAAAGACTATGTGGGGCTAAAATCCGACCCTGCTCCTGATCTAAACTTAACAACCGAAGAGTCGATCCACATGTCATCTTTTCAACCGTTGGATCAAAATACACAAAATAGAGCTATTGGCCTATTGCAGCAGCTCAAGCTAGGCAAAGAAGGCTTCAGAAATTCAGGCTCAAAAAACCTTTTGGAAACAAGAGTAAACAACATTCATTTTGATGTTTATTTTATTTCCTTTTTAGTTTCCTCTCTTTTAGAAATTCAGATATGA
>AES59744
ATGAAAAGACACAGCAGAGATGAAAGAACAAAGAAAACACAAACTACTTCTTCTTCGGAGTGGTCAAAGAGTGAAAAGGAAGTCGCCGAAATCATTCTTGATTTTCACTGTCATGTTGGTTTGTTGAATAGTATACCATTCAGTTGGCGTTGCAAAAGAAAGAGAACCGAGGTTAAAAACAACCCTTCTACTTCTCCGGCAATTCAAAACAACCCTGATGTTAATGCCGCCGCGGGTTATGTTGTCAAAGTTGAGGCTACCAGTTCTGAAACTGAATCAGACGATCAACTCAAGCGACATTCAAAGAAGAAAACTTCTTTAAAGAAGAAAAAAGAATCGCCTCTTGAAATTATACAAGACTTGACAGAGACCAAAGATTCAATCAGACAAGAGATAGAA…
>AES59745
CCTTAATCAATTGAGCTCAGACACTATATTTGATTTACTTGTTTGAGATTTATAATATTAATATTTATTCGAAACCAACCTCAAGCTGAATTCGCAATGGATTAGATCATAGAGTAACACGCTATGAAGTTGCACCACCAACACATCATAGCAAATCTATAATTATTGAATGAAGAGTGAAACTCAAAAACACAAGAAAATCGCAAATCGCAAATCGCAAGCAGGAAGAGAAGTAAGAAATTGATTTCCTGTTTTTTAATATGAGATTCGATTCCTTTTCTCCTGTGATTTTTGTTCTCGGCATGAAAAGGTCCAAAAACGCTCACGGTGGCTGCCGTTTTGTAACGGCCGTAATCCCGGTACCGGTCCTTTTTTTTGAAACCTTGGATATACAAAAAC…
>AES59747
CAATAATTCTTAACTGAATTTCCGTTTTGGACTTTGATACTACTCTCTTCTAAATAAACACTAAGCAGGTACAAACATACATACATGCTCCAAACTCCTTCAACATTTTTGGTCTCAATTCATATCATATCATAAGATAAGATATGCATGTCATCAACGTGTTATTTCTTTCATTTCAACCAAATTCAGTTGGTCTTTATTTTTTCTTCTTAGACTTAAAATTGTTATAAAGTTACTCTATAGTATATATTATACGAATTTGTGCAGGTTTTGAATTTTTTTACAAAATGGGATCGGTTTGTTCAGCTGGTAAGGCAGAGAAAAATAAAAATAATGATGAGATGGAAGTGTCTGTGGGGAAACTTAACAAGTTTAAGAGCTTTGTAAACAAAAATGGAA…
>AES59749
ATGGGCATGCTTCTAGGTCCGACCCCACTTAATGGAATAAGAATAAGAAGCACTGGAACTCGTTGTTCTTATGTGTTTCATGGAAAAGCAACATTGAAAGATGGTGAGAAGCTAGCTAGTGTCTATGGAGTTGAGGTGCCAGAAATATGTAAAAGTGCACATGCAAACATACCCCGCTTAATTAAAGTCACCTTGGTTGGTGCTTGCACCAAGTAA
>AES59750
AAAAAAATGAAGCTGCTTAGTACTGTTGTTTTGATGATGATCTTTCTGGCATCTGCTTATTCTGTTGTTGATGAGTCTCCAACAATAACACTCTCTGAATTTGAATCATATCCAACACTTTCAGAAGCATCCGTTGATAAATTGTTTCATGATTGGATGTTGGAGCATAATCGGACATATTCAAGCAGCAACGAGATGAAGAAACGTCGAGAACTATTCAAGAAGAAATTGGAACATGTTAAGGAGTTTAACAAAGGTAATCACAGTTACACAATTGGCATAAATCAATTTTCTGATTGAACTGAAGAAGAGTTGTCTGTATCATGTGTAGAGGACGACGACAATTACGAATGGTATTTTCAATGAAAGAATTAGATCGTCACATAGCGTGTTTCTGAT…
>AES59754
ATGGTTCCAACCAGAAAGTGGGAAGTTCAATCTAACTTGAACATTAGACTGATAGACTCAGCAGCAACTCAAATGATAGACCAAAACATTATACAATTGCTCTTTGAAACTAATCCTGCTTGGGAATTAACTAATTTACCTCCTGAAAAGAATGTTATAGCATGTAGGTGGGTCTATAAAATTAAATATTAA
>AES59755
CCTTTCACTTCCAACTTTTTCTATAAATAAAATACCTTTATGCTCCTCATTTCATCAAATCTCATAACTCTCTCCCCTTTTATACAAAGAAAAAAACTTTCATAACTTATTCTCTCATATCCTTACCCCTATTCACATTCTTCATATTAAGCATAAGCTTTTGAAGCTTAGCTAGATAGCTTCAACATATATATACATGGATCACCTATCAATTTTTTCATTCTTATTAGCACTTCATCTATCAATTTCAGGTGTAATTTCAACAACATTCACATTTGTTAACAAATGTGACTACACAGTGTGGCCAGGGATTCTTTCAAATGCTGGGGTCCCAACACTTCCAACCACCGGCTTCGTTCTCCAAACAGGCGAAACCACCACCGTCGCTGCACCAGCCTC…
>AES59756
AGAGAGTATATATACTCAAGAAGTGTAGTAACGAAATCAATCTTCATTCTAAACTAAACGTTCTGTTAGAACCTTCTCGAAATTGTTTACACTGTCATTGCAATGAGGAAGTGGACGATTCCTTCCACTCTTCTTCTTCTCTCTCTTCTTCTTCTTCTCGCAGATCAAGGTCAAAAATTTCAAGCGAATGCGGAAGGTAATTCAGATGAAATCGTAGATCCACCGAAAGTGGAGGAAAAGCTCGGCGCTGTTCCTCATGGACTTTCAACCGATTCAGATGTCGTTAAGAGGGAATCGGAGTCGATTTCGAAGAGATCCCTTCGCAGTAATGCGGAGAAGTTTGAGTTTCAAGCTGAAGTTTCAAGGCTTATGGATATTATCATCAATTCGCTTTACAGT…
>AES59757
ATGAAACCTCAAAAAACTATGATGATCATCTTGGCATTTACCACTTTCATTACACTTATCTCTGGATCCTCAAGTGAATCATTTCCATGTCTTGTTGATGACAATCTTTCACCTGAATTTCTCTCCTCCAAGACAATATACTTCAACATGAGTCTCGATCAAATTCCAAAATCTGTGGATTGGAGAGAAAGAGGAGTTGTCACCTCTATTAAAGACCAAACCTCTTGGTGTGGGTCTTGTTGGGCTTTTACTACTATGGCAACTCTAGAAGGCTTGTGGCAGATAAGAACAGGTAATTTGATCTCACTTTCAGCTCAACATCTAGTTGATTGTGATATGGGAAGCAAGGGGTGTAAGAATGGTTCTGTTTTTAGTGCTATTAAATTTGAAACAGAGCAA…
>AES59758
ATGGAGAGGGGGGATGAGAGAGAGAGAGAGAGAGAGAGAGAGAGAGAGAGAGAGAGAGAGAGAGAGAGAGAGAGAGAGAGAGAGAGAGAGAGAGAGAGAGAGAGAGAGAGAGAGAGAGAGAGAGAGAGAGAGAGAGAAGAAGAGAGAGATAGTCTTGATTTTGAATACCTCAAGACTTTTTTTAAGTGA
>AES59760
ATGGATCGAGATCATAGTCGCATGAGGTTAGTTCTCTTATTGGTCATCGCCATCAACATACCAATACTGTTAATTCCCTTCTTCATGATCGCCGATGCCATAGTAGCAACAGACAAAGGCCCTGTGATCCAACATGATCACGCTGGATGTTTAAGTTCACTCATACCAAAACAACTCTACTCGAATGTTATTTACACACCTAAACCTAGCGCTGCACGCACAAGTTTTTGA
>AES59761
TTCCCAACACAAATCCAATAAATCCACATCTAGATAGAGTGTTTTTCTTCTCTATTTCAAGTTACCTGTTCCTTTTTTTTTTTGTTCAATATCAATATATATGGGTGTTTGTGATGTAGTAGCGAGTAACCTTACAATAATCTATGTGGCAGTTACATCATTTGTTAAGGCTTATGAAGTTTTATATGGACGAAGATTTAGTGGTGTGTTTGTTGTGACTGTGTCTACAACGTTGGTGGCTTTGATTTTGGTGGCAACTTTAATGTGGGATTTGTCTCGGAAGATTAGTAAGTGTGTTTTTGTCGACCAACATCCTCGTACTTCCCAACACAATACCATGTCTTATTGTAAAGGTGGAATCTGTTGGCACGGCGTGGCGGATCGCTCGCCGGCATCACA…
>AES59762
AAAGAGGAAACTCACATAAACAAGAAATCAAAAAAATAAAATCCGAATATCATTATTATTATTCTTCACTTCTTACTTAGTATTTTCTTTTCCAACATCAAAATCAACAAATTTCAATAACAACTAAAAACGTTCGTTCTTTCTTCTTCTCATTCATTCAATTTCTTCTTTCAACATTCTTCCAAAACACACAACAATTAATTCCAACACAAAAACCCGAAAAAAGAACATTCTAGATAAATTCTCCATAAACCTAAGACTGTCCAATTCAGCTTAACTAGGGTTTCGATTTGTTTCACCGAGGTAATACTCAACAGAACATTCTTCAATTTTGTTCTTACAGTACTTTTTTTTTTCTCGTACTTATTCTTAATTCATGTCTTTTGTTTTATTTTTTAT…
>AES59763
ATGCCACCCAAACTTAATTTTTTGTCATATTTAGTTGTTACCCACTTACCCTTCTTCTTCATTCTAGAAAAGCGAAGAAACAAGCTAGTTATATGTAAAAGGATATCAAATTTTCGTGTAAATTTTTTCATTCAAATTTTATCCTTCATTTAA
>AES59764
ATGTCAGATGGTAATAATGTTGCGGATGATGTGAAAAAACATGAACTTGATGAGAATAATTCTCTTAAGAAAGTTTGTGATCAAGAAGATACAAACAATGGAAACTCAATGCCTTTAACTCAACATGAGGAAGATGATGGTAAGAAACATGAACTGAATGAGGACTCTCTTAACAAAGATATTATAAATAATGAAAAATCAAAGCCAAAGTATGGTAGATTGGCAAAGAAGCCTCCCCTAATATCAAAGGGTCGTGCTTATTTTGATTCTGCTGATTGGGCTTTGGGAAAGCATGGAGCTCAACTCCGTCCAAAGTTGCAGCCAACACATAAGGAAGTCCTATCAAGACGTTCAACTTATGCTCCATCAGGTGATTCTCAAGAGTAA
>AES59766
AACTGTTTATGTGGATATCAAGTTGCCTTAATGTAAGGTAAAGAGTGGCCAACAAATTAAATGCTACTTTTATTTCACTTTCAAACAATATAACAATAACATATAGTACTATATGTTCCTTGTCTTTTCTTTTCTAATTTCAGAAACTTTATTCATTCAATAATCATCCACAAAATTTATTGAGCTGGTTTAGTTAGGAAAGTTTCCACTTTTGATATGAAAGAAACTTAGTTAGTACCATAGACATTGATATTGAAGTTGAAATGAGTATTTTAAGTACTATAGCTAGTTTTTTAGGATTTGGAATTGGAACTTCACTTGGATTGCTGATAGGATACTTTATGTTTATATACTTTGAATCAATAGATGTCAAGGATCCTACATTTACTCCTTTGGTTG…
>AES59767
ATGGATGAAGTGGAGCTAGCTTGTGAGTCTAGCTTGGAATGCAAGAAAACCAAAGAGGAAGGAACGTCGAAAAAACAAAGTAAAGTGGAGAGTGTTTCGTTTTTTGGATTGTTTGGTGCAGCCGATAGAACTGATTATGTGTTAATGTTCCTTGGAAGTGTTGGTTCTTTTGTTCATGGTGCTGCTCTTCCTGTTTCCTTTGTTTTGTTTGGTCGTATGATTGATTCTCTCGGACACCTTTCTAGCAATCCTCACAAATTTTCCTCACAAATTTCTCAGCATGCTTTGTACTTGGTCTATCTTGGAGTTGTTGTTCTTGTTTCTGCTTGGATGGGTGTTGCATTCTGGACGCAAACAGGCGAAAGACAAACGGCTTGGATAAGGTTAAGATATTTGCAG…
>AES59768
ATGATGTTCAAGACATTTTCCCGTTCATTTGCAACGCGTGCGTCACAATCCCACCACTGTGAAAATCACAACTTCCTTTCACCGACCTCCTTTGTTGGTAGCTGGCAAGCTCCAAAAGATCCTAAGGAAATGCTTGCTCAGCTTCGGAGAGACTACGCAAAGCAAGTGAAAGAGGTTCGGAAGGAATACATTAGAGAAATGGAGGCTATGGCGTTGGAGAAGCAACGGAAGGACGATGCTCAGAGGGAATCAATTAGAGTCGCTAATGAAGAGCGTAAGAAACTTAAGGCTCAGGCTGCACAACTTAGAGCTCAGGAACGTAACATTGCTAGACAACAGTTTCAACAATTCCTTTTAAAAGAGAGAGTAGAGAAACTTGAAATTTGGAGAATGCAAGCC…
>AES59769
ATGGATAGCTTTTCTCTTTTCCTCTCCAGTGTGTATGATCCATTCCTTCTAGATATATGGTTCTCTAACATCTTCAACCGCAGAGTTAAAAATCTTCGAATCCATTCGCAGTTTCAACTCTCATTCTCCGTTCTTGCTTCTGATTCTCTATTTAAAAATTTCATATTATTAGAAGAATTGGAATTGCTCGTTAATTCTATTTCCCATATTAAAGTTCCCATATCAATTGAAGAATTGGAATTGCTCACTAATTCAGTTTACCTTGCTAATGCACCAAGTCCCACCAAATCTATTCGTTTTCAAAACCTAAAACTTCTCAAGTTGTGTGGAATCTTCTTTAACACTCACTCGCCCAAATCCCCTAACTATATTAAACTTAAGCTTAGTTCCCACTTCTAA
>AES59770
TCGATTTAACAGTGGATTTTTCTACACATGCCCTTGAGTAATTTACAACAACTTAAACACAAATCACTTTTGTCACATTAGTTTTGTCCCCGTCCTTGAGCGTAAGTAGGTGTGGGCTTCACATTTATTCACCGTGACACACACGTCGTCAACGATCTTCTCCTTAGATTCAACAATTCAACTCTTCATTCTTCTGAAACCGATCTCACTAATTGAAACAGAAAATAATGATAGCGAAAGACTTCAACGACGAAGAAAAATGGCTCGCAGAAGGAATCGCTTCTATTCAACACAACGCTTTCTTCATGCATCGCGCTCTTGATGATAACAATCTCAGAGATTCACTCAAATACTCAGCGCAGATGTTATCTGAACTTCGAACTTCTAGACTCTCTCCTC…
>AES59771
TCTCCATTTGCTTTGTGCGTTTCATATCTTAGGGTTTGTTTCTCTCTCTAGCCGCCAGAGAAGAAAATTTCTTCAAATCAATCAAACCCTAACTTTCTCTCTCTAAGAATTCAGATCTCTCTCTCTTCGCCATGTCTCGTTGCTTCCCTTTTCCACCTCCAGGGTATATCAAGCATACCGATTCTTCCTTGATCGACGATTCGATTAAGATCCGTTTGGATTTGGAGAAGCTCCAGAAAGAAAGAGAGGAGAAGGACAAGAAAGCCGCCGACAAAGCGGCCAAGAAGGAGAGGAAGGAGAGGAGGAGGGAGAAGAAGGAGAAGAAGGAAAAAAGGAGAAGGGAAAAAGAAGAGAAACTAAAAGATTCAACAACCTCTCATGCAAGTGTTGGCGGTATAA…
>AES59772
ATGAAGTCAGATAACAAAGCTCTCCTCAGAGGACTCAAAAGAAGACTAGAGGATTCAAATGGCAGTTGGGTTAAAGAACTCCATCACGTCATATGGGAACACATATCAACCAATTATTCGTCCACCAAGGAAACGTTATGCAGGCTCACATAA
>AES59773
ATGAAAACAATCAAACAAAATAACAGTTTTCTCTTCCTCCTTCCACCGTCACCGTCTCACTCTCCTCCGCCGTCTTCAACACCACTCTTCTGCCTCCAACCACTTTCTCATCCAGCCCCTCTGACCATCCCCACGGGCGTCGCTGCCATTCTCACCTCAAACCTCTGTCTTCTCTGCAACACGCCGGCGACGTCATATTTCCCATCTCAGATCTGCGCCTCCCACCCTATCGTCGTAAAACGACGGAGAGAGAAAGAGAGAAGGAGTGTGAGAGAGAGAGAGAGAGAGAGAGAGAGAGAGGGAGGGAAGAGTGGTGTTGAGGACGACGGAAACAAGGATGAAGGAGCGGCGGATGGTGACGGCGGAGAAGAGTGGGACGGTGAGGTGAATGGAGAGATG…
>AES59774
ATGGTTGGAGTTGATTGGTTCAGTAGGGAGGTGGCTAGGAAAATCGGAAATGGGAGAAACTCGAGTTTTTGGAATGATGCTTGGAGGGATACCATTCCATTAAGTATTAAATTCCCTAGACTTTACTCCATTTCTAATAATCAAGAAGCAAAGGAATTACATAACGAATCGGTGGAGGCATTGGATGGCTTTTGTTGGTGGTGGCGTCCGGAGGAATTGATGTTGTTGGATGATAATGAGAGTTCTTTAGGGAGGAACGTGTTTCGCAAAATTTGGGAAAGTCCGGCATCATCCAAAGTTATTGCTTTCTCTTGGCAACTATTGCTTGATCGGATTCCAACAAGGGTAAATCTTGCTATGAGAAGAATTTTACCGACTGATGCCCCCGGAGTCCTGTGT…
>AES59776
ATGATTAGATCCAAGGTGGAGAAAACCGCAACACTCAATTTAATTGGGTTGTTAGTTAAAAACAGTAGTTTACAATTAAAAAACAAATTGTTATTACAATGCTGCAAGAGTTCTAGTCTAAAAGGTTTAGCTCAGCTTGTTTCGAACCCGGCACCTTATAGGGCTATATATTACACAAAGTGTGGCGGCTGCAATTGTTATTCTCTTTTGCAATGGCCGAAAATTGAAGATGATGCAGCTCTAGTGTTGGAATTTATCTCGCAAGATTTGAATCATAGACGTCTTCAAAACAAATCTTTATCAGATCTTGCAACAAGTATAGCTTATAATCGCCTAGCCGATTTATTACGTCTGATTAAGGATGAAAAGGTGTTAGATATAATACTTGACAAAAAAAGG…
>AES59777
ATGAATTCCCTTTCTTCTTTTATCCATTTCATAATATTATTACTTGTTGCATGTAAAACAAAGGGTATAGTCCAACTTCCACCAAATGTTTCAGTTCCAGCAGTGTTGGTGTTTGGAGATTCTATCGTGGATACAGGTAACAATAACAACAATTTGAGAACAACAGCTCGTTGCAATTTTCCACCTTATGGGAAAGATTTTAAAGGAGGAATTCCAACCGGAAGATTTAGCAATGGAAAAGTTCCCTCAGACTTCATAGTTGAAGAATTAGGCATTAAAGAATTTCTACCAGCATACTTGGATCCAAATCTCCAGCCCAGTGATTTATCTACTGGTGTGTGTTTTGCATCCGGTGGTGCTGGATTTGATCCTTTGACATCTCAAACTGCGTCAGCAATA…
>AES59778
ATGTGGTATCCAACTCATTTATGTGGTTGTTCTTGGTCCAACGTGGATGATCCTCCAGGCCCTCCTCATAATCCAACAGAGGTAAATCTGCAGGAAAAGCTAAAAATTCTAGTAATGGTAGGGATTACTACAAAGAAAGTTGGAGCTGAGCCTGGGCACTAG
>AES59779
GCAGAAAAAGGAGAAATTCCTAGTTAACAAAATTATATACCGTTATTTACAGTTTCTATCCTTTGTTCAATTTTAACAATGTTCCCATCTTATTCTTTTTCCCTATTACCTTATCTTTTTTCCAGTTCAATTTTCACTACATTTCTTCTACGTTTGACAATATTTTTAGTTGTTTTTTTCAAAACAAATGCTGTTTTGAAACTTCCACCAAATACTAATATTCCAGCAGTGTTTGTGTTTGGAGATTCAATCATGGATACTGGAAATAACAACAACATGACAACACCATCTCGGTGCAATTACCCTCCATATGGGAAAGATTTTAAAGGAGGAATTCCAACAGGAAGATTTAGCAACGGAAAGGTTCCATCGGATTTTGTAGTTGAAGAATTAGGCATT…
>AES59780
CTTTTAATGAAGTTCCCAATTTTCACTACAATTATCCTCTTTTTGACGATGCTTTTTGCTATTTTTAGCAAAACAAAAGCTATTTTGAAACTGCCACCAAATGCTTCGTTTCCAGCAGTGTTTGTATTTGGAGATTCAATCATGGATACTGGAAATAACAACAACAGGCCAACACCAACTCAGTGCAAATTCCCTCCATATGGAAAAGATTTTCAAGGAGGAATTCCAACAGGAAGATTTAGCAATGGAAAGGTTCCAGCAGATCTTATAGTTGAAGAATTAGGCATTAAAGAATATCTACCAGCATATTTGGATCCAAATCTTCAGCCTAGTGAATTGGTTACAGGCGTTAACTTTGCGTCCGGTGGTGCAGGATATGATCCTTTGACATCAAAAATA…
>AES59783
ATGAGAGATTTCAAGCCTGGCGGAGGGCAGTTCCAGCGAGTAGAGCACCTTGCATGTGATCTTTCTTTAGCCATAAAATCTCGATCTTTTAAAAAATTGCTCGAAACTAAAAGTCATATTATGTATCCATTAGTCTATCAACTTTTGAACTTGACAATGATTTTACTCGTTGGCACAACAACTGTCAAACGGTCCTTTTATGCTATGAAGGTTGTGAAAACTAGATTGTGTAATCAAATGAAGATGAATGAATGA
>AES59784
ATGGTAATATCTTCGATGGTGATTTCGATTTTATTAAAAAGGAAACAAGAAAAACAAGCTGAAGAGAAACATGTTGAGTCTAGCAAAAGGTTCAAGAGCCAAATCTACATTTCTATGTTATTCATGGATTTTTCTATGAATTTAATTTACACTATCCTTCTCCACTTGATATTGTTTTTAGTTGTTTGCTTTGAAACAAAGGCTATAGTCAAACTTCAACCAAATGTTTCAATTCCAGCAGTGTTTGTGTTTGGAGATTCAATTACGGATACAGGAAATAACAACTTTAAAAAAACAATAGCTCGATGCGATTTTGCACCATATGGAAAAGATTTTCCAGGAGGGATTGCAACAGGTCGATTTAGCAACGGAAAGGTTCCATCAGACCTTATAGTTGAA…
>AES59785
ATAATTTCGGTCAAAGGAAGAAAGAAGTGTCTGTTGGAGGAGCTATATAGCTAGTATGATGCAGCTCACAACTTCTCCAATGGCTTCTTCATTTCTGATCCGTTTCATTGTATTATTTGCTTTGTGCTACAAAACGAAGGGTTTGATAAAGCTTCCACCAAATGTTACAGTTCCAGCAGTGATAGCATTTGGAGATTCAATAGTTGATTCAGGAAACAATAACGACCTCAAAACTTTGGTCAAATGCAATTTCCCTCCTTATGGCAAAGATTTTCAAGGTGGTGTCCCAACTGGTCGTTTTTGCAATGGAAAAATCCCCTCAGATATACTTGCTGAACAATTCGGTATCAAGGGGTATGTACCTGCATATTTGGATCCAAATCTCAAATCCAGTGATCT…
>AES59786
ATGGCTCAGAATGATAAGATATTATGTTTTAGAATATGTCTTTCTCTCATTATGAAGTTTTATTCTCTTCCATTTGTGGTCTCATTTAGTCATACTTTGAGAGAAGGGAAGAAATGTGCTGACTGGTTGGCTAAATTTGGTGCAGCTAATACCGAATCCTTGAAGATGTGGACTTCTCCTCCTCAATTGGATATCATCCTGCTTGAGGATACCTCTAGGCTTGGAATGGTTAAGTTTGCTGTTACTCACATAGAGAAGATCAAAGCTTCTCCAACATTTGTTGAAGCTATCAAGCTGGATCCTAGCTTCAAATCACTTGGTAGAAATTACCATTGA
>AES59787
ATGAACTTAACGGGTCACATGACATTTATTTGTTGGACAAAGGATATTATGTTATTAACTGATGCCGAGTGGCTCGTTGAAATGAAAACGGATGAGATGGAAAAAAACAACACATTGATAAATCTACCTGTTGATGTGTTGGAATTGATTATGAAGCGTTTTCCCCTTAAAGATTGCCTTAGATTACGAGCAATATGCCGTTCTTGTAGGAAAACACAATTTCTAATGTCATTGAAAACAAAACACCACTGGAAGAACACTGATAAATGTGTTGGCTCAGTTGAAGGATGGTTGATTGTAAGTGACTATTCTGAAAAAGGTTTTGCAAAAATTTTCTTCTTGAATCCAGTGATTGATGTTAGAATCATGATACCATCAAAATTGTACTTGCCCTCCAAC…
>AES59788
ATGGCGAAAGCAACGGCAATGTCACTCCCGAATGAAGTGATGATCGAAATTCTCTCAAGAGTTGATTTAAGTAATCATCTTGAGTTGAGGTGCGTTTGCAAGCTTTGGAAATCGTTAGTTCTTGATCCTCTTTTCATGACGAATCACTTTCGTACTTCGGACAACGACCTCACTTTTATATGTCGTAAGACCGATGAACAATTCAATGCTCTCAAATCTCGTATTAAAGAAGAGCAAGAAAAAGAAGATGACGGCAACGAGGAAGATCTTGATCTTGGTTTTAATGGTGCTGCTGCTGAAGAGGAGGATGAAGAAGATGGTGATGTTGATTCTGAAGAGGAGGAAGAAGAAGAAGAAGACGGTGATGTTGATGCAGAAGAGGAGGAAGAAGAAGAAGAT…
>AES59790
ATGACAGAAGCAACGGCAATGTCACTCCCGGATGAAGTGATGATCGAAATTCTTTCAAGAGTCGATTCAAGTAATCATCTTGAGTTGAGGTGCGTTTGCAAGCTGTGGAAATCGTTATTTCTTGATCCAATTTTCATGAAGAATTACTTTCTCACTTCGATCACCGACCTCACTTCTCTATGTCGTAAGGCCAATGAACAATTCAATGCTCTCAAATCACGTATTAAGGAAGAACAAGAAAAAGAAGATGACGGCAACGAGGAAGATCTTGATCTTGATTTTAATGGTGCTGCTGCTGTAGAGGAGGAAGAGGAGGAGGAAGAAGATGGTGATGTTGATGCTGAAGAGGAGGAAGAAGAAGAGGAGTATTCGAAGAAGAATGTGTTGGCTGAGCTAATT…
>AES59792
ATGCATTACACTTTTCTTCAGCGGCCAGCTTCCAATTGCACGATGGAGGAAGCAACAACGGCGGTATCATTTCAAGAACTCCCGCATGAACTATTGATCCATATCATATCAAGAATTGATTCAGATAATCCAGTTGAATTGATGTGCATTTCTAAGATGTGGAAATCACTAGTTGTTGATCATGTATTTGTGAGGAATCACGTTTTCAGATCATTAATCAACTTCAGTGATTTAAATCATAAGAACAGTAAACGTTTCCTTGCAGCTTGCAAACTGCAAGAAGAAGAAGATGATGATGATGACAATGAAGAAGAAGATGATAAAGAAGAAAAAAAAGGAGGAAAAAAAGAGAAACAATTTATGGTGAAATGGTTGGCTGAGCGGGATAATCTTGATGAA…
>AES59793
ATGTTAGGCGTGGATTGGGAAGCTCAAGAGGGCTGTGATGCTTACTGTTTGGTTGCAGGGGTGATTGTAATGGTTGGTGTGTGTGGTTTCGCTAATTTCCGTGCTGGCGGTCGAAGCCACTCCCCTATCAAATGTCCGTGGTTTCGTAGATTGAAATGGGACTGTGTGGACTCGAAAGAGTCGTTAATGCTTGTTGCTTTGCAGGGAGTTGATGGTACGTGA
>AES59794
ATGGAGGCTGGTTCAAGTAAGGTTCACAAGAGTACTCAAATGGCAAGTGTAATTGAAGAAGACACGATCAACAGCAAGCTACCTGAATCACTTATAAATCGCGTTCTGTCTTTCCTCCCTACAAAAGATGTTGTTCGGACTTGTGTGTTGTCCAAGAGATGGATGAATCGATGGACATCATCCATCACCAAGCTCGACTTAGATGATATTGATTTATCATACAATTATAATCCATTGTGTTCTTATTGCGAAGAAATTTGCACTGATTATTGCTATGACTATGATAAGTATAAATTGACTGTATGTCCAAGGTGTCATGTTTGCGGAAATCATAAAGCCAATTTGCGCGATGCAGAAGTATATGAAAGGCGTGTGGAGATAGATTTTGAGAGCGGGATG…
>AES59795
ATGGCATCACCATCTTCGTTCCAACTCGGGTTGTTGCTCTCGTCGCCTTTTGTTTGTTTTTGTCCAGTGTCGTCCCTTGGATCCACCGTCGTCAGCTGCGGATCTAGTGTTGTGCTCAGGGTCGTTTGTTCTGGTGTTGGTACTGGTTGTTCTGATTCCGGCGGCTGTAATTGTGGTGACTTTCCTCCACGATTAATCCTCCCTCATCGTGCTCCCGGATCGTTCGTCGTCGTTTGGATCGGGGTGGTTGTGTTTGTTCTTGCAGGTGGCTGTGTGGTTGGGGAGGGTTCTGATCTGGACTTTTTTGCAGTGGTTGAAATTCATAAAACTCGAAAGGGCTTGGTTCGTTTAACCCGAAAGGATCTGGGTTGA
>AES59796
AAGAAAATCAGAAAGCTAATAGTAAGATGGAAAAGTTAATGTGGGTTAGATTGACAATTTTTATTGTTTTATTTGGCAGTAAAGTATCAAATATTGCAATTGCACAAACTACGAATGCAGCAGCATTTCCTGCAGTGTTTGCATTTGGGGACTCAATCTTTGACACAGGAAATAATAACAACCTTATGACTATGTCCAAGTGTAATTTTCCTCCCTATGGAAGGGATTACTACGGAGGAAAGGCTACAGGAAGATTCGGTAACGGCAGAGTTCTATCAGATTTGATAACGTCGGCATTGGGAGTAAAAGACACATTGCCAGCATTCCTGAACCCATCTTTAACATCTCAAGACCTTGTTACCGGGGTATGCTTTGCATCAGGTGGATCAGGGTTTGACG…
>AES59797
GTGGTAAAAGACGAGAAGAAACAACAGCGGCGAGAGAGAGAGAGGGAGAGTGTGAGAGAGGAGAGAGAGAGGTCGGAAAATTTTTGTTTAGAGAAAGGGTTTCATCTCTAACTAGAATATTCACATTAATTCTAGTTCTAGTTAGAGAGAATAACCCAAATTCTCATAATTTATCATTCTTTTTTGTCTCAATTTTTTTATTTATTCATTCGTGTTTTTGATCCTATACTAATCAATTTCATCATTTTTTTTTGGTGTTTTTGGTTCAAAACCCTAATTATCAATCAATGGTTACCACTCAAAATAATCACTCTCCGACGAGTGTTCCGTCACCGGCGCCGCCTTCTGCTGAAACTAACAACCCTAATTTCATTCGGAAAAACCTTCCTTCACCGTGGG…
>AES59799
TTTTAGGTAAACGCACAGAAAACAATAAACAGACATTTTATTACCGTGTGCAGTGTTCCATATCTTGTCTATAAATGTGGAAGTTCCTACCTCAATCCAATTCCAAACCAACCTAGCTGTCTATCACTAACTCTGCGTCTGCATCATATCAATGGCTAAGACTACTCCTAACCACACACAAACTGTATCTGGTTGGGCAGCTCATGATTCTTCCGGCAAGATTACCCCATACACCTTCAAAAGAAGGGAGAACGGTGGTACTGATGTGACTATAAAGATATTGTATTGTGGAATTTGCCATACTGATGTCCATCATGCCAAAGATGACTGGGGCATTACTATGTACCCTGTTGTTCCAGGGCATGAGATCACAGGGGTTATAACTAAGGTTGGTAGTGA…
>AES59800
ATGACATATTCTGGTTGGCTTTGTTATCTTCGAAGATCAGGTAGATCACGGAAACAATGTCATAAGGATGATAGCTTGTGTAGGAAGTCAAATGTAAATGAAGAATATTTTGAAGCATTTAGAACAAAGTCTTATATTGAAATATGCAACAAAGCAAAAGTGCAATTTGAGAAGACAATCAGCACCAAAAGACTCTCTACCTCTTGTTCAACATCTCTTCCTCCTATATGCATTAATCTCACCGAGTATTTGCTCGAACCCCGACAAGAAATAATAACAAACATGACACAAAATTTTAAGGTGCATCATCTTCTAGTTGACTATTTCGAAGCTAGCTTAGAAGCATGTCGTTGTTGTGACACAATCCTTGAAGGAATCCACGCAACAAGACTTTCTTAT…
>AES59802
TCATTACTGTTCCTTACACAAACATATAATTACAACAAATTAATTTCAATTGTGATTTGAAACATGGCATCAACTATTGGAATGGTGTTGCTCATGATGATAATGGTGTCCTTAACTTCTCTAGCAAGTGCATTAAGTGTGAATTACTATGAACATACATGTCCTCAGGTAGAATCCATCGTGGCTGGTGCAGTACACAAAGCAACCATGAATGACAAAACAGTTCCATCAGCTCTGCTTCGCATGCATTTTCATGATTGCTTCGTAAGGGGGTGTGATGGGTCTGTTCTGTTGAAAACAAAGGGAAAGAATAAAGCAGAAAAGGATGGACCTCCAAACATATCATTGCATGCATTTTATGTAATTGATAATGCTAAGAAAGCATTGGAAGCAGTTTGT…
>AES59805
TCTTGCACTCATTCATAAATTAAAATTATTTCTTAGCTATCTCATCTTGCAGTACCTCACATGTTCCATCGTTACCTTAGACCCTCTGTTCCCTTATTTAAACCCAAACCTTTTGTGGATTCAAATAACAAACAATATATGTAAATACAATTACAAATTCCATTTTTGTATTGTATCCTTCTACAATCCTTCACATTGGGTTTTAAGCATTCAACATATTAATTAGCAAGATCAAAATGACCAAAGTTATGTTTATTTTGGGCACACTCATTGGACTATGTTGTTTCACAATAAATTCCTATGCCTTCAAAGCTTCTGGATGGACCAATGCTCATGCAACTTTTTATGGGGGTAGTGATGCGGAAGGCACTATGGGAGGAGCTTGTGGTTATGGGAATC…
>AES59806
GTTTGACAAAAAACGCTGGGAATTGTTTGTTTCCATCGTCTTCGTATCCACCACTCCACCGTATTAGGGTTCTTTGCTGAAGAAGAAGAAGAAGAAGAAGAAGAAGATGACTCAAGACGAAGAGATGAAAGATCTCCCAACACCTTCTCAATCTATTCCTTCCACATTGCAACATTTGAAGGAAATAGCATCGATCATTGAAACTGGTTCCAACTTGAAGGAAGTTCGCAAAATTTCTCGTGCTGTGCGCCTTACTTTGGCGTTAAGGTCCAAACTCACTGCTCCTGTTCTCTCTTCTTTCCTTCATTATGTTCTTCCTCCTCATTCTACCTTATCTTCTTATCTTCCCAATTCAAAGGGTGGTGATCATGAGATGGAAGTGGACACTGCAACATCTGC…
>AES59809
CTAGAAAACAAGAGAAAATAACAAACCCAATGATTCCCATTTCCCATACCATACCATACCACACCCTCTCTTTTCTTCTCCACACTCAATAAACAAAACTTAATTTATTCACAACCTAAAATATAACAATAACAATCCAAAAACCTGATTCATTGATTGATTCTGCAATATATCAAAGAAAACAAACTGGAGATGTTAGATGCAATACTGATGGCACTATTCCTGCCTTGCATAGGCATGGGTGTGATCTTATTAGTTTACATGTGTCTTCTTTGGTACGCCACAACCCATCCTTCCACCATCACCATCATTCTCAAACCTGTAATCAACACCGGCCTATCTCCATCCGACCTTCAAAAGCTACCTACCATCACCGGAAAAGACCTTTCAGCCGGCCCC…
>AES59810
ATGCCTTTGCGTCCATGGAATTCACCACCTTTGCCACTAAGTGAACTTAGAGGAAGGCAATACATGAAGCTCAAGAAACCAATTTTTAAAGATGGGGTCGAAGTTTATTGGCTACCAAAGATCTTAGCAAATGAAGATGAAGTCCCTGAAACTGTAATTCCATTTCAAGGTGTTTTCAAATTTATTGATAGACATGTCCTTACTGTTGTAAAAAGGTGGATTGGTAAGATTGTTGAGTAG
>AES59811
ATGAAGGCTAGCAGGTCGTATCAGGCTTTCAGAAGGGCAGACTCATGCCTAAAAAGTAAGTCTATGACAGGCCGCAGGCCAGACTTAAGCCTCAAAAAAATTTCGCAGGCCACACTTAAGCCTTCCAAAGTCGGGGTGGTTCCTTCCGCCGGGAACAAGTTCCGTATGTCACTGGGTCTACCAGTGGCGGCGACAGTGAACTGTGTTGATAACACCGAAGCAAAGAATATGTACATCATCTCCGTGAAGGGAATCAAAGGTAGGTTGAATCGTCTTCCTTCAGCTTGTGTTGGTGACATGGTTTTGCCAGCTGTCATCGTTCGTCAGTGCAAGCCTTGGCGCCCAAAGGATGGTGTCTTCATGTACTTCGAAGATAATGCTGGTGTTATTGTGAATCCT…
>AES59812
GTCCATTGTAAAGTGATTTTGGTTTGTTTGTTAAGATTAAGAAGATTGATTGTAGTCGGTGAGTTCGGGAGGCTATCATATCATCATCGTCACATAACAGCAGGCGCAGGCGCAGGCAGTAGCTAGAAAACAGAGTAAGCTCTCTTCTTATTATTTAACAGAGTAGGCACTAACTAGCAATTCTCTCTTTTCCGCAAATACACGAAAGTGCACACCACCTGTTTGTCAAAATGCAGAGACTAAAATGCTTCTCTTCAATCTCCTTTTTGGTATAGTTTGTCCATGGATCTGCAGGATTTCCTTATTCGCGCTCGAATTTTCAAGCTTTACAGGCAAGCTTTGAGAGTTGCCGCTCGAGCTCCCCCTCCCGCTAGAGGTGAACTGAGACAAACTATTAGA…
>AES59813
TACCAGTAGTATACATACATACACACATCAAAACCATATGTTATAAGTTTCAACGCAAACACATAAAGCTATCTATCTATCTATATATAGTATCTACCTTTGTGACTCAAATCAAATCCAACAAACAATTTAATCATCATCATCATCATCATGGAGAAAGATAAACAAAGTAAGCTAAGGAACAAGTTCATGAAAGCAATCACAATAACATTTCAAAACGCTCCTTTCAGTCCAGGAAGAGATCACAAATTTAGATCAGAAAATAGTAATACAAAGTGGGGTGCAAAAACTCATGCTGTTGGTAAGGGTTTTTCTGGACCTATGGTTACTATGATTCCATATGAAGCTAGAAGAAAACCTAAAGATGGTGGTGGCAATGAAACTCAAGAACCCACTTCA…
>AES59817
GGGGATGTAGGAAGTGGGCCCCGTCAATAAAGGGGGATAGGAATCAATAAAGCAAGCCAACTGGTATTACATTCATATTTGTGGTGTAGAACATACCAACAATAATACAAAAGATAAAGCCTTGCTTACTTACCTAACTTCACAAGTGCAGTGCAGAAGAAATGGCGACACCAGTGAAAGTGTACGGACCAGCCTTGTCAACCGCCGTCTCAAGAGTGTTGGCATGTCTCAATGAGAAAGAAATCCAATTCCAACTCATCTCTCTCAACATGTCCAAAGCTGAACACAGAAAACCTGATTTCCTCAAAATCCATCCATTTGGTCAAGTACCTGCATATCAAGATCACGACATTTCTCTCTTCGAGTCAAGAGCGATATGTCGGTACGTATGCGAGAAAA…
>AES59818
ATCATGGGAGATAGAGAAAGTTGCAACAGTAGAGCTTTGATCAATTGTGGATGGAGTCGTGGTCGGATTGAGAGTCTCAAAATTGAAGTATACAATGAGATTCTTGGTAGACTCAAGGAATTGAATGTCTCAGAGGCCACACTTCCTTATTTTGAAGATGAGCTTTGGGGGCACTTCAATAGCCTTCCAACTAGGTATGCACTGGAAATGAATGTTGAGAAGGCCAAAGATGTTCTTATGCATAAAAGGTTACAACATATGGCACGAACTATTTCTAGTACACCTGCAATTGAAGTCCGCCTCCTCCAGGTGATTTATGCGAACTTTATGGTGCCGACTACCAATTATCCAAATGATCATGGCATCAATATCTTTCATGCAGGTTCGTTCTACTTCTGG…
>AES59819
GGGAGATAGAGAAAGTTGCAACAGTAGAGCTTTGATCAATTGTGGATGGAGTCGTGGTCGGATTGAGAGTCTCAAAATTGAAGTATACAATGAGATTCTTGGTAGACTCAAGGAATTGAATGTCTCAGAGGCCACACTTCCTTATTTTGAAGATGAGCTTTGGGGGCACTTCAATAGCCTTCCAACTAGGTATGCACTGGAAATGAATGTTGAGAAGGCCAAAGATGTTCTTATGCATAAAAGGTTACAACATATGGCACGAACTATTTCTAGTACACCTGCAATTGAAGTCCGCCTCCTCCAGGTGATTTATGCGAACTTTATGGTGCCGACTACCAATTATCCAAATGATCATGGCATCAATATCTTTCATGCAGGTTCGTTCTACTTCTGGTGTAC…
>AES59820
TGATAATCAAGAAATGTAAAGGAAACATACATTGTCTTTGTCTAGTTTATTTATTTTTGAATAATGTCTTTGTCTAGTTAAAATCCACGTAGACTAGGGGTGCACACTGCGCTACCTCATACATTCATTTAAACTCATATAACTAAGTGTTGTTGAATGAAAAGTGTTAAGTTAATTATATAGAGAGATCATGGGAGATAGAGAAAGTTGCAACAGTAGAGCTTTGATCAATTGTGGATGGAGTCGTGGTCGGATTGAGAGTCTCAAAATTGAAGTATACAATGAGATTCTTGGTAGACTCAAGGAATTGAATGTCTCAGAGGCCACACTTCCTTATTTTGAAGATGAGCTTTGGGGGCACTTCAATAGCCTTCCAACTAGGTATGCACTGGAAATGAA…
>AES59821
ATTTAATATCCCCCTCTTCATCCTTGCCTATGGTATCATGTCGGCTAAGACTCATTAATAGAAAACAAATATATTATCTTCTCATTTTCAATCTCTATTAGTCTATTTTACTTCTTGCTCAAGTAATCTTTTTGAAAAACAAAAATGATTGTTTAACACTTTTATTTCTGTTTATATATCACACTCTGCTAATTATAAAATCGCAGACCAATGCATGAAATCACAATTTCAACCAGCGATAAGCCAAAACTATTCAGTCAGTTGACTACCTTACTCTCTGAGATTGGGCTGAACATTCAAGAAGCACATGCCTTTTCCACATTGGATGGATATTCATTGGATGTTTTTGTTGTTGATGGTTGGGCAGGCCAGGATATTGAGAGCCTCAAGCATGAAGTG…
>AES59822
CAGGTGTAATTTGAAAATAGACACGATTTGAAAAGAGACAAAAATGAGAAGTAACTATCGGGCGCTTACTATTGAAGCTTTGCAATTCTAAGCTAACAGAAGAAGAAGAAGAGAATATGAATCAAATGCCTATTCCCTTCTTCTTATCTTTCTGTTATTCCAATTCCAATTCCAGATATTTATTATTTTTATTTCTCACAAATAACCTCTTAATACCATACCATTCCATGTGACACTCTAAACAACTCAATTCGATCATTGCGTTGGAGCTGATCAACATGGGTAACTCCACCAGTGTAACTACGACCAAGGGACAAAAACCACCTGAAACTCACACACACAATAACGAGGTCTCAGTCATCAATCTTTCTTCACACCAAGGGCCAGATGCAGTTTTGC…
>AES59823
ATGGGACACTGCTTCACCAAACCACACGACAACAGAGTACCTATCTCTTATGACTATGGTACTAATTCCCAACCCCCCCAGAGAAATCAACCTCGTCAACCGCGATATCCACACCATATTGCTGCTAAATCAGACCCGACTTCATATTCTTCCGCTTCATCATCGAATGCGAATGCAAGTGATCATCATCAACCAATATTAGGAAGGCCATACATTGACATGAAGACACTCTATAGTATTGGAAAGGAACTAGGGAGGGGTCAATTTGGTGTCACTTATCTTTGTACCGAAAATGCCACTGGAAGAAACTATGCTTGTAAGTCCATTTCGAGACGAAAGCTAACAAGAAAGAAAGAAATTGAGGATGTTAAAAGGGAAATCATGATCCTTCAGGACTTA…
>AES59824
ATGGTGTCTAATAGCAAACAAGATCAACCAAAATTGATACAATTGAAAGATTTGATGCCACTACGTCCATGGATGTCACCACCTCTACAGTTTAGTGAAGTTAGAGGAGTGGAATATATGAAACTCAAGAAACCGATTATCAAAGATGGAGTCGAAATCTATTGGCAAGCAAAAATCATAGCAAATGAATATGAAGTCCATGAGGATGTAATTCCATGTCAAGGAGTTTTCGAATTTATTGATAGACACGTGGTGAATGTTATAAAAAGGTGGGTCGACAAGTTTGTTGGTCAAACTTTTAACTTTAAATTAAACTATCGATGA
>AES59827
ATGGAGTTTGGTAGCAGAAACATGTTTCATATTTCAAGTGTAACATTTTTTGTGGTGTTATCTATAGCTACTACCACAGTGATTGAAAGTAGCAGCAATAGTGAGTGCAATTTCCGTGCAATCTTTAACTTTGGTGACTCAAACTCAGACACTGGTGGCTTGGCTGCTTCCTTTGTAGCACCAAAGCCACCATATGGAGAGACTTATTTCCACAGACCTAATGGGAGGTTCTCTGATGGCCGTCTAATTGTTGATTTCATTGCTCAAAGTTTTGGACTCCCTTATCTAAGTGCATATCTTGATTCATTGGGGACCAATTTTTCACATGGTGCAAACTTTGCAACAACATCATCAACAATTAGACCCCCACCAAGTATTATACCTCAGGGTGGATTCAGT…
>AES59828
ATGGCACCAATTGAGATGTCACTTGTGTCTTTGATTGTGCTTATTTTATGTACTAGTGCCCCAATATCTGCCACAAATTTTTTTGATTGTCCTGCCATATTTAACTTTGGTGCTTCAAACGCTGATACTGGTGGTTTGGCTGCTGCCTTTCAAGCACTTCAGTTGCCAAATGGAGAGACTTTTTTCAATAGATCAACTGGAAGATTTTCTGATGGACGAATCATTATTGATTTCATAGCACAGAGCTTTGGACTTCCCTTTCTTAGTCCATACCTTAATTCTCTCGGACCCAACTTCACACATGGTGTAAACTTTGCAACAGCAGCGTCAACAATCAAAATTCCTAATAGTATTATACCTAATGGAATGTTCAGTCCATTTTACCTTCGAATTCAGTAC…
>AES59829
ATGAAAAAGGGTAATCATCCTTTTACAATCTGTTATAGAATTAATTATGCTTTGAGTAATTCACACCATAGCATAAAATTTATAGGAAAAAATACAATTCATATTGATGAATTATTTACACCTTTAGTTACCCTAAAGTCACATATATTTAGAAATTTAGCAAGAAATAGTTTTTCCTTGATAAAAGCTGAGAAATATCAATTCGAAGAAACAGAAAAACCATTGATCAGGAATTAG
>AES59830
ATGGTGAGGCCTACTACTCCCTTTGTCCCTAGATCCAAAGATGGTTCGAGTCGTTACTTAGGATTTATGTTGGGATTATGTTTGGATCAGTTTTTCGACCATGGTAGTCTCACGCAGAGTTTTTCGTCTTATTTTGTTACCTTAATTCCTAATGCGGATTCCCCTCTTCAGTTGGGTGACTTCAATCTGCTCTCTCTTCCTAAATCACTCTATAAGCTGGTGGCAAAGGTTTTCGTGGGTAGGTTAGCGCGAGTCATGGATAAAATCATTTTATTTAAGAATCGAAATGGATCTCTACTCTAA
>AES59832
ATGGCTCCTTACATCGAGGCAATTGATTCCCAGCAATTCTCTTACTTCATTGCAAGTAGAAAAAAACCTATCGCTTATATTTGTTTTAAAATGAGGTTTTTTTCCCACACCATAGAGCCAACTTTGTTTGTGCTTATGGTGTGTATTTTCATTTATTCTAGTGTTCCATTTATGAAAAGAATAATATAA
>AES59833
AGATAACTCTCACGCCACCATCCATTTCAACAGAGTCACGACAAAATATCTTAACTAACAATTGAATTATAAGAAGACACACTTCAACACAAAACGCCAAAATGCCAATTTTCTGAGTAATTTCTTCACTTCTCAATTTCTCATTCTCAACAATGAATCCCTACATTGTCACTATCATACTTCCCATCCTCGCAACTCTCTTGTTCCGCACTAATCACCCCAAACGCCGCGGAGTTCCAGTAAACTCCGCGGACGATCAAGGTGGTGTGACAGTGCGGAACAGAAGATTTGCTTCGCCGGTGGAGACGGCATGGGAAGGAGTGAGTACATTGGCGGAATTATTTGAAGAAGCATGCAGGAAGCATACGAAGAGATTACTGTTTGGAACAAGAGTGGTTG…
>AES59834
TTCTTAAAAAAAGAAGAAAAAAAAATTGACATCATTGTACAGTCTTACAGTAAAGTCTACTCCTATATCTCGATTCGCTATTTGTCGTGCGAACTTTCTAGAATCATTTCCTCAAATAAAAACTCCACAGCAAAGAAATGAACACTTCCTTCACAATCTAGCGTTCTTCTTCAACATGTCGCACAATCGCATCACCACCGATTCCCCTCTCTCTCATCGCATAGTTCGTTCTTTCCTCCATTTCCTTAACCAAGTTGAACCTAGTCCTGGTGTTGATGCCGAAGGAATTGAGGTAGCTAGGGAGTGTTTGGTAGAAGCTTTTAAGATTAACAACTCAGCTTCTGTAACTGGTGAACCTGATTCATTGATTGATATATTTAAGTCATTTGATGCAAACAA…
>AES59835
CAAACAAATGACATAAAAGATTGAGAAGTGTAAGAAACAAAAAAGAGGTACAATATCTAATTTCTTCAATCAAGCCTTCATCAATTCATTGATTCATTCCTTCACCGTTACAATTCACAAATAACAACAAAACAAAAAAAACTCTCTTATATATTAAATCTGGTGTTGTTGTAAAGAAAGAATAAAGAAAGTGTAAAATAAGAAGAAAGGAAAGGGTGGTGAGTGATGGAAGAAGGCCTAGTTTGCCAGTGGAGCGTGGTTAGATCTCTTTTGGCAATTCTTCAATGGTGGGCTTTCAATGTCACTGTCATTATCATGAACAAATGGATCTTTCAGAAATTGGATTTCAAGTTTCCCCTATCGGTATCCTGTATCCACTTTATCTGCTCAGCCATTGGA…
>AES59836
ATGGAGGTATCCATCATTAATCAAAAGAATATTGATGCTTCGATTAAAAATCTTGAAGTTGAGATGGGCCAGCTTGTTAAACAATTGGCTAGTAATCATAAGGGAACACTCACTGCCAACACCAAGCATAATCCTAAAGAGCAGTGTAATGCAATTAACGTGAAGAGAAAAGAAAAAAATGTTCATTGCGACGGTTAA
>AES59837
ATGACTAGTAATACAACGCATTTTCTCACCATAAACAAGTTTCATGTCTCATTTGTGTTATTTTTTATTGTTTTATCTATAGCTTCCATAGTGAATGGAAGTGGCAATGAGTGCAATTTCCCAGCCATATTTAACTTTGGTGATTCAAACTCTGATACTGGTGGCATGGCTGCTGCCTTTGTACAACCACCAACACCTTATGGGGAGACTTATTTCAATAGACCTACTGGAAGGTCCTCTGATGGCAGATTAATCATTGATTTCATTGCTGATAGTTTTGGACTCCCATTTCTAAGTGCATATCTTGATTCTTTGGGGGCTAACTACTCACATGGAGGAAACTTTGCAACGGCATCATCAACAATCAAACTCACGCCTATTATTTTACCTCAGTTGAAT…
>AES59838
ATGAGTGATTTAAGTACAAACTGGGAATCCGTTCACAACATGCTAGAGCTACAACATACTCAGCTGCACGCTTCCTTCCAGACGAGCATTATCATGCTTGAACAGAGATTCAAAGGAAAGCTTTTGTGGTCTAGGTTGATTCGAAACATATTAAGGAAAGATTTGCATTATCTCGTAGACGATGCTGATTGA
>AES59839
ATGACGACCGTTCTATGTATTTTCTGGTTCTGGGTCACCGTTATGGTGGTGACCGGTGATGAAGGAGGTGGTGGTGGCGGCCGACGAGAAAGAGAGAGGAGCACCAACGGTCGGCCATCAAAGGGAGGGGTGGGGCGAACGGCAAGGATGAGGCGGAGGCGAGGAGGATTGGAAAGAGTGAAAGGATTGAAAAGAAGGGTTTGCGAAATTACCAAAATACCCTATCATATAAGGGTGTGTACAAGAGTTGCTAAACTGATGTCCTTCAACCTAGGTATTTACCCTTTTGGGGTCATTATTCAAGCATTTAATGCAAATATTACTATATTTGACTTCTTAACTAGTGCCCTGGGGACATCGGTTAACATGACTCTAAAAATAAGGGTTAAATTATGTTTA…
>AES59841
ATGGCTAGTGCTAGTCTTGTTCCATTAATATTACTGATTCTGGTGCAATTAGCTTATGCATGGATGAATATTACCTCAAAACTTTCTATTTTAGGTGGCATGAACCCTCTTATCCTTGTTGCATACCGTCAAATCTTTGGAGCTGTTTCCATTGCTCCCTTTGCTTATTGGATTGAACGTGATAAAGTTCCAAGGATGACAAAACGCATTATGGTTCAGATACTGTTATCTTCCTTAACAGGAGTAACAGGAAGTCAGATTCTGTATTTCATAGGGCTAAAATATTCAACCCCGATAATCGCATGTGCGCTCACCAATTTGGACACAGCTTTTACCTTTGTTCTTGCAATTCTCTTCAGACAAGAGAATTTGGGAATAAAGAAGAAGAGTGGCGTAGCA…
>AES59842
CGTTACTCTCCCAAATCCCAATATATATCAAAAACCCTAATTTCTCAATTTCACCCCCAAATTGAACCCTAATTCATTCTCTCACAACAACAATGAACAACCCAACTGATCTCAGCTCACCCAATCGCAAACCAGAAGCTGAACAACAACAACAAGGATCATGCACTCCGGAAAACACCTTCAAGAAGAGAAAATCCCCTTCAAAATCCACTCCTCGGAAAAAAACCTCCAGGAATAATACGCCGAAGAAAAACGGGTCGGTTAATGGAGTTAAGGGGACTGGTTCGCCTGATGTGGCTCGGAAAATTGATTTGCGGTTGGAGGCGAAATTGTCAGCTGAGGAAAATTCGAGGATGTTTGCGGGAAGACAAATACATCCGTTCTTTTCATTGTGTAAGG…
>AES59843
AAAAAAACAAAAATGATGGATATCCTGTAACATTTTACGCATACAACACGGAAACGACGACAAAACGTTTCCTCCTCCAAATCGAAATCCAATTAACGATTTCATAAACCAATCATTCAATTCATTAACCCTAATTTCAAAATCCAATTCCCAAATTTCAAATCATGCGAACCCACAATGCTGTAGAGATGGCAAAAACGGTGCTTGAAGTCGCCGACGTTGCATGGACCGCCGTTGAATACCACCACCACCACCATCGTCACCATGATCCTGTCGTTACACACGACGATAAATACGACGATAAAGATAATAATTGCCCCTCCGACCAGGATTTAGAAGCTCTTAAATTGGAAAATCGACGACTCAGGAATTTGCTTGATCAGAATCTTAAGCTTCTCA…
>AES59844
AAAAACAAAACATTTGTGCTGAAATAAATTTGCCAATGAGTGAGTGACTGCATTTTCCAAGTGATTGGTCATTTTCTGAGTTCCATAACCAGAAAACTGAAAACCTTAAACAACATAAACATGGCAATATGGGTATTTGGTTACGGTTCTTTGATCTCAAAAGCTGGTTTTAACTACGATGAACGTCTTGTTGGTTTCATCAAAGATTATCGACGTGTCTTCTACCAAGGCTCTACTGATCATAGAGGAACCCCTGAGTTTCCTGGTAGAACTGTCACATTGGAGCCTGCTCAAGGAGAAATTTGTTGGGGAGCTGCTTACAAGATCACAAAGAAAGAAGATCAAGAAATTGCATTAACATATCTGGGAGTGAGGGAGAAGCAATACGATCGGAAGGAA…
>AES59845
ATGAGTATTTATACATGTGCATCTGTGGAGAATCTTGCCAATATGTGTCCCCTAACCACCAATGAATTGGAGCTGATTTTTGAGAAACTAGACATAAATAGTGATGGAATTTTAACCCTTGAAGAGCTGAATCAATTGTTAGTGAGAACGGGTTTCAAGTATAGCATAGAGGAGCTTGAATATCTAGTGGGAAAGAAGAGTCTAAACTTGAGTGAGTTCTTGTGCTTTTATGACTCCATATTGAATCACAAAAATGGTGATGGTGGTGATGCTGAGATTGAAGAGTTAGAAAGTGATCTTTTGAAGACTTTCAAGGTGTTTGATTTAGATGGAGATGGATTCATCACTAGTCAAGAGCTGGAATGTGTGTTGAAGAGACTTGGCATGTGGGATGAAGAA…
>AES59846
CATTCTCTCAATATTAAATCTAAACTATACACGGCCACCCCCTCTTTACACACGCACACTCTTATCTGTCTCTTCCTCACGTGCGCCGCACCACCAGAGTTCATATCTATCGCCGCCGTGGAGCTAACCAAAGCGCATCTCTGCATTTGTACTGTTTTCCTATTCCAATAGGTATACTTTATGTATCCAATGTTGCTTCTGTTTGTATTATTTATTTAGTTACATAACATAACAAATTATGAAGGAAAAAAAAAAAAAAAAAAAAAAGGTGATTTTTGTCTCTGTTTTTGTACTCTAGTTGGCTTTGATGAATGTAGCATCGACAATTTTGATAGAAGATATGTCTGGTGTCCAACACTGACATGTGTGATTACTTTAAATTAATTCATTTTTTAAATT…
>AES59849
CTCTTATCAACAAAAAATCATCAAATATATCAAACAAACTTGTTTATGTTTTTTTTCGTTTCTCTTTCCTTCTTCTCATCACTTTCATAGCCATGAATGCCATAGCTACTGCTTCTGCTTTATCTCTTCCTATCTTTTGTAGAACTTCCAAGCTTGACACCAAAAGGGGTTTGAAAGGTAAATTTGGAGTGTTTGCTGTGTTTGGAGAAGCAGACAAGAAAAGTGCATGGGGTGCGATATTTGATGTACAGGATCCAAGATCTAAGGCGCCACTAAGTAAAGGGAAAGTTTTGGATGTATTTCAAGCCATAGAAGTGGCTAGGCATGATATTGAGTACTTAGATTGGCGAGCTCGGCAAGATGTGCTTACCATCATGCTCCTCCATGAAAAGGTGGTTG…
>AES59852
ATGAAGAGAGTTTTGTATTATGAAGAAAAGTTAACATTTCAAATCCCTCTCCTCTGCCATTGTCCTCTATTTCCTCCACTGACTCTTTTTTTTTCTTTCCAAATTCCTCCCCTCTCTTCCTTTTCAAACTCAAAAACAAACAAAACCTTAAAGTATTCCCTAACTTTATGTTGA
>AES59860
ATGGCAAAATTAACCCCAAAAGCCCTCAATAAAAAACCACTAAATCCATTGTTGTCAACACCAATTTTGGTCTATCTAGCTCTCATCCTCTCTCTCCTACTTATCCTCTTTCTCTCCCAACAACACCTCTCTCAATTCTCCTTCCCTTTCTCCTCCCCCGACGCCAACGACCTCACCCTCTTCCGCCGCGCCACCACCCACACCACCACCCACATTTTCACCCTCATAAAACCCAAACCCAAAATCGCTTTCCTCTTCCTCACCAACTCTAACCTCACCTTCGCTCCTTTATGGGAAAAATTCTTCGTTGGAAACAACCACCTCTTCAACATCTACGTCCATGCAGATCCCACCACCTATGTCGCCTCCCCCGGCGGTGTCTTCCAAAACCGTTTCATC…
>AES59861
ATGACTATATTCAAGTCTCCGGAATCCTCATGTCTCCGGATCTGCAACGTTGACGACGCCAAAGTCATTGTCATTGATCGGATCTGCTCTTGTTCAAAGCTAATCTTTCAACCTGAATCAATAAACACCGCACTAAGACGGGAAATCAAAAACATACCGCACAAAGACGAGAAATCAGAACAAACAGAGTCGTTCAAAGACACGAAATCACAAAAACAAACGAAAGAAAACAGAAAATATGTGAAATCACTCATTTAA
>AES59862
ATGTTGTCATCTCCAATTCTTGTCTCTCTAGCTCTCCTCATCTCTCTCCCACTCGTCCTCTTCCTCTCCCAACAACTCCTCCCACAATTCACCTTCCCTTTCTCCCCCGACGCCGACGACCTCGCTCTCTTCCACCACCCCACCACCTCCGTCGTCTCCCCTGGCGGTGTCTTCCATAACCGTTTCATCTCTTCCAAACCAACCCAACGTGCCTCACCATCACTCATCTCCGCTGCCAGACGTCTTCTAGCTTCTGCGCTCTTAGATGATCCGCTTAACCAATACTTTGCCCTAGTTTCTCAACACTGTGTTCCGCTCTTGTCGTTTCGATTCGTTTATAACTACCTTTTTAAAAATCAGTTAATGTCGTTAGCGAGTTTCTCTGACTTTAACTTGCTT…
>AES59865
TTTTTGTGTTCAATTATCATAACTGTTAAACTAAACCTTAATGCTGCGACTTGCATTGCGAAGAGTTTTATCATCATCTTCTTCCCGGTTCATTACCGGTTCGGCTTCTAAACCAAGCTTATCAATATGGAGGCGAAAGAAAGAGTTGGGTAAAGAAGGTCTCATCATTACCAAAGAGCTCAAGAGACTCCAATCCGACCCGGTTCGCTTAGACCGGTTTGTCCGGTCCAATGTTTCTCGCTTGCTCAAGTCCGACCTTGTTTCTGTTCTCTTTGAGTTCCATAGACAGGACAATGTCTTTCTCTCTATGAAGTTGTACGATATAGTGCGCAAAGAAATATGGTACCGGCCGGACATGTTCTTTTATAGGGACATGCTTATGATGCTTGCAAGAAACAA…
>AES59867
ATGCTATTTTTACATCTTCATTTCATTGATGTTCTATTTCCTGAGGTGATTCTTCAGTCTTTTCAGTGTATGAGTTGCAAGCAACTAAGAACTGTTATACTCTTTCAAGGGAAGACTGGTTATTCAAACCCTTTCAGCACTAAAATGAGGTGTTGTAATTTTCTCCCTTTTAAGTTTTCGAAAATGTGTTACCGGATGAAGCATAAATTTACAGACCAGAAGGTTGTTGAAATAGACCAGCACGGCGTAAAGAGCACTGTAAAGTTGCGTAAGAAGGTATTTGCTCTTATGGATCATAACATCCCTGATCTAATTGGAAATGGAAGCGGTGAAATGAAATCTAAAATGAATCGGAAAGATGCAGTAGATGATTTCGACATCTCCTTGATGTGTAGGATA…
>AES59868
AAATCGAAAGAGATCGTTTATCATCTCGGTTGAGTCATTACTTTCTTATTATTATTCTCATACACCAAATCCTCAACGCACACATACACCACATTCACAATACAATACTATAGTACATCATAGCATCCACTTGTGTTGTGTTTGTGTTGTTGCCAATACTCATCATTCACACCTCATCATCTCCAACACTCTTTGTCTTTGTTTCTCTCTTAAACTTCTTCTTCTCTCTAAGGCTATAACCAACAATAACAAGTAACAGCTAAGACATGGAGAATCTTCCACAAGGTTACCGTCCTAACGTTGGTGTCTGTCTCATCAATTCAGATGATCAGATATTTGTGGCTTCTAGATTGAATGTTCCAGGAGCATGGCAAATGCCTCAGGGAGGTATTGAAGATG…
>AES59870
AACAAATCAAATTCATGGAAATTTCTTGAAGAAAGTTTTGCACTTATAGCGGCAATAGTGATTCTGGGTTGCTTCACTGCATATAAATGGGTAAGGCGGAGAAGAAGGAGAAGGCAAAAGAACGAAGAGAAAAGAGACTTGAAGAGATTAACCTTCTAAGGTCTATTCCTTATTCCGATCACCAAAGGTGGTGGTCTAAAGAAACTATTGCTGTGGTTACCGGTGGAAACAGAGGAATTGGGTTTGAGATTTGCAGGCAACTTGCTGCTCATGGATTGACTGTTATACTAACATCAAGAGATGCTAGTGCTGGTGCTGAATCAATTAAGATTTTGCAAGAAGGTGGTTTGGATGTGGTTTATCATCGACTTGACATCGTCCATGAGTCATCCATCAACC…
>AES59872
ATGTCTTTAGGTAGGTCCATTTCTACTTGCTATCGGAAAACCAAAAATGGCCTCCTTAACTCTTGTGGTGATTCTCGAAGGTGCGGTGTCCATAGCATCAGCCACCCTTTCCGGTTGAATGACAGTCCCAAACACTGTGGTGACAAAAGGTACATCTTATCATGTGAGGACAGCCAATTAATTTTGAACTATGGATCATTTGGAAAATATTATGTACAATCAATTAATTACAACAATTTCACCATACGGCTATTGGATTTCAATCTTGTTAATTTCAGCCCTCCTTATTATTCTTTAGGACTCTATAATTTCAGTTCTTCCATCACCTCGCCAACTACACTGACACGGGAATCGTTTCTATGTTGGTCGCTACAGAAAATCTCTTTCGGAATTGGTGTT…
>AES59873
ATGAACACTTATTATGGTTTATTGTTGTTTATGGTTTATTTTGTTGTTAGAACAACTACAGCCATGGTCAATAATTCTGCAGATTTAACATGTGGAAATCAAGTTATTAAATTCCCTTTCCATATCAAAAACCACAATCCAAATCCATCTTCGTATGGCTATCCAGGTTTTGAGTTATTTTGTTCATCGAATAACGAAACAATGATTGAACTCCCTCACTCGATGAAACTCAATGTTAAGAACATTGACTACAGACACCAAACTATGTAG
>AES59874
ATGTGTTACTTGACCATAACTTTTCCAAAAATATCTGACTTTGGTCTAGCTAAATTATGTTCAAGGGACCAAAGCGTAGTTTCAATGACCGCAGCTAGAGGAACATTGGGGTACATTGCTCCAGAAGTTTTTTCAAGGAACTTTGGAAATGTGTCTTACAAATCAGATGTTTATAGTTATGGAATGATGTTGCTTGAAACAATAGGAGGGAAGAAGATAACAGAGGACTTAGAGGAAAACAGTAGCATGTTTACTATCCGGAGTGGATTGATAATCTTATAG
>AES59875
ATGGATCGACCATCAATGCAAATGGTGGTTCAAATGTTGGAGGGAGATGTCGACAAAACTCCAATACCTCCCAATCCTTTTGCTTCTCAATCTAGACAGCCTAGGAGAAATGGTGGAGCTACAATTACTAGACAACTAACTCAAGAGTTAGATGTAATTCAAGAGTTAGAATGA
>AES59876
ATGGCTGCTATCAAAGGTGAGGATGATGAACAATGGTATTTGGATACAGGTTGCTCAAATCACATGAGTGGCAAGAAAAATTGGTTTTATATTAATCTAAAAGAGTCATCTAAGAGAAAGATAGGATTTTCATACAACATTATTGGCTCAGGGACAAAAGGAAAGGTAGATAAAATAGAGAAACACTCTAATATTCTCAAAGAAAAGTTATATTACTTGAATGATTCAATGCTTGATTCTTTGAATGTGCCTAAACACTTAGTGGTGAGCCTTATTTATACTACTCTAGGAAGGGTCTACATTACAAACTAG
>AES59877
TTTTATTTTAGTGTTAAAAGTCTTCGAGCTTGCTAAATAATTTGATGTAAAAATGTGAGTTTTGCAATCAGAAAACCAAAAATGCCATCCTTAAACTCTGCTGCAGCAGCGGTAACCCTTGCGATGCTGATAGTAACATTCAGGTACAGTGTGTATGGTGATGAACACCAAGAGTCATGTTCTCGATGGTGCGGTGTTCATAACATCAGGTCTCCTTTCCGCTTGAAAGACAGTCCTAAAAAGTGTGGTGACAAAAGATACATCTTATCATGTGAGGACAACAACCAGTTGATTTTGTACTATGAATTTGGAAAAAACCATGGTAAATTTTATGTACAATCAATTAATTACAACAACTACACTATACGACTATTGGATGTCAATTTTGGTTACTCTAAT…
>AES59879
ATGGAAAGAATTAGGAAAAAGAAGATGCTTCCTTCATCATGGGTACAAAGATGTCTACAATTGATATTTGTGGTTCAACTTCATCTGATTGTTCAAGACATAAATGTGATTTCTCATAATGATACACTTGAAGTCATCCCAGTGGAGCCACTTGAAGTTGATAGCTTGAATTTACAAGTTTTCCTCACTCAGTACCATGGCCATTGCATACAAAGTGGAGCTTGGATCGAGTCTCTTTGTTTATTAAACTTTTTACTACTAATAAATATGATTGTGTTCACTGTTTACTTTGAGCAATGGGATCCCGGAGGTCATTTGAACATGTTTACACCATTCTTTATCAGAATGAGAACTCGGGGTCGAGTTCTTCAGAGGTGGAGGAGACTGATAGAGTTTTCT…
>AES59880
ATGGAGGATCTAGAAAGTATTCGGCATGTTACTACATTTCTTCAATGGGATCTAGGAGGGGGTCTCTTGTTTATTGTAAGAGTCAACTTGCATGAGAAACTCTTTATTAGAATGAGAACTCGGGGTCGAGTTCTTCAGAAGTGGAGGAGACTGTTGTAG
>AES59881
AAGAACACTAATTATGTTATGGCATTCTTGTTGTTCATGTTTTACATTGTTGTTGGAACAACAACAGCCACGCCCACAGAAAATAACTGTCCAGAAGATTTAACATGTGGAAATCAAGTTATCAAATTTCCTTTTCAAATCAAAAACCACAATCCAAATCCATCTTTCTGCGGCTATCCAGGTTTTGATTTATTTTGTTCATCAAATAAGGAAACTATGATTGAACTCCCTCATAAAGTGAAACTCAAGGTCAAGAACATCGACTACACAAACCAAACTATTGAACTATCCGATCCACAAGGTTGCCTATACATACAGTTCCACAACCTTAATCTTTCATCTTCTCATTTCAAGCAAGTATCCGATACACGGTACTTCTACGATAAAGTTGATAGCTAT…
>AES59882
ATGATTCTTCACATGTTAGCAGAGGGATATCCAAGGAATGAACACGACGCTTCTGATGAAAATTTCAGTTCTGATTCTGCCACGGATCATGATATCATGGAGAAAAGCGATTCTGAAGTCTTTGATTTTACAAAGAACACATCCATCTATTTGGCATCTGGGAAAAATAAAATACTGAGAAAATAA
>AES59883
ATGAAATTGGGCCCAGTATTTTTAGGTCCAAAAACAGGGTGTAACAACACAGATCAGGAAATGAAATTGGCAAAGAAAATGATGATCGTGGCTTTGTGGTGTATACAAACAAATCCCGAGGATCGTCCTTCAATGGAAAAACCTTACTTTTGTCCACAAGATCCACCAGTAGAGGATGTTGGAGATAATAGTAGTAGCAACTCATGGACTTCCTATGGTACATCAGTTAGTGATCCCAAGGGACCAACCTAA
>AES59885
ATGTTATACGTGAGTTGTCCAAATTGGACGGAATACTCATACGTTGGTAACTGTATGAGTAGTGGTTCATACTCACAACACGGGAATCGTTTCTATGTTGGTCGCTACAGCAAATCTCTTTCGGAATTGGTGTTGAAAGACACTTGTCGTGTAGAGTTTATGTATCTCACATCTTTAAATTTTGAAGATGGCAACAACAGTAACATTTCTTGCAAGGACTTCCGTCGTATGATGTATTATGGATTTGAATTTTCTTGGCTCAATAGTATTTGCAATCATGGTCGGTATGCAGAGCTCGATCAATATAACCAGCTTCACTGTGAACCAGAGAGTAATTCCTTGAGTTGTGAAAAATTGCATGCCATTTCTCTTGGGGTGGCTCGTGGAATTGAGTACTTT…
>AES59886
ATGAACACTTATTATGGTTTATTGTTGTTTATGGTTTATTTTGTTGTTAGAACAACTACAGCCATGGTCAATGATTGTCCAGATTTAAGATCACCCATGTGTGGCTATCCAGGTTTTGAGTTATTCTGTTCATTGAATAACGAAACAACGATTGAACTCCCTCACTCGGTGAAACTCAATGTTAAGAACATTGACTATAGACACCAATTACTAGACAACTCAGTCAAGAGTTAG
>AES59888
ATGAAAATTCTACACTTTGATATAAAGCCTCATAACATCCTTCTTGATGAAAATTTCAATCCAAAAGTTTCTGATTTTGGACTTGCTAGACTTTGTCCTACAGATAAAAGCTTTGTGTCATTAACTGCAGCAAGAGGGACCATTGGATACATGGCTCCTGAACTATTCTACAGAAATGTTGGCACAATATCTTACAAAGCTGATGTATATAGTTTTGGGATGTTGTTGATGGAGATGGCAAGTAGAAGGAGGAACTTGAATGCAATGGCTGAGCAATCTAGCCAAATTTATTTCCCTTTTTGGATATATGATCGATTACATGATGGAAGGGAAGTAACGATTGAAAATGACACAGATCAGGAAATAAAATTGGCAAAGAAAATGATGATTGTGGCTTTG…
>AES59889
ATGCTAATAAGGGAAATGGCTTCTAATAATGATGAATGTGGTGTGACTCAGTTGCAAAAAATTCACAGCCAAAAGCAATCAGTTCAATGGAATGCAAGAGGTCAACCAATCAAGCATAAGAACAAGGATTTTGCTAGTTTCGTTGGTGTCACAGTTCTTCACTTAGTTCCGATTGCTAACATTGGTGTCACATTTGGGATGACATTCAAGTTGGAAGTTCTAGTCTTAATCTGTGGCTATGAGAGCTGGTCACTTTGGAATTTTTTGGTTCGGCTGCTGTTGCGTGGGATGGGCAGTGCTTCGGTTGGAAGTTGTTCCTAGTTTCTGCTGTTTTGTTGTCCTTGTTTTTTAGGTGATATTTCTTTTGTTAAGGGGATATGAGTAAATTGTTTCGAATTG…
>AES59890
ATGCTTTCCTTAACGTCCTTTGTTATGGTGGCAGTAGTGTTGCTACTGAGCGACAAAGTGTATGGTGATGAACAACAAGAGTCATGTTCAAGAAGGTGCGGTGTTCATAACATCAGCCACCCTTTCCGATTGAAAGACAGTCCCAAAAAATGTGGTGACAATAGGTACAACCTATCATGTGAGGACAACAATCAATTGATTTTGTACCATGGTTCATTTGGAAAATACTATGTACAATCAATTAATTACAACAACTTTACCATCCAACTATCGTATTTCAATATTCTTTCTAATAACTCCATCCCTCCTAGTGATTTCAGTCCTTTTTTCACCTCAAATATCTACGTACCTTATCTAGAAAAAAACAATTCGTTGAGCAATAGATTGACGAAACTTATG…
>AES59891
ATGAACACTCATTATGTTATGGCTTTATTTTTGTTCATGGTTTACTTTGTTGTTAGAACAACTACAGCCATGGTCAATGATTCTCCAGATTTAAGATGTGGAAATCAAGTTATTATCAAATTCCCTTTCCATATCAAAAACCAAAATCCAAATCCATCTTTGTATGGCTATCCAGATTTTGAGTTATTTTGTTCATCAAATAATGAAACTATGATTGAACTTCCTTACAAAGTGAAACTCAATGTTAAGAACATTGACTACAAACACCAAACCATTGAACTATTTGACCCACAAAGTTGTCTTTACAAACATATCCACAACCTCAATCTTTCAGAATCTCATTTCAACTACGTGAAATATGACTATGAAGATTTTGTCGACCATCACTTTTTCAATTGT…
>AES59892
ATGGTGCTTCGGAAGAACTTGAATGCATTAGCTGAGCAATCTAGCCAAATTTATTTTCCTTTTTGGATTTATGATCAGTTACATGATGGAAGTGAAGTAACAATTGAGAATGACACAGATGAAGAAATGAAATTGGCAAAGAAAATGATGATTGTGGCATTATGGTGTATTCAGACAAAACCTAGTGATCGTCCTTCAATGGATAAAGTGATTGAGATGCTTGAAGAAGAAGATGGGGATTTGCAAATGCCTAATAAGCCTTACCTTTATCCACAAGATATACCAGCAGACGATGTTAGAGATGATAGTACTAGCGTTTCTTGGTCTTCCTCTGGTGCATCAAGAATTGATTCCATGGAACAAGCCTAA
>AES59893
ATGGCTGTTGTTTTGTCTTGTAGCGTAGACAGAAAACAGAGTAGTGGAGGTAGTGGTTGTACACTTTGGATCAAAGAGTTGCTTTCACCAAGAGTAGGTCATTCTAAACCGAACTGGGTAAACAATATTGTGTTACTGATGAGCAACAAAGTGTATGGTGATGAACAACAAGAGTCATGTTACTTCTTAAAGTCGATGTAA
>AES59894
TGTTAAATGCTATCTTCAACGGTAATGCCTTGAACTAATTTGATTTTTTCTACTTCTCAGAAAACCAAAAAATGTCATTCTTTGCAACATTGAACCTTGTGGTGGTGGTGCTGCTGCTTATACTTCCATACAACAACGTGCATGGAGATGAACAACAAGAGTCATGCTCTAAAAGGTGTGGTGTCCATAACATAAGCCACCCTTTCCGATTGAAAGACAGTCCCGAAAACTGTGGTGACAATAGGTACATCTTATCATGTGAGGACAACGACCAATTGATTTTGTACTATGGTTCATTTGGAAAATACTATGTACAATCGATTAATTACAACAACTTTACCATACGATTATTGGATTTCAATAATCTTGGTCACTCTAATTATTCCCTCCAACCTCATC…
>AES59895
ATGTGGAAATCAAGTTATCAAATTCCCTTTTCATATCAAAAATCACAATCCAAATCCATCTTTGTATATGGCTATCCTGGCTTTGAGTTATTTTGTTCATCAAATAATGAAACTATGATTGAACTTCCTTACAAAGTGAAACTCAATGTTAAGAACATTGACTACAAACACCAAACTATTCAACTATCCGATCCACAAAGTTGTCTTTGCAAACATATCAACAACCTCAATCTTTCAGAATCTCATTTCAACTACTTGAAACATGACTATGATGAATTTGTTGACTATATATGCATAAATTTGGACCCCTAA
>AES59896
ATGTCATTCTTTGCAACATTGAATCTTCTGGTGGTGTTGGTGATGTTGCTTATACTTCCATACAACAACGTGCATGGAGATGAACAACAAGATTCATGCTCTACAAGGTGCGGTGACCATAACATAAGCCACCCTTTCCGATTGAAAGACAGTCCCGAAAACTGTGGTGACAAAAGGTACATCTTATCATGTGAGGACAACAACCAATTGATTTTGTACTATGGTTCATTTGGAAAATACTATGTACAATCAATTAATTACAATAACTTCACTATACGTCTATTGGATTTCAATAGTCATGGTTACTCTAATTATTCCCTCCCACCTCATCCACTAGGCTTCTATAGTTTCGATTCAAGGACCATCAATCCAATAGCCTTGCCATATAGAGTGTTTGGG…
>AES59897
ATGCCATCCTTAACCCTTGTTGTGGTGTTACTAATACTGATATTCTCGTACAATGTAGATGGTGATGTTGAACATCAAGAGTCATGTTCAAGAAGGTGCGGTGTTCATAGCATCAGCCACCCTTTCCGATTGAAAGACAGTCCTGAAAAGTGTGGTGACAAAAGGTACATCCTATCATGTGAGGACAATAACCAATTGATTTTGTACTATGAATTTGAAGAATACCATGGAAAATACTATGTACAATCAATTAATTACAACAACTTCACCATACGACTATTGGATTTCAATCTTGCTTCTTCTAATAATTCCATCCCTTCTTATTATTCTTTAGGGCTTTATAATTTCAGTTCTAATTTCTTCACCTCACCCTACCTAGCCTATCATCGATACAAAAAC…
>AES59898
ATGTATGACGGCGTCGAAGATTTTCTTAGTAGTGACAATAGCATCATCCCTATAAGGTACTCTTACAGAGATATAAAAAAGATAACCGAACAATTCAAGACAAAACTAGGCAATGGAGGGTATGGATCTGTTTTCAAAGGACAACTTCGAAGTGGTCGTCTTGTAGCAGTCAAATTATTGGACAAAGCCAAGTCCAGTGATCAAGATTTTGTCAATGAAGTTGCTACCATTGGTAGGATTCACCATGTTAATGTGGTGCAGCTCATTGGTTTTTGTGTGGAAGGTTCAAAACGTGTTCTTATATATGAATTCATGCCAAATGGATCACTTGAAAAATACATATTTTCTCATACAAAAGAGAATTATTCCTTAAGTTGCGAACAATTGTATTCAATTTCT…
>AES59899
ATGTACACTACTTTTTGATGTTTGAATATTGTTAACATACCCAACAAATAATTCCATCTGATCTTATGAGAGGAAATTATTTGAAAGCTGTTATAGTCACAGTGATCTATAGTTAAGAGTCTGAGACAGATTACTATTGCTCAAGATTTAAGAATCAATATCATGAACACTTATTCTCATGTTATGGGATGGTTGTTGTTCGTGTTTTACCTTAATATGTTCGTGCATGGAACAACAACATGTCCAGAAGATTTAACATGTGGAAATCAAGTTATCAAGTTCCCTTTCCGAATCAAAAACCGTCAATCACCCATGTGTGGCTATTCAGGATTTGAGTTATTTTGTACATCAAATAATGAAACTATCATTGAACTTCCACACAAAGTGAAACTCAATGTC…
>AES59901
CTACTCCTATCAAATTCAAGTTTCCACGATATTGCGATCATTAAACGTGATGTAAAATGTGACATATACATCTTATTTAAATTGCTAGTTTTTGCGACTTCGGAAAACAAAAAATGTCTTCCTTAACCTTTGTTGTGCTGTTACTAATACTGATATTCTCGTATAACAAAGTGTATGGTGATGAACACCAAGACTCATGTTCTCGATGGTGCGGTGTTCATAACATCAGGTCTCCTTTCCGCTTGAAAGACAGTCCTAAAGAATGTGGCGACGAAAGGTACAACCTATCATGTGAGGACAACAATCAATTGATTTTGTACCATGATTCATTTGGAAAATACTATGTACAATCAATTAATTACAACAACTTCACCATACGACTATTGGATTTCAATCTTG…
>AES59902
ATGAACACTTATTATCATGTTATGGGATTATTGTTGCTCGTATGTTACCTTAATACGTTGGTGGTGGAGTTTGCACATGGAACAACAGATTTGGTTAACTATCCACAAGATTTAACATGTGGAAATCAAGTTATCAAATTCCCTTTCCATATCAAAAACCAAAATCCAAATCCATCTTTGCATGGCTATCCAGATTTTGAGTTATTTTGTTCATCAAATAATGAAACTATGATTGAACTTCCTTACAAAGTGAAACTCAATGTTAAGAACATTGACTACAAACACCAAACCATTGAACTATTTGACCCACAAAGTTGTCTTTACAAACATATCCACAACCTCAATCTTTCAGAATCTCATTTCAACTACTTGAAACATGACTACGATGATTTTGTCGAC…
>AES59903
GCGCGTTAATTTTCTTCTCTTTCTCTCTCTGATACTTTTCAATATTCTTTCTTTACCATTTCCACCAATTCACTCACTACATTTTCTTCTACACTCCATAGAAAAATCTCCTTCGCTCCACACACACACACACACACACACACACACACACCATAACTGCCATGTAACCCTATCCACCCAAATGCACCCATACAACCGTCTTCCATCATCATCCAACACCAACACCCCCTCACCACCACCCTCCCCACTCCGCTCCCCTCGTCTCCGCCACACCCGCTCCAAAACCGCTCCTAAACCCTCTCCCCGAACCATCCCCCAACGACTCTCTTACCTCTTCCTCTCCGGTCTCCTCCGCCGTCAAGGCATCTTTCTCTTCGCTCCTCTCCTCTACATCTCCTG…
>AES59904
TAGCTGGTTTGATTGGTGCGTGAAATTAGAGTGATCCAAAATAAGCCGAATATGCGTGGAGCGATATAGAAGATTCCCGACTTAAGTAAGCATCTTCCTCTCTCTTATTCTATCCCTTTTTCCTTTTTTGTTTCTTCTCAAAATCAAAACGCGCTTTTCAGTAAAAAGCGCTTCTTCTTGATTATTTTTTTACCAACTGAAATCAACCGCCACTACCTAATCTCACTTCCCCTATAAATAAACACATATTCTCATTTCTTCATTTTAGTATTTTACTACTTCTCAGTATTAATTTATTTACTTTCCTTCAGGTTCAGGTTCTCTCTCTCTCTCTCCACACTCCAATATTTTATTATTAATTTATTTCCCCTGTTTCATTGTTGTTATTGCTGTTAGACT…
>AES59906
CACAACTTGAAAGCTTGTACTTTTCAGTAAAGCTGTGTATATCTATCTGAAGTCATGGCTCAAATTTGTGTCCTTGAGGCAAGTGTGCAACTCAAATCGTGTCCTCAAAAGTTCTTCAACTTCCTCAAGAGCCAAAGTCAACATATTCCAAATAAAGCACAGAGTGAAAACGTGCATGGTGTTGAGATTCACAAAGGCGATTGGAAAACTCCTGGCTCTGTCAAGATTTGGAAATATAGCATAGAAGGAAAGGAGGAGACCTTCAACGAAAGGATTGAAGTGGATGAAGTGAACAAGACTATAACATACGTTGCAGTGGGAGGGAATGTGTTGGAGTTGTATAAAAACTACAAGGCAATAGTGAACGTTGAGAATGGAAATTTAAAGTTGAGAATAGAA…
>AES59907
GTTTTCACACGTTTGTGCTTTCTATTTTAACCCCCAAAGAAGCTCCTTAAACTTCATAATCAAATCCTTTTAGCAAGTCATTTTGTAGGCATGGATAATAATGTTCTTGGTCTTCTAAAACTTCGTATTAAAAGAGGTATTAATCTTGCAATTCGTGATTCTAATTCCAGCGACCCTTATGTTGTTGTCAATATTGGCCATGAACAGAAGTTGAAGACTCGTGTAGTGAAAAACAATTGCAACCCTGAGTGGAATGAAGAATTAACCCTTTCAATAAGGGATGTAAGAGTTCCAATATGTCTGACAGTATTTGACAAAGACACTTTCTTTGTAGACGACAAAATGGGCGATGCAGAGATAGACTTGAAACCATATACTCAATGTGTAAAAATGAAGTTG…
>AES59908
ATGAGAAAAGGGAAGAAAGTGATTTTAGGGTTTCAACTTGAACCATTAGTTGCCATTCAATTTCGACCTTCATTCATCAGGTTTCAATTCGATTTTGCGATTTCATTCCCGTTCTCGATTCTGTTCGCGATTTCGACCTATGTTGCCATTTTACCGTCGTTTTCTTTAAATCCCATTACCACTGAGCTTCGTTTATGTTTTTCTTCTGTTAATGGATATCTGTGTTCTTTTTCTTTTAAGGTAATTGTTGGCCATTTGTTTAGCTTGTACATTGAAGGGAGGTGTTTCATCAAATCAAATTCATTGACATTTCTACCGTAA
>AES59909
AAAACTATGAAGAAAAAAAAAACTAACCCTAAGCCCAAATTTGAATCATTCTCCAATTGAACCCTATATAATCCTTTTCCTCTTGTTATTTTCTTCACAATCACTTTCTCTCCAATTTCCCTCAGATCTTCGTGAATGGTAGAAACCCTTTTCCCCTTCGATTTCATGCGCTCCCTTTCACCTTCAACAACGGCGAGCGTTCTCCTTCCTTCCCTTTTCCCTTTCGCTTCTTGCATGCAAGGTTGGCATTATCGCTGCCTCGGTCTCGACCCCTAATTCATCCAAACCCTAACCCTAATTTTCAACAATTTTCCTCATTCTTTCATAAAATTCAATTTTTTTTTACATAATTCATCATTCCATTGCCTCAATTGCGTTTTTAGATTCTTGGGTATATAC…
>AES59910
AAAATACCAGACCTTGGCGCGCATCAAAACCTGAAGAGAAAAAAGGGTTTAAGAATCGTTTTCTCTTAACCCTCACAAATCAAAATCCCTAACACACTCTCCAATGTCAAAACCCTAAACCCTATGCAACCTTCGTCATCTTCTTCTTCCTCCATGGCATTCTCTTCCGCACTCCGACTCCTCACACTCTCCCCTTTCACTCCCACCACACGCCTCTCCTTTCTCCGCCGCACTACCTCCGACCTCCGATTCCTCTCCGCCTCCACCCGACGCCGTCCCTCCACTTCCATCAAGGCTGCCGCTGCTTCCGTTCGGCGGGATGAACCAGAGCGAGACGGAAATGGAAGCGTGACGGTTGTGGATAACGGTAGTAGTGATGTTGTAAAGAGGAGTGAGGGA…
>AES59911
ATGAACTTTTTCAGTTGTACACTTGTTCTTGTGTTAACATGTGCATTCATTCATGTTTTTTGCTTACTACTTAAAAGAACAACAAAACCAACCTATAAGCTTCCACCAGGACCTTCCCCTCTTCCCATCATAGGGAACCTCCTTGAATTAGGACAAAAGCCCCACAAATCATTGGCTAAACTTGCCAAAATATATGGTCCTTTAATGAGTCTCAAGCTAGGGCAAATAACCACTGTTGTTATCTCTTCATCAACAATGGCCAAACAAGTTCTTCTCACCAATGACAAATTCTTGTCAAATAGGACTGTTCCACAATCTGTGTCAGTTCTCAACCATGACCAATATAGTCTTGCATTCACACCCATTTCACCTCTTTGGAAGGAATTGAGAAAAATATGC…
>AES59912
ATGAAAGTTATTATTGATATTGGTGAAGCAATAGATATTGGAACAATAGTGTTCAAGACTACCATCAATTTATTATCAAACACTATTTTCTCTGTAGATTTGATTCAATCTAATGGTGCAGCTGGAGAGTTTAAGGATTTGGCGACGGATATTACAAAACTTGCAGGAACACCAAATGTGGCAGATTTTTTTCCTTGTATTGAAGATAAGAGGGAATGCACAAGGGTAGACACATGCAAAGACATGCTAGATGCCATGCTCAATATTTCTAAGGATAATGAGTTTATGGACAAAAATATGATCCAACATCTATCACTTGATATATTTGTTGCGGGAACGGATACTACAACATCAACATTAGAATGGGCAATGACGGAGCTTATCAACAATCCTGAAGCT…
>AES59913
CACCACCGTAAACGATTCCGGCCACCATCACAACAACCACAACAGTGGCGGTGGCTGTTCATGGCATTATCCTCATCAAGTCAATGACCCTCTCATTCAGACCTTCTTCTACAACCTTCTTCTCTAAAACCATAACCCTTTTTCTCAAACCCCATTTCCGATTCTACCCTTTCTCCACAAACCCCCAAATCGATAACTCCGTTAACCCCCATTTCCATTCCGCCGTTACTCAACCTGAATTCCTCCTCCGTGTTCTCAACTCCGTCAAACACCGTCCCTTAACCGCACTTCGCTTCTTTCGTTGGGTTGAAAAACAACCTAACTTTCACCGATCTGAAACTGCTTTCGTTGCGATTCTCGATATTCTCGCGAAAAACGGGTTTATGAAGCCTGCTTATT…
>AES59914
AATAAACCCTGCATCCCTAACCCCGCAAGCGCAAGCAAAAGAAGTTGCCGTCGTGTTTCACACATTGATCCCAGCGTTTTCAGGTATCTCTCCGTCAACCTAACTTCCTTTTACGTGATTTTGAATTCTGAATTCTGAAATTGAAATTTCAGCGTCGTAAATGGCTGGCAGAGGAGGAGGATGGGGATTCCGTGGACGTGGAAGAGGCGCATATGTCCGACCAGTCCCATTTGTTGTTTATCCTGAGGATATTAAGTTGCCTGATGTTAAAAAAGCCGATGCTTCTACGACACGGTTATGTAAATTGGATCTTGAATTTGATAATTTTTTTAAATCCGCTCCTTATTTCTTGGAGGAGAAGGCAGAATTGAAGGGGCGCAAAAGAAAGATGCACGTACA…
>AES59915
GTTATATAGCGCACGGTTATTATTTTGTGAAGCTACAAAGCAAAAGCACTCACTCTGCAATGTTTTGCTTATGCAACAATCTTTCTATAAACAAACCCATTGTTGTTACTAATGCAACTCTTCCACAAAATCCAGACTCTTCTCCTCCTCCTCCTCCTTCTTCTTCTACTTCACCAAAACAAACCAATCTTCCTCAGAATAAAAAACCTTCACTAGGCTCCAAAAACTCCACTACTCCATTACCTCCAAACAAGCTTCGCCGTCGACCTTCACCATCTTCACTCATGCAAATTGAACGTGCCCTTGGCGCTGGAAGCTTCAGAGACGGTGAACCTGACTTCAAAATGAAGAACGATTCAGACGTAAAGAAGACTACGATGGATTTGTTCTTGGGACAAG…
>AES59916
AAAAAAAAACTATTTGCACAGAACAAAAAATCTAAGGGGGAAAGCCCTATCTTGTTTCCCGACGAAGAGTCTGGAACTGAAACAGTTTGAGTTTGCAGTATCATCAAAAGAAGAAGAAGAAGATGTTGACAGCATGCAGAATCCCCCCAATCCTAACACCCTCTTCTTCCTCCACTTCTCATTTCTCGCCCTCAATTACAACAACCAGAGTCACTCTCTCTTCTTCTTCTTCTTCTTCTTCTTCCAAATCACACTCCAAACTTCCTCTCTTTGCCAGGTTCACTCGTAGTTGCAGCAGCAGCAGTAGCAATAACGGTCATTCTGATCATTCCACTGCTCCCGCCTCTCCCGAAATTGATGAAGTTGAAAGTGAATCATCTTCTGACTTTGGTGATAGCT…
>AES59918
AAATAAATAAAATTTGGACATGAAAAATCATTTTCATAGTCTGAAACGAATGAAAAGGCAAAGGAATATGGAATGGAATGGATTAGAAAGTCAATAAGAGCACAAGAAAGGTCAATATGACATAGGGAATAGGCCAACACGTCTCTATTGTCATCAACTGCAACACTTGATCATCTTTTTCACTTCATAACAACTCCTTCTCAGAAATTTTCAATTTTCTTCATTTCAAATACTTTTCCACTTTCATCAAATTCATATTTTTCACAAATTTTTGAGGTTTCATTTCATGGACTCGTTTTGGGAGAACCATAAAGCGCTATGAGCAAATCCAACAATTTCTTTCATAATCTCATAAAGCCCTTCAAATTTGGTTCTACCAGAGAGGGAAATAGTGAAGAC…
>AES59919
ATGAGACAACAATTCTGCAACTTTGCAATCATTCAAGCAACTGCAATCGTTGATCCAACTCAAAAGGAGTTTGCAATCTTATTGTTGATTGTAGAAAACACTCATGAGATAAATCCAAAGTTAGAAGGTTACCTTATTGTCAGATGTTTAAAGGTGGAAGACAATATACGTTTTTGA
>AES59927
ATGTCAGAAACTGTAGACTTGTGGGGCAACAAAAGGAAAGGCAAAAGGAATAGAAAGAAAGAAGACTCTGATCAACTTCTCAGGATTTTCCCTCTTGTCTCTTGTTTTTTTATCTGTGATTTTGTCAGTCTGATAATAATTAATGATGGAAAATTCAGAAGGTAA
>AES59929
AAGAAATAGAGCTAAAAATAGCAATAGGTGTGTGATCAAATAAGTGATCATAATAATGATGATGAGGAAGCAGAAACAAGTAGAGAAGAAAACAAACACCTTCCTACTAGAAAAATCACCAACTAAGGAATACCAAATCACTGCTCCAAGTCATGATGATCAATATTATTCCAAAGTCACAACTATAGTCACAAAAAAATCACCTCCTCCAATTGAATTTCCTACCTCACCACAACTCATATTTGGAGAAGAAATAATTCATTTCAGTCATCCACAACACCCTCTCTCAATGGTGGATCTTCCTGACCTCTTTATTTGTGTAGGGTGTAAAGAATATGGCTCTGGCAAGAGATTTGTTTGTCAACAATGTAATTATCAACTTCATGACTTTTGTGCTTT…
>AES59930
ATGGTAGAGATTGATCCAGATTTCATTCAACCCCAGATACCTATATCACCTATATTAGATGATTCCAATAATGTTCAAAACCCTTTAAGTTTTGATGAGCTTGTGAGGAAGATAGGAAGTGCATGCAAAGAATGGGGATTTATATGCAAACATTGTTATCTGAACTTTCATAGAAACTCATGTGCCGGATCAACTCATACATTCTGTGATTTGGCGTCAATTGAATCTGTTAATGAGCGATAA
>AES59932
ATGTCTCGTTGCTTTCCTTTTCCACCTCCGGGGTATATGATTAAGCTCCGTTTCGATTTGGATACGCCCAAGAAAGACAGAAAGAAAAAGAACAGGAAGGAAGACAAGAATGAGAGGAAAGAGAAAAGGGAGAAAAGGAAAAGGGAGAAAGAGTTGAAACAAAAAGATTCAACTACCTCTCATGCAAGTTTTGGTGGTGCTATGAAGTTAAAAGACATTAATGGGAAGTTGCTAATGGGTGAAGATTATGAGAATGAACAACTTGAAAGGAGTGGTATTACTGAGGAACTTGAACAACCTGTCTCTTCACCTCAAGAGCCTTATTCCTCTGACAGTACTCAAAGCAGCAAGAGAAAGAGGTGCACCTTGTTACCTAATCAAGATCATGAAGATGCTATT…
>AES59934
ATTCAAAATTGATACGAAGTATATGAAAATTATTAGAATGATATTATTATATCAAAAGTAAACTCATGAAATAAAAAAGAAATGAAAACAAAAGTACAAAACAAAGTAAACACTTGCAAACTCAGATCCTTATGTTACTTTAGATCTGAATTATCATCAAACCTTTCACATGAATTTCCCATAGCTCCTCTCTCCTCAAACACCAAACCTAAAAAAAAAAAAAAAAAAAAAAAAACTAAGGTACTTAGTACCTACCCTTATTCTTAGTCTCATACCCTTACATGTCTTTGATTAATTAATCAAAAAAATGGAAAAAGTAGCTCCTCCTCTTCTTCCTCTTCATCCTCCTATGTTATCATCACATCAATTTTACGATTCATCAAACACCAAAAAACGTGA…
>AES59935
ATGTGGCTGGATAGCGGGATAGACATAGGGACAATCAGCGGCATCGAGGTACAAGGGATCGACGTCAAGAGCAGTCTAGGGTTAGGAACACGATCGATTATACAGATTGGTATGATGCAGAAGAGGAAAGCAATTATGGTTTTCAAGAGCTCTCAGATGACCGTAGGGTTACCATACATTATGTGCGACCAGAAAGGGCAAAGGTACGCGACGAGTTGCGATATGAGGATGGTTATGTGTTGGAGCATCAGCGATCACATTCTAGCAAGCGTGAGAAGGATTCGCTTGATCAATATGGTACATGTCACGAGATTTGAGGTGTGCGGTATTATGGAGGACGTTTATCTGGCACGCAAGCACAATGTTAATGGAGGTGCGTTTGGCTTTGTACGTTATGGT…
>AES59936
ACCAATAACATTACCTTTCTCTTCTTGTTTATTTATATTTTCTCTTCTCTTCTTCTCTGTCGGCTATTTATCTGCATCTACATCTCTTTCTGTGTTCCCACCCAACTAACTTATTTCCCTTCATCTCTCTCTTTTTTCTTTGATCTACACTTCCGTAAGCAATTTCTCAATTTTCTTTGATTTATTCAAAATCACGATTTCAAATTTTATTATAATCTTGATTTTGATTGTGATCCAAACGCGCTTTTCAATTTCTTGAGCTTTTTCAGGAAGCGCAATGACAGCGGAGGAGGTGTTGAACGTACACAGCAAACAAATTTCCGATAACACCGACGACGTCGGCGTCGAAGGCGGTGAAGGTGAAAGTGAAGATCGTAATCACAACAACAAGATCACAGA…
>AES59939
AAATCACAAATTCAACGCTCCCATAAGATTCCTTGGTAGTTGGAACACAAAGAAGAAGAAGCTTCAGCAACAACAACAATGGCGGAGATTGAAACGCAGAAGATAGATCCAGAGACAGAGTTTCTAGCATCGAAGAGAGAAACCGGAACCGAATGGGAAACCTTCAAAGAAAACGTGAGACCATTGAAACGAGGTCGTAATGTTAACATTCTCAATCACGCTCTCAAATGTCACACCGACAATTACCTCAAGAAATCTCTTATTCAACAACGAAGAAAACTTATTGAAGCCATTGATGATTACAAAGGCGAAGATCCTCTTCTCCCTTGGTTAGAGTGTATGAAGTGGGTTCAAGAAGCGTTTCCTCCAGGTGGAGATAGCTCAGGGCTGGTGGTGATT…
>AES59940
ATGTTTAGGATGAATTCTGGAATTGAAATTAGGCTTAGAACCTTGTTAGTTGATGAAAATTGTGTGAAAACTGCATTCTGTCCGAGCCAAAGTTCATCGCTCGCCATAGTGAGCTATGATCATCGCCTCGCGAGTGATGAAGTTCATCGCTCGCCACGCGAGCCATTCCCTTCGCCTCGCGAGTTACAAGTCGTAGCTCGCCACAATGTCTCCACCACCACGAAAAGTACCAACCAAGGGAGCAAAAAAAAAGTCGACATTGCGAGGTCTAAAGGAAATATTACATCGACTAGTCGGATCCCTTCTTCGTGGGAGGTTGTTGATTCCCAAAATCCGGATAGCCAACCGTCACCATCACCAAAAACATCATCATATAAAAGGAAAAAAGGTGCTCGTCTT…
>AES59941
CGAAATTCAAGATTCATCCAATCCGAACGAAGGTTTATATCCCACAGGCTAAACAATAACGCTCACAACGATTCATCGCAGTTTCATACTCTCAATCTCAGATCCAAACCAAAAATGGCGGAACACTTAGCATCAATCTTCGGCACAGAAAAAGACAGAGTAAACTGCCCTTTCTACTTCAAGATCGGCGCGTGTCGTCACGGCGACCGTTGCTCTCGTCTCCACAACCGACCCACAATCTCCCCAACTCTTCTCCTCTCCAACATGTACCAACGTCCCGACATCATCACCCCCGGCGTCGATCCAAACGGTCAACCAATCGATCCGCGTCAGATCCAACAACACTTCGAAGATTTCTACGAAGATATCTTCACCGAGCTTTCGAAATTCGGTTACGTT…
>AES59942
TTGTTTGCAAATTTTTCGTTATATCAAAGATTGTGATTTTTGAAATCTCTATAAAAATAACTGATCACAACTACAATTGCAGTAAACTTACTAATGTTTGTACACACACCTCGCAACACAAGGTTTCAAACAATCTTCATCCTTGTTTATTTATTTGCTTTCAATTTTCCATGTTTTCCACGAGTTACTCTTTTTAGAATTTTTTATTCAATGATTGATCTCACCTATAGCATATTTTCGTAAATAATATCTCATGTAGGGTCGTAAAAGAAGAACATACTTATCAGAAAATATAATATATGAGCACGGTCCTCGAGTTCAGCTACTGTTGCTGACCATTGTTCAAAACTATCATTATCGATTAATAGCACTATAATACACTTATACACGTTACTAGTT…
>AES59944
ATGGATGGACATGATGGGGTCGGAAGAATCTCAAAGGAAAAAAGGTCAGCTCCAAAGCTACCACCAGGACCATGGAAGTTACCTATTATAGGAAGCATACATCATTTAGTTACTTCTACACCACATCGAAAATTAAGAGACTTGGCGAAAATTTATGGACCCTTGATGCACCTACAACTTGGAGAGATCTCTGCAATTGTTGTTTCATCGCCAGAGTATGCTAGGGAGGTACTTAAAACCCATGATGTAATATTTGCATCTAGGCCTAAACTTCTAACTATAGAAATATTGTCATATGATTACACAGATATTGCTTTTTCACCTTATGGAAATTATTGGAGACAACTACGAAAAATATGCACAATGGAGCTTTTCACACAAAAGCGTGTTAGTTCGTTT…
>AES59945
ATCAAACCAATAACAATTACCATAGGAGAAAGTAGTGATAAATGTACAATCTAGAGGTGACACCGTCAAAGAGGTGTTCAATTTCGCTTGAAAGTGAATCATACACACAGAAAAACGGAGAAGTGAGAGATGAGGGGCGATTGCTGCAAAGAGGAGATGGTGGAAAGGGTGTGGCTGATTTCGTGGAGGTGAAGAAGGGATTCACTGTGAGAGAGAGAGAGAGAGAGAGAAAGAGAGAGAGAGAGAGAGAGAGCCGAGAGGTGAAGAGAGAATTTGGGGGAGTGGATGGAGTGATGTTCCGTTTCCCGAAAATGGCATGTCCTAACGGAGGAGAATGGATACAAGTATTCAAGGAAGGAATTGGTTTGGTTTTGGGGCGTTGGTCTGCACTCCAACACG…
>AES59947
ATGAGATTAATCTCTAAATCGTTTATTTTCTCATTATCAATACTTGTGATGCTATCAAGCACAACTTATTCACAACTACGGTCTCCAAAAGTTATTCAATCAACAACATATTTGTCAAAAGAGTTTGAAGTGGGACCTGGAGAAGTCGCGGCAAAACAAATGTTTGATATTGAATTTCCAAAGGGTCATGTTGGAATCAAGAGCTTTGATGTTGATCTAGTTGATGAACATGGAAACTTTATACCATTGTATGAAACTTACATTCATCATTGGTATATTTTAAAATATATTATAAAGAAGAATACGTCAGTGTCACACGATCCAAATGATCATACCAAACCTTATGGGGAACCCATTTTCAAAAGAAATGATGGAACATGCAACAATGGTATTCTTCCA…
>AES59948
ATGGATTCTGATTATGGTATTCCTAGAGAACTCTCAGATCTTCAAAAGCTTAGATCTTTGTACCAACCTGAACTCCCTCCTTGTCTTCAAGGAACAACTGTTAGGGTTGAATTTGGTGATGGAACAACAACTGCTGATCCAGCTGATGAGCCTACTATAACTAAAGTTCCTGATGCTCAGATCATAACAGAACACCCTCCTATTAGGGTTGGAATTGTTTTTTCTGGAAGACAATCTCCTGGTGGACACAATGTTATTTGGGGTCTTCACTCTGCTCTCAAGATTCACAATCCTAAGAGTGTTTTGCTTGGATTTCTTGGTGGGTCAGAAGGTCTATTTTCTCAGAAAACTTTGGAGATAACTGACGATATTCTATCCACATACAAAAATCAAGGTGGT…
>AES59949
CACGCCGAATCAGCGCGCGCTGTAGCCCACAATCGTGATGATGACGTCTCCGCGAGCATTTCAACAACCCAGGCTTGGGCCACCATCACAATCCGCGTCGGTCAATGTCCCGAGCCGATTGGCGGACCGGCACAAACCGTTCCACATCCGACCGAGACACATCGCCGGCCCCCATCCGCTTCCCTCCCGACAATTTCAAGCACTCTTTGACTCTCATTTTTTATCTCAAGCTATGATGATGTAA
>AES59950
CTGAAGCGCACATTGCAATTTTGCATAGTTTCAATCTCCACTGAAACATAGCTATGAATTTGAGAAATGGTTGTTCCTTATTGCTAAAACCACGCAAATCTCCAACCCCATTTGTTCTTGCCACAAACCCAAATCCTGAAAAAGCCAACAGCCTTAACGTTTGTCCTGTTTCAGAATCCCATGTTGTTAAAGTGTTGAGACAAGAACATGATATTGTTTCATCACTTGAATACTTCAAATCTTTGTCAAATTCAGGTACTTTCAAACACACCCATTTAACATACGAAACTATGATTGATAAGCTTGGTAGAAACAATGAAATGGATGGTGTTTCGTATCTTTTACAACAAATGAAGTTAGAAAATGTACCATGTTCTCAAGAGTTGTTTCAGTTTGTTA…
>AES59951
TTTTTTTTTTGACCAAAGAGGAAAAGAGGGGTAATACCGTAATCTCAATATATATATATATATATATATAGACAGAGAAGTATCACTGAAAGAGTAGTAAAGTTTTGCGCAGGAAAATGAAGCTGAAAGAGTTAGAAGGTCACCTTGGTTCTCTTGACCAATTCCCTCAACCAAAGATTGAGCTTGAACAATACCCAACTGGACCTCACATCGCTTCTCGTATGCTTTTCACTGCTGAGAATTCTTTTGATGATGTGAGCAACAAAGTAGTAGCTGACTTTGGATGTGGTTGTGGTACTTTAGGCATTGCAGCTGCCCTTTTGAGTGCAGAACATGTTCTCAGCATTGACATTGATCCAGAATCTCTTGAAATAGCATCTCTTAATGCTGAGGAACTTG…
>AES59952
ATGAATAGCCTTATCTGGCTCCCAAAAAACCCAACATTCCAACCTGGATGGGACCTAGAAGAAATTCATGCCACATTTTTCAAATGCATAAGTTGGCAAATGGAAGAAACAATGGATGCAATCAATTGCCCTTACCATTATGTATGTGACAAAACTTACCCTCCAAATTATCATCTTTCCATTGATATCTTAGTCCTTCTCTTCACAACAATTTCTTATTTTTTGACTCTTTTCATTGTGATAATGAATATTATCTCAAGAAAAGGAACAATATTTTTTAGTCTATCAAAAAGATTTTTTTTACCATCTGGTCCTATATCTCTTCCACTTATAATATTAATCTTTGGAAAGGGAAATCAAATCAACACAATTTTCCCACTTTCTTGTATTGGTCCAGCA…
>AES59953
ATGGCAATTATCCCTTACATGCAAGCAGTGTTGGAGTCTAGACTTTACGAAGAAGTTCATCCATGCAGCATTTGCAGGGTTCCAAACAAACTTCGAGACCTAAAAGAGGACGCTTACACGCCAAAGTCTATCTTTATAGGACTCTTACCCAGGGGAGAAACGAACTACCGCCAAGTCCAATTGATGGTAGGCATTAAATGGCAATACATGAACAGGTTTCTGCTTCAAGAAAACCAGCAGAATGTACCAGGAACATTCGACACAAGGTTAAGTGCATGTAGCGAAGATATTCCCATATTTGAAATAGACATCCGCGCAAGCTATGATGGTAGCATCTTAGGTTCAGAATTAACTACAGATGTTATCGGGAGAAAAATGATATTGGATGGTTGTTTTCTG…
>AES59954
ATGGGTGATAAACAAGTCTCCACCAACAAAGAAAATCATTGCTCTCCTTCCTCCGTTTGGATTTCTCATTGGGGAGGTTCATATTTCATGTCTATTATTGATGATTATTCTAGAAGGGTGTGGGATTCCATTCTGAAAAATAAAAGTGACGCTTTTGAAAAATTTAAAGAATGA
>AES59955
TTGATATCTCTTTTGTAAAGTTACTCATCATTATAGTGGAACGGATGGCTGCTCTCTCCCCCAGACTAGGTCAGTTTTGGACCGAACTGGGTAAACAAATTTTTTTGTGGTCTCTCGTTGTTTTCTTCTTTTGCTTGTGTTTATAACTTCCATACACTTTGTTTTGGTTGCTTGATTATTACTTGCTTCACACATCAAGTATTTTATTGGTGTGATTTTTATCGAATTCACAACAATTGGTGCCCACGTGGGGCAAAGATCAAAGGATAATCAAGTATCATGGGTTCGAAGTGGGATATTGAGAAATTTACCGGAGATAACGATTTTGGGTTATGGAAGGTAAGGATGGAAGCGGTGTTAATACAACAAAAGTGTGAGAAAACTTTGAAGGGTGAAGGT…
>AES59956
CTTCTCCTCTCCTATTATTTTCTTCTTATACACATCATAATTAATATTCTTGAAATTATAACTTGCAGTTATACTTAGAAAAATAATGTTGTGTTTTGTTTAATTTTGTGTACTCTTGTTAATATGTTTCTGTTTGATTCTTTACGTGGTAAGTGAAATAGATCCACTGAAAAAAGGTCTAGCTAGCTAGGGTTGTATTTTGAGAGATGGGGCGTGGAAAGATTGAGATTAAGAAGATTCAAAACAAAACCACAAGGCAAGTGACATTTTCCAAAAGAAGAACTGGATTGTTGAAGAAGACTCATGAGCTATCAGTGTTATGTGAAGCTCAGATTGGACTAATAATTTTCTCGAGCACTGGAAAACTCTCCCAATATTGCTCTGATTCCACAAGGATGG…
>AES59960
ATGAAGAATCTCGATCTTCCAATCACCGATTCACACTCTGACCATTCCCTCACGTTTGTACCTGATACCACAGTTTCCGATCAACCCGATAATTCATCGTATGGTCTCAATCTCCGTGACAATGATAAAAAACCACAATCTGATGATGTTGTTGTTGATGCGCCGAGGCCGAAGGCTTCGGTTGAGGTTTCTATGTTGCAGAAATTTAAGGATGATATGGAGAGGTTGCCTGATGATATGGGGTTTGATGAGTATAAGGATGTACCTGTGGAGGGGTTCGGTGCGGCGTTGCTTGGTGGGTATGGATGGAAAGAAGGAATGGGGATTGGGAAGAATGCTAAGGAGGATGTGAAGGTTGTTGAGGTGAAGAGGAGGACTGGTAAGGAGGGTTTGGGTTTT…
>AES59963
ATGACGAACATTACTCAAGAATGTCCAACTTATTATCCATCAGAACAAGAGTTTGAGCATCCTTTAGTTTATCTGCAGAAAATTGCTCCCGAGGCTTCTAAATATGGTATATGCAAAATTGTTTCACCAATTGCTGCGTCTAATCCTGCTTCTTTTGTCTTAACGGAAGAGAAAATGGATTTTAAGTTTAACACAATTGTACAAAAATATACATATCATGAATTCGAAGCTCTTGCAAACAGAGCGTTTTCCAATAGATTTTGTGGTAAAGAAGATCTCTCTTGTTTAGATATCGAAAAAGCGTTCTGGCATGAAATAATACATGGAGAGAAAGGAACAGTTGAGTATGGAGTCAATGTTGAGGAAAGCGCCTTTTCAAGTGATCCTGATGATAAGCTT…
>AES59964
ATGTGCTGTCAAGTTAAAGAGAAAAACAAAAAAGGTACAAAGAAGATCCAGCCTCTCTGCACAGATTCATCACCCACACTCCTCACTTATGTCTCTCGTGAAGTAGAAGATTTCAAAACTGTCGAGTTTTTGAAGCATCGTGAAGAGATTTTGAAACTGATTATAGGATTAAAGGTCAGGCTTAGTTACAAGATCAGTCGTCCTCGAAGAGTTGTTGGACTTACTGCTCTCAATACCAAGGATATTACTTTACTCGATGGGAATGAAGAAACCTCTCTGGTTAATCAAACAGCAAAGCTGTCGAGATGGAAAGCAACAATACAATCGCATTTCTGTTCGGCAATCGGAGCATATTTCTACACAACGGTTCAAAGACAAATGGCTAACAAAATCTTTTTT…
>AES59965
ATGCATCGTTTTTTCAAACATGATTGTTTTCCTAACGCGTGTAGATTTGATCATGTCAATGTCAATCCACCTCATCACGCTGCAGCCAGTCCTAATAATACCGACATTATTATTAGGATGACTCATGATGTTCGTCAAGGTATGGAGATTTGTTTGAGTTATTTTGTTGTCAACAAAACCTATTCTAGTAGGCAGAAGAAGATATTGTTGGAAGACTATTGCTTCAAATGTAATTGTGAATCAAATTGCTCAGATGATGCTCGTGTTGAAGAAAATGTGGAAGAGGATGAACAAGAGGTAATGGTTATGGATGATGAGGAGGAAGAGCAATGTGAAAATATCCACCAGACACTGACAATTCCCCACATATTTTTTTTTAAAATACATGTGTGA
>AES59966
ATGGTTGAAAAAAGTTCAATTACTCACAAATCGAGTAAATTTGATTTGGATGATCTAAATTGGACAAACATGATTCCAGAATGTCCAGTATACCATCCATCAGAACAAGAGTTTGAGCATCCTTTAGTTTATCTGCAGAAAATTGCTCCCGAGGCTTCTAAATATGGTATATGCAAAATTGTTTCTCCAATTAGTGCCTCTAATCCTGCTGAGTTTGTCTTAATGAAAGAGAAAAAGGACTTCAAGTTTGAAACAATTGTACAGCCTCTTAGGCTTTCCAAATGGAATGAGAAGGATATAATAACCTTCTCTAAGAGAGGAAGAAAATTTACATATCAAGAATTTGAGGCTATAGCAAACAAGGCATTTTCCAACAGATTTTGCAGTTCAGAAGATCTT…
>AES59968
ATGGCTACTGTTACATCTACATCTCTTCCTTTATTCACTCCAAAAACCTCAAATTTCCATAACAAGTCTTGTTTTTCTAAATCTAATTTCTCTACTCTCAAATGTAAAGCATCATCATCAAGTTTTTCAGCATCCATGTTGGATTTTGACTTGTATGATCTTCTAGGAATTGATAGTTCATGTGATCAGTCACAGATCAAGACGGCGTATCGATCTCTTCAGAAACGATGTCATCCTGATATTGCTGGTCCTTCTGGTCATGATATGGCTATCATTCTTAATGATGCTTATGCTATTCTTTCGGATCCATTTGCTCGTTTTGCCTATGATAAGGAGCATGCAAAGATCACAGAATTCAAAGGCTTCACTGGAAGACCATTGTATTCAGTATGGTGTGGT…
>AES59969
ATGAAACTGACATTCATTCCCCTTCTATGTCTTACATCTATAGTTTTTTTGCCCTGGTGCATCTCTTTTACATTTAAGAAAAGTCTGGAATCTTGGATTTACAAGGGTTACAAACAAGACACAACAGAAAAACATTACCCAATATTCAAACAAACAAGAGGGCTTGACCACCACTGCTGA
>AES59970
ATGGGCACTGTTGGTCATGGATATGCAGAGCTATTTCTCTTCTATGGCAGTCCCAAGAGAGCAATATTTGTTGATGAAATCAAATTTGTTGGATACTTTACTGAAAAAACTTTTACTATAGAATCAGTTTATGGAAGAGCAAAGATTGTTTCTCAGTGGATTGATTCCAAGCACAAAATTGGTAAGGCAATACAAGCATGTCCAGTCCACTACCCTACATGTATCCAAGCTCTTGAAGGTAGAGCTTCAATTCTAGAAACAATTCGTTGTTATCAAGATTTTCTACATGATCTTGTACATTTAAAGCTTCTATACAACACAATTTTGCATGATCGAAAACTTGCTGGACTGTTATGGAAACGACATAATGCTCGTTACAATGAGATTCCTAGGAAGTTA…
>AES59973
ATGAAAATATCACATAATTCAAAGACTTCACTGGAAGACCAATCTTGCTGGGAACAGAAGTCCAATCTTTCAGGGATCTTTATTGGGTGTGTTCGTGTTTCTGACATATTTGTAGATGTTGAGAAGCTGAAAAGAATTCTAAGATCAGAAGGGCTGAAGTTGGAGTATACTCGGAGGACAACAGCGGTGTCGGAGCTACAGCTGGGGTCGGGCGGCACCGATCGTTATGAGAAAATATGGTGCACTAGCATCCAAAGACCACATAATTCAAAGGCTTCACTGGAAGACCTATATATTCTATGTGTTTTTGCCATAGAATCAGTTTATGGAAGAGTAAGGGTTGTTTCTCTGTGGGCTGATTCTGAAACAAAAATTGATGAGGCAATAGAAGCTTGTCCT…
>AES59974
ATGAGACCTTTCTCTTTCATTGTTTATTCCCCTTCCGACAACGGTATGCTTGAGGAGTGGTGGTTTGGAGACCTCATCATGGATGGCTTGGTAGAGGTTGAGCTCATGATGCCATTAAACTGCATCGAAACCAAAATACACAAAAACTTAATGTTAGTTCTCATAAAAAAGTCAAGCTCATCATCGTATGAGAAGTACAAGGTAATATTAGTTCTCATAAAAAAGTCAAGCTCATCATCGTATGAGAAGTACAAGGTAATACGGAGGCCCTGCCTTGAGGGTGTGCAAGGTGAAAAGAAACACAAATCCATGACCAGGGCATCCCCAATACTTGCCAACATCAACACCCCCTTCACCCTCTGTCGCGCTTCTATCACTATCATATTCATTTGCCTCTGC…
>AES59975
ATGTCTAGTTCTGTTAAAAAATCAAGTTCATCATCATATGAGAAGTACGAGGTAAGGAAAAGAAACCCAAATCCTCAAACATGTGCCCTTTTGGTGATTGATATGCAGAATTACTTCTCTTCCATGGCATCCCCAATTCTTGCCAACCTCAACACCACTATCACCCTCTGTAGACGTGCTTCCATCCCCGTCATATTCACGCGCCATTGTCACAAGTCTCCTTCTGACCATGGTATGCTTGAGGAGTGGTGGTTTGGAGACATCATCATGGATGGCTCCATAGAGGCTGAGCTCATGACGGCGTTGGACCGCAGCGGCGAGGACATGGTGGTGGAGAAGAGTACATACAGCGCATTTCGGAACACAGGTTTGGAAGAGAAGCTGAAAGAGATGGGTGTG…
>AES59976
ATGTTGAAATATACTATACTGATGATAAAGAACTTATTCGTCCAACAATCACTCATTTTGCAACACTATTTTTACAACTTGAATCAATTGTTAAATAAATTGAAGTTTTATATTACAGGTTCTTTTCTTTTGAATTATATTAGCATTTTTGTTCATTCAAAAAATACATGGTTAAAGGAGGCATTAGAGAATAGGAGTTACCTAACATACAATGTTTAA
>AES59977
TACATATTTACATTACAAATTACATACAAATAAAGAGAAATATAAAGTTATAATGTGGAAGCCAGTTTTGGTTATGATTCTAGTTAATTTAGCTTTAGCTTTTGTCAATATATTTCTGAAGAAGATTCTTAATGAAGGAATGGACCATTTAACCATTTTAACATATCGACAGGCAATTTCAGCTATTTGTTTGGCACCTATTGCTTGCTTCTTTGAAAGGGAAAGCAAGATAAATGGTCATATTATATGTCTGCTTTTCTTTAGTGCTCTTGTAGGAGCAACACTCACACAATACCTCTATCTTGTTGGACTTAAATATACATCAGCAACATTCGCATCTGCATTCCTCAATACGGTGCCTGTATTCACGTTCATTTTGGCACTGCCAATGGGGATGGA…
>AES59978
AAAAAATAAAATCCAGAAGTAACTTTATGGACTGTAAGAAGAAGAAGGGAAGAACATAACACAACACCATTTCCAAGTTCCAATTCAAATTCAAATTCTAGAGAAGAAGAGAAACGAAAATGAGCGGTGCAAGACTATGCACATTACTCGAAGAATTAGGTTACGAAGGAACGAAATCAGGTTCAGATTCATTGGATCCAGATAGCTTCGAATGGCCATTTCAATACGAAGACACTCGACCGATTCTTCATTGGATCTGCTCCACTCTTCGTCCTTCCAATATTCTCTCCCTCTCCGAACTCTCTCAGTATGAGCAGTTTAAGAATCAAGGTAAATTATTGGAAGGTGATGATTTGGATTTTGCGTTTGATAGTATTTCGGCTTTTTCCGATACTACTG…
>AES59979
ATGAGCGGTGCAAGACTATGCACATTACTCGAAGAATTAGGTTACGAAGGAACGAAATCAGGTTCAGATTCATTGGATCCAGATAGCTTCGAATGGCCATTTCAATACGAAGACACTCGACCGATTCTTCATTGGATCTGCTCCACTCTTCGTCCTTCCAATATTCTCTCCCTCTCCGAACTCTCTCAGTATGAGCAGTTTAAGAATCAAGGTAAATTATTGGAAGGTGATGATTTGGATTTTGCGTTTGATAGTATTTCGGCTTTTTCCGATACTACTGATAATCAGGAAGCGCTTTTTGGTCCTCATGAACCGCTCAATTTGAAGGATATCAAGGAAGAAACTATGACTTATAAAACTGAAGCTGCCGATTTGCAAAGACAGCTAAGGCAACTTCAA…
>AES59982
ATGGGAGCTGGAGCTTTCGTTGAGACGAGTGGAATAAAACATTATGAGGGAAGAGTGACTCCATATGTGTTAATGACATGTTTTGTAGCTGCAATGGGAGGTCTTCTTTTCGGTTATGATCTTGGTATTACTGGAGGGGTGACTTCTATGGATGAATTCTTGATCAAATTCTTTCCACGGGTGTATAAGAAAATGAAGGATGAAACACATAATACAAGTCAATATTCATTGATAGCTTCTTTCTTTGCTTCCGCAATCACAAGAATGATGGGACGCAAGACCTCAATGTTTCTTGGTGGCTTATTTTTCCTTATTGGTGCAATACTAAATGGATTAGCAGCTAATGTTGAAATGCTAATAATTGGTCGTTTACTTCTAGGATTTGGTGTGGGATTTTGC…
>AES59983
ATGTTGCCAAGTCTCAAGACATCTTATATGGAAGCAAACACCCAAAAGGATGAAGAAACAGACATTTATGCACCAGACTGTGGAAGAACTTGTGCGATTGAAAGAAGAAAAATAAAAGGGAGAAGAGAGAAGGAAGAGGCAGTACTGAACAACACGCACGTAGAAGAGAAAAAGTGA
>AES59984
ATGGTCCATGCGCCTCGAGGGTGCATTTTTTGCACTCTCATGAGCCTCAAGGGTGAGCCATGCGCCCCGAGCATGAGCAAAAACGGGTCAGAACTAATGTTTGCTACTTTTAAGTGGAAAACCCGATTTTTGAGCCAAACTTCAGATTCAATAGGTGATGGAACAGTGCCATCAATTCTTTTGTGCATAGGATCCCTTTTTTTAGGTGAAACACCAAATTCCTTGATTGAACGAGGCAACCAAGAAAAAGCAAAGGCAATGTTGAAAAGGATCCGTGGAACCGAAAATGTTGATGAAGAATATCAAGATCTTGTTGATGCTAGTGAAGAAGCTAGTAATGTGGAACATCCATGCAATAACATTACTCAACCAGAATATAGCATTAATGTTATCATGTTT…
>AES59985
ATGGGAGCTGGAGCTTTCGTTGAGACGAGTGGAATAAAACATTATGAGGGAAGAGTGACTCCATATGTGTTAATGACATGTTTTGTAGCTGCAATGGGAGGTCTTCTTTTCGGTTATGATCTTGGTATTACTGGAGGGGTGACTTCTATGGATGAATTCTTGATCAAATTCTTTCCACGGGTGTATAAGAAAATGAAGGATGAAACACATAATACAAGTCAATATTGCAAGTTTGATGATGAAATTTTAACACTATTCACATCTTCCCTATACCTTGCAGCATTGATAGCTTCTTTCTTTGCTTCCGCAATCACAAGAATGATGGGACGCAAGACCTCAATGTTTCTTGGTGGCTTATTTTTCCTTATTGGTGCAATACTAAATGGATTAGCAGCTAAT…
>AES59987
CGCGTGGGAAACAACAACTACAACATTAGTAGTGTAAAAGAGAAGAGTTAGAGGGGTATGAGCTGTGTAATACAAGTACTATACCCCACCCCCCATGTGCTTCTTCCTGTCTCCACCACTTCCTGTTTCAAACTCAATCATTACATTACACATTTCTCATTTCTCTCTTCTCATCCTCATTACACTCTTTTCCACTCTCATTTCTTTCAAAACCCAAACCCCAAATATTCCAACCTCAAATGTCTAACCACAAGGAAACAACAACTATCACCACAACAACCGATCTAGTAGAACCCACTTCTCAAAACGCTATAACAGTAAAAAAACCGCCGTCAAAAGACCGTCACAGTAAAGTAGACGGACGAGGAAGACGCATAAGAATGCCTATAATTTGCGCCG…
>AES59989
ATGGCTTCCGGCGCGGCGGCGATGAGTCTTCGTGGTGGAACGAAGGGTGCCTGCAAGCACGATAAAAAACCAAGTTGCTTAGCCTCCAGGGGCAAGGAACTCATTCCAAGGACGTATTCGGGGAATACCGAGTTCGATTTTCAGGGGGAACAACGCTTGGCCAGTACGCATGCCTTTACGCATGAGCCGGATTAG
>AES59990
AAGTGTTCAATGCTTAGAAAACTTCAACTATTTCAGGACCAATAATGCACCTTCAAAAGGAAGCACAAATTTCCTAGCCTATAAATACAATTACTTCAACACAAGTTCTCTTCACCAACATACAACAATGGATAGTATACCATACATGCATCAAATGGTTTCTAGCTTGGTTTTGATAATTCTATCTATTTCTTCATTGGCTTCAGCATCTCTGCAGGTGGGTTTCTATAGCTACTCATGTCCATCTGCTGAGGCAATAGTGAGAAGTGCAATTGACAAAGCTGTTTCACTCAATCCTGGTATAGGTGCTGGATTGATTAGAATGCATTTTCATGATTGCTTTGTGAGGGGTTGTGATGCTTCTGTGTTACTAGCATCAACACCAGGAAATCCAATAGC…
>AES59992
ATGACTAATATGACTATATTCAAGTCTCCGGAATACTCATGTCTCCGGATCTGCAACGTTGACAACGCCAAAGTCATTGTCATTGATCGGATCTGCACTTGCTCAAAGCTAATCTTTCAACCTGAATCAAATAAACATCGCACTAAGACGGGAAATCAAAAACACACCGCACAAAGACGGAAAATCAAAACAAACAGAGTCGTTCAGAGACGACGAAATCACAAAAACATACGTAAGAAAACAGAAAATATGTGA
>AES59993
ATGAAGAAAGGCAACAAGAATCCCAAAACAATGGCGTGCTCTTATGTAGAATATGACCGATTAAGCAATCTCTCGGACGATTTGATTTATTGTATTTTGTCTTTCCTATCAACTAAAGAGTCTTATAGAACATGTGTTCTATCTACAAGATGGAGGTCTATCTACACCAAAATCCCTGACCTTCACTTTGAATTTCCAGAAGAATCAGACCTTGTGTCGTCCAAAGAAATCAAATATGTATATGCTGCTCTCCTAAGACGAACCGAAAATCTAAGAAAACTAAGTCTCTATAGTAGGGATCATGACATTGATAGCTGGCAACCACAAGATATACACATGTGGGTTTCAAAAGCCTTAGACCTCAAGGTTAAGGAACTTGACTTGGGCTTGGAACTCCAT…
>AES59994
ATGGCCAGAACCAAAGGAAAAGCCAAAAGAGCCAAAACACCATCGCCACCGCCTTCACCATGGTCACTGTCTCCTCCTCCACCACCTTCTCCACCTGACCTAAACAAAACACCGCCATCTCCAAACTCTCCACCACTCTCACCGCCGCCATCAGATTCATCTCTGTCTCCTCTTCTAACTCAACACCAACCAAACACTCCAGAAGATGAACCACCACTAAACATCATGCCTCTAGACATGATTAGTAAACCCTTGTTTCAAGCTTCTCCACCAATCATCACTCAAACCGCTCCTCATCTCAAAAATTTCTCTCAATCGAAACCAAAGAAGACAAAATCTTCTCAATCAATTGGTGTTCGTAGATCAAACAGAATTAGAGCTGAAATAGGATTGAGAAAA…
>AES59995
ATGAACAAGAGAGGAAGAAGACATAATAATGATTACGAGGAAGACAGGCTTAGTGATTTACCTGATTGCGTTTTACTTCACATTATGTCTTTTTTGAAAACCAAATACGCCGTTCAAACTTGCATACTCTCCAAAAGATGGAAGAATCTCTGGAAGCATTTACCCATCCTTACATTGTATTCTTCAAACTTTAAGGTGGTCTCTAAAATTTTATCTCACTCAACAGCACTACAAGCTCTCAATTTTTACCCTTTGGGTTTTATGGTACATCCTCGACTACTAAAATATATTATATTATACACCCTTTCACGTAATGTCAAGCAATTAGAAATCAATCTCTTATGTGATGTTCAACATTTACCACGCTGCTTATTTTCATCTCAACTTTTAACACATCTT…
>AES59998
ATGGAACAACCGCCTCTTCATCTACCCTCGAATCAACAAAACCGTGATAATATGACAATACTCCAACCACGTCTCTCATTTTTGACTCAAGCCGGAACACCCTCGATACCTTTGCCAGACATTTGTCTAATGACCTCGCTTCTACCACCACTCTGTCCAGCTTCTACAACAAACCACCTGGCGAATCTTGTACTGAATCATGTCGTCCAACTGCTACTGCAGTCGAATCTCATCGTTCTGGTCTATAATGGAGGGCGTGTTACCAACGACCTCCTCTGCAACATGTTCACGACATTCAAAGCCAATTAG
>AES60000
AAACAATAAGATACCCTTAAAAATTCTACTTCTCAACAAACAGAAAGTTTCAAATTTTCTTTCTACAAGACCCATGTCTTTTCTTCCCTCACAATGTCAAAGGTTCTCTATATATTACAACATTTAACTACCAATGTAGAAATTGTACACCTTCTTTACATAAATTAAAAGTCTTCTTCCTTCTCAACTTCCTCTACCTCTCAACATGATATACTCTTCAATACTTTATATTAATCATTATTAATATCCACTGTTTCATATCATGACTAGAAAACTAGCAGAAGTTATGTGGCCTGCATTAGTGGCTAACAAGATACTAAACAGGAGACTTGGAAGCAGAAATTTCATAGCAGATTATCCAAGTTATACAGATCCTTTATTGTCTACCAATAATGATGA…
>AES60001
TTCTACAAGACCCATGTCTTTTCTTCCCTCACAATGTCAAAGGTTCTCTATATATTACAACATTTAACTACCAATGTAGAAATTGTACACCTTCTTTACATAAATTAAAAGTCTTCTTCCTTCTCAACTTCCTCTACCTCTCAACATGATATACTCTTCAATACTTTATATTAATCATTATTAATATCCACTGTTTCATATCATGACTAGAAAACTAGCAGAAGTTATGTGGCCTGCATTAGTGGCTAACAAGATACTAAACAGGAGACTTGGAAGCAGAAATTTCATAGCAGATTATCCAAGTTATACAGATCCTTTATTGTCTACCAATAATGATGATCAATTATCTCTAAGCACCAAATCCATTAATGATCATAGTGATACACAAAAGTACAATAC…
>AES60002
AAAGCAATGACATTAAAAGTTTGATAACTTGATTATATCGAATGTATTTAAAGTGGATGAAAGTGACAAATATATTCATCACAAATCTGAAAATAACATTTGCACATCTTATGTCTCTATGTCCATGACTTACTAATATTTGACTCAAACATGCAAGTTGTGAAATCATTGTGTAACAGCTTTGATAGGAAAACGAAGTAGTTGTGACTTTTCTGAGCAATGGTAGTATCTTCTTGGCATGAGCAGCGCCTCAATACAGTAGAATTCCTCATCAAATCTGCTCAACACCTCCAAGTTTCCCCCATTGTTAAGTACTCCGCATTCTCCTTCTTCGCCGATCGCTTCTTTTCTTCATTACCAACTTTCATACAACGTGGGAGTTCATCAAGCTGGCTACTG…
>AES60003
ACACACACAGCTATACACACTCACACACACTATACAGAATAGATAATACAATTACAGATCCATTTCAATACAATACCTTGCCTCTTTACCTGCTCCTACATTGCCTCTTTACACATTCATTTTTGCACATTTTAGCATCATCTTAACAACCACCAACCAAACCCTAAAAATACCATTATCTTTTTCTTTGCATCTTTGCTTTTACACAAACCCTTCCTTTTTATTTTTCTATTTTTTTTTTTCATTTTCCAACTATACATTATACACCAAGCTCCAACAAATAATAATCATGGCAATCATTTTCTCTCTCTAACAGAAAAAAAAAACAACCTTTTCATTTCTCTCTCCTAAAAAAACAAACAAATCCTGTTCCTTCTTAACTCTTCTTCTCTTAACAGA…
>AES60004
TTCTACAGCTCTAACACGAGAATCAACTTCTTCAACTTAAACCTCCAAACGCGCTTCTTTTTACCAAACTAACTTCTTCTAAACGCGCGTTCTAAAATCTAAAACCTCAATCATCGAAGTTATGGAGGAAGTTGCAGAAGGAATAGAAACTGATGAACTCAGAAGCATTACTTTCCAACGCTTAAAATCACACACGTTGAATCTTCTTCAACTTTTGCAAAACCCTCAGAATCAGAATAATCAGAATCAGAAGCATTTTTCTATTACTGCTATTCCTCAATTCCTTCATTTTCTTCACAATTCTTCACCTGAGAGTTTACAACCTTTCTTCGACTATACTTTGTTTCCATTAGTTCTGCTTCTCGATGCAGCAATTCAGTGCAGATCTACTCATAAGTT…
>AES60006
TTTGGCACGAACTATAGCTTCTTCCTATTCATCATTCAGAGAAGAAGAACTATCAACAACACCAACACTCTAGAATATGCATCAATCATAATCCAAACTTCAAATATGAACAAGTTTTATTATCATTTATCTCATATTTTCATCAATCTTCCCAAACTCAAAATCACTCATTGCTACTACCCATTTCAAAACAATCTTCGAATCAGGTCATCATCCACTGCCACTCTTACTTCAGAAATGAAACGCTGCAATTACTTCATTTCAAAGCTATGCAGAGAAGGCAAAGTCAACGAAGCACGCAAGGTGTTTGATGAAATGTCTAAACGAGATAGTTGTTTATGGACTACAATGATAAGTGGGTATATCAAATGTGGTTTGATTAACGAAGCTAGGAAGTTG…
>AES60008
ATGCTTCATAGAATGAAGCAGTTACAACCAAAGCAGTGTCTTCTTGTGTTCTTCTATGTGTTTGTTATGGCCACATCATCTCATACTGCAACAAAAATCAAAAGCAGTGAGACAGATGCTCTGTTGAAGTGGAAAGCAAGCTTTGACAACCAAAGCAAGACACTACTCTCTTCATGGATTGGTAATAATCCTTGTAGTAGTTGGGAAGGAATCACATGTGATGATGAATCAAAATCAATCTACAAGGTAAATCTCACCAATATTGGACTAAAAGGTACGCTTCAAACTCTCAATTTCTCATCACTTCCAAAAATCCAAGAATTAGTTTTGAGAAACAACTCCTTCTATGGAGTTATTCCATATTTTGGTGTGAAGTCCAATCTAGATACTATTGAGTTG…
>AES60009
ATGTTTTTTTTGCCTTGGGGGTCCAAAACTGCCAAAGAATCAAAACATAGGGGATTGCTAGAGTGCTATAGGGATAGTAGATTGGTTTCTCTCAAGGAACTTCATCAGGAATCAAGGGTCCAAAGGAAAAATAGTGATTTCTTTCCACCTCTAAGGAAATTGGGGGTTCTTTATAATCTTCTCAAGTTCAAGGGGATCTAA
>AES60010
CTATATCAATCGATAAAAATATCAAAATTGTTAAAGGATTTGATCGGGGCTCCAAACCTTACTTATTGCCATTTTATATGTTTAACAAAAACCAAAAAACATCGTTTGACCCAACCAGTGACCAGTGACCACCACCACCACCACCTGCAGATGATGAAGTTGAACCGTGGAAGCATCTTCCTTATAGCTTTTCTACTATCAACATTAACATCTCTTCAATCTTCATCATCATCGTCTTCAGAAGAATCAAACATCATTTCCCGTTTCCAACAATACCTACAAATCAAAACCAACCATCCAACCCCAAACTACACTCAATCCTCCCAATTTCTAATATCACTATCCAAATCACTCTCACTCGAATCCCAAACAATCGAATTGGTACCCGGAAAACCCATC…
>AES60011
ATGGATTCTCATGAACCACAACAACCACACCCTCACCCTCACCCAGACCACCTTCAATTGGAAAATGTTGTACTAGTGGATCCTAATCCATTCACAAACACTGTTTTGACCACCATGATGGAACCGATCACTGCTCGATTCCCTCAACTCCACATGAACACTAACCAACCCCCTCATTCCGAGCCTCTCAACAACAACATTCCTTCTACCTTGAAACCATGTGTGACTGCTTCCTCTGGATCTGGTTCAATCCATAAAAAAAAGGGTCGACCGAGGAAGTATTTTCCTGATGGAAACATTGCTTTGGTCTCAAGCCCAGCCCTGGATGCTACCATTACTTCTCATTCTTCTTCCATTGCCAATAAGAGTACTAGGGGAAGAGGAAGGCCCCGTGGATCA…
>AES60013
ATGGATTCTCATGAACTACAACAACCACATCCTCGCCCACACCACCTTCAATTGGAAAATGTTGTATTAGATAGTCCAAATCCAGTCACAAACACTGTTCCGCTCGCCATGATGGAACCGACCATTTTCCCTCAACTCAACATGAACACTAACCAACCCCCACATTTTGAGCCTTTCAACAACAACATTGTTCCTTCTACCCTGAAACAATGTGTGGGTGCTTCCTCTGGATCTGGTTCAATTCAGAAAAAAAGGGGTCGGCCGAGGGAGTATTTTCTTGATGGATACATTGCTTCAATTGCAAAAAGGAGTACTAGGGGAAGAGGAAGACCTCATGGATCTTTGAACAAGAAGAAGAAAGTTGAAGCACCTGGAGTTACTGGAACTGATTTCTCTCAA…
>AES60014
CCTAACTAAAATCCAGAAAAGAATCGTACATTTGAGGTTGTCAAAGCCAGGTGGTGATAAACAGCAAAACCAACGAGTTCAAGAGTAAGGAGTCAGCACTCACCACCACCACCAGCGGAGGAAGATGGTGTTCAACCATCAAAACATCCTCCTTATATCTTTTCTGCTAACAATAACAACAACATTAACATATGTTAAAGCTTCAGAAGAATCAAACATAATATCACGTTTCCAACAATACCTACAAACCAGAACAGACCATCCAACACCAAACTACACTCAATCTACCAATTTCCTAACAACACAAGCCAACTCCCTCTCACTCCAATCTCAAACCATCGAATTCGTATCCGGAAAGCCACTAATCCTTCTCAAATGGACAGGAACAAATTCAAACCT…
>AES60015
ATGAAACCAAAAAAGAGAATAGAAAATCGAGTCAATAGGACCGTTATAGTTACGGCCGCCGTTCACCGGGGCTTCGGTCGCCGGCTTCCCTGTCATCAGGTCACCAACTTCCTTAACCTTCCGGCACTGGGCAGACGTCAGCCCCCATACATGGTCTTACGACTTTGCGGAGACCTGTGTTTTTGGTAAACAGTCGCCCGGGCCTGGTCACTGCGACCCCCTTTGTGAGGAGGCACCCCTTCTCCCGAAGTTACGGGGCTATTTTGCCGAGTTCCTTAGAGAGAGTTGTCTCGCGCCCCTAGGTATTCTCTACCTACCCACCTGTGTCGGTTTCGGGTACAGGTACCCTTTTGTTTAAGGTCGTTCGAGCTTTTCTTGGGAGTATGGCATCAATTACTT…
>AES60016
AAATGTCATACATGCAAATATCTCAAAAATTCTACGACGCATTCAAGCAATGTAGCTTCACCCACAAATCCCCACACATTGCTCGCAAACTTCACGCTCAACTCATTCTCTCTGGTTTAGACTCTTCCCTTTTCTTGCTCAACAATCTTCTCCACATGTACTCCAACTGTGGCTTAACGCATGATGCTTTTCAAGTTTTTCAAGAGACCCATCATCGTAATATTTTTACTTGGAACACAATGATTCGTGCTTTGGTTAGTTCCAGTCGAATGAGTGATGCAGAGAAGCTGTTTGATGAAATGCCCGTGAGAGTTAAAGATTCTGTTTCGTGGACTACGATGATATCGGGTTATAGTCAAAATGGTTTTCATTCACGTAGTTTTGAGACTTTTAGTTTAA…
>AES60017
ATGGCTGGAATAAGGGAACAAGACCAGTACATGCCAATAGCAAACGTGATTCGTATAATGCGACGAATTCTTCCGTCGCATGCAAAAATCTCCGACGACGCAAAAGAAACCATTCAAGAATGTGTATCCGAATACATAAGCTTCATAACATCCGAAGCAAACGATCGATGCCAAAGAGAACAAAGAAAAACAGTTACAGCAGAAGATATACTATGGGCAATGGGGAAACTTGGTTTTGATGATTATGTTCATCCTTTAACATTTTACCTTCAACGTTACCGTGAAAGTGAAGGTGAACCTGCTTCTGTTCGACGCACTTCTTCTCTTGCTTTGCCTCCTTCTTTTCCATTAATGCAGCAGCATTCTTCATCGTTTTCATCAATGCCACTTCCTCTAATT…
>AES60021
ATGGTGTACGAGAACATTATCGAAGCCACAAAAGATTTTGACAACAAGCATCTCATTGGGGTTGGAGGACATGGAAGTGTTTACAAAGCAGAGTTGCCTACAGGACAGGTTGTAGCTGTGAAGAAACTCCATTCATTACAAAATGGAGAAATGTCCAATCTGAAAGCTTTTGCAAGTGAGATCCAACCTTTAGCAGAAATCCGACATCGAAACATTGTGAAGTTATACGGGTATTGTTCACATCTATTGCACTCATTTTTGGTTTATGAGTTCTTGGAGAAGGGTAGTCTGGATAAGATTTTGAAAGACGATGAGCAAGCTACTGTGTTTGGCTGGAATAGGAGGGTGATTGCCATTAAAGATGTAGCTAATGCTTTATACTACATGCATCATGATCGC…
>AES60022
ATGACGGGCCTTCTTTTGTTCTTTTGTGTGTTTGTAATGGTTACATCACCTCATGCTGATGCAAAAAACCAAGGCAACGAGGCAGATGCTCTTTTAAAGTGGAAAGCAAGCTTTGACAAACAAAGCAAGGAAATACTCTCTTCATGGATTGGTAATAATCCTTGTAGTAGTATTGGACTAAGTTGGGAAGGAATCATATGTGATAATAACTCAAAATCTATTAACAAGATAGATCTCACCAGTTTTGAACTAAAAGGTACACTTCAAAGTCTCAATTTCTCATCACTTCCAAAAATCCAAAAATTAGTTTTGAGAAACAACTTCTTCTATGGAGTTATTCCATACCATATTGGTGTAATGTCCAATCTGAACACTCTTGATTTTTCACAAAACTACCTA…
>AES60034
ATGCTTAAGAAGATAAAGCTCTTACCAATGTTGTGTACTCTTCTTTTGTTCTTCTTTGTGTTTGTCATGGCCACACCTTATGCTGCAACAAATGACCAAGGCAGCGAGGCTGATGCTCTGTTGAAGTGGAAAGCAAGCCTTGACAACCATAGCAATGCTTTGCTCTCTTCATGGATTGGCAATAATCCTTGTAGTAGTTGGGAAGGAATCACGTGTGATTATAAATCAAAGTCCATCAACAAGGTAAATCTCACTGATATTGGACTAAAAGGTACGCTTCAAAGTCTCAATTTCTCATCACTTACAAAAATCCACACTTTAGTTTTAACAAACAACTTCTTGTACGGAGTTGTTCCACACCATATTGGAGAGATGTCTAGTCTAAAAACTCTTGATTTG…
>AES60036
ATGGCCACATCACCTCTTGCTTCAGCAAATATGCAAAGCAGCGAGGCAAATGCTTTATTGAAATGGAAAGCAAGCTTTGACAACCAAAGCAAGTCTTTGCTCTCTTCATGGATTGGTAATAAGCCTTGCAATTGGGTGGGAATCACATGTGATGGCAAGTCAAAATCTATCTACAAGATACATCTTGCAAGTATTGGACTAAAAGGTACACTTCAAAATCTCAATATCTCATCACTTCCAAAAATCCATAGCTTAGTTTTAAGAAACAACTCATTCTATGGAGTTGTTCCACACCATATTGGTCTAATGTGCAATCTAGACACTCTTGATTTGTCACTAAATAAACTCTCTGGTAGCATTCACAATAGCATTGGTAATTTGTCAAAACTATCCTATCTT…
>AES60038
CATCATTCCTCACTCAAACCCCTTCACCAACCACAGACACACACAGAGTAAGAGAGCAGCAACAATGCTGCTTCAGTTTCCTCTTCTAATCCTAATCCTAATAACAACACTAACCACTTCCATTTCCTTTTCAACACCACTTTCTTACTTCCAACACCTAAATGTAGAAAACGCAATCTCAGAAACAAAACTTAAACCACTCAAACAACAAAACCATAATACCCAACAACCTCAATGGAAAACAAAACTGTTTCACAGAGACAACATAAACCTCAAAAAAACCACCCACAAAACACGCTTCATCTCACGTATCAACAGAGACATAAAAAGAGTAACATTCCTCCTTAACCGTCTCAACAAAAACACACAAGAACAACAAACAACAACAGCAACAGAAGC…
>AES60040
ATGACTATCAAATTTGACACCATGTTTCATAATATGTATCTCAAAATCATGAAGTTTATATCTAGAACATTCAAGTTTAATTCTAAAATCTCTTTATTTGATAAAATCATCAAGACCGGTCATCATCCTAGTACTCCTATCTTGAATGATCTTTTCGAAGGTCTTTCCCTCCAAGGTGAGATTCATAAAGCATTGCTCGTTTACAATGATTTCTTATTGAAGGGTTTTAAGTTAGACTATGTTAGTTATGATATTCTAATCGAAGGGTTATGTAAGATAGGAGAAACTGAAAAAGCCATAGAGTTGTTGAGACAGGTAAAGATTGACGATGGCTATAGCAATTTTAATGTCAGGTCATTCTATAACAATATCATATTCAGACTATGCAAAGATAGACGT…
>AES60041
ATGCTTCAGAAGATAAAGCTCTTACCAATGTCGTGTCTTATTTTGTTCTTCTATGTGTTTGTAATTGCAACATCACCTCATGCTGCAACAATAATCCAAGGTAGCGAGGCTGATGCTCTGTTGAAGTGGAAAGCAAGCCTTGACAACAACAGTAGGGCATTGCTTTCTTCATGGAATGGTAATAATCCTTGTAGTTGGGAAGGAATCACATGTGATAATGATTCAAAATCCATCAACAAGGTAAATCTCACTGATATTGGACTAAAAGGTACGCTTCAAAGTCTCAATTTATCATCACTTCCAAAAATCCGCACCTTAGTTTTAAAAAACAACTCATTCTATGGAGCTGTTCCACACCATATTGGAGTGATGTCAAACCTAGACACTCTTGATTTGTCA…
>AES60043
ATGGGTGATTATTCATCTTCAACCCTGTCTAGTGCAACACAGCAACAAAGAGGTAACCTGGTTTGCTATTGTAGTGTTGATTCACCATTGGTAACCGCTTGGACAGATGAAAACCCAGGGCGGAGATTCTATGGATGTGGGAGATATTTTCAGAGGAGGAAATGCAAGTTTTTTAGGCGGTTTGATCCGGAAGTCCCAGATCGACAGAAGAAAATCATCAGAGGATTGCTGAAGAAAAACGATGCTTTGAGGAAGAAAGAGAGAACTCATGTGAGTATCATTGTCATTTTAGGGGTATTGTTGTTGCTAAGTTTTGTTGTAATGTGCATTAAGTTTGCTAACTGA
>AES60046
AAATAAAATATTTTTGAAAAAGGGTTATGTTAAAATAGCTAGCAAGGTGTGTGAATTATTTTTGTTGACTGGAGGGAAAATAGTTGTTAGCAGTAGAAAGAAGAGAGAGAGAGAGTGTTTCCTCCTTCTCCTCTTGTTTTGGGTATTTTTGTTCGACAGCGCCGAGGGAAGAGAAGAGAAGAGAGAGAAACAAAAAAAAAAGTGAGATATGGATTTGGACCAATGGATCTCGAAGGTTAAAGATGGCCAACATCTTCTCGAAGACGAACTTCAACTTCTCTGCGAATACGTTAAAGAGATCTTAATTGAGGAATCCAATGTGCAACCTGTGAATAGTCCAGTAACTGTTTGTGGTGACATTCATGGTCAGTTTCATGATCTAATGAAACTTTTTCAGAC…
>AES60048
GAGGGAAAATAGTTGTTAGCAGTAGAAAGAAGAGAGAGAGAGAGTGTTTCCTCCTTCTCCTCTTGTTTTGGGTATTTTTGTTCGACAGCGCCGAGGGAAGAGAAGAGAAGAGAGAGAAACAAAAAAAAAAGTGAGATATGGATTTGGACCAATGGATCTCGAAGGTTAAAGATGGCCAACATCTTCTCGAAGACGAACTTCAACTTCTCTGCGAATACGTATTCTCCTCTCTCCCTCTCTCTCGCTTTCTTCTCTTTTTAGGGTTTCACTTTCAATCGATTCTTGCTCAATTCATTCTCAACGTGTTTAATTTTCGACTTCAATTTTGTATTATGTTTATTGTCGTTGCGCATTGGGGAGAAATTTTAGGGCTTTCTTTGGTTCGGTTCAAGATTTATA…
>AES60050
ATGGCAGCCCAAAAGGAACCAAAGAAGATCATAATTGATACTGACCCTGGAATCGATGATGCTATGGCAATATTCCTTGCTCTAAGATCACCAGAAGTTCAAGTTATTGGACTTACTACTATTTATGGAAATGTTTATACTACTCTTGCTACCAGAAATGCCTTGCACTTGTTGGAGTTTGCTGGAAGAACTGATATACCAGTTGCTGAAGGATCTCATGTCACATTAACTAAAGAAACAAAACTTCATATTAGGGATTCTGTCCATGGTGCAGATGGACTTGGCAACCAAAATTTTCCACCACCAAATGGAAAACCCCTTGAAGAATCAGCTGCTGCTTTTTTTGTTAACCAAGCAAAAGCTAACCGTGGAAAAATCACGGTTGTGGCATTAGGTCCT…
>AES60051
GTTGAAGAGCTGAAGTAATAACTGATTGTCAATAATATATATCTTCTAAAAGAAAAAAGAAAAAAGAAAAAAGAAAAAAGAAAAAAAATCATCAATCAAATCACATGGCAACTCAAACCGAACCAAAGAAGATCATAATCGACACCGACCCTGGAATCGATGATGCTATGGCAATATTTCTTGCTCTAAGATCACCAGAAGTTCAAGTTATTGGACTTACTACTATCTATGGAAATGTTTATACTACTCTTGCCACCAGAAATGCTTTGCATTTGTTGGAGGTTGCTGGAAGAACTGATATACCAGTGGCTGAAGGATCTCATGTGACTTTAACTAAAGGAACAAAACTTCGCATTGCAGATTTTGTCCATGGTGCAGATGGACTTGGCAACCAAAATT…
>AES60055
ATGGCTTCATCAACGAACCAACCGTCAAAGAAATCTTCTTTGCGTAATACTGGAGGATCGGAACAAGGAGGCGGGAAGCCAGGTATAAAATTTGCAAGAAGAACATCAAGTGGAAGATATGTTAATTTGTCAAAAGAAGACATTGAAATGTCTACAGATGTAGCAGGAGATTATATGAATTATACCGTTCATATTCCTCCCACTCCTGATAACCAACCAATGGATGGTAATTCTGTTGCAATGAAAGCTGAAGAACAATATGTTTCCAATTCTTTGTTTACCGGAGGATTCAATAGTGTAACAAGAGCTCATCTAATGGATAGAGTGATTGATTCTGAGGTGACTCATCCTCAAATGGCAGGGGCTAAAGGATCTAAATGTTCAATTTGTGCTGGAAAT…
>AES60056
ATGGCTTTCACTTCATCTTCTCTCACTTCTCCCTTCCTCTCTCTCCCTAACAAAACCCCATCCCTAACCCATTTCCAATCTCATCCACCCTTATCATTCCCTAAACTCCACCCAAAACTTTCAATCTCAACCGTCGCTTCAGCATCATCATCCAAAAACTCTTCCAACAATACTAACCCTAATAATCAATCTAAAGAAGAAATTATTGAAGTTGAAGTTGAAGAAGAACTTCCATGGATTCAAGAAAAGGCTCTTGACCTTGTTGAATTCACCGGTTCAGTTACACAGGCAATTCCTGGTCCCAGAGTGGGTCCCACTTCATTGCCGTGGATTCTCGCTGTTCCTCTTGGTTATTTAGGTCTTACGTTCGTTATTGCGTTTGTTAAAACTGTTAAGAAG…
>AES60076
GAACTAACGTTGTTTGTTGGTGTTGAGTACAGACACCTCTGACTAAGATGTCTTTACTGTCGCAAATTGGATTTGCACAATTCACTCCACCACCTTCTACTTCCTACACACGTTTGCACCACAAACCTTGTTCTTCTTCAATGTCTTCTTCTTCTTGGACACCATTGGAGGATAGTGGTAATAAAAAATCAAAGAAAGTATGGATATGGACAAAGAACAAGCAGGTTATGACTGCAGCTGTTGAAAGAGGATGGAATACTTTCATTTTCCCATCTAACCTTCCTCATCTTGCCAATGATTGGTCATCCATTGCAGTCATCTGTCCTCTTTTTGCTAGTGAGAAGGAGATTTTGGATGCACAAAATAAAAAGGTAGCAACAATTTTCGACGTTTCGACAC…
>AES60077
CAAAAACATGGAACATGATGATTTCACATATCATCAATGAATTCACCCTTGATTAGAACACTCTCAAACACAACACAACAACTCCAACAACTACTCTCACAATGCACTACCTTAACCCACCTTCAACAAACCCACACTTTCATCCTAAAACACGCTCTCTTCCAAAACGACATCAACCTCTCCCGTTTCATTCACAAAACCGCTTCCCTCAATTACCCATCCTACTCCTACTCAATCTTCACCTTCAATCACAACCGTCCATTTCCCATCTTCGTCTACAACAACATCATCTACGCACTTTACTCATCAAACGCTAAACTCGCTGTTTCGATATTCCGCTCCGTTCGACGTCTCGGACTCTCGTTTGATTCTTACTCTTTGCCTTATGTTTTGAAATCT…
>AES60079
GTGAAATAGTGAAGTTGGGATCGAAGGTGAGAGTGGGTTCTCCACTTGACTGAGAAAGTAGCGCCGAATAGCTGTGGGAGAGAAAGGAAGTAAAGCTTTTGATAAAAGAGTACAAACGCTAATTAGAGATCACATTAACAACACAAAACCAACGCAGAGTAAGTAAGATTCATCTTCTTTCTTTTTCTCTCATTTGATTTAACGTTATTTAAGTTTCTCCACACAAGCACACAAAGTGTTTGATGAAATGTTCCACTGAACTCACTCATTTATTCACCTCCTTTTTATCAATGCCAATTTCTCTCAATCCTAATATTGAGTTCTGTACAACTCAAGTGACAATACTTCATTGCATCACACACTCCAAATTGCACCCTAAACACTTTTTTTTTTTTTTTG…
>AES60081
ATGTTTATTGATGATTTGGTGCAATGGTGGAAGACTTACAGATGCATAACAAGTTTTTTCAAGAACTTTTTGATTAAAGGATACAATCTAAATGTCATAAAGTACACAATTATGATCAGTGTGTTATGTAAAGAGGGTTTGTTTGAAGAAGCGTTTGTTTTGCTGTCAAAAATGGAAGATACAACTCGTGAAAATGATAAAGCAGAAAAAAAAATTGGTGAAATGATTGCCAGAGTTCTTCTTAAATCTATTTAA
>AES60082
ATGACTAATAACGTTGCATGGATCAGATCTTATAAGTGGTACAAGAAATTGAAAATAAGCATGCCTCCAAGAGTCCAAGTTCATGACTTGGAAAGTGAGCTTTGTTGGCGTAGAGCTGGTCTTTGGAATTTTTATTCAGCAGCATGCTTCACTTCACACTCTCGGACTGGAACAGAAATTTTTTCCTCCTTATTGGAGCTTCACAACAAGGTTGGTACTGACATATGTATTCGAGATGATCAAGGAAATTTTGTTCATCAAGCTACTAAAATGGCTTCTCCCCCTCAAAAAAGTAATTTAATATCGTGTGGACCATTGGTCCACATATCAGATATTAAACTGATAAGAACAGATACTACACTTGATCTTAGCCAAAAGGCCGAGAAAGGTATGATTTCA…
>AES60083
ATGCTAATGAAATGGACACAACACCCATGTCAAGCTACTGAAGTGGCCTCTCCCCCTCAAAAAAGTAATTTAATATCGTGTGAACCATTGGTCCACATATCAGATATTAAACTGATAAGAACAGATACTACACTTGATCTTAGCCAAAAGGCCGAGAAAGGTATGAGTTGA
>AES60087
ATGATTACACTGAAGGGTTTTTTTGTGGTTGTCATCGTTTCTGTGTCACTAGACTCCCTTGAAAAAGAAAGAGCCATATATGCAGTTGTGTTGGAAAAACCAAGGTTGAAAGCATCTTGTTCAATACTCATAAACCCCAAATCTCTGCTTGGTGCTCTTTCTTCTTTGCACGAAAGTGACAGTGAGTTTCGATCTTGTTTGAGGCTATTTTATTTCTCTTCTTGCTGCTCTTTTCTTACTGTCGTTGTTCAGTTTAGAATCATCATTATTCAGACTCTCATTTACACGATTATTGCTCTTCAGAAGTGTCTATGGTCTGTTGTAGTTGACAAGTCGTTTGCAGAAGTATGAGTTCTGAAAAAGGAAATTGGAGGCTGGACCAATGAGTACTTCTACTAT…
>AES60088
ATGCACAAGATACAAGCTACTAAAGTGACCTCTCCCCCTCAAAAAAGTAATTTAATATCGTGTGAACCATTGGTCCACATATCAGATATTAAACTGATAAGAACAGATACTACACTTGATCTTAGCCAAAAGGCCGAGAAAGCAATTCATCAAATAGGATCATCAAATAGGATAATGTTTCATTTAATTATCAAAAAGAAAAGCTTCAAGAACTTCTTCCAACAAACCATTCAGAAGAGGTTGGAAAATTGCTTACTACCATTTCTTAATCATGTATCAGAAGTAGGTGCTCAGGTGGATTTACAAGATGTCTTGAATAGGTTCACTTTTGACAGCATCTTCACCATTGTATTTGGATTTGATCCAAATTGTTTTCCAAACAAGTTTAGTGAGCTTAGA…
>AES60089
ATGGGAAGCTTAAAATTGTTACAATCCCTTGAAATTGAAAGTGAGCATACCTTTCCAAGTCATGAACTTGGAGCTACTAAAGTTGCCTCTCCCCCTCAAAAAAGTAATTTAATATCGTGTGAACCATTGGTCCACATATCAGATATTAAACTGATAAGAACAGATACTACACTTGATCTTAGCCAAAAGGCCGAGAAAGGTATGAGTTGA
>AES60090
ATGCAAGTAAAGTTTCTAACTAAGAAATCAGATGTTTTCTCTTATGGAGTGGTGTTGATTGAAGTTATATGTGGAAAACCTGCTTTAGATGATGCCCTTCCAACGCAACAGATGAATTTGGCATTGTGGGCATTAAGTTGCGATAAAAAGGGTACCTTTCATGAAATGATGGACCCATATTTGATTGGCAAAGTGAATATGGATTCTCTAAACAAGGTTTTAGAGTTGGCATGGAAGTGCTTGGAGGAGCGTCGGGAGAACAGACCACCGATGGGGTATGTATTATGTCAACTAGAAGAGGCTCTCCATCTTGAGTTGGCATCACATGTTTCGAATGAGAATGAGGATTCTTCTATTCACTCCAGTGTAGGAAGTGGATTTACGGATGAAATTGAAGAT…
>AES60091
ATGGACGGCAAAGGAAATAATAGCAATGTTGGTGGTGCAGCAGCAAACAATCCCAAAGACAATGTTGGTACTACTACTAAAGGTGATACAATGAAAGCTCCTGGTGGAGATGGATCAAACATTTCAAGGGAGCAATTTGAGAAAAGTCCTAAGGGCTATTTTGCTGATTTGCATGCTGCTCAGAAGGATAACAATAAGAATTAG
>AES60096
ATGGCAATGCATCAAGTTCCTAAGTATACACCTTTTGTTCTAATTCTTTTACTATACTCCGCATGCCAGGAATCATTTGCCTCATTCAATCCCATCGATAATTATTTGGTCACTTGTGGTTCATCTTATAATATCACATTTCAGGGTCGAACTTTCATACCTGACATTGAATTCGAACATTCCAACCTTCAAATAATAAGATATTGGATTCGTCTCTATTTTCAACTTTTTCTTGATTCCAGCCCCAACATGACCATTGCCACAATAGCAGTAATATATCGCTGA
>AES60097
ATGAATGGAAAAGGACAGCGAAAACAATTGCTTTCAGGTGCAACAGTGGAAGACTTAAGGAAGCATAACAAGTTTTTTCAAGAACTTTTGATTAAAGGATACAACCTAAATGTCATAAATGTGTCTGTTTTTGCGTTTTTAGCATTTAGTGGACTATCATTTTATTACTTGAAAGCTCGCAGGAGGAAGAAGAAATCCGTAACTAATTTTGAGCTTCCGAGACATTTTACTTTACTTGAGAAGCAACAAGCAACGAATTGTTTTGACACCGAGCTAATAATTGGAAAAGGAGGATTTGGCAAAGTGTATAAAGAAACACTTGAAAATGGAAAAGTAGTAGCTATCAAAGTAGCAAATCCTGAATCTAGACAAGGTCTCGGTGAATTCCACAACGAGATT…
>AES60098
ATGAACCAGAATAAAAATTTAACTTTGGATTGGTGGGGTGCACCAACTACTAAAGTTGCCTCTCCCCCTCAAAAAAGTAATTTAATATCGTGTGAACCATTGGTCCACATATCAGATATTAAACTGATAAGAACAGATACTACACTTGATCTTAGCCAAAAGGCCGAGAAAGGTATGAGTTGA
>AES60100
ATGAGTCGGAACGACTCCAAGTACTTCTCCACCACGAAGAAGGGTGAAATCCCTGAGCTGAAAGAAGAGCTTAATTCTCAGTACAAGGTCATGTCGTTTCCTTGGAGTGTGGGTTGTATATTTATAAGGGGGATAACCGTAGAAGGAATCGGAACGGCTGCCCTCCACGTCTCTCCACGATGCCCCTTCTTCCCGCCTTTTCCTCCTTGA
>AES60101
CACTTATTGACAAATTAAAGAAAAAAAACCCAATGACTTCTAATATGTGTGTGTGGGGACCATTTAACAGTGAGGACTAAGAGGTATATAAAAATATACCTTAGGCTGCTAAAAAATTTCAACACAAAATTCAATCACATGTTGTTACTTTTCTTGAGTTCCTAAAGACATGACAACAACAAAAGAAACTTCAAACTTAGATCTCATACGCCATCATCTCTTAGGTGACAACATCTCTGACCCGTTTCTACATCCTGTTAAACTTGAAAACCCTTTACCAGAATTTGATTTCTCTTCATATATTTCAGAAAACAGCACTTTCTTCACTTTCCTTGAAAACTATGATTTAATAGCTGACATGGAATTCTTCACTCACACTTCATCTTCAAAGGAAACAAC…
>AES60103
ATGTCGGCTACGGATCGCAATTTTTTTTTACGTATCTTGAAGAAACATAAGCGTAAAAAGAAGGGAAGGGCCGGTGTTCATTTATCTAAGGCAGCAACCGATTCAAATTCTCATTCGTCCAATAATTCTATTTCTTCCGTTAACCATGATTGGGAGAACTGGGCGCATTTACATGGTAAAGCGGATGTTGTGGCAGCGGATGTTCAGTCTTTAGGGAGGGGAGGAGAATTGAGAGAAGCTACAGCAGGTGCTAAGGCGTGTGGGAAGGTGTGGGTAAGGGGGTGGATGTGGGAGAGTGTTGAGGGTGGTACGTCGACCGAGGCCTCATGTGGTTTGGTTACTGTGTGGAATGCTTCCCGTATTGCTGTTTTCTCTTCTATGAGTTATGACCATGTATTG…
>AES60104
CTAATGTTAAAACTAGTTTATGTCGACAGTTCAATCACGCCCCTTTACTCTTACAACATAACACGCTCTTTCTTCATTCTCAGGTAACAACAACTACCCCACCAAACTACTCATAATTCAATTCAAAATCAAGAAAATCTTCAAAATTTTCCATTCAAACTCTTCACATTTTCTCACACTTTCTCGGGAAAATTCTTCTCTCACTAATTCCTTCTCCCTTCTCGATCTCTTCTCTTCCAAACACCGACTTCATTTCACAATCTGCTGAAGCTTGATTGCTCGTTAATCGGATGGAGAAGAACGATGTGTGCACATCGGAATCTTTCGATGGAAGCCGTGATGTTTGGAGTTCAAAATCCTCTGATTCTTCATCCGCCGACCATCTTGTTGTCATGGTCA…
>AES60107
GAGCAGATCGTAGGAGACAAGTTGGTCAGGAGATTTGTCGCTATATTTCTCCTTCATCTCTTCCTCGGAGAGAAATTCTGTATTTGACTCATTCTCGTGATAAAAAGATGAATAATTTTGCTGAAGAATTTCTTGGGATGGTTTCTTCATACGTGTCGCCTTTGGACGTCAACTTCTTCCGGAGCAAGATGGATATTTCTTCTACTGAGAACGAGAAAGATGTGACGGTGTCGCCCTGTGATGTAGGCGAGAGAGTGTGCGATCAGCGTTTGGAGAGCGTCGTAGATGAGTCTTTTCTTATGTATATGGCGGTGTTGGAAGAGTTTGGGGTTATGATTCCTTTTACTGATTTTGAGACGGATGTGTTAAAATTCCTGAACGTGGCGCCTTCGCAAATAT…
>AES60108
GCACCCCTGTCTTGTAGAAACAGAGAGTGTGTCTTTGTTACAAGAAGAAATCACCATCATCACCATGGCATCTTCAACCTTTCCAACAGTGAACAAATGCACCTCCATTGGTAGAGAAAAGCACACAGTAGTAGCAGACATGGATGGAACCTTACTAATAGGTCGTAGTTCTTTTCCATATTTTGCTCTTATAGCCTTTGAAGTTGGTGGAGTTCTTAGACTTCTCATCTATCTCCTAGCTTCACCAATAGCCGCGATTCTCTACTACTTCATCTCTGAATCAGCCGGAATTCAAGTCCTTGTCTTCGCGTCGATGGCAGGAATGAAACTTTCAAGCATAGAATCAGTAGCAAGAGCAGTTCTTCCAAAATTCTATTCATCTGACCTTCACCCAGAGAC…
>AES60113
TATTAAGCTATTTATTTTCTAACAAAAGGTGACAACGATATTAAATATTTGATTTCAGGGGAGTGTAAATAGGATATTAGGGATTGTATCTAGCAAATTATGGTGATGTATGTCTTGTTTTGTTGAAACTTCACACAGGAACATGTTAATTGTTAACAACAAGGTAATTGATTTTCAGTTAAATTTCTGTATCATTTTTAGTGCAAAATGAAATGTTGGCGTCTTGTTCCAGCAATATGGTATCTCTCAATCTTTGATTGCCTTAATATTTGGAACTCTGTTGCAGATTCTATCCATGTATGCATAAATTTTCATGTTTCAATCGTCATAACAAGGTAGCTTATATTATTTACAATTTTCTAAAGATGATTTTATGTTCTGCATTTTCAATTTCTTTTA…
>AES60114
AGGAACATGTTAATTGTTAACAACAAGGTAATTGATTTTCAGTTAAATTTCTGTATCATTTTTAGTGCAAAATGAAATGTTGGCGTCTTGTTCCAGCAATATGGTATCTCTCAATCTTTGATTGCCTTAATATTTGGAACTCTGTTGCAGATTCTATCCATGTATGCATAAATTTTCATGTTTCAATCGTCATAACAAGTCAGAGACAGAGCAACGGCCTCACAAGGTTAGCTTCAATTTGGAGAAAGGGAAGGCATCAAAAGTCATGCAAGCTCTCTCAAAATGTTTGGAAAATCGTGGGTTAGATGTGAAAATAATTTATAGCAATAGTATTGCTTTGGATGTATTACCGCAAGCAGCTGGAAAAGGACAGGCACTTTCTTTTCTTCTTGGAAAATT…
>AES60115
ATGACTTACAATGATGAATATATTTTTGAGTGTAGGTTTGAAGAGAATGAAAATTTTAGTTATAATTGGGTTCGCTTGGCAAACATGATTTTGGTTTGCATATTTGTTTGTCATTATGGAGGATGTTTGTTTTACTATATAGCTACATTTCATGGTAATCCTGATGGCATTTGGTTTAAGCATGCCGACGAAAATTTTCTAAAGCTAAGTTTAACTGTGCAATATTTTAAGTCTATCTATTGGGCTGTGACATCTTTCACCACAGTTGGATTTGGAGACTTGCATGTCGTTACAACATTGGAGAAGATATTTTCTATATACTTTTTTCTCCAAAATATTATAGTAATGGCATATGTGGAAATGTCACTAACTTACTTAGCACGTCGTGTTTTACGTTTT…
>AES60116
ATGTCTTACATTTATCCCTTCAATACAACATGCACCCATTTATCATTGGGTGTGTGTCCATGTCCCAAATTGAATACACAGACATATCATATTGGAAGGAGATGGTGGGGTTATTCCACTAAATTGATGCTTTTTGATGATCCTTGGAAGATCAAGAAGGTGCTCCAAGAGGATGATATTGTTGATAAGCTATTGTTGGACAAAGATTTGGTAGAGGAATTGGTGTTGCCTGTGTTGAGTGCTGGTGCTGATCTTGAAAGAGGAGCTTTGGTTAGGATTTTTGATTATGACACTGAATCCATGCATGTTCTGGTTCATAAGAGATGTGTTTCTTCAGGAAACTATGGTTTCTTTGACAATTGGTTCTATGATTTTGTTAGAAGAAGGGGATTAAAGAAA…
>AES60117
CAAAAAATTCATTAATTATTTTACACAAAAGCAAAAACCTCTCGTTATTATTACACTTTCTCCTTCTTTCTCAATCGCCGATTAAACCCTAATTTTTGTACTCTCCCAACCTTCGAATTCAAAACTCATTCACTCTTCTCTCTGATGGCGACGGCGCGTGAAGAAAACGGTTACGAAAATGGAGGTGGAGGATACGGCAAGTTCCGAAAACGACCCTTCAAGAGAACCCAAACGACGCCGTACGATCGACCGCCGACAGCTCTGAGAAATCCTAACCAAAACAACGGTTGGCTCTCGAAACTCATTGATCCTGCACAGAGACTCATCACGTACAGCGCTCATAAGCTCTTCTCCTCCGTTTTCCGTAAACGCCTTAATCCACCACCTCCTTCAGAAACA…
>AES60119
ATGGCTGATGGAACATCTACGATGGATATTTTGTTACAAAGTAGTCTTCAAAAACAGTTTTATATCGCGTGTAACCGGATGAAGATCCTTGTACTAGTATACACACAACATGAGGTCAAGGTTGAATGTGGTTTAATTTTTTTAAGGCATCATGCATGCTTGTCAAGTTCATCGTTGGGCAGACCTCTTGCATCCGTTAGCCATTTAGCGAAGAATGAATATGATGCAAGGGAAGATGTTGCAATGTTGTTAATACGTCGGTTGCTAGGCTCAACAGAAAGAAGGATTTGTGATTATAATTACTACAACGTACAAATCCTTTATGCTGAACTTCAAAAAGCCAGGGATGAAAAATTTGAGCTGAACATGAAGATGGAGATTGTTGCGTTGAAAGCAGAA…
>AES60125
CTTGAATTCACTACCATGCTTTAGAGAACTGAATCATTGTTTCTTAGTTATTATGTTTTCTTCTTCTCTTCCAACCTGACCAACAAATACATATTTTCTTAAAAAACAAAAAAATGATGCAATATGAATTTAGTTGGCTGCTTCCAATGGAAGTGATGTTAGGTTCTCTAAATCACGCAGAAGTTCAAGCATGTAGCATTTCAACCGTTCCAGAAGAGCTTCGAGGACCAAAAGTGGAATACGATTATAATTACAAACCAAAGTTTATCTCGATTGGACTCTTACATAAGGGATCTAGAAGACAACTTCAATTAATGGAAGAGCTCAAATGGAATTACATGTGTAAGTTTCTTAACCGACAAGTAACTGAAGACCAAAACCAAAGTTCAGCGAGTAGGT…
>AES60128
ATGGATTCAAACAAGAACGAAGGGAGACCATTTCCCATAAAAGGTTATGTTCCTACAGTGAATGAACCATTTCCAAGCAATGAATATCATACAAAAGTGAATGAAGCTCTAAAATCCGTACCACTCGGAGGAGGGAACCGATTTTCCAGCATAGGTTTTCAACCAATTGTCAATGATTCTTTGAAAACTATTCAACCCTTCGGAAGAGGGACCCCATTTTCCAGTGAAGATCGTTATGCAAGAGTGAATGAAGCTTTGAAATCACACCCAAATAGAGGAAAGGAACCATTTCCAAGCAATGAATATCATACACAAGTGAATGAAGCTCTAAAATCCGTACCATTCGGAGGAGGGAACCGATTTTCAAGCATAGGTTTTCAACCAACTGTCAATGATGCT…
>AES60129
ATGACAAAGCCTCCATCAATGAAATGGAACACTAATCTTTCTATTAGTTCTGTCCCTCAATGGGAATCTGTATGGCAATATGTCGGAGAGAGAGAAAAACAGAAAGATGGTGGAGAGACGCCACAACCACAAGATTTGGTTCAAAGGATAGAAACTAGTGCCAAAGATTCTTGCAGTCCACTTGCACTTGACGCCATTCCGAAGGGTATTTCGTCTATTGAAATTTACTTATCATCCCCATGCCGACGTTTGGTTGCTCATGGAAAATTATATAACACGAGTAGCGACGTATTACACAACAAGAAATTACCACCTGGATATGTCAAAGTTAGGATTGATGTTGCTGTTGAGAGGAAAGATTTGTTGCCTATACCTGTTGAAGAAGGCGATGTCTTGACT…
>AES60131
ATGAATACCAGAAGAGTACCTGAATTTTTTATCCGTAAACTTCCATTCCAGTGTCTTGTTCGTGAAATTTCTCAAGATTTCAAGTGCTATATGGTACGACATTTGTCCATACGAATTTCGACGAACGCGTGCAAGCTGTATCTCCCACGTGCAGTTTCTATTAAATATTAG
>AES60133
ATGAACAGTGTTGATGAAGTCGCGGTAGCTCCGGTGGGTCCACCGTCTCCCTTGGAGTGGAAATTCTCTCAGGTTCTCAGTGAACGTGTGGCTGGTGTGGAGCTTCAGAGAGTGGACATAATTTCTGCTATTGAATTTGACAAGTCTGGTGATCATCTTGCTACTGGTGATTGTGGTGGTCGAGTGGTAATCTTTGAGAGGACAAACACCAAAGATCATGGCGAATTCCGTTACAAAACTGAGTTTCAGAGTCACATTCCTGAGTATGACTACCTTGAGAGTTTGAAGATAGAAGAGAAAATCAACAAACTCAAATGGTGCCAAACAACTAATGGGGCCCTTTTCCTTCTTTCTACAAACGATAAAACCATCAAATTTTGGAAGGTTCATGAAAAGAAA…
>AES60148
ATGTCGACTGGCCCGACAATAAACGCCACCTCAACGGTGCCATTAATTATAACTCCGGGGGATCTACCACCTGCAACAACTCTACCTTCCCAGACCCCACCAAGCTCTAAAGAAAGCCCTTCACCACTGCCAAGTATTTCAACCGGAGCTATCGTTGGTATCGCCATCGGGGCAGTGGTGATTCTTATGGTGTTGCTCCTTCTCTGCATCTGCTGCTGCAAGAAGAAAAAGAGAAGGCGTGATGAAGAACGTTGTGCCCGTGAGCAATCAGACCGTGAGCGATCACAACATCAAAATCGTCGACTATCCCAAAATGGTGGTCTATGTTGGAGCTCCAACATACATCACAAGAGATTCCAGGACTCGCCATGA
>AES60150
ATGAGAGCAAGTGGGATTGATCCTTATGGGTTAAGGCCTTCAAGTTCAAGTGCTAAAAGAGGACAAGAGGAATCAGAAGGCAACAATAGTTTGGAAGGAAAAAACAAGAAAGTTAGGATCGAGGAGGCCGCTGAGGTTGGAGATACAAGTGCCAACTTGTCCTATGGGTAA
>AES60151
ATGAGAGCAAGTGGGATTGATCCTTATGGGTTAAGGCCTTCAAGTTCAAGTGCTAAAAGAGGACAAGAGGAATCAGAAGGCAACAATAGTTTGGAAGGAAAAAACAAGAAAGTTAGGATCGAGGAGGCCGCTGAGGTTGGAGATACAAGTGCCAACTTGTCCTATGGGTAATTTTAGGGCTTAAGGTTTAAATTTAAAGAGGTTTTATTTTAAGAGTAAAGAGACTTTATGATAACTAAATTATTAATTTTTATGTTGAATTTTTAGGTTTTTGAACTGGAAAATTTTATATAAAAGTTTTGTTATTGAAATAATTCTAGTGCTTCACTTTTAATTGATAAGATTAAAATATTCTTTTAAAATCCAAGATGATTGCACCTTCTCAAAACCTGTTCAACT…
>AES60154
ATGGCACAACTCAACTATAAAACAGGAGTCCCCAAATGTGGTTTAAGGATTTGCATACCTAGCAGAAATGGAGAAACTACCACGAATCCTCCTATGGATGATGATCCTATTGAAGAGGCTACAAAGATAATGGGCAACAACATCAAAGGCTGCAATTCTCGTGAGTTTTTCGTCTCTTTCTTCTCCCCTGCGCAACATAGATTATTTTCTCGATAA
>AES60158
GGACACACAGAAGCATAGTCACAATCTTATTAATCTTAATAATCAAACAAAACCAAACACAAGGAACCAACATTTTTGTCTTAACACATTCTTTCATCAACTTCAACTGACTTGGTAAACTCAAAGGTTGGTTGTTTGGTCCAACCTCTTTCCCTTCTTCAGTTCTTTCAACTTCTTCATTTTTTATCTATTATTTTCTTCAATCTGTATACTTTATTGCTCTTTTTAATTCCTGATTTATGTTCTTTTGATGCATTTATCCAAAAGGGTACCTTTAAAATTCAATAAAGTTTGATTTTTTCTTAATTTTACCAACTGGGTTGTTCATTGTTTTTTTGATATTTTTTTTTTAAACTTTAGCATTTACCTTTTCTTTTTGTCAATATCAATCATCAGCAA…
>AES60162
ATGTCAATCATCATTGGTCTACAAGAGGAAAACACCTTAATAAATTCAAAATTAGAAAACATAACCAAATCTGTTCGGATGTTGAATAATGGTTCTAATGTGTTAGATGAAATACAGCAAGTTGTTGAAGCAAAATCCCTAATTAATTTTAAAGATAATAAACCATTATTATTAAATAATTAA
>AES60163
CGCAACTGATGCTGAAGCACTAACCCAAACCAAAACCCATCTTCCCCTTCTCCTTCGCTTATTATTCACATTCTTCACTCTCTTCTCATCACTCTCTCTTTATATCGCGATTTCAAATCCCTTTCATCATTCTCAAACCCTAGTTTCTTCGCTCGCTTCATCGTTCTCTTCATCGAATTTCTCAATCGCACTCGCTTCATCCATGACTATCACCACCACTCCTCCGTTAGAGCAACAGAATCTTGAAGAGGATACTGAGATGCTTGTTCCTAACTCTGATGCTGTTGTTGTTGAAGGTCCTCAACCTATGGAAGTAGTTCAAGCAGAAAACACAAGTACAGTTGATGCTGTGGCAGTTGAAGATCCGCCAATTGGGAGATTCACATGGACTATTGACAA…
>AES60170
ATGGATATTTTAATTTCTGTTGTTGCAAAAATAGCAGAATATACCGTTGTGCCTATTGGACGTCAAGCAAGTTACTTGATATTCTACAAAGGCAACTTCAAGAAGTTAAAGGATCATGTTGAAGACCTTCAGGCTGCAAGAGAAATAATGCTCCATTCGGTTGCAAGAGAAAGGGGAAATGGTAGAGAAATTGAAAAACATGTTCTAAATTGGTTGGAGAAAGTGAACGAGGTCATTGAAAATGCAAATCGGCTTCAAAACGATCCTCGTCGTCCCAATGTTAGGTGCTCAGCATGGTCATTCCCCAACTTGATTTTACGTCATCAACTAAGTAGGAAAGCTACAAAAATTACAAACGATGTTGATCAAGTTCAAAGAAAGGAGGTTTTTGATCAAATT…
>AES60174
ATGGTCAAGCCGAGTTGCATTTTTATTGCCATTAGTAAGTACTACATGAAGATCTATGAACTGAAATTTACTAGCGGCATAAGTGAAGCAGATCTTATGGTTCAATACACTCCAAATTTGAAGCTCTTGAGTGTTCGAAAGATAATGGCGAACCTGAACCTGAGAGGTTTATGCAACATACTCAACAGCTTTGAAAAATTGGAGGTGCTTATGTTTTGTAATAGAAGAAGGTGCCTCAGGTGCAGAAATGGGAATGCTCCAGTAAGAGGACCATTTGGGGTTTTTGAGGATATTTGGCGTGAGGATGAGATAAGGCCTCTCGCACACTAA
>AES60176
ATGAACAACCAAAAATTAAGGAACAAAGCCATGGCAATTGCAGTTGGAGTCTCAGGAGTGGAAGGTGCAACTATAAAAGGAGATAACAAGGATCAAATAGAAGTAACTGGAGAAGAGATTGACTCAGTTAAACTGGCATCTCTACTAAGAAAGAAATTCGGTTATGCAGATTTGGTGAGTATTGAAGCAGTAGGAAAGACAGAGGAAAAGAAAGATAAAGAGAAAGCAGAGGCAATTGTGGCATGGCCTTGTGTATATTCTAGTGTTCCTCATTACCCTGTGTATGAGATAAAGAACGAACCTTCTTGTTCCATCATGTGA
>AES60177
ATGATATTCATTCATTCAAATCGAGAGATTACATTATTCAACACCACTAAAAACGTAAAGGATGAATCTGCGAATAAACTCACAACATCCAAGTTAATTGCATATAACGGCATAATGTCTACAAAAGTATATGATGAAATTAAAGTGACTGGAACATCCATTGCCTCCGAATCTGCAACGTTGATGCCCAAATCTTTGATTGAACAATCGATCTTTCAATATGAATCAAATGTCCACCGCACGAAGACGGGAAATCAAACAATTCCACACAAGACGACGAACAACAAATCACCACACTTAGATGATGAAATTACAAAGAAAAAAAGCTAG
>AES60182
ATGGTTCGTGATTCCAATTCGTTTTTTGACCGTTTTCTTATTTTTTTTGTTTTTGTGTATGTTGTGGATACTCTTAAATTTGTCAAACTTCCATATTGTTATCCGAATATTTTGAGTTTTATTGACGGTGCATGTGCCCGCAACATCGTAGAATTTTTTTCAAAATTGAAGTTGATTAAAACCTACTTGAAGTTATCAATGTCATAA
>AES60183
ATGACTAGATCTCAGATAAATGAAAATTTTATTGATAAGACCTTTTTTTTTTTTTTTTTTTGGTGTATTGATAAGACCTTTACTATTGTAGCCAATATCTTATTCCGAATAATTCCGACAACTTTTGAAGAAAAAGAGGCATTCACTTATTACAAAGATGGTGCGATTTGA
>AES60184
ATGGAAATGGAAACTCCTTGTTCAACTCTATCATGGGAAGTTCTCATCCTCGTAGCACATCACCTTGACCCTAAAACATTAGCCATAGCTTCATGCGTATCAAAATCATGGTTACATTCTATGTCCTCTGATCTTCTTTGGAAACCAATCGTAACAACCCATTTTCCCTCTCTCTCCACTCTTCCCACCACCGTCTCATATTGCCGTCTCTTTGCATTAGGCCAGTCTTCCACCACGCGCCGCCGTCAGACCCCTCCAAAGCCAACCCTCTCCCTTGACGACCTCATCTTCACGGTTTCCATTACTTCCAAGCGGGACTCTCGTGTTGTCTCAACTGTATCCAGACCAGTAGAAGCACTGGTGGTGGACCCTCCCGGCGTGTTCCGTTTTGTCGTTAGC…
>AES60185
ATGGGATTAGAGACCCCAGTAGTACACCTAGCCCCAAACAATGGATACCAGGCGGCTGTGCGTATCGACCCGTGCAATGTTATTGCTAACGCACTAAGCATCCCGCCTGGGGAGTACATTCGCAAGAAGGTACACGTGATAGATTTACCTCTTCATGGAAGAAGTGAAGGGTGGGGCATGTTCGTTCTAAAGGAAAAATTTAAAATGATTAAAGGGAGGCTCAAAGATTGGCGCCGAAGTCATACAAAACATAGGAAGCAGAATAAAAGAAGCAAAGGAAGGATTGAACAGATTGGAAATTAA
>AES60186
ATGGCAATGGTAAGACCATTTCAATTTATCGGTGATATTAACCAGAAGAAAGATTTCTGGAAGCTAGCTGTTAGGGTTAAAGACAAATGGGCCATTGTTAAGGATCAGAAGGAGCACTTGGAGGTGGTTATCGTTGATGCTAAGGGGGATGATATTCATGTTGTGATCCCTACTGAATACAAAGCTATGTATGATCTAATACTGAAAGAGAACAACACCTACACATTGAGCAACTTTCAAGTTGGTACCAATGATTTGCTCTTCAAAGCATCTTATCATAAGTACCGTTTGAAATGGACTGGCGGGACAACAGCAGTTGATGTGAATGTTCACAATATTCCAATCCAATACTGA
>AES60188
ATGGAACAAATGAATCATGAGATCGAACCAGGTTTTGTGAAGGGAAATTTAGCTAATCTATCAGCTTTATGGTACTTGGTTAACCCACTGTTAACTCATGGTTGGACTGAGTTTAAGGATTTTAATGATCTTCCTGAAAATGTTGAAATTGTTTTTGGTTACTACGAGAATAATATGTTCTCGGTATATATGTTCAAAACAATATATACACATGATGACTTACCAACATGGCATAGTCGCTGCACAATCATCAATCGAACTGCATATTTCGATTCTCTACTTACTGAAGATGACTTTCTCAGCCCAATGAAGCAATATGATTTCGTAGATGTAAAACTTTGTGTTGATAATGGCAATGAAGAGAAATTTAAGGTGTATTTCCTGAATGATGCAAAATTG…
>AES60189
ATGGTTCTTCCAGTTTTCGATTTCAAAGAAGGAACAAAATCTCCATGGAAATCCACCAAAGAAGCTCCAAGACTATCGTTAGATAGAAAAGCCGTTGTAGATGCAAAAGGAACAATGAAAATTCATCTAAAAGAGGAAGAAAAACGACGATGTTCCACTTCCACAAGCCATAAAAAAGATAACGGTGGTGGAGGAGATGGAAAAACGGTGTTATTTTGGCCAAACGAGGCCGAAAGTGACGGTGGAGATGGGAGGAAAGGGTGGCGGTGGATTAGTTTCCACGAGGGAAGAAGAAGAGGACTGATTTCTATGAGGAAGAATAAGTAG
>AES60190
ATGGGGTCTAAAAGTTGTTGTGCAAGAACTGCTCATGATATTGTTCCTTCGGTTAGCTCCAAATGGTTGAGGAAGAAAAATCCACGTGTTGGACTGTTCTTGTGTTCTTTCAGAGTTAGAGCTTGTCAATCCACTGCTAACAACAACAATAAGGATATCTACAAACAAGTGGGTCTGTTCCAAACTGCTGTCTTTTTTTGTGTGAGGACTGCTGTTAAGAGTCCCACATCGGATAGGACATGGTCTGACAATGTGTTTATAAGTGGGGGCAATCCTCACCTCATAGCCGGTCCTGATTTTCGTGACACACCTATGTGGGTGACTCTGCTAGGATTCGAACCCAGGTTTCCCATGTCCTCCTCCAGTCCTCCTTATAGGGTCAAGTTGCTACTTGCTACT…
>AES60191
ATGGCAGAAATTGTCAAGTATGTTTATGTTATTATTATCTTTCTTTCAACAATTCTTGTTGCAACCAATATTGAAGGGACAATGAGTTGCTTTCACGATGCAGATTGTGTACATAAAAGGTGTCAACTTCCTCAAATACCAAAGTGTGTGGGCAAAAAATGTAGATGCAGAGGTCAATACCAGGCCAACCCAATGGGTTAG
>AES60195
GGGTGCTGGGCTCTATAGTGTCGTTAATTATCATGTAAGCGATCAACTTGATCTATGTATTATGTACTATGTTCTTAGTATTTGTCTTGATTTTAATAACTAAGCATTTTTCACCAGCGGTTTTTTTTCAATTTTTTTTTTTTTTTTTATCACCAGTGGTTTTTTTCAATTTTCTTATCACCAGCGGTATTCGTCATGGTTAATCATCAATTTCTGTTAATTAAGAATTGTTTCTATTTTTTCTTTGTGTGTTCTTCTTGAGTTTACAGCAATGGACGGTCAAGAAACTAGTCTTGAGATATTTGAGAAGTTCACATGGAAGATTGAGAATTTTTCCCGCTTGAATGTTGATAAGTTATACTCGGAGCCTTACGTTCTTAGTGGATATCCATGGAGGAT…
>AES60200
AAAAAAGTTAATCGACGTTAACAAAGCAATAAAATTGTACTTATAAAATGTTTAATCCAATGTTTACTGATTACATGTAAACTAAGGAAAAATGACTCACATTTTCAAGTTTGTCTATGCTTTGATAATCTTTCTTTCTATATATGTCGCGGTAAATGACTGCATACGTATTCATTGCAAAGATGACTTTGATTGTATAGAAAATAGACTACAAGTTGGGTGTAGGCTTCAAAGAGAAAAACCTCGATGCGTTAATTTAGTTTGTAGGTGCTTGAGAAGGTAACTATCAATATGTAAAATAATTATGTTACATATAATTTATTTGTATGTCATAATGTTCGTACTTTGATAATATCATATGCAATTTGATTTATGTTTATGTTAATGATGTGCGGATTA…
>AES60203
ATGAGGTCGTTGGGACGTTCTAACCTAATTGGTTGTCAAGTTGCACCTGCTGATCACACGGTGATCCTTACATGCGGGGTCTATAATATCTCGGTTGATTTTGGTTTATCCCTCCAATGTTTAGTTGCACATACTGGTCACACGGTGATCCTCACGTGTGGGGTCTTACTACCTCAAAGGTAA
>AES60206
ATGGCTACGGCTTGTTGGGCTGGTCTGTTGGCTGCAATATGCTGGCCTGCCTATGTCTCTTGGTTCCTAGACGAGAGGGAATGGCGTGAGGCTGGTTTCACAGAGCAGCGAATACCTCTGGCTCCTGACAGTGGAGGGATTACGGGCTGCTGCACTTTCAGTCCATTAAGCCCGCTGAGCCTAGCCTCTGAACCATCACTTTTTTGTTCTCATTTTGAGCTCGCTAAGGGAATTCACACTCATTTTTTTCTCGCTCTTTTCAACATATCACATCATCTTTCTCTCTTCTCTCTCAATGTATAG
>AES60208
ATTTAATTTAATAATGATAATAGCACATTCCACCACAATCATTCACACTTCCATTCTCATCCATTTTCCTTCTTTCCTACAAAATCTCTACAATTTCGGAACTCAGATCATTTCCTTCATCTCCACGCACAGATCCAAATCCCCACTCTTCTCTCTGCGTCAATATCGCTTTTCACCCATTAGATTTTTTTTTTTTTTTTTTTTGTATAAATTCATTTTCTGGAGTAGAACAAAGTAAAAGGGTTTTCTTTTCACAACCCAGATTCGTTCTTACTTCGATTCAACTAGTGATGGGTCGCTTTTAGTTTTTTCGTTTTCCATCCTATTTTTATAAAAATTGGATTTTTACTTTTTACAGTTGTAAAATTCTGAATTTTGGGGTGTGTTTTTATTGGGTTT…
>AES60210
TTTTTTTATTTTTTTTTAATTACTGTATTTTTTGTTTGAATAATTTGGACTTTTTTGATTCAGGTGTTAATGTGCAAACTCAAGAGGAAGTGGCTGTTAAGCTGGTGAGTGAAGTTGTTATGGATTCATGTTGCATGTTTTGGAGTTTTTATGATTCATGTTGCTATGTTTTTGTTTTTAGATTTGTGAATCATGTTGCTAAGTACATATGTACACAAGGGGAAAGCATGTTTTGGAGTTTTTATGATTCATGTTGCATTGTATTGAAGTAACGGAACCTGTGAAGACAAAGCATCCTCAACTTCTGTACGAGTCCAAATTGTATATGCTTCTTCAAGGAGGAACTGGAATACCGCATATAAAGTGGTCTGGAGTTGAGGGTGAGTACAATGTCATGGC…
>AES60212
ATTTTTTTGGTTGTTGCTAATTATCTCTTTCATCATTTAAATCTCCATAACCTCTTTTCATAAGTATGCAACGTGGCTAAACAAAAGCCCAAAGTTCAAACAACCCAACTCGTGTTATTTCTTTCTTTCTACCAAACAAAAAGCTAAATCGAAAAAACAAAACAAGAAGAAGAACAACAAGGTTCTCCATTTCCAACACTTCTTAGATCCGCAGGTACATCCTTCATCTTCAATTTCACATCCTCTCATTCTTTTTTCATCTTATTCTTAACCCATTTATCCTTATCTTAATTTACGCTAATTCTTTTACTTTTAAGCTTAAGCTCAAATCTATGTTATAATTTTAATTTAGTTTTCATTCAATTTTTGGTATAAACACATTCAAGCTTGCAATTCACG…
>AES60213
TTACCATATATAGTTTTATTGATGGGAAAAAAAAGTAATAATTGGTTTGTTTGGTGATCCTCTAAAAAATTAATATGCCAATGGAAGAGAATATTGAGTACACACAAGATGGAACTGTTGATCTTAAAGGAAAACCTGTTCTCAGATCAAAAACAGGTGGCTGGAAAGCTTGCTCCTTCCTTGTTGTGTATGGGACATTTGAAAGAATGGCTTACTATGGTATATCATCAAATTTGATCCTATATCTGACAAAGAAACTTCACCAGGGCACTGTCACCTCTTCCAACAATGTCAACAATTGGGTTGGAACTGTTTTTATTACTCCCATAATAGGTGCTTATGTTGCTGATTCTCACCTTGGTCGCTATTGGACTTTTGTCATTGCCTCCCTTATATATT…
>AES60215
ATGAGAGAGAGAGAGAGAGAGAGAGAGAGAGAGAATGGAGAGATAGAGAAACGAAGAAAGAAAGGAGAGAATACGGAGGGGGAGAGAGAGAGAGAGAGAGAGAGAAGGGAGGAGAAAGAGATAGTAACTTTTAAAACAAAAACAATCTCAAGAAATCTCATCTTTTCATGA
>AES60216
ATGGCAGCTACAGAAACATGTTTAGATTTGCCAGAGGAGCTTTGGGAGCACATCCTCAACTGCGACAACAACACTTTCAAGTCCCTCTCGATGGTCTCCAAACAGTTTCTCTCCATCACCAACCGTCTCCGATTCTCCCTCAAAATCATAGATCAAACAATCCCTTTCATTCCTAACCTCTTCCAAAGGTTCCCTAACCTAACATCTCTCGACCTAACTTACTTCTCTGGAGTCAGTACCCTCCAAGCGATTTTTACCGAAATCTCCACTTTCCCTTCAAACATCAAATCGCTCAATGTCTCCCACAGAATTGCCATTCCTCAAAATGGGTTTCGAGATTCGTCCCAAAGGTTACAAAATTTATCAAAATCTTTCAATTGCACGATAATGACTGCCATC…
>AES60217
ATGTCGTCGTCCGACAATCTAGTTTGGTCTTTTCGGGTGTTCTCATCGGCGACGGTTGCTGTCATTGGATCTTGTTCTTGTTTTGGCGGTAATTTGATCATCTTGGTGTTTGCCTCACATGTGTTGTCTGAAGCAACTACGCTTCTGGTTAGCTTAGGAGGTGTTGGGTGCAGTTGTGCTATTGTTGCTCGTTTGGCGGCATTGGTGAAAGTAGTGATGGTTGAACCTTTTGGGTGGTCTCGCTCTCAATAG
>AES60218
ATGAAGCTTGTTACAGTTTACATCATCATCATCTTGTTGGCATGTGCATACCCTACAGCCATGTCTCGAAAACTCTCAACAAAATCATCTTCCTCTGTTAACAAAGCTTTTCAACAATGGATCCATGAATATGGTCGAACATATTCAAACACCACCGAGATGAACAAACGCAGAGTAATATTCAAGGAGGAGTTGAAATACGTAAAAAAGTTTAACAAAGCTGGTGACGAGGGCTACACAATTGGCCTAAATCAATATTCAGATTGGACTGACGAAGAATATTTTGGTTCACAATTGCCCAAATATTTACCAACAATAGAAACAGAAGAAATCCAAAATATTCCTTTTGTGAAGTATGTGCGTGCTGTCTCATTCGTTGGATAA
>AES60223
ATGTATTTATGTATCATAAAGATTTCTTCTATTTTTGATGTACCTGTTTTTCCTTTGGTAGATGGCATTGCTTTCCATGTCTTACACACACTTAGCTCTGGAACGTTGTCAAAGAATGAGATTTGTTATGGTTTATCTTATGAAACTAAATTAAGGTATGATGATGGAAGTGGGACATATAGCGAAGCATTGAGTTGGGTAGCGCCAACTTGTGACCCAAGTGGGAGCACCAAAGTGATGGAACGTGGCTACGGCTTGTTTGGCTGGTCTGTTAGCTGCAATATGCTGGCCTGCCCGCTCCAAGTTGAGAGTTGTGGGGAATTGCGTGAGGCTGGTTTCACAGAGCAGCGAATACCTCTGGCTCCCAACAGTGGAGGGACTACAGGCTGCTGCACTTCC…
>AES60230
ATGAAGCTTGTTACAGTTTACATCATCATCATCTTGTTGGCATGTGCATACCCTACAGCCATGTCTCGAAAACTCTCAACAAAATCATCTTCCTCTGTTAACAAAGCTTTTCAACAATGGATCCATGAATATGGTCGAACATATTCAAACACCACCGAGATGAACAAACGCAGAGTAATATTCAAGGAGGAGTTGAAATACGTAAAGAAGTTTAACAAAGCTGGTGATGAGGGCTACACAATTGGCCTAAATCAATATTCAGATTGGACTGATGAAGAATATTTTGGTTCACAATTGCCCAAATATTTACCAACAATAGAAACAGAAGAAATCCAAAATATTCCTTTTGTGAAGTACGTGCGTGCTGTCTCATTCGTTGGATAA
>AES60233
ATGAAGGTGAAGTGTTGTGACGGCGTTGTGTTGGAGCTTGAAGATGCTTTGGTGTATGCATCTTCGACTGTCCAAAAATTGATAGAAAAAAATATATCCAGCAGAGGATGCATTAGTGTATGCCACTTCGGCGGCGGCCAGGGCAATAATTTTGAGATCAGTTTTGAAGAAGAGATATCTAGAAAAACTCTGTTGAAGATCAAAGAGTATGTAAAGAAGCATGAAGATGCTAGAGATAATGAAAAAAGTCTCCGTATTTGGGATCAAGAGTTCATCAAAGTTGATCACCGTACATTGTTTGCTATAGTCTTGGCAGCACACTATCTCAAAATTAGGGACCTTGTTGATTTGTCATGCGAGACTGTGACGGCAAAGAATGATATGACTCCTCGAGAAGAA…
>AES60251
ATGGAAACTGCAAGGCGCTGGTTTAGAAAGCGTTGGTTAAAAAAGAAGGAAGCTACAAGCACGTCAAATGATCATCAGTGTTTGGCGCTGGACTTAGTAAATGAGGAACCACCTTCAAATGAAACTAAACTGAAGGTTGAAGCTGCGAAGCATTTCGTAGAAAGTTATTATAAGAACCAGAAGCAGAACCAGCAGGAGAGGAAAGAAAGACGTAATATCCTAGAAAACAAATTGGCCGATGCTGAAGTATCCAAGGAAGACAAGAAAAACTTGCTTAAGAATTTTGAGGAAATGGAGACAGAAATCATGCGCCGTCAGAGACTTAAGATGGGTGCTGATGACTTTGAGCCACTGACTATGATTGGGAAGGGTGCATTTGGAGAGGTTAGAATCTGTCGG…
>AES60254
AAACTGTCTATAGGCAGCAAACTGAACAACGTGTTTGTATTATGTGGTAGTAAAAGATAAGCTGCTAAGAAGCCATGGCCGGTGTCTGCTCTTTCTTCTCTACCACTTCCTCTGACGTTGTTGCCATTTCACATTCTCTTACACCATCACTGTCTCTCAACAACACTACACTTTCAACAACAAGTAAAAGAAGATGCATTCTGAGGAGGACGAGAACTGTGAGGCCTCTTGTTTGTGCAGCCATCAACAATCCATTACAATACCGGAAACTTGGTGACTCTGACCTTAATATCAGTGAAATCACTCTTGGTACTATGACCTTTGGGGAGCAAAACACAGAAAAAGAATCTCATGACATACTCAATTATGCATTTGAGAATGGCATTAATGCTCTTGATA…
>AES60256
ATGTCACATAGATCAGAGAGCACAAGAGAAACAGAAAGCGCTGAACAATCACAAGTATTGCAGTACATCTGCCTGTCATATTTTGATGGTAGTGCCATAGCACCTACACTCGATTGTTTCAGCGGTCTCACACAAGCCATCAAGAGCAACACATGCAGCTGCATTATTATTAAAGGCATAGATGATTCTTATCTTGGCTTAAAGATTAACATTGCATGTGCTTTTGGTACGGACATTGTTCTGTTGGCTCTAAGGGGCAGCGACAGTGGGCTGATTGGAATTCTGCACAGATGCAGAGGTAGAGTCAGTTCCGAAGCAGCAAACAACAACAGATTGCATTGCTGTAGGCCTGATCCAGGAGTATTAAAGTGTAATGTTGATGCAAGTTTTCATCGGTCT…
>AES60257
ATGGCTCAATCACTGCCAGCAACTATAGTCCTTGGCCTTCTTATATTCACTTCAGTAATGTCGGAGGTGAAATCATGCGAGCTAACTAGGATTGGAGGTGGTTGTCCAGATATATCAAAATGCATGAAAACTTGTCTTCCATGTTATGTTGGCATAGGTGAAATCCACTACTATTGTCGTCATCCTGGTGGTCCAATATTATACGAAACATGTGTTTGCGTAATGGTGAAAGGTGCTCCTTGTCAAGTGCGCGGGTGCCCTGGGAACACACCTCCTGCCGCCGTTGCTTCCAACTACAATCAAACTCAATTCATGAAATATTTGAATGTTACAGCTTAA
>AES60258
ATGGAGAAATGGGGATCAGAAGTGCATCATAGGTTTGAACCGGAGCATTCACTAAAGCTGTCCCTAGCTCCTAATTGCCGAGCTACACATTCAACCATTCTAGTTTCAGCAATGTCAATGTTATTCAGCCATGCAATAGGGAAATCAGCACAAGGGAAACAGAAAGGTGCAGAACAAATCAGAAGTATGCAGTATGTTTGTGCTGTCATATGCCGGTGGCAGTGCCATAACATCGACAAGAACAACATGTGCATCTGCATTGCTATTGAAGGCAGAGATGACTCTGATCTTGGCTTAATGATAACATCGCGGGCGCTTTTGGTATGCATTCTCTTTGCAAAGTATCTCATTATTTCTCTCGGTGTCCAGGCTAGTAATTTCAGTATTTTTTTTACCAGT…
>AES60259
ATGTCCTTTACTTTTGCATATGACATTGCACCTCCAATTATGTTGTTAACTGTATCATTTCAAGTTTTGGATGATCCTAATGCCAAAGTCAAGGTTCCTCCACATGTAGTTGAGAATCCTTCAAGCAATGTGAAAGTGGAGGTTCCACCTCCAATTGTTGCACCTCTAGTTATTGCAACTCCATTTGAAAATCCTTCCGGCAATGTTAAATCCGAGGTTCCTTATGTCGATACCAACGTCGAGACTTTTAAAAAGGCTAGCAGGCCGTATCAGGCTTTCAGAAGGCCAGGCTCAGGCCTAAAAAGTAAGCTTATGACAGACCGCAAACCAGACTTAGGCCTTCAAAAGAATTGGCAGGCCAGACTCAGGCCTTACAAAGCCTAG
[truncated: 113,170 more rows]
